# Supplementary material for: OGG1 aggravates renal ischemia–reperfusion injury by repressing PINK1‐mediated mitophagy
Source: Cell Prolif. 2023 Feb 14;56(8):e13418. doi: 10.1111/cpr.13418 (PMC10392062; doi:10.1111/cpr.13418)
Supplement: Supplementary file 1 — DATA S1. Supporting Information [file CPR-56-e13418-s001.zip]

Archive with 7 entries (7 files):
- Supplemental datasheet 1/GSE192532-DiffEG.txt
- Supplemental datasheet 1/GSE192532-gplexp.txt
- Supplemental datasheet 2/GSE71647.txt
- Supplemental datasheet 3/GSE35497-DiffEG.txt
- Supplemental datasheet 3/GSE35497-gplexp.txt
- wenn/intersection DEGs of wenn-20220628.txt
- wenn/vennData-20220628.txt
