# Supplementary material for: OGG1 aggravates renal ischemia–reperfusion injury by repressing PINK1‐mediated mitophagy
Source: Cell Prolif. 2023 Feb 14;56(8):e13418. doi: 10.1111/cpr.13418 (PMC10392062; doi:10.1111/cpr.13418)
Supplement: Supplementary file 1 — DATA S1. Supporting Information [file CPR-56-e13418-s001.zip › Supplemental datasheet 1/GSE192532-DiffEG.txt]

	logFC	AveExpr	t	P.Value	adj.P.Val	B
Hemt1	3.258798667	2.921055333	53.57028252	4.77E-08	0.001301674	6.112334941
Cfap57	-2.007662	2.253311333	-32.48723012	5.67E-07	0.005291745	5.507331156
Hmga1	1.981475	14.0673135	30.8582798	7.31E-07	0.005291745	5.415243712
Gbp2b	-4.699876	3.637370667	-29.77322025	8.72E-07	0.005291745	5.347251238
Gm35995	2.426191	2.458899833	28.5022362	1.08E-06	0.005291745	5.259911777
Grp	6.677932667	4.72319	28.08435241	1.16E-06	0.005291745	5.229208051
1700102P08Rik	-2.802633	2.741258167	-26.48409231	1.55E-06	0.006058213	5.10146121
Casp1	-1.278761333	8.615599	-24.47265319	2.29E-06	0.007824132	4.914534623
Sprr2g	4.817456667	7.709712333	23.75283172	2.66E-06	0.008056448	4.839333367
Gdnf	1.835097333	4.685915	22.86500042	3.21E-06	0.008746412	4.739709885
Fosl1	5.486184	6.503155333	18.88989353	8.19E-06	0.020319261	4.178001686
Ccdc116	1.490468333	5.435433167	17.26492464	1.27E-05	0.020781674	3.878020056
Asprv1	2.035336333	5.495532167	17.26164837	1.27E-05	0.020781674	3.877363885
Aldh4a1	-1.307421667	5.832043167	-17.17747699	1.30E-05	0.020781674	3.860430002
Gm16159	-2.208854667	7.061547333	-17.17529313	1.31E-05	0.020781674	3.85998869
Rptor	1.833934	2.314039333	17.04613325	1.35E-05	0.020781674	3.833710648
Pdcd4	-1.663335	11.5192725	-17.01834097	1.37E-05	0.020781674	3.828010247
Clec4b1	-1.638758	10.01407733	-17.00410078	1.37E-05	0.020781674	3.825083126
Spink6	2.637089	2.6008275	16.74701243	1.48E-05	0.021210128	3.771487757
Twist2	1.755959333	4.773266667	16.3829773	1.64E-05	0.021659427	3.693098728
Gm35147	-2.841047	7.247245167	-16.16518176	1.76E-05	0.021659427	3.644748197
Pld4	-1.110964667	7.833773	-16.05117233	1.82E-05	0.021659427	3.61899148
Sfn	2.265302333	12.72721817	15.93030804	1.89E-05	0.021659427	3.591344248
LOC102640779	1.276867	6.873417167	15.8963519	1.91E-05	0.021659427	3.583512852
Gm12576	-2.420366	8.030485667	-15.45914996	2.18E-05	0.023822618	3.480103011
Pram1	1.092081333	6.890077667	15.31390741	2.29E-05	0.023984884	3.444661738
Fmn2	-2.398191	7.6849185	-15.06960676	2.47E-05	0.024068041	3.383779572
Spata22	-1.035419667	1.782753167	-14.89896261	2.61E-05	0.024068041	3.340284845
Hcar2	2.686481667	5.386089167	14.86417991	2.64E-05	0.024068041	3.331319507
Gm32474	-0.839115	4.5167245	-14.85995501	2.65E-05	0.024068041	3.330228205
Vgf	8.227182	5.350079	14.74820893	2.75E-05	0.024163282	3.301180059
Ly86	-2.025894	10.91441667	-14.55599818	2.93E-05	0.024950906	3.250374683
Olfr1494	2.033972333	2.4178925	14.42187298	3.06E-05	0.025219612	3.214280037
Palb2	1.722799	2.292383833	14.34401406	3.14E-05	0.025219612	3.193080488
AF529169	-1.602844333	2.127181833	-14.24433911	3.25E-05	0.025341551	3.165672393
Stfa2l1	3.304406667	6.513888667	14.11888656	3.39E-05	0.025341551	3.130741618
Qprt	-1.150351	12.65826117	-14.08258823	3.44E-05	0.025341551	3.120543353
Slc26a4	-0.888235	13.72973817	-13.79925414	3.79E-05	0.02723388	3.039498871
Smox	2.273335333	10.52533633	13.70216856	3.93E-05	0.02746047	3.011129888
Slc17a5	-1.970819333	11.01760033	-13.6138715	4.05E-05	0.027626946	2.985057695
Mid1	1.522971	2.0615215	13.40036124	4.37E-05	0.028993434	2.920924495
Cdr2l	1.282642333	9.1002845	13.14941375	4.79E-05	0.028993434	2.843525077
Clu	1.31602	16.35947267	13.12425528	4.84E-05	0.028993434	2.835642186
Mcidas	-1.946194	11.07503	-13.11829968	4.85E-05	0.028993434	2.833772788
Tacr2	-1.677643	11.33554017	-13.05842666	4.96E-05	0.028993434	2.814908071
Lama3	-2.061788667	10.38550433	-13.01788881	5.03E-05	0.028993434	2.802061521
Phox2a	3.077363333	3.366234333	12.97167708	5.12E-05	0.028993434	2.787343575
Dusp5	3.699646667	3.225113667	12.87584703	5.31E-05	0.028993434	2.756571508
Hnrnpd	0.945765	13.04857417	12.83161281	5.40E-05	0.028993434	2.742252042
Lhx6	-1.560729333	10.78950467	-12.82911511	5.40E-05	0.028993434	2.741441301
AA522020	-2.074271667	10.70270983	-12.7997198	5.46E-05	0.028993434	2.73188207
Chrna2	2.658536	8.472779333	12.76809493	5.53E-05	0.028993434	2.72156136
Krt20	6.637848333	11.61739317	12.69069656	5.69E-05	0.029295067	2.696142166
Sh2d5	3.201087333	6.561130333	12.6144724	5.86E-05	0.029602111	2.670883996
Havcr2	-1.022997333	7.350603667	-12.56611616	5.97E-05	0.029608336	2.654743628
Slc9a3r1	-0.837117333	11.206018	-12.23698529	6.79E-05	0.032538371	2.542424595
Stfa1	3.441253	4.722399167	12.23208401	6.80E-05	0.032538371	2.540718932
Tubb6	1.723500333	11.5173885	12.06477995	7.27E-05	0.033579401	2.481900014
Hexim2	-1.77522	11.82488767	-12.0399419	7.34E-05	0.033579401	2.473067953
Xlr3b	-1.791936	9.635874	-11.92073722	7.70E-05	0.033579401	2.430315787
C1qc	-0.974832	11.54467967	-11.87119746	7.85E-05	0.033579401	2.41236933
Idua	-1.932070333	11.09037117	-11.86414179	7.88E-05	0.033579401	2.409804675
Btbd17	2.687136333	3.4448495	11.7667693	8.20E-05	0.033579401	2.374189181
Capg	1.959404333	13.80150383	11.73303462	8.31E-05	0.033579401	2.361753075
Slc45a2	-1.467207333	3.314414333	-11.73122889	8.32E-05	0.033579401	2.361085982
Mettl22	1.109062667	9.63267	11.68358463	8.48E-05	0.033579401	2.34343244
Rrad	1.901095	7.0020265	11.65567813	8.58E-05	0.033579401	2.333045296
Sdc1	1.783923333	8.749657667	11.6190849	8.71E-05	0.033579401	2.319371928
Cidec	5.641067667	9.859751167	11.60864242	8.75E-05	0.033579401	2.315458955
Slc34a2	2.158017	5.111780833	11.45077818	9.34E-05	0.033579401	2.255700264
Gprc5a	1.724416333	10.7913245	11.39877406	9.55E-05	0.033579401	2.235763316
Mboat1	0.898684	10.16183833	11.37758843	9.63E-05	0.033579401	2.227605232
Hist1h4m	-1.353005333	4.236059333	-11.36351039	9.69E-05	0.033579401	2.222172505
Hba-a2	2.656487	13.9225225	11.34155026	9.78E-05	0.033579401	2.213679511
Pdzrn3	-1.617998333	10.56518683	-11.31502091	9.89E-05	0.033579401	2.20338912
Hba-a1	2.646038	14.00554367	11.30692137	9.93E-05	0.033579401	2.200240794
Cxcl2	3.728334333	3.148617167	11.28707423	0.000100114	0.033579401	2.192512999
Crtac1	4.295906	3.718524667	11.28655853	0.000100136	0.033579401	2.192311953
Ly96	-1.575682	12.35705767	-11.25245353	0.000101602	0.033579401	2.178988116
Gm34019	0.849697333	1.718838667	11.2451023	0.000101921	0.033579401	2.176108939
Serpina3k	2.481611667	2.512702167	11.21406312	0.000103283	0.033579401	2.163923686
Wdfy4	-1.445311667	9.840838833	-11.20381951	0.000103737	0.033579401	2.159892145
B230334C09Rik	-2.910607	6.7698435	-11.18261168	0.000104684	0.033579401	2.151529421
Stxbp4	0.948233333	1.744239333	11.16612137	0.000105428	0.033579401	2.145011929
Pip5kl1	-0.772031667	6.771975833	-11.16537676	0.000105462	0.033579401	2.144717326
Ugt2b37	-0.652313	14.43484017	-11.13535774	0.000106833	0.033579401	2.132818
Lcn2	5.289551333	12.19994967	11.12987563	0.000107086	0.033579401	2.130640209
Fut1	2.855136667	4.77985	11.01397127	0.000112599	0.034261819	2.084252587
Cxcl3	5.896109	4.2164905	11.0119903	0.000112696	0.034261819	2.083454009
Hesx1	3.246918	8.521494	10.96402027	0.00011508	0.034261819	2.064056575
Ngf	1.361505333	9.428679	10.9324386	0.000116681	0.034261819	2.051223372
Pcdh9	1.294431	3.9731145	10.90514527	0.000118087	0.034261819	2.040092432
C130040N14Rik	1.451117333	5.664620667	10.89968587	0.000118371	0.034261819	2.037861444
Apol7c	-3.704221	3.714447167	-10.87152678	0.000119847	0.034261819	2.026330314
Tlr11	-2.434711667	4.584701833	-10.86911776	0.000119974	0.034261819	2.025341957
Chil1	1.191068	5.436963	10.83301393	0.000121901	0.034261819	2.010494243
LOC102639950	2.219881	2.531876833	10.81673341	0.000122782	0.034261819	2.003777156
BC100530	2.533810667	6.241523667	10.79379849	0.000124036	0.034261819	1.994291584
Hbb-bt	2.421770667	11.67086367	10.74651891	0.00012667	0.034261819	1.974652132
Mmp9	3.566823333	4.078482667	10.74554821	0.000126725	0.034261819	1.974247703
Fpr2	1.601035333	7.157326333	10.74343761	0.000126844	0.034261819	1.973368191
Fgf23	-1.998931333	11.047273	-10.7043889	0.000129074	0.034422362	1.957054444
Cited1	2.565372667	7.035826333	10.65055749	0.000132225	0.034422362	1.934434602
Cyp2d22	1.341323667	8.7149595	10.6376152	0.000132996	0.034422362	1.928973654
Csf2rb	0.703336333	9.696918833	10.62832322	0.000133553	0.034422362	1.925047504
Smoc2	1.251719	7.560110833	10.61086064	0.000134607	0.034422362	1.917656715
Tldc2	-1.203826667	8.469197667	-10.49097008	0.000142121	0.034422362	1.866477408
Gm31973	0.832936	1.699729	10.49000412	0.000142183	0.034422362	1.866061934
Gm9867	1.42968	1.980501	10.46748499	0.00014365	0.034422362	1.856361807
Gm5433	-1.880768667	9.919689	-10.44652202	0.000145033	0.034422362	1.847307365
Ybx3	0.661056667	13.49436833	10.44613776	0.000145058	0.034422362	1.84714117
Xlr4b	-1.679771667	9.988954833	-10.43260449	0.000145959	0.034422362	1.841282864
Fabp7	-3.570716	11.857294	-10.42576377	0.000146417	0.034422362	1.838317851
Il1f6	4.311007333	6.071646	10.4177742	0.000146954	0.034422362	1.834851666
Ranbp17	0.780156	1.675820333	10.41366816	0.000147231	0.034422362	1.833068954
Rgs10	-0.882303	10.37367517	-10.3888197	0.00014892	0.034422362	1.822260889
1110007C09Rik	0.878156333	13.73063817	10.38049467	0.000149491	0.034422362	1.81863229
5730416F02Rik	2.126431667	9.1739695	10.35829596	0.000151026	0.034422362	1.808938025
Dock2	-1.071013	6.017258167	-10.34576857	0.000151901	0.034422362	1.803455299
Gm4952	-1.836280333	8.366785167	-10.34175758	0.000152183	0.034422362	1.80169803
Krt222	-1.983333	10.8368315	-10.33477157	0.000152674	0.034422362	1.798635233
Folr1	-0.773913667	11.67149517	-10.28879942	0.000155957	0.034473787	1.778412821
Cdkl4	-1.868008	5.786867667	-10.28787216	0.000156024	0.034473787	1.778003723
Pfkfb1	1.381473667	7.907618167	10.26970376	0.000157345	0.034473787	1.769978414
Aspa	-1.169387	12.93590983	-10.24522686	0.000159146	0.034473787	1.759137377
LOC102633627	0.831067	12.5878975	10.2442225	0.000159221	0.034473787	1.758691819
Stfa2	2.563674667	6.826993333	10.19841724	0.00016266	0.034941069	1.738311327
Maf	-1.268111667	13.0010795	-10.18137832	0.000163961	0.034945553	1.730699874
Gsdma	3.681076	5.064082667	10.10645481	0.000169835	0.0359169	1.697035004
Hecw2	-0.996934333	7.112117833	-10.07619428	0.000172279	0.036152124	1.683347189
Hgsnat	0.637290333	12.7647325	10.06006874	0.000173598	0.036152124	1.67603155
LOC328066	-0.737207	6.413157167	-9.955887885	0.000182418	0.037041266	1.628404057
Efcab5	1.472987667	4.438053833	9.947895927	0.000183116	0.037041266	1.624724221
Lpar2	1.493357333	8.267073	9.930746603	0.000184625	0.037041266	1.616815247
Zfp648	0.524806667	7.664409667	9.926582929	0.000184994	0.037041266	1.614892413
AI987986	-0.984050333	4.272422167	-9.911904489	0.000186301	0.037041266	1.608105561
Themis2	-1.195595667	10.09580483	-9.902200512	0.000187171	0.037041266	1.603611739
Ugt2b36	-0.776191	12.68889383	-9.899965314	0.000187372	0.037041266	1.602575848
Ptpre	0.544186333	8.469867167	9.857506431	0.000191241	0.03753415	1.582842056
Klrk1	-2.402389667	5.125009167	-9.790067013	0.000197584	0.038502115	1.55127612
Psg16	2.745377667	2.894756167	9.771850279	0.000199341	0.038512343	1.542702491
Prg4	2.910239	4.507346833	9.758080697	0.00020068	0.038512343	1.536208544
Sprr2j-ps	2.656093	8.2010705	9.745929	0.000201872	0.038512343	1.530468044
Aim1l	3.591599333	8.619711	9.723120342	0.000204131	0.038546654	1.519668864
A530030E21Rik	-1.525339	12.93791317	-9.700535282	0.000206398	0.038546654	1.508944207
Lrrc32	1.239444	11.74030967	9.681773352	0.000208303	0.038546654	1.500011187
Mmp3	3.025440333	6.969591833	9.677289787	0.000208762	0.038546654	1.497873244
Pif1	-1.279079667	9.4322615	-9.67270012	0.000209233	0.038546654	1.495683425
Phf11b	-1.870525667	10.64969017	-9.660118781	0.000210529	0.038546654	1.48967396
Rala	0.70846	13.10891967	9.638556234	0.000212774	0.038697917	1.47935187
Armcx4	1.160669667	8.786710167	9.623540477	0.000214354	0.038727095	1.472146731
Atp6v0d2	-0.876589	7.009515833	-9.588763337	0.000218067	0.038735184	1.455405423
Tac4	5.227082	6.470825	9.585490685	0.000218421	0.038735184	1.453826119
Adamts1	1.447963333	12.297186	9.58329389	0.000218658	0.038735184	1.452765622
Gm15441	5.571477667	8.3385805	9.557181795	0.000221506	0.038986517	1.440136909
Tmem198b	0.640819333	9.837768	9.536199841	0.000223827	0.039025014	1.429958249
Cttn	0.628941	13.8975445	9.497221216	0.000228215	0.039025014	1.41097531
BC147527	-1.091265	9.1422325	-9.496224371	0.000228328	0.039025014	1.410488575
Akr1b10	-0.975943	13.31965117	-9.487467475	0.000229329	0.039025014	1.406210078
Gpr33	-3.258916667	3.223273333	-9.486427153	0.000229448	0.039025014	1.405701467
Sectm1a	-1.443630667	5.905003	-9.478942075	0.000230308	0.039025014	1.402039999
AU020206	-1.433182	8.890214	-9.442184721	0.000234587	0.039504658	1.384007536
Ppp1r14b	0.917992333	13.09740883	9.425491072	0.000236561	0.039592761	1.37578937
Gm41386	-2.487898333	2.798179167	-9.390365658	0.000240781	0.039691769	1.358438782
Sprr2f	9.156323	7.793696167	9.372381083	0.000242976	0.039691769	1.349524233
Selp	2.156151333	5.591923	9.363329106	0.00024409	0.039691769	1.345029433
Lgals3	1.702683	13.1638495	9.334667003	0.000247657	0.039691769	1.330761968
Ppm1j	2.754662333	8.432281833	9.320419997	0.000249453	0.039691769	1.323650122
Ccdc6	-1.233446333	11.56489083	-9.287174797	0.000253706	0.039691769	1.307002971
D630033A02Rik	0.882026	7.829844333	9.283125731	0.00025423	0.039691769	1.304970483
Clec9a	-3.392419667	5.829772833	-9.267460421	0.000256269	0.039691769	1.297096871
Nxnl2	1.847878333	6.173812833	9.264663338	0.000256635	0.039691769	1.295689311
Slc41a1	0.600464667	5.068612667	9.26352547	0.000256784	0.039691769	1.29511656
Dnase1l3	-2.507699333	5.207409	-9.261185087	0.000257091	0.039691769	1.29393825
Xcr1	-2.145592333	2.393850167	-9.260876335	0.000257131	0.039691769	1.293782776
Ankrd1	1.868596	8.705135667	9.251781263	0.000258329	0.039691769	1.289200059
Ugt2b5	-0.781828	12.340367	-9.241954855	0.00025963	0.039691769	1.284242687
Abce1	0.643311	12.7293455	9.226597377	0.000261679	0.039691769	1.276482077
Vax2	1.607802333	10.33393183	9.216543976	0.000263031	0.039691769	1.271393283
Hspb1	1.799070667	14.97136133	9.209671183	0.00026396	0.039691769	1.267910562
Gcsam	-1.238835333	4.743603667	-9.204593934	0.000264649	0.039691769	1.26533569
Col4a2	0.804623333	12.37497967	9.20174072	0.000265037	0.039691769	1.263887958
Eno2	0.891408	7.341872333	9.175940318	0.000268576	0.039691769	1.250771992
Iglv1	-4.825731	4.171260167	-9.172973393	0.000268987	0.039691769	1.249260856
Tesk2	-0.649296667	10.76549567	-9.171719246	0.000269161	0.039691769	1.248621907
Omd	-2.480350667	8.194278667	-9.137067769	0.000274016	0.040190557	1.230926178
Emp2	0.95815	10.45565367	9.110662236	0.000277787	0.040525678	1.217387005
Lrp8	2.611436667	4.012464667	9.090930874	0.000280645	0.04067385	1.207239052
Fndc4	1.380041667	9.911601833	9.07226867	0.00028338	0.04067385	1.197616565
Lif	2.933606667	4.873051	9.060339086	0.000285145	0.04067385	1.19145304
Parpbp	-2.059101333	3.748977333	-9.056827254	0.000285667	0.04067385	1.189636765
Slc4a7	1.251054333	9.427407833	9.052866536	0.000286257	0.04067385	1.187587317
Gm4610	2.713103333	3.227528	9.006784533	0.000293232	0.041448995	1.163663203
Sergef	0.608204333	10.11823483	8.977750924	0.00029773	0.041603779	1.148514678
Klhl8	-0.837278	10.12566167	-8.972115304	0.000298613	0.041603779	1.145567468
Cacna1s	-1.277724	6.179420667	-8.937045962	0.000304176	0.041603779	1.127177824
6030419C18Rik	2.112240333	5.777696833	8.936446497	0.000304272	0.041603779	1.12686273
Glrx5	0.834208333	15.0843035	8.931150758	0.000305123	0.041603779	1.124078063
Jdp2	-0.560527333	9.903891	-8.926395002	0.00030589	0.041603779	1.121575661
Nefm	1.111005333	3.547628	8.926031941	0.000305949	0.041603779	1.121384559
Raet1e	0.813699667	5.183637167	8.922455504	0.000306527	0.041603779	1.11950156
Hmx2	-1.197700667	9.299930333	-8.909760862	0.00030859	0.041613301	1.112810562
Stag2	1.037825333	7.838839333	8.901582601	0.000309928	0.041613301	1.108494025
Slc25a24	1.988952667	10.152288	8.894007151	0.000311173	0.041613301	1.104491452
Sqle	-0.971697	13.3729935	-8.844650665	0.000319435	0.042509744	1.078314077
Endou	1.312634	9.119366	8.829803425	0.000321971	0.042639253	1.070405655
Ugt2b35	-0.738968	8.483957667	-8.810209809	0.000325355	0.04286863	1.05994499
Gm42192	-1.609596	6.476106333	-8.796368171	0.00032777	0.04286863	1.052538642
Prmt1	0.615624	13.534247	8.792684502	0.000328417	0.04286863	1.05056528
Olfr68	-1.615214333	2.248818167	-8.731341993	0.00033941	0.044092592	1.017560068
Cyp24a1	2.55187	12.609606	8.710852221	0.000343179	0.04437095	1.006474886
Oacyl	-1.735324667	10.22046867	-8.692753432	0.00034655	0.0444517	0.996657818
Bmp5	0.684247333	1.595033	8.690019962	0.000347063	0.0444517	0.995173061
Ltb4r1	0.881201333	7.087528333	8.677104104	0.000349496	0.044554262	0.988150081
Arpc1b	0.877606667	14.945765	8.662489298	0.000352275	0.044699609	0.980188555
Olfr485	-0.903311	1.690278833	-8.638855533	0.000356824	0.044977226	0.967280657
Arhgef40	0.702288667	7.888484667	8.62493814	0.000359536	0.044977226	0.959660218
Gm28777	-0.655111333	6.294889	-8.617448281	0.000361005	0.044977226	0.955553234
Bex6	-0.959959	4.967195833	-8.617182796	0.000361058	0.044977226	0.955407582
Ttc9	1.281088667	1.933149667	8.555372693	0.000373463	0.046311159	0.921354312
9130004C02Rik	1.607038333	2.4954315	8.533702631	0.000377932	0.046314325	0.909347966
Stmn1-rs1	-0.532669667	13.4202475	-8.520611676	0.000380663	0.046314325	0.902077797
Gm16120	0.652705333	1.625828	8.513441557	0.000382169	0.046314325	0.89809034
Tpm4	0.875844333	13.6122135	8.512028501	0.000382466	0.046314325	0.897304052
Psrc1	-1.056567667	6.849228167	-8.49772907	0.000385493	0.046314325	0.889338719
Uchl4	0.795937	12.19506217	8.493750203	0.00038634	0.046314325	0.887119588
Irg1	1.98003	6.223814	8.491128661	0.000386899	0.046314325	0.885656821
Raet1a	1.027418333	4.366793833	8.490327616	0.00038707	0.046314325	0.885209751
Slamf8	-2.911407333	7.011568667	-8.473331489	0.000390723	0.046547164	0.875712587
Wtip	0.475735333	12.94177133	8.45386975	0.000394955	0.046846809	0.864810713
Mars	0.473276667	11.18695	8.423575602	0.000401652	0.04710752	0.847783338
Nfe2	1.510199667	5.692245167	8.420898478	0.000402251	0.04710752	0.846275232
2410087M07Rik	-2.138619667	7.004552167	-8.418653302	0.000402753	0.04710752	0.845010033
Zmynd12	1.517820333	7.0039775	8.408521984	0.00040503	0.04710752	0.839296028
Dhtkd1	-0.613876333	8.869300833	-8.405172588	0.000405787	0.04710752	0.837405253
Plp2	1.041272333	11.6414755	8.396461256	0.000407761	0.047136188	0.832483556
Vps53	-0.749811	7.0829175	-8.374982065	0.00041268	0.047386404	0.820323316
Agtrap	-0.574618333	10.4158165	-8.371054017	0.000413587	0.047386404	0.818095633
Gm38444	-1.283757	7.947642833	-8.362536183	0.000415562	0.047386404	0.813260875
Runx1	2.228512667	7.328226333	8.350352693	0.000418406	0.047386404	0.806335698
Tmem8	-0.624282	12.12345667	-8.348933557	0.000418739	0.047386404	0.805528302
Cxcl13	1.764506667	5.424943667	8.34209226	0.000420348	0.047386404	0.801633853
Xlr3a	-1.701632	4.477922	-8.323307207	0.000424804	0.04760682	0.790921604
Ppfia4	-1.778649667	7.640373833	-8.319083882	0.000425813	0.04760682	0.788509446
Bmp1	1.050516333	8.0413945	8.311894166	0.000427538	0.04760682	0.784399823
4930571K23Rik	1.039568	1.790975333	8.292783202	0.000432164	0.047800875	0.773456369
Adam26b	-0.714479667	6.3194415	-8.290236319	0.000432785	0.047800875	0.771995792
Ier5l	1.797709333	11.84846433	8.271144138	0.000437474	0.048078767	0.761030633
Galnt4	0.497623667	10.33820417	8.262221023	0.000439687	0.048078767	0.755895999
Ifi202b	1.408633	1.966460167	8.258599344	0.000440588	0.048078767	0.753810181
8430426J06Rik	-1.851974	7.731061667	-8.235384981	0.000446421	0.04852112	0.740415793
Gm31825	0.687934667	5.086094667	8.21314953	0.000452093	0.048942679	0.727546138
Hist1h2bm	-0.552798667	13.96897733	-8.203335433	0.000454624	0.049022143	0.721853319
Tpp1	-0.533902667	15.03571367	-8.195339215	0.000456699	0.049038433	0.717209306
Txnrd3	1.191398667	12.08618	8.186228573	0.000459076	0.049038433	0.711911835
Tmem26	-1.453963667	4.5984155	-8.182064416	0.000460168	0.049038433	0.709488334
Zfp846	0.928542333	7.5723595	8.173665424	0.000462379	0.04908233	0.704595969
Gnat1	3.630793667	5.1179625	8.160252419	0.000465936	0.049219416	0.696771231
Dab1	2.034998	5.731046	8.152899829	0.0004679	0.049219416	0.692475815
Artn	0.975932	8.038571333	8.148232568	0.000469152	0.049219416	0.689746922
Slc8a3	-1.740352667	10.74802567	-8.141786251	0.000470887	0.049219416	0.685974948
Mmp10	3.324802667	3.115239	8.116602529	0.00047774	0.049736748	0.671206859
Ly75	-1.264315	7.4890405	-8.107600669	0.000480218	0.049736748	0.665915579
Hk2	2.317969	7.057018833	8.101724059	0.000481844	0.049736748	0.662457767
Rnf223	1.336141	4.423466167	8.097098941	0.000483129	0.049736748	0.659734362
Rin1	1.907191	6.3727105	8.069331915	0.000490926	0.049854022	0.643347679
F830004D09Rik	0.509084333	6.4407155	8.058826326	0.000493915	0.049854022	0.637131392
Nppb	2.356398333	3.6641605	8.053369629	0.000495476	0.049854022	0.633899031
Gpx2-ps1	0.995079	1.7630405	8.044264449	0.000498094	0.049854022	0.628499992
Lrg1	4.906989667	12.43354983	8.036909397	0.000500221	0.049854022	0.624133743
BC094916	-2.343323667	3.9817945	-8.034333532	0.000500968	0.049854022	0.622603556
Plbd1	-1.172375667	12.63885783	-8.03330663	0.000501267	0.049854022	0.621993375
Gna12	-0.634423667	7.4923975	-8.033129066	0.000501318	0.049854022	0.621887858
Ms4a6b	-2.026834667	7.563829667	-8.025791271	0.000503456	0.049854022	0.617525134
Gramd2	-1.812977	2.2250765	-8.023281521	0.00050419	0.049854022	0.616031932
Slamf7	-2.423245	6.194468833	-8.017841621	0.000505785	0.049854022	0.61279362
Capn2	1.080865667	7.1511635	8.015778188	0.000506391	0.049854022	0.611564643
Lgi2	5.125307667	6.444874833	8.007663158	0.000508785	0.049854022	0.606727932
Chrnb1	1.477821333	7.552829	8.001679104	0.000510559	0.049854022	0.603157834
Dysf	0.63973	11.50661467	7.997910956	0.000511679	0.049854022	0.600908228
Arv1	1.379888333	8.462098833	7.989165387	0.000514292	0.04993022	0.595682539
1700119H24Rik	-1.928822667	7.759128	-7.923896777	0.000534296	0.051688398	0.556481814
Clec4e	2.681740667	5.759016667	7.905047471	0.000540244	0.052079167	0.545094405
Mgst2	-1.961865667	6.5782055	-7.897753111	0.000542567	0.052118936	0.540679642
Gcdh	-0.528907333	13.184014	-7.887015974	0.000546008	0.052265447	0.534173034
Krt8	1.311866	14.84526333	7.877609065	0.000549044	0.052366164	0.528464521
Bnc2	-0.677342667	6.368457	-7.867951411	0.000552182	0.052366164	0.522596046
LOC102637129	0.818322	14.81038833	7.862454972	0.000553978	0.052366164	0.519252601
Gstt1	-0.754374667	14.94932033	-7.858910617	0.000555139	0.052366164	0.517095234
Mpeg1	-1.191643333	11.87375333	-7.853381268	0.000556957	0.052366164	0.513727514
Gas2	-1.833030667	12.94941933	-7.838081904	0.000562023	0.052366164	0.504395675
Tmem229b	-1.210796333	9.736907167	-7.819459631	0.000568263	0.052366164	0.49301007
Hbb-b2	2.709151333	9.580347333	7.818276309	0.000568663	0.052366164	0.492285589
P3h4	1.797480667	8.522758667	7.816059342	0.000569412	0.052366164	0.49092794
Cd200r4	-1.782911	2.209620167	-7.808653831	0.000571922	0.052366164	0.486389827
Gm30784	-2.738407667	2.7059175	-7.807650286	0.000572264	0.052366164	0.48577449
Jam2	1.097652333	8.704233167	7.805985536	0.00057283	0.052366164	0.484753537
Plaur	2.108542	11.066101	7.795503299	0.000576413	0.052366164	0.47831955
Ppp1r3e	1.349913667	5.945184167	7.79417574	0.000576869	0.052366164	0.477504022
Glyat	-0.622993333	14.13228467	-7.787946678	0.000579013	0.052366164	0.473675443
Tinag	-0.853563	14.52973817	-7.787209138	0.000579267	0.052366164	0.473221906
Nr4a2	1.049224667	6.916214	7.780477338	0.000581596	0.052366164	0.469080142
Folr2	-0.832868	9.032956	-7.780431091	0.000581612	0.052366164	0.469051675
Arhgdia	0.430450667	15.90686767	7.768567781	0.000585743	0.052564621	0.461743167
Oxct1	-0.635746667	16.6953	-7.749227212	0.000592552	0.053001372	0.449802126
Lrrc31	-0.961135333	6.640267	-7.740297042	0.000595728	0.05308448	0.444277614
Vopp1	0.610383333	11.77707433	7.732939656	0.00059836	0.05308448	0.439720875
Tbc1d10a	-0.532791667	11.3115795	-7.729646808	0.000599542	0.05308448	0.43767995
Ednrb	0.81902	9.330999333	7.724863577	0.000601265	0.05308448	0.434713595
Zfp871	-0.915919333	9.999004333	-7.717892238	0.000603786	0.053135088	0.430386699
Gml	2.885050333	4.058228833	7.708190134	0.000607315	0.053273827	0.424357842
Zbed3	-0.773404667	6.975790333	-7.699243363	0.000610591	0.053280865	0.418791053
Trem1	3.136430333	2.923808833	7.697311901	0.000611301	0.053280865	0.417588355
D630045M09Rik	0.676673	11.38172183	7.688291905	0.00061463	0.053400407	0.411967383
Rrp9	0.612974	10.037454	7.655305459	0.000626989	0.054301232	0.391350407
Glis1	-1.316816667	10.52279233	-7.645260116	0.000630811	0.05440492	0.385052876
Gm35774	-2.429426333	2.919094167	-7.640522994	0.000632623	0.05440492	0.38208003
Qpct	-1.156402333	7.5458045	-7.636494229	0.000634169	0.05440492	0.379550159
Gpr141	-0.993955667	3.1191085	-7.620683552	0.000640279	0.054724842	0.369607909
Csf3	2.546967667	2.563284167	7.616494063	0.00064191	0.054724842	0.366969707
Pdlim7	1.515003667	11.7932235	7.607912557	0.000645266	0.054839565	0.361560892
2310043O21Rik	1.937209	4.179682167	7.588365746	0.000652988	0.055176145	0.349216283
4632427E13Rik	0.613504333	10.4048625	7.584188505	0.000654652	0.055176145	0.346573759
Areg	3.443386	3.581747333	7.582581845	0.000655294	0.055176145	0.34555697
Spred3	2.306696	5.079339667	7.555086096	0.000666389	0.055937712	0.328120177
Smg9	0.492645667	10.78831517	7.542915485	0.000671371	0.056183055	0.32038033
Rnase6	-2.132091333	6.405757	-7.50680098	0.000686417	0.057183318	0.297334743
Gm10872	1.596413333	10.85328733	7.504200746	0.000687516	0.057183318	0.295670908
Mall	1.043108333	6.882430167	7.497814579	0.000690223	0.057233998	0.291581928
Pcca	-0.553754333	12.34396017	-7.482229515	0.000696884	0.057512916	0.281587437
Olfr1287	-0.856845667	5.805602833	-7.47082184	0.000701807	0.057512916	0.274257812
Rpgrip1	1.029254	1.769583667	7.469747059	0.000702273	0.057512916	0.273566634
Cyp2d11	0.579223333	16.17359633	7.467713324	0.000703156	0.057512916	0.272258477
Lsmem2	-0.68133	8.981248667	-7.465477081	0.000704128	0.057512916	0.270819625
Kcnt1	-1.377824333	6.232866833	-7.455138514	0.000708643	0.05756905	0.264161591
Iah1	-0.595093333	13.94850933	-7.454243824	0.000709036	0.05756905	0.26358495
Gm11223	-0.527724667	13.53330167	-7.441417152	0.000714689	0.057766041	0.255309905
E430014B02Rik	-1.501890667	3.247299	-7.439143936	0.000715697	0.057766041	0.253841779
Psg22	1.84369	2.20614	7.428002598	0.000720659	0.057918026	0.246639418
Sec14l2	0.945918667	7.648786667	7.425396674	0.000721826	0.057918026	0.244953159
Gpr19	0.494685667	9.8153085	7.419666072	0.000724399	0.05795405	0.241242761
Ubxn7	-0.903562667	10.01161933	-7.413331979	0.000727256	0.058012491	0.237138094
Slc7a11	3.833766	3.861893	7.407709334	0.000729803	0.058045961	0.23349136
Pcsk4	1.975777667	7.055542167	7.388184066	0.000738732	0.058240034	0.220804941
Dimt1	0.639679667	10.32062017	7.386222977	0.000739636	0.058240034	0.219528782
Lair1	-2.190725	8.274594167	-7.38379203	0.000740758	0.058240034	0.217946372
Sbno2	0.772874667	5.155325667	7.383738197	0.000740783	0.058240034	0.217911324
Lrrc28	0.828165667	8.5386865	7.377089889	0.000743862	0.058259215	0.213580813
Pmepa1	1.544390667	12.63845567	7.373253983	0.000745646	0.058259215	0.211080347
Plk2	1.269899333	7.513440667	7.369422163	0.000747433	0.058259215	0.208581177
Hbb-b1	2.729734333	8.746792833	7.351868334	0.000755685	0.058396356	0.197114811
4930594M22Rik	-0.834937667	6.250780167	-7.345105453	0.000758893	0.058396356	0.192689539
Kif9	-1.101621333	6.286763667	-7.334114521	0.000764141	0.058396356	0.185488523
Hist2h3b	-1.543261	8.0769205	-7.331071603	0.000765601	0.058396356	0.183492869
Gm17182	1.644654	3.670779333	7.32759237	0.000767275	0.058396356	0.181209999
Hist1h2bc	-0.429673667	15.7952855	-7.326939521	0.00076759	0.058396356	0.180781511
Col4a1	0.929715333	13.59164433	7.325173371	0.000768441	0.058396356	0.179622123
Cetn4	-1.294314667	10.93937333	-7.324649803	0.000768694	0.058396356	0.179278371
Alas2	2.708414333	7.230202167	7.321458315	0.000770237	0.058396356	0.177182422
2010016I18Rik	-1.845351	4.050078833	-7.314469691	0.000773628	0.058396356	0.17258943
F8	-1.417388	7.568649333	-7.312219671	0.000774724	0.058396356	0.171109717
Gal	0.833144333	8.136239833	7.309261128	0.000776167	0.058396356	0.169163322
Ogdhl	-1.80266	2.539577333	-7.303382749	0.000779044	0.058396356	0.165293551
Cdkl3	0.417907333	4.965762667	7.303145903	0.00077916	0.058396356	0.165137566
Fyb	-1.352521	9.6428815	-7.288726218	0.000786273	0.05867256	0.15563087
Slamf9	-1.321551333	10.330349	-7.286965607	0.000787147	0.05867256	0.154468777
Cdc42ep5	0.637083	6.573213167	7.27453079	0.000793351	0.058729187	0.146252814
Fut8	0.902232667	6.221590667	7.26039567	0.000800474	0.058729187	0.136895614
Gm35498	-1.643262333	6.2997955	-7.258732583	0.000801317	0.058729187	0.135793432
Galk2	-0.632004667	12.96535667	-7.257991631	0.000801693	0.058729187	0.135302294
LOC552901	0.864404333	7.7373095	7.257002829	0.000802195	0.058729187	0.134646788
Dpp3	0.483865333	12.851341	7.255419059	0.000802999	0.058729187	0.133596666
Apol7b	-1.00522	8.903785	-7.253971449	0.000803736	0.058729187	0.132636616
Enpp5	-0.900281667	8.8255505	-7.245347516	0.00080814	0.058729187	0.126913122
Slc35d2	0.847576667	9.96989	7.244299808	0.000808677	0.058729187	0.1262173
Olfr874	1.194681333	5.720927667	7.242823824	0.000809434	0.058729187	0.125236868
Micall1	0.789216	7.885767667	7.221066266	0.000820695	0.059386404	0.110760114
5430405H02Rik	1.32527	3.175887333	7.211335182	0.000825791	0.059386404	0.10427071
2700038G22Rik	0.818732667	7.496159667	7.209264887	0.00082688	0.059386404	0.102888913
Itpr2	-0.97824	1.763041667	-7.208657608	0.0008272	0.059386404	0.102483513
4933416A02Rik	1.760771333	2.360396333	7.198803123	0.000832409	0.059603567	0.095900019
Hmgb1	0.556835	14.39019983	7.190194182	0.000836992	0.059774842	0.090140992
Pramef8	-0.382978	10.42009033	-7.18010602	0.000842401	0.060004031	0.083383339
Tbc1d14	0.549982333	5.559961833	7.16537109	0.000850376	0.060245058	0.073495342
Cysltr2	-2.207189333	4.173819	-7.158220199	0.000854278	0.060245058	0.068689106
Nup107	1.328257333	2.264029333	7.155622501	0.000855701	0.060245058	0.066941921
Tceal6	0.907057	8.641732833	7.15177502	0.000857814	0.060245058	0.064352944
Fggy	-0.690973333	10.10791367	-7.151589281	0.000857916	0.060245058	0.064227923
Rprm	1.128562333	6.285387833	7.145675461	0.000861175	0.060245058	0.060245593
Irs1	-1.243422	10.55164067	-7.143467342	0.000862396	0.060245058	0.058757787
Cybb	-1.381605	7.166032167	-7.141561879	0.000863451	0.060245058	0.057473527
Olfr187	1.527168	8.303579	7.126252857	0.000871985	0.060581938	0.047142599
Hsd11b1	1.208801	14.1598355	7.119817808	0.000875602	0.060581938	0.04279324
Glud1	0.879944667	16.06581	7.111640529	0.000880223	0.060581938	0.037260497
Pgd	0.874551333	13.92313467	7.108465184	0.000882026	0.060581938	0.035110298
Ttll11	1.209614	3.216711667	7.104286938	0.000884404	0.060581938	0.032279477
Timp1	3.203015	10.41429817	7.100432435	0.000886605	0.060581938	0.02966648
Plk5	-1.003262667	7.486911	-7.098895686	0.000887484	0.060581938	0.0286243
Traf3ip3	-2.351810667	5.614415333	-7.095878239	0.000889214	0.060581938	0.026577279
Tssc1	-0.795335667	1.679028167	-7.094729041	0.000889873	0.060581938	0.025797433
Tacstd2	1.489884667	9.669188333	7.091049462	0.00089199	0.060581938	0.023299602
Iltifb	0.947470333	1.8474725	7.089804637	0.000892707	0.060581938	0.022454268
Hmga2-ps1	0.969777333	6.783787333	7.065355282	0.000906935	0.061335848	0.005820354
Crebbp	-1.407216667	13.01625167	-7.063011121	0.000908313	0.061335848	0.004222429
Wdr81	-0.997071667	12.69629583	-7.052390258	0.000914588	0.061542783	-0.003024205
Dnajb1	-0.566528667	14.12699867	-7.043661187	0.000919784	0.061542783	-0.008988418
Slc20a2	0.853237	12.4599305	7.038340421	0.000922969	0.061542783	-0.01262758
Serbp1	0.364222	13.72831433	7.037725667	0.000923338	0.061542783	-0.013048225
Cyp2b10	4.747299333	4.706609	7.035262088	0.000924817	0.061542783	-0.014734302
Inpp5a	0.718714333	12.2258235	7.034255127	0.000925423	0.061542783	-0.015423641
Hyls1	-0.701638333	4.783345167	-7.028848502	0.000928682	0.061542783	-0.019126595
Gm13154	-0.545637	10.6471605	-7.027620634	0.000929424	0.061542783	-0.019967957
Gimap4	-1.604516667	7.331136667	-7.009908289	0.000940208	0.061821021	-0.032121523
Ube2cbp	0.599381667	8.6273105	7.007726254	0.000941547	0.061821021	-0.033620918
Nmur1	-1.04523	3.006820333	-7.005677245	0.000942806	0.061821021	-0.035029337
Dph1	0.962162333	10.7347075	7.002560276	0.000944726	0.061821021	-0.037172637
Trpm2	-1.383656333	6.789350833	-7.002185473	0.000944957	0.061821021	-0.037430425
Prss22	3.172529	3.7312735	6.991266483	0.000951719	0.061986854	-0.044946642
Plin1	5.193010333	5.116638833	6.990756782	0.000952036	0.061986854	-0.045297792
Cxcl5	4.338193	5.439409833	6.976370679	0.000961036	0.062370991	-0.05521959
Fam163a	-0.444329333	11.24895767	-6.9740334	0.000962508	0.062370991	-0.056833524
Vat1	1.855232667	11.142407	6.967340363	0.000966738	0.062496613	-0.06145822
Snx20	-0.703573667	8.551093167	-6.956088729	0.000973897	0.062731019	-0.069242927
Kdm8	0.520959667	7.155863167	6.954423413	0.000974962	0.062731019	-0.070396198
Dennd3	0.641911333	8.498880667	6.949127795	0.000978358	0.062801401	-0.074065397
Sipa1l2	1.017057333	7.457591667	6.942424096	0.000982677	0.062930567	-0.078714277
Aif1	-1.804829	10.55810217	-6.935510299	0.000987155	0.062962897	-0.08351361
Tuba3a	1.017189333	11.32350867	6.934521045	0.000987798	0.062962897	-0.084200714
Pkm	1.247836	7.275702667	6.920254894	0.000997122	0.063318079	-0.094120529
Iffo2	1.237647667	4.4968055	6.91890087	0.000998012	0.063318079	-0.095063107
Bzw2	0.679079	11.12522183	6.912805646	0.001002032	0.0633443	-0.099308484
Mdfi	2.663132333	6.1579525	6.910021517	0.001003874	0.0633443	-0.10124891
1110046J04Rik	0.502242667	7.346131	6.905625511	0.001006792	0.0633443	-0.104314353
6430571L13Rik	1.196432	7.229794333	6.903490747	0.001008212	0.0633443	-0.105803685
Gm28258	1.034475333	2.011601333	6.900755573	0.001010035	0.0633443	-0.107712576
S1pr2	0.73009	7.182226333	6.891984947	0.001015908	0.063566482	-0.113838774
Raet1c	0.999570667	2.899319667	6.887548261	0.001018894	0.063607442	-0.116940743
Tmem173	0.667563	10.62602117	6.878738361	0.001024855	0.063833473	-0.123106263
Gm6904	-1.676137	2.5971165	-6.8700589	0.001030767	0.063988866	-0.129188255
6030446J10Rik	0.782171667	7.971537167	6.868197531	0.001032041	0.063988866	-0.130493584
Apoa4	1.821863333	11.00125433	6.856189834	0.001040299	0.064149182	-0.138922799
Ddah2	0.402499333	11.84573667	6.843933216	0.00104881	0.064149182	-0.147542021
Akr1c6	-1.924962333	6.4037595	-6.842760163	0.001049629	0.064149182	-0.148367757
Synj2	1.435519	3.995589833	6.84139824	0.001050581	0.064149182	-0.14932662
Il2rb	-2.959944667	6.804064667	-6.840811779	0.001050991	0.064149182	-0.149739577
Hdac7	1.336600333	12.21826417	6.837928306	0.00105301	0.064149182	-0.151770495
Arg2	4.132448333	10.35294783	6.832258789	0.001056994	0.064149182	-0.155766205
Ptgfrn	0.651548	9.761273	6.831289878	0.001057676	0.064149182	-0.156449397
Bdh2	-0.910630667	16.04810633	-6.829154969	0.001059182	0.064149182	-0.157955091
Gm3902	1.270545	3.5788745	6.826608368	0.001060981	0.064149182	-0.159751756
Ddx56	0.494561667	11.05882183	6.822391006	0.001063969	0.064149182	-0.16272864
AW549542	1.012902	5.563959333	6.821633448	0.001064507	0.064149182	-0.163263568
Slc16a6	2.742534	11.859675	6.818132778	0.001066997	0.064149182	-0.165736236
Atp6v1c2	-0.856968667	10.83987467	-6.815868347	0.00106861	0.064149182	-0.167336372
Cacna2d4	-1.490639	2.022129833	-6.813012244	0.00107065	0.064149182	-0.169355363
Gm9903	1.240855667	4.055053167	6.807123294	0.00107487	0.064149182	-0.173520954
Fam25c	2.309172	10.91974767	6.804658131	0.001076643	0.064149182	-0.175265771
Rep15	0.786487667	8.194920833	6.80422886	0.001076952	0.064149182	-0.175569669
Cd163l1	-2.470119	5.852121167	-6.800795472	0.001079427	0.064156541	-0.17800099
Ankrd29	-1.127892667	11.36163233	-6.7946827	0.001083851	0.064279419	-0.182332718
Rcan1	0.726725333	14.33386167	6.788482916	0.001088359	0.064342673	-0.186730072
Angel1	0.632582667	10.57641167	6.785246896	0.001090721	0.064342673	-0.189026888
Chil3	2.579626667	9.770355667	6.783508309	0.001091993	0.064342673	-0.190261328
Clec2h	-3.126822333	12.2378465	-6.77896336	0.001095325	0.064399929	-0.193489841
Hist1h2bb	-0.575107333	14.66151533	-6.767238498	0.001103978	0.064483602	-0.201828564
Fam19a5	0.679478667	9.809028333	6.763351811	0.001106864	0.064483602	-0.204595943
Rnaset2b	-1.324437333	9.971886	-6.756241086	0.001112167	0.064483602	-0.209662973
C8a	-0.644975	9.8898265	-6.755510108	0.001112714	0.064483602	-0.21018416
Mrgpra6	2.200117667	2.376204167	6.754848229	0.001113209	0.064483602	-0.210656128
B130055M24Rik	0.687177	5.032144833	6.754754869	0.001113279	0.064483602	-0.210722704
Slc25a25	2.385283333	13.04075167	6.754734503	0.001113294	0.064483602	-0.210737227
Hmga2	1.404411333	6.004098667	6.741956854	0.001122911	0.064866142	-0.21985777
Pga5	-1.071771667	3.817929833	-6.739654652	0.001124654	0.064866142	-0.221502876
Cacna1a	0.703623667	7.068720167	6.736289377	0.001127208	0.064876277	-0.223908634
Tnfrsf23	3.035598333	3.404807167	6.715078951	0.001143463	0.065670315	-0.239098894
Btnl10	-1.582519667	11.40871883	-6.712034542	0.001145818	0.065670315	-0.241283097
Dao	-0.995569333	12.27934233	-6.697766793	0.001156936	0.06601782	-0.2515325
A830054O07Rik	0.610563333	7.823658333	6.697450646	0.001157183	0.06601782	-0.251759851
Gm36107	-0.425067667	1.512695833	-6.694955391	0.001159141	0.06601782	-0.253554642
Hgh1	0.934986333	9.223463833	6.687665004	0.001164884	0.066206678	-0.25880226
Aifm3	-0.70423	11.85414133	-6.664668623	0.001183221	0.0670681	-0.275392016
Itga5	0.95736	6.149770667	6.662512574	0.001184957	0.0670681	-0.276950289
Rbmx2	0.604324333	7.4851375	6.655023852	0.001191013	0.067271263	-0.282366574
Zfp810	0.78028	11.30765667	6.650344918	0.001194815	0.067316723	-0.285753692
Plec	1.160086	9.221384333	6.647966713	0.001196753	0.067316723	-0.28747619
1110051M20Rik	-0.746968333	9.1487295	-6.643634204	0.001200293	0.067329556	-0.290615713
Gm31704	2.166484333	14.2880035	6.641651577	0.001201917	0.067329556	-0.292053081
Suv39h2	1.589197	15.0636655	6.63106736	0.001210631	0.067498909	-0.299733555
Uox	3.187123333	3.737923	6.63000299	0.001211512	0.067498909	-0.300506583
Ptp4a2	0.448576667	13.43810633	6.628975195	0.001212363	0.067498909	-0.301253163
Ogn	-1.370370333	10.26235883	-6.615973506	0.001223188	0.067955946	-0.310707244
Leng8	0.609837667	10.96032483	6.608776486	0.00122923	0.067955946	-0.315948314
Opn3	0.854718	8.139007667	6.60577163	0.001231763	0.067955946	-0.318138183
Zcchc9	1.469726667	16.95583633	6.604453198	0.001232876	0.067955946	-0.319099333
Saa3	3.430195667	8.7947155	6.604174816	0.001233111	0.067955946	-0.3193023
Fndc7	-1.203747333	5.092906667	-6.595850294	0.00124017	0.067955946	-0.325375534
Rabggta	1.013534667	11.74148033	6.595837326	0.001240181	0.067955946	-0.325385
Gm21992	1.181335667	5.879830167	6.595462976	0.001240499	0.067955946	-0.325658287
Nnat	1.983984667	5.428944333	6.583172116	0.001251012	0.068154346	-0.334639391
Heatr1	0.649907333	10.59857267	6.576815955	0.001256489	0.068154346	-0.339290335
Fbxw9	0.673351	9.9957225	6.573764611	0.001259129	0.068154346	-0.341524626
Sod3	-0.444363667	15.65059717	-6.571923793	0.001260725	0.068154346	-0.342873019
Dgat1	0.427428333	10.47325483	6.569569532	0.001262769	0.068154346	-0.344598043
Csf2rb2	0.530964667	9.112513333	6.566562571	0.001265386	0.068154346	-0.346802189
Mab21l3	1.231786	9.121972333	6.565273704	0.001266509	0.068154346	-0.347747249
Saa1	5.183945667	10.62480983	6.564169923	0.001267472	0.068154346	-0.348556737
Smim3	1.351449333	10.79623633	6.56279421	0.001268674	0.068154346	-0.34956584
Clec4a3	-1.052426333	7.489001167	-6.562303114	0.001269103	0.068154346	-0.349926115
F830005D05Rik	-0.895416333	5.055854167	-6.551237174	0.001278822	0.0683662	-0.358051191
Adprhl2	0.728780333	10.16085817	6.551125871	0.00127892	0.0683662	-0.358132983
Pgm1	1.179756667	8.552709333	6.546786586	0.001282756	0.0683662	-0.361322757
4930448N21Rik	0.972584	4.088399333	6.542092152	0.00128692	0.0683662	-0.364775908
Spaca6	2.405402	5.894004667	6.541339536	0.001287589	0.0683662	-0.365329743
Speer4f	0.872280667	2.332120333	6.540783046	0.001288084	0.0683662	-0.365739293
2310002F09Rik	1.602303333	15.47209067	6.519181374	0.001307476	0.06922398	-0.381663234
Smek2	-0.386916333	11.26510217	-6.511744958	0.001314231	0.06922398	-0.387156894
Fstl5	0.631414667	3.932308333	6.509022967	0.001316714	0.06922398	-0.389169283
Mc4r	-1.376404	2.222788	-6.506973778	0.001318587	0.06922398	-0.390684801
Smim24	-0.857851	11.38695817	-6.504691591	0.001320676	0.06922398	-0.39237318
Slc51a	-1.396178	14.24074267	-6.504164978	0.001321159	0.06922398	-0.392762854
Plxna1	0.438635333	10.470183	6.503239659	0.001322008	0.06922398	-0.393447628
Rfc3	0.763239333	8.102533333	6.49108873	0.001333213	0.069334811	-0.402448552
Rap2b	1.783033333	6.682954667	6.490980223	0.001333313	0.069334811	-0.402529003
4930558N11Rik	-1.528427333	6.009579667	-6.489145934	0.001335015	0.069334811	-0.403889204
Nlrp1a	-1.157183	14.8234275	-6.486329028	0.001337632	0.069334811	-0.405978779
Slc7a7	-1.316317	15.16579617	-6.485483937	0.001338419	0.069334811	-0.406605835
Gm32872	-1.536585333	6.152562	-6.482256073	0.001341428	0.069334811	-0.409001634
Abat	-0.887979	14.81988083	-6.481734626	0.001341915	0.069334811	-0.409388772
Cyp2d9	1.341528333	13.28767417	6.466600134	0.001356137	0.069937211	-0.420638163
Chgb	1.120430333	3.423235167	6.456332374	0.001365888	0.070034906	-0.42828456
9130204K15Rik	-2.039130333	6.733262167	-6.453015958	0.001369055	0.070034906	-0.430756789
LOC102642832	0.672879	5.691025833	6.451803453	0.001370215	0.070034906	-0.431660958
Ttc36	-1.554709333	13.02134233	-6.450921216	0.00137106	0.070034906	-0.432318947
Ugt2b38	-0.726662667	15.958874	-6.449249011	0.001372663	0.070034906	-0.433566347
Usp28	0.493023667	9.0028155	6.439866589	0.001381698	0.070034906	-0.440571028
Gm10680	2.744868	3.350440333	6.43586544	0.001385572	0.070034906	-0.443561162
Tbl3	0.581461	8.246433167	6.435478019	0.001385948	0.070034906	-0.443850783
Pecr	-1.161022333	16.3408895	-6.433491248	0.001387877	0.070034906	-0.445336282
Cdh11	0.480515667	9.615289833	6.430906391	0.001390392	0.070034906	-0.447269624
Rmi1	-1.887369333	10.12540833	-6.430338213	0.001390945	0.070034906	-0.447694692
Capza1	1.783256	15.455464	6.428460505	0.001392776	0.070034906	-0.449099708
Serpina3m	3.974759667	6.3828555	6.426289852	0.001394896	0.070034906	-0.450724414
Trpv6	1.636066667	8.077595667	6.425439694	0.001395728	0.070034906	-0.451360889
5830407E08Rik	-0.686245	4.3334185	-6.424610595	0.001396539	0.070034906	-0.451981676
Tet1	-1.822550333	9.063958167	-6.413413003	0.001407553	0.070436357	-0.460373374
Trmt11	0.405114333	9.9514525	6.41123348	0.001409708	0.070436357	-0.46200838
Sec63	0.479945333	10.65890567	6.406593567	0.00141431	0.070537105	-0.465490858
2310045N01Rik	-0.58933	9.671328667	-6.384913699	0.001436049	0.071439429	-0.481794605
Ntmt1	0.898825667	11.4836995	6.383342927	0.00143764	0.071439429	-0.48297791
Itpr3	0.590836667	11.20535733	6.377814873	0.001443253	0.071587979	-0.487144549
Plin4	3.588204667	10.118097	6.37320433	0.001447955	0.071651892	-0.490622264
3110082I17Rik	0.692830333	7.262780167	6.371404999	0.001449795	0.071651892	-0.491980143
Acox3	-0.655922333	14.03893817	-6.366979929	0.001454331	0.071746111	-0.495321107
Gm20714	-1.545125	2.508963833	-6.357991747	0.001463597	0.072071238	-0.502114054
Arpc2	0.495082667	13.32236433	6.353561744	0.001468189	0.072071238	-0.505465449
Cabp2	2.162529333	7.089705333	6.349431663	0.001472486	0.072071238	-0.508591944
Idh2	-0.650874	13.404307	-6.347580772	0.001474417	0.072071238	-0.509993705
Adgrf4	1.648477	3.9718095	6.344290962	0.001477855	0.072071238	-0.51248618
Tmem63b	0.575794	13.72597033	6.344035947	0.001478122	0.072071238	-0.51267944
Klra9	-1.335568667	4.842391	-6.342131289	0.001480118	0.072071238	-0.514123091
Stk36	-0.650799667	8.336465833	-6.337941159	0.001484519	0.072071238	-0.51730048
2310031A07Rik	-1.214742	4.882986667	-6.337771561	0.001484698	0.072071238	-0.517429128
Slc38a3	1.801620333	11.72333017	6.332686131	0.001490061	0.072119364	-0.521288198
4933406I18Rik	1.490304	2.283671	6.331820526	0.001490976	0.072119364	-0.521945353
Grpel1	0.394085	15.0653615	6.327012095	0.001496072	0.072151062	-0.525597395
Clec4d	3.794112333	7.412418167	6.32498275	0.001498229	0.072151062	-0.527139487
Pah	-2.019908667	15.38479067	-6.321005871	0.001502466	0.072151062	-0.530162861
Slit3	0.689360667	6.86171	6.319083925	0.001504519	0.072151062	-0.531624642
Cd151	0.567189667	14.22244317	6.31876989	0.001504855	0.072151062	-0.531863529
Hspb6	1.280128333	7.058307833	6.296573706	0.001528812	0.07316818	-0.548776644
Als2cl	0.989888	11.55517267	6.294170333	0.001531433	0.07316818	-0.550611346
2310022B05Rik	0.555806	11.15933	6.287419898	0.001538823	0.073263173	-0.555768073
2700068H02Rik	1.400249	2.315613167	6.285865132	0.001540531	0.073263173	-0.556956514
Inf2	0.885887667	10.7748815	6.285004283	0.001541478	0.073263173	-0.557614654
Apeh	-0.783033333	14.326418	-6.279055342	0.001548039	0.073366284	-0.562165081
I730030J21Rik	1.897957333	15.80945833	6.278162823	0.001549026	0.073366284	-0.562848132
Ppa2	-0.459701667	13.27690517	-6.273690708	0.001553984	0.073395069	-0.566272044
S100a11	0.884022333	14.38928883	6.270333093	0.001557718	0.073395069	-0.568844189
Ttr	-1.446695333	7.187342333	-6.268423642	0.001559846	0.073395069	-0.570307526
Inpp5d	-0.471416	10.09217767	-6.264427036	0.001564313	0.073395069	-0.573371742
Tuba1b	0.862320667	13.94380767	6.263796102	0.001565019	0.073395069	-0.573855651
Gm4827	3.101775333	5.447594333	6.262558826	0.001566405	0.073395069	-0.574804738
E130314K07Rik	1.838715667	15.2850795	6.260722234	0.001568466	0.073395069	-0.576213872
Hemgn	1.564822667	16.645257	6.255557454	0.001574278	0.073497218	-0.580178656
Slc12a4	1.084177333	11.69529767	6.252076927	0.001578209	0.073497218	-0.582852243
Nedd9	0.664698667	10.83579867	6.250661236	0.001579812	0.073497218	-0.583940113
Melk	-2.482244333	6.0470895	-6.24923706	0.001581425	0.073497218	-0.585034737
Epb4.1l3	-0.533593	12.32222283	-6.241341932	0.001590407	0.073678549	-0.591107188
Dhcr24	-1.040917	14.4181515	-6.241060433	0.001590729	0.073678549	-0.591323833
AA416453	-1.63574	3.863919667	-6.233147066	0.001599794	0.073751505	-0.597417794
Gm39079	-1.079803	12.52294783	-6.231931006	0.001601192	0.073751505	-0.598354904
Ift81	-0.433547333	6.814971667	-6.230785478	0.001602511	0.073751505	-0.599237819
Anapc13	-0.412686667	15.54190633	-6.230259055	0.001603117	0.073751505	-0.59964361
1110035H17Rik	0.493884667	7.785869	6.224461494	0.001609814	0.0739349	-0.604114756
Smad9	-1.037882333	4.919924833	-6.215712957	0.001619981	0.074147453	-0.610869103
Slc2a8	-0.402391	6.995209833	-6.21304297	0.0016231	0.074147453	-0.612932247
Upk3bl	1.703818333	6.6998285	6.208820222	0.001628046	0.074147453	-0.616196925
Gm5858	0.473208667	8.419011667	6.20270496	0.00163524	0.074147453	-0.620928412
D430030G11Rik	1.579289	2.612641833	6.201488318	0.001636676	0.074147453	-0.621870268
Gm5785	0.692010333	8.5898065	6.201149153	0.001637076	0.074147453	-0.622132861
Acsm3	0.943546667	14.92888867	6.199258143	0.001639312	0.074147453	-0.623597192
Cldn14	0.850906667	6.209931	6.193637597	0.001645977	0.074147453	-0.627952002
Pign	1.444244667	2.032623	6.192853606	0.001646909	0.074147453	-0.628559731
Samd8	-0.524224667	9.121209667	-6.19273238	0.001647053	0.074147453	-0.628653709
Etv4	1.966159	5.414794167	6.18976743	0.001650585	0.074147453	-0.630952754
Tnfrsf14	-2.376499	3.2423155	-6.189744541	0.001650612	0.074147453	-0.630970506
Gm10134	-0.714937333	6.892641	-6.189276352	0.00165117	0.074147453	-0.631333638
Cyp2b9	4.856756667	7.290575333	6.187415961	0.001653392	0.074147453	-0.632776829
Ap2s1	0.681046667	15.274397	6.18398833	0.001657494	0.074147453	-0.635436858
Mx1	-1.094981333	7.624000333	-6.181157835	0.00166089	0.074147453	-0.637634512
Fnip2	-0.761583667	11.89527717	-6.180584889	0.001661579	0.074147453	-0.638079472
Sec14l4	2.470475667	7.3781805	6.177530498	0.001665255	0.074147453	-0.640452217
2010107G23Rik	0.330914333	9.047737833	6.176843972	0.001666082	0.074147453	-0.640985681
Tmem63a	0.471792667	10.910267	6.171735563	0.001672255	0.074224951	-0.644956898
Gm10576	1.971726333	15.2462855	6.170902232	0.001673265	0.074224951	-0.64560501
Platr26	2.558792333	4.837574167	6.162481568	0.001683507	0.07424139	-0.652158625
Slc2a1	1.185522667	13.50523467	6.162085066	0.001683991	0.07424139	-0.652467418
Plekhg3	0.437017333	7.098889667	6.162065548	0.001684015	0.07424139	-0.652482619
Pappa	1.045271333	10.064935	6.161651414	0.001684521	0.07424139	-0.652805165
Olfr1383	1.066620667	3.975510333	6.155109865	0.001692535	0.07447425	-0.65790268
Gm38710	0.760606	6.106252667	6.141474113	0.001709383	0.07509451	-0.668544524
1700110I01Rik	2.174323	14.7261965	6.133774375	0.001718985	0.075359271	-0.674563349
Mccc1	-0.477275	14.03281583	-6.132216887	0.001720935	0.075359271	-0.675781674
Tuba1c	1.140605667	15.88090117	6.123869747	0.00173143	0.075512619	-0.682315998
Uck2	0.874837333	11.50444167	6.123527051	0.001731862	0.075512619	-0.682584443
Eef2k	0.944801	5.136567833	6.122831278	0.001732741	0.075512619	-0.683129509
Atg7	0.673031667	9.670967833	6.118697159	0.001737971	0.07560821	-0.68636934
Tspyl5	-1.425703	6.4088835	-6.116721667	0.001740477	0.07560821	-0.68791821
4930421P22Rik	1.010124667	4.083812333	6.112530228	0.001745808	0.075673328	-0.691206004
Usp2	-1.191235667	12.23616417	-6.111184527	0.001747524	0.075673328	-0.692262022
9130401M01Rik	0.730227	12.83294283	6.103844019	0.001756917	0.075959533	-0.698026148
Ssc4d	0.778037667	3.604023833	6.101464935	0.001759975	0.075971315	-0.699895692
Zfp33b	-0.599371667	6.3833965	-6.093435897	0.001770339	0.076042929	-0.706210068
G6pdx	0.698834333	13.02615083	6.093301487	0.001770513	0.076042929	-0.706315839
Atxn7	1.928098	15.714586	6.091200977	0.001773237	0.076042929	-0.707969065
1700034H15Rik	1.062608333	2.8779715	6.089135303	0.00177592	0.076042929	-0.709595386
Cd1d2	1.474491333	6.146221667	6.08803777	0.001777348	0.076042929	-0.710459688
Spag11b	0.752035	1.763272167	6.086130977	0.001779831	0.076042929	-0.711961619
Gfer	0.645031	11.3036535	6.085123133	0.001781146	0.076042929	-0.712755646
Rad51c	1.876120333	14.99072917	6.07729477	0.001791394	0.076120602	-0.718927317
Slc46a3	-1.772351	11.4157355	-6.075433255	0.001793841	0.076120602	-0.720395959
Mcam	1.809967	15.62058683	6.075157291	0.001794204	0.076120602	-0.720613717
Igsf21	2.107561	3.681407167	6.074938968	0.001794491	0.076120602	-0.720785997
Per2	-0.657195	4.5199405	-6.071982346	0.001798388	0.076120602	-0.723119648
Zmynd15	-1.113577667	10.8490755	-6.069758451	0.001801325	0.076120602	-0.724875647
4930558N01Rik	0.534079	8.7613175	6.068872606	0.001802497	0.076120602	-0.725575279
Brsk1	0.746026	7.373404	6.061049814	0.001812882	0.076440865	-0.731757714
LOC102635467	1.218507333	13.18057833	6.057920562	0.001817056	0.076498636	-0.734232842
Retnlg	3.828440333	8.9444535	6.053349734	0.001823174	0.076517361	-0.737850311
Gm14642	1.070961333	1.826829333	6.052305133	0.001824575	0.076517361	-0.738677385
Gcat	-0.849608	12.367706	-6.049034608	0.001828972	0.076517361	-0.741267705
Dpcd	-0.315478333	11.82774683	-6.046294295	0.001832665	0.076517361	-0.743439074
Hspa4	0.789906	9.867823	6.045727421	0.00183343	0.076517361	-0.743888365
Rgl1	-0.711379333	13.48327	-6.045060733	0.00183433	0.076517361	-0.744416817
Chmp2a	0.355287	13.37057283	6.041312151	0.001839401	0.076611772	-0.747389128
Fpr1	2.357048667	5.685428667	6.031876115	0.001852241	0.077028945	-0.754878581
Plcb2	-1.461729667	5.6770045	-6.023079636	0.001864306	0.077180676	-0.761870049
Smim22	-0.662909667	14.26833683	-6.021652544	0.001866272	0.077180676	-0.763005184
Sbsn	1.409118333	9.8412585	6.021191724	0.001866907	0.077180676	-0.763371781
4933427D06Rik	1.916937667	14.96596317	6.01934412	0.001869457	0.077180676	-0.764841865
Hexb	-0.426067333	14.29532433	-6.018663546	0.001870397	0.077180676	-0.765383481
2010003K11Rik	3.192811333	10.55224667	6.014952704	0.001875534	0.077180676	-0.768337637
Sertad1	0.708770333	11.27349583	6.012702263	0.001878658	0.077180676	-0.770129993
P2rx5	0.785831	8.435846167	6.011354241	0.001880532	0.077180676	-0.771203914
As3mt	-0.743829667	12.09229483	-6.009940944	0.001882499	0.077180676	-0.772330072
Cwc27	0.556651	9.3232055	6.008556398	0.001884428	0.077180676	-0.773433554
Psme3	2.161412	13.50937567	6.006706363	0.00188701	0.077180676	-0.774908392
Rassf5	-0.696895333	10.41299167	-5.995446547	0.001902812	0.077710515	-0.783893573
Prkab2	0.52398	8.491698667	5.990720224	0.001909492	0.077866744	-0.787669684
Adamts4	2.929716	8.170621333	5.988080942	0.001913234	0.077902895	-0.789779525
Il13	0.475076667	3.568287667	5.983640459	0.00191955	0.078006423	-0.793331148
Ropn1l	-0.666937	11.6601865	-5.982275759	0.001921495	0.078006423	-0.794423154
Fmo2	-0.748540333	13.27540617	-5.979853467	0.001924955	0.078030753	-0.796361981
Zdhhc22	1.539234667	5.927911	5.976282522	0.001930068	0.078121955	-0.799221499
Tcl1b5	-0.381082	5.575494	-5.971522123	0.00193691	0.078180472	-0.80303591
Adamtsl5	1.620948	4.026008667	5.970637963	0.001938184	0.078180472	-0.803744672
Dock7	0.404449333	10.97159967	5.966725198	0.001943833	0.078180472	-0.806882374
4930509E22Rik	-1.469415	1.981647833	-5.966267696	0.001944495	0.078180472	-0.807249374
Synpo2l	1.843895	15.4331635	5.965336498	0.001945843	0.078180472	-0.80799644
Tmprss3	2.224169	13.2046705	5.958544759	0.001955707	0.078461238	-0.813448404
Terf2ip	1.965191	15.37254317	5.953403691	0.001963213	0.078546861	-0.817579055
Mxd3	-3.526334667	3.983568	-5.950684865	0.001967196	0.078546861	-0.81976483
Fbxo44	-0.412553333	7.845444	-5.947954431	0.001971206	0.078546861	-0.821960845
Kmo	-0.724375333	11.22171967	-5.945822129	0.001974344	0.078546861	-0.823676432
Nuggc	-0.651384333	2.5174855	-5.944814828	0.001975828	0.078546861	-0.82448707
Dhrs7	-0.879954667	13.33135433	-5.943755039	0.001977392	0.078546861	-0.825340081
Fam26e	-0.388683667	5.500220833	-5.94221608	0.001979664	0.078546861	-0.826579016
Tnfaip8l2	-0.77976	7.230334667	-5.941397319	0.001980875	0.078546861	-0.827238274
Slc45a3	0.563990667	10.06262467	5.938757074	0.001984784	0.078572716	-0.829364734
Nsmf	0.719334	13.75899233	5.932507209	0.001994073	0.078572716	-0.834401789
Klhl26	0.441556	10.66277933	5.930702794	0.001996764	0.078572716	-0.83585694
Clec12a	-2.343567	8.175989833	-5.930073961	0.001997703	0.078572716	-0.83636415
F3	1.225104667	12.847096	5.928449419	0.002000132	0.078572716	-0.837674711
Glrp1	-0.507789	4.723098833	-5.92691441	0.002002429	0.078572716	-0.83891334
Dusp22	0.711722667	10.447706	5.926612478	0.002002881	0.078572716	-0.839157008
Zfp791	2.050958	14.14959933	5.918751568	0.002014699	0.078572716	-0.845504953
Sprr2b	1.149421	10.7165805	5.918348425	0.002015308	0.078572716	-0.845830709
Pnkp	0.453901667	13.00018483	5.917862461	0.002016041	0.078572716	-0.846223414
A530006G24Rik	2.210997667	14.2241695	5.913978275	0.002021916	0.078572716	-0.849363246
Ttc9c	-0.876346667	8.948678	-5.912698359	0.002023856	0.078572716	-0.850398289
Ifitm6	2.856636	8.142201667	5.912142723	0.002024699	0.078572716	-0.850847683
Fbxo46	-0.516132667	9.617945	-5.910841536	0.002026674	0.078572716	-0.851900223
Samd5	1.801273	6.7552225	5.910306717	0.002027487	0.078572716	-0.852332902
Inca1	0.710016	7.375069667	5.90836419	0.002030442	0.078572716	-0.853904741
Sva	1.462883667	5.9071805	5.907325169	0.002032025	0.078572716	-0.854745679
Ugt2a3	-1.215870667	6.241932333	-5.906443402	0.002033369	0.078572716	-0.855459447
Mcu	0.498495333	9.995814333	5.902538197	0.002039335	0.078691794	-0.858621758
Ntrk3	0.594039333	6.640190667	5.898371753	0.002045723	0.078753531	-0.861997684
Cd226	-3.272931667	3.101332167	-5.894741839	0.002051308	0.078753531	-0.864940621
Il1r2	4.081504667	4.904006667	5.893477104	0.002053257	0.078753531	-0.865966382
Sgol2b	0.791134667	2.757618333	5.888062268	0.002061631	0.078753531	-0.870360303
Nme5	-1.100369	10.4467115	-5.886040239	0.002064768	0.078753531	-0.872002026
Gm26697	-1.698531333	6.075901667	-5.885865228	0.00206504	0.078753531	-0.872144145
Slc27a4	0.567682667	5.622711	5.885711768	0.002065278	0.078753531	-0.872268766
Gm31992	-0.899905667	6.041397167	-5.884851453	0.002066615	0.078753531	-0.87296746
Cyp4f16	0.677726333	7.988047167	5.884658044	0.002066916	0.078753531	-0.873124547
6030458E02Rik	1.09821	6.544697	5.882229433	0.002070696	0.078787519	-0.875097464
Cybrd1	1.146862667	6.347849667	5.878951972	0.00207581	0.078830294	-0.877761113
Pmpcb	-0.42192	15.42023833	-5.877807562	0.002077599	0.078830294	-0.878691507
Mcemp1	1.335101667	7.542899167	5.8667621	0.002094962	0.079378687	-0.887679697
Gm6567	0.792299	3.956204833	5.864378742	0.002098731	0.079411198	-0.889621125
C2cd2	0.849959	5.786457833	5.856782371	0.002110797	0.079757118	-0.895813657
Gadd45b	1.015948333	9.882694167	5.851980721	0.002118465	0.079795698	-0.89973164
Neurl3	-1.116767667	6.6816025	-5.850500619	0.002120836	0.079795698	-0.90093993
Slc32a1	2.211872	2.405458333	5.849962427	0.002121699	0.079795698	-0.901379354
Prkag3	-1.283498667	6.210728	-5.848828748	0.002123517	0.079795698	-0.9023051
Fgd2	-1.707987667	8.094384833	-5.846139467	0.002127839	0.079848108	-0.904501768
A930017M01Rik	1.181220333	6.9344625	5.841732236	0.002134944	0.079902423	-0.908103644
Ptx3	2.794646333	3.609746167	5.840313394	0.002137237	0.079902423	-0.909263729
Hdac6	0.853519333	12.94109433	5.8397965	0.002138073	0.079902423	-0.909686419
AI662270	-1.678839	5.566651833	-5.834653334	0.002146414	0.079911139	-0.913894049
Gpr161	0.962483	6.7592265	5.833368418	0.002148504	0.079911139	-0.914945755
Bpnt1	-0.548689667	11.73250083	-5.833352715	0.002148529	0.079911139	-0.914958608
Defb2	-1.075699667	7.418525167	-5.831365342	0.002151766	0.079911139	-0.916585687
LOC102640359	0.690597667	7.586205167	5.830638026	0.002152952	0.079911139	-0.91718127
Trim59	-1.39071	8.445772667	-5.823594954	0.002164478	0.080102891	-0.922952098
Tnni2	-1.013643	7.397843833	-5.823045142	0.00216538	0.080102891	-0.923402855
Fcgr2b	-0.734821667	10.5235455	-5.822103818	0.002166927	0.080102891	-0.924174675
Eif4ebp1	1.350166	13.05409367	5.81664762	0.002175917	0.080237236	-0.928650557
Vars	0.564125333	10.33589633	5.815660193	0.002177549	0.080237236	-0.929460971
Cyb561	0.432293667	14.13478483	5.814550542	0.002179385	0.080237236	-0.930371843
Bpifc	2.004564333	15.16095617	5.810712946	0.002185746	0.080362999	-0.933523177
Fgl1	2.102428667	12.08777667	5.808607339	0.002189246	0.080383342	-0.935253031
Sprr2k	0.990929333	10.03636533	5.805754231	0.002193999	0.080449576	-0.937597878
Acsm2	-0.543905667	15.49746117	-5.802085802	0.002200128	0.080451936	-0.940614301
Krt18	1.132164667	13.26993467	5.800635753	0.002202556	0.080451936	-0.941807093
Mtfr2	1.741656667	16.157285	5.800424254	0.00220291	0.080451936	-0.941981091
Zfp35	-0.460002333	12.41167917	-5.794518716	0.002212834	0.080693597	-0.946841793
Cd24a	0.886922	14.38329967	5.788437372	0.002223108	0.080693597	-0.951851776
Anxa1	0.691727667	11.56726817	5.787984246	0.002223876	0.080693597	-0.95222526
Scn8a	2.138359667	12.77843317	5.787780322	0.002224221	0.080693597	-0.952393351
Prnp	-1.070320667	14.364594	-5.787723981	0.002224317	0.080693597	-0.952439792
Ptprc	-1.836693333	6.261182333	-5.784512353	0.002229769	0.080783958	-0.955087788
Gm15672	0.803949667	7.771215167	5.780472509	0.002236649	0.080925757	-0.958420494
Gm12522	-1.025432	3.966124667	-5.772765221	0.002249845	0.081295382	-0.964784394
Apol10b	-3.071534333	7.346993833	-5.768963631	0.002256387	0.081423941	-0.967926123
A430103D13Rik	0.405755667	7.517143833	5.76676527	0.002260181	0.081453093	-0.969743736
Psmd12	0.418090667	14.56390933	5.764911019	0.002263386	0.08145826	-0.971277312
Nlgn2	0.743034667	9.778288333	5.763230686	0.002266296	0.08145826	-0.972667423
Kirrel	0.333986	9.727856667	5.756609654	0.002277803	0.081661331	-0.978148364
Serpinb9f	2.281941333	2.398696	5.756535674	0.002277932	0.081661331	-0.978209637
Zrsr2	0.719110667	8.01064	5.752862192	0.002284347	0.081783821	-0.981253
1190002F15Rik	-2.169532667	8.243509333	-5.745430263	0.00229739	0.081995796	-0.987415344
Ppp1r3b	1.834484	13.264148	5.744924883	0.00229828	0.081995796	-0.987834645
Prl	-0.825165333	1.692423	-5.74435473	0.002299285	0.081995796	-0.988307726
Gm35219	2.106057667	7.6731915	5.741327849	0.002304627	0.082013505	-0.990819948
Rwdd2b	-0.531194667	11.25453633	-5.740667909	0.002305794	0.082013505	-0.991367834
Trappc5	0.449147667	13.43622283	5.733294148	0.002318877	0.082054529	-0.997493327
Olfr122	0.886475333	3.159229333	5.732889865	0.002319597	0.082054529	-0.997829371
H2-M3	-1.782460333	10.15682783	-5.732002394	0.002321178	0.082054529	-0.998567117
Tgfbr2	0.470978333	13.60750417	5.729765558	0.002325169	0.082054529	-1.000427024
Hilpda	2.281985333	10.10202233	5.728918822	0.002326682	0.082054529	-1.001131241
Golt1a	0.882536	9.923730667	5.726469607	0.002331064	0.082054529	-1.003168732
Myo6	-0.315342	8.979545333	-5.723925623	0.002335626	0.082054529	-1.005285868
Mast4	0.386660333	9.778030833	5.72378775	0.002335874	0.082054529	-1.005400632
Frmd8os	0.816547333	9.077146	5.723406067	0.002336559	0.082054529	-1.005718351
Ephb3	1.689431	16.34863217	5.72314714	0.002337025	0.082054529	-1.005933897
Mga	-0.374001333	8.843251667	-5.719057115	0.002344387	0.082207213	-1.009339802
Hs3st1	0.962560333	6.486353167	5.716039698	0.002349835	0.082209068	-1.011853875
Cyba	-0.358122	16.99835267	-5.713320912	0.002354758	0.082209068	-1.014120127
Tead3	0.489194	11.267505	5.712405614	0.002356418	0.082209068	-1.014883289
LOC105247651	1.310854667	6.214908	5.71074951	0.002359424	0.082209068	-1.016264395
Cmbl	-0.922726667	14.66501433	-5.710704257	0.002359507	0.082209068	-1.016302139
Fam219a	1.656406667	15.82806133	5.70585986	0.002368328	0.082328859	-1.020344156
Hoxc4	0.568174	8.808072667	5.705502621	0.00236898	0.082328859	-1.020642344
Msx2	-0.633504333	4.871856833	-5.699386829	0.002380176	0.082612713	-1.025749734
Fhdc1	0.939735	7.661700833	5.697415223	0.002383799	0.082633318	-1.027397272
Hsh2d	-1.060374667	3.176265667	-5.691537807	0.002394637	0.082903661	-1.032311582
Serpinb9g	1.539526	2.048082333	5.689058943	0.002399225	0.082957234	-1.034385572
Nuf2	-2.450185333	6.877152	-5.68628039	0.00240438	0.082961824	-1.036711238
Clec4a1	-0.547374667	8.881172	-5.684487081	0.002407715	0.082961824	-1.038212775
Plxnb3	-0.765016333	4.902384833	-5.683830125	0.002408937	0.082961824	-1.038762946
3930401B19Rik	2.113314333	15.24509117	5.681045953	0.002414128	0.082961824	-1.041095184
Gm35778	-0.62622	7.081839667	-5.680812878	0.002414563	0.082961824	-1.041290471
Coq2	-0.420771333	14.197887	-5.676575106	0.00242249	0.083129496	-1.044842391
Mphosph6	0.733515	11.03739817	5.674482116	0.002426416	0.083159631	-1.046597498
Naaa	-0.916473	10.27199283	-5.671837716	0.002431388	0.083225465	-1.048815802
Bysl	0.811725	11.66072183	5.666358129	0.002441728	0.083474665	-1.053415316
Stmn1	-0.520518667	13.910222	-5.662468827	0.002449099	0.083508788	-1.056682304
Pepd	-0.729622	15.29095433	-5.661959009	0.002450067	0.083508788	-1.057110692
Gm21975	-1.156768667	3.247156	-5.660989258	0.002451909	0.083508788	-1.057925643
Gm13562	1.572757333	15.944344	5.657628376	0.002458308	0.083622327	-1.060750972
Parp2	0.428194333	9.0289285	5.646803542	0.002479052	0.084222928	-1.069860777
Dgcr8	-0.920378667	1.727167333	-5.64094834	0.002490358	0.084501805	-1.074794615
Ocel1	0.756660333	10.73572217	5.63603604	0.00249989	0.08461449	-1.078937344
Bcar3	-0.632302333	12.15340017	-5.635697457	0.002500549	0.08461449	-1.079223
Pde7a	-0.749060667	8.982584	-5.634446537	0.002502984	0.08461449	-1.080278501
Kif1a	0.829803	5.834323833	5.631637027	0.002508463	0.084693458	-1.082649849
Serpinf2	-0.945280667	15.16729933	-5.628664206	0.002514275	0.084693458	-1.085160151
Egr2	1.991211667	8.792920167	5.627578387	0.002516402	0.084693458	-1.086077322
Gm16118	-0.97341	5.014760667	-5.626897481	0.002517737	0.084693458	-1.086652547
Gm10405	1.980757	15.04474417	5.624014763	0.002523398	0.084779349	-1.089088519
Nop56	0.721680667	10.042388	5.615868133	0.002539477	0.085108042	-1.095978459
Nr2c2ap	0.742510667	10.70849667	5.614462407	0.002542264	0.085108042	-1.097168212
Polr1e	0.326610333	9.997237833	5.614322975	0.002542541	0.085108042	-1.097286236
Lrrc23	-1.341407	4.3465545	-5.60021352	0.002570715	0.085862492	-1.109242418
Mcm9	0.621159667	7.999306833	5.5983345	0.002574494	0.085862492	-1.110836631
Ucp2	2.554658667	11.91363367	5.598223697	0.002574717	0.085862492	-1.110930654
3110039I08Rik	0.781679	5.751773833	5.596267706	0.002578659	0.085862492	-1.112590689
Numbl	0.662393333	8.821270667	5.595198916	0.002580816	0.085862492	-1.113497974
Psmd2	0.358092	14.826066	5.591710378	0.002587871	0.085922493	-1.116460394
Vmn1r27	-1.084413667	5.0663465	-5.589479307	0.002592395	0.085922493	-1.118355823
C920006O11Rik	1.156758667	8.032913	5.585413592	0.002600662	0.085922493	-1.121811562
Card11	-2.049257	7.331947833	-5.585210052	0.002601077	0.085922493	-1.121984621
Cideb	-0.679703667	9.529887167	-5.584834794	0.002601842	0.085922493	-1.122303698
Slc7a9	-0.668524	14.19697667	-5.582307251	0.002607	0.085922493	-1.124453316
Nxpe3	-1.042517	10.86321383	-5.582226795	0.002607165	0.085922493	-1.124521754
Rnmtl1	0.378589333	8.733851667	5.581442438	0.002608768	0.085922493	-1.12518901
Bcl7c	0.448895667	11.04137117	5.580368243	0.002610965	0.085922493	-1.126102962
Cbs	-1.132826333	15.2307195	-5.573620505	0.00262482	0.086052058	-1.131847558
Wdpcp	-0.787531667	10.25875817	-5.573606586	0.002624848	0.086052058	-1.131859414
2810410L24Rik	0.704642333	7.2395465	5.572324733	0.00262749	0.086052058	-1.132951378
Dock6	0.831183333	1.849718667	5.571772035	0.00262863	0.086052058	-1.133422268
Tcstv3	-1.925904667	5.128418667	-5.569794075	0.002632715	0.086052058	-1.135107785
S100a8	3.597184667	11.082761	5.568675337	0.002635028	0.086052058	-1.136061344
Car14	-1.365389	13.00329283	-5.567731099	0.002636983	0.086052058	-1.136866295
Fam118b	0.291855667	11.48859583	5.562647197	0.002647535	0.086159925	-1.141202264
Psmb5	0.493886	14.338083	5.562050077	0.002648778	0.086159925	-1.14171176
Fbxo4	0.830743	12.09138283	5.561577007	0.002649763	0.086159925	-1.142115442
Slc15a4	-0.435966667	13.03655767	-5.551199708	0.002671479	0.086492681	-1.150978037
Serpinb8	-1.107992	7.261387	-5.546789738	0.00268077	0.086492681	-1.154748596
Abhd14a	-1.584638333	8.016768167	-5.546674162	0.002681014	0.086492681	-1.15484745
Sertad3	0.463964	8.863702667	5.541538003	0.002691885	0.086492681	-1.159242209
Gm8995	-1.832004	8.487905333	-5.541381332	0.002692218	0.086492681	-1.159376319
Bspry	-1.145945667	13.6756115	-5.540313002	0.002694486	0.086492681	-1.160290895
Ppapdc1b	1.318933333	11.40325333	5.536861406	0.002701828	0.086492681	-1.163246764
Ldlrad3	1.635365	16.36264683	5.536157177	0.002703329	0.086492681	-1.163850043
Garnl3	0.679496	6.602247	5.534644398	0.002706557	0.086492681	-1.165146188
Dpep2	2.265999667	3.685579167	5.532798571	0.002710502	0.086492681	-1.166728096
Gpr82	-1.566620333	2.765136833	-5.532554872	0.002711023	0.086492681	-1.166936984
Eif2b1	0.327334	11.84758433	5.532117395	0.002711959	0.086492681	-1.16731199
Dnpep	0.352982333	11.3772425	5.531775032	0.002712692	0.086492681	-1.167605482
Myo19	0.573880333	12.02141517	5.529409529	0.002717762	0.086492681	-1.169633738
Ugt8a	-0.916507	8.471347833	-5.528209905	0.002720337	0.086492681	-1.170662615
Pdp2	1.538579333	16.63652467	5.527647531	0.002721545	0.086492681	-1.17114501
Cdh3	1.139701667	8.010838833	5.524993914	0.002727255	0.086492681	-1.173421799
Impdh1	0.813890333	9.757603167	5.522611331	0.002732394	0.086492681	-1.175466836
Iqgap1	0.783111333	5.623641667	5.522372915	0.002732908	0.086492681	-1.175671516
2200002D01Rik	0.994557667	12.3816995	5.521855889	0.002734025	0.086492681	-1.176115409
Arl4c	1.194465667	8.186640167	5.521339535	0.002735141	0.086492681	-1.17655876
Rfwd2	-0.583059	8.549267833	-5.520489113	0.00273698	0.086492681	-1.177289025
2810040C05Rik	0.41824	6.981041667	5.51960712	0.002738889	0.086492681	-1.178046501
Ung	1.555159333	16.55127	5.519329855	0.00273949	0.086492681	-1.178284644
C130093G08Rik	-1.289946	2.554490333	-5.519318029	0.002739515	0.086492681	-1.178294802
Cmya5	0.825522667	4.344217	5.516812585	0.002744948	0.086492681	-1.180447193
Ly9	-1.945637	4.4332105	-5.516512991	0.002745598	0.086492681	-1.180704624
Zhx3	-0.929782333	13.8210765	-5.511164565	0.002757241	0.086705058	-1.18530237
Cd72	-1.145238	7.931963667	-5.510497724	0.002758696	0.086705058	-1.185875881
Pld2	0.517821333	5.787391	5.508532606	0.002762991	0.086719427	-1.187566308
Man2c1os	0.737143	8.195640833	5.507381352	0.002765511	0.086719427	-1.188556873
Scarb2	1.272073333	11.35860267	5.502801994	0.002775561	0.086934638	-1.192498796
Trappc4	0.424044667	13.84103367	5.500774146	0.002780025	0.086952974	-1.194245261
Gm35749	-0.716295333	5.788917	-5.499641926	0.002782521	0.086952974	-1.195220612
Bmp4	0.739533	11.8963135	5.496476679	0.002789513	0.086968521	-1.197948216
Nts	1.484749667	3.155208833	5.492726244	0.002797824	0.086968521	-1.201181818
1700007K13Rik	-0.641993333	7.414088667	-5.492304009	0.002798762	0.086968521	-1.201545984
Avpr1a	-0.574211333	10.44040567	-5.491926833	0.002799599	0.086968521	-1.201871308
LOC102638888	-0.436555	12.28454317	-5.49102065	0.002801614	0.086968521	-1.202652989
Mbtps2	1.771762	2.171870667	5.490781446	0.002802145	0.086968521	-1.202859347
Aim2	-1.560526333	3.046420833	-5.486020274	0.002812758	0.087198693	-1.206968322
Lrpap1	-0.486102667	14.944919	-5.484364282	0.00281646	0.087214358	-1.208398179
Cstf2	0.784893667	8.460059167	5.479821945	0.002826645	0.087345092	-1.212322106
Pdk3	-0.448647667	12.0054825	-5.479625814	0.002827085	0.087345092	-1.212491597
Dbx2	-1.873797	2.473935167	-5.477551436	0.002831752	0.08739029	-1.214284529
Trmt61a	1.207416667	10.07012	5.475298321	0.00283683	0.087448095	-1.216232597
Mut	-0.490846	13.859505	-5.471594036	0.002845203	0.087607204	-1.219436833
C1qtnf4	0.445938333	9.409583833	5.464996119	0.002860188	0.087863118	-1.225148614
Hist3h2ba	-0.939764	6.964438	-5.463437121	0.002863743	0.087863118	-1.226499079
Scg5	1.321504667	11.21830467	5.461732385	0.002867635	0.087863118	-1.227976159
Nsun2	0.440227	13.0148185	5.461218775	0.002868809	0.087863118	-1.228421256
Uchl5	0.396843333	13.23327067	5.457847069	0.00287653	0.087863118	-1.231344067
2010001E11Rik	-1.129158	5.037683333	-5.45711509	0.002878209	0.087863118	-1.231978795
Gm38585	2.428748333	5.3804525	5.455842045	0.002881133	0.087863118	-1.233082872
Mrto4	0.646177	10.5222405	5.454809675	0.002883506	0.087863118	-1.233978377
Slc1a4	1.994585333	12.973224	5.453781688	0.002885872	0.087863118	-1.234870222
Klf15	-1.265383667	13.78210917	-5.452353386	0.002889162	0.087863118	-1.2361096
Rnf212	-0.779935667	5.293969167	-5.452127801	0.002889682	0.087863118	-1.236305372
Dhx9	0.874472667	4.884817333	5.451052883	0.002892162	0.087863118	-1.237238321
Susd3	-0.603877	13.69718017	-5.446943848	0.002901665	0.08805375	-1.240806086
Hlx	0.92393	4.193585333	5.442812073	0.002911257	0.088092674	-1.244395874
Map2k3	0.764605667	10.07973983	5.442364774	0.002912298	0.088092674	-1.244784636
S100a9	3.357419333	12.86616	5.442153887	0.002912789	0.088092674	-1.244967934
Abcc6	-0.858340667	9.740389333	-5.439671766	0.002918572	0.088092674	-1.24712578
Lrrc59	1.054743667	11.84535517	5.43855591	0.002921177	0.088092674	-1.248096125
Ccdc25	1.322603667	15.68854617	5.438065696	0.002922322	0.088092674	-1.248522467
Tspan32	-0.808534667	4.410564333	-5.435200837	0.002929025	0.088197267	-1.251014694
AI847159	-2.962313667	2.945031167	-5.430788717	0.002939383	0.088323465	-1.254855084
Pcdhb6	0.361734	6.221224333	5.430462351	0.002940151	0.088323465	-1.255139263
Bmpr1b	-0.465859667	7.747563833	-5.429282554	0.002942928	0.088323465	-1.256166674
Defa1	-0.485757	2.549720167	-5.425644752	0.002951513	0.088421634	-1.259335785
Sult1e1	7.125658	6.395114667	5.425072186	0.002952867	0.088421634	-1.259834744
Hist1h2ab	-2.864976667	10.466723	-5.423260029	0.002957157	0.088421634	-1.261414228
Serpina3c	3.957749333	3.393227667	5.418271711	0.002969003	0.088421634	-1.265764348
Gar1	0.714583333	9.173142333	5.418220569	0.002969124	0.088421634	-1.265808965
Evi2a	-1.297294333	8.805306833	-5.413625284	0.002980087	0.088421634	-1.269819331
Lmna	0.785159333	13.84868133	5.411697632	0.0029847	0.088421634	-1.271502465
Ucp3	2.453536667	11.88613767	5.409652827	0.002989602	0.088421634	-1.273288439
Tmc5	0.861859333	7.248815667	5.409357618	0.00299031	0.088421634	-1.273546327
Gramd1b	-0.414579667	13.41913183	-5.409097327	0.002990935	0.088421634	-1.273773721
Stx1b	1.954684333	4.021501833	5.407985672	0.002993606	0.088421634	-1.274744983
Rasl10a	0.608691333	5.353806333	5.4074732	0.002994838	0.088421634	-1.27519279
Ift43	0.872466667	11.88713533	5.407388467	0.002995041	0.088421634	-1.275266835
Gm36757	1.003301333	4.469458667	5.407353519	0.002995125	0.088421634	-1.275297374
Pdgfa	0.773649	9.792561833	5.405577967	0.002999399	0.088421634	-1.276849185
Fan1	1.210553	1.8983025	5.400303355	0.003012137	0.088421634	-1.28146164
Vtcn1	2.426297667	2.483188833	5.400284265	0.003012183	0.088421634	-1.28147834
Gabrg2	0.914758	1.855959667	5.400026082	0.003012808	0.088421634	-1.281704209
Gm15234	1.016588	4.999699	5.399688384	0.003013626	0.088421634	-1.281999653
Gm15927	1.279372333	2.8906835	5.399038089	0.003015202	0.088421634	-1.282568627
Spn	-2.231634	9.474452333	-5.398995199	0.003015306	0.088421634	-1.282606155
S100a10	1.169011667	14.6139385	5.396840055	0.003020535	0.088421634	-1.284492211
Ttll9	-1.625137667	4.445959833	-5.395631367	0.003023473	0.088421634	-1.285550259
5930403L14Rik	-0.784086	11.410431	-5.395420032	0.003023987	0.088421634	-1.285735275
Cyp2j5	-0.473854333	15.66787717	-5.392983324	0.00302992	0.088493285	-1.287868962
B830004H01Rik	-1.741628333	2.436199833	-5.391751465	0.003032925	0.088493285	-1.288947937
Lrrc2	-1.014779	1.8265275	-5.389087561	0.003039435	0.088512655	-1.29128193
Pf4	1.390826333	9.736489833	5.388824745	0.003040078	0.088512655	-1.291512249
Ankrd66	1.061606333	5.836814167	5.384851504	0.00304982	0.088701636	-1.29499535
D8Ertd158e	0.665089667	8.672336833	5.378005983	0.003066691	0.088857363	-1.301001417
Gm14964	1.591278667	8.247925667	5.377315497	0.003068399	0.088857363	-1.301607583
Gm9993	0.768115	5.193897833	5.37590904	0.003071881	0.088857363	-1.302842487
Tacr3	1.573395	2.320035833	5.375197953	0.003073643	0.088857363	-1.303466941
F13b	-0.898110667	12.955983	-5.3747906	0.003074653	0.088857363	-1.303824697
Cenpj	-1.746304667	9.785624333	-5.374764854	0.003074717	0.088857363	-1.303847308
Cmtm6	-0.486847	14.8750095	-5.372134041	0.00308125	0.088951929	-1.306158355
Ms4a4a	1.601590333	4.804442167	5.367764438	0.003092136	0.089101324	-1.309998924
Rgs16	2.461008333	7.745100167	5.367435863	0.003092957	0.089101324	-1.310287824
Wfdc21	3.696350333	6.6042615	5.364665122	0.003099885	0.089182101	-1.312724574
Rrp15	0.562104333	10.24712283	5.361195987	0.003108586	0.089182101	-1.315777002
Wsb1	1.272306	9.255858667	5.359696363	0.003112356	0.089182101	-1.317097001
Hist1h4j	-0.956548333	8.377144833	-5.359108926	0.003113835	0.089182101	-1.317614159
Tmed6	-1.380194333	9.3053075	-5.358610578	0.003115089	0.089182101	-1.318052921
Shisa4	0.910348333	10.16924783	5.358422235	0.003115564	0.089182101	-1.318218754
Emp1	0.864228333	12.85177717	5.35720006	0.003118644	0.089182101	-1.319294975
Dclk1	0.535988667	4.879989667	5.355664482	0.003122519	0.089199416	-1.320647459
Trib3	0.784628	9.846765	5.352389054	0.003130804	0.089252341	-1.323533415
Cd68	1.582557	9.3007255	5.352345169	0.003130915	0.089252341	-1.323572092
Cd1d1	1.879535	8.688081833	5.346933691	0.00314466	0.089550582	-1.32834334
Lamc2	0.97034	12.22209533	5.343856875	0.003152506	0.089552973	-1.331057919
Tespa1	-2.454672	4.679701667	-5.343780055	0.003152702	0.089552973	-1.331125712
Nolc1	0.758333	11.8114045	5.343040632	0.003154591	0.089552973	-1.331778282
Exosc6	0.583454	12.67458133	5.340029354	0.003162299	0.089634418	-1.334436624
Scd3	-0.562487333	8.172441333	-5.336286062	0.003171911	0.089634418	-1.337742909
Tinf2	0.719654	9.658272667	5.335563649	0.00317377	0.089634418	-1.338381206
Gpr108	0.632514333	11.22157317	5.334914233	0.003175442	0.089634418	-1.338955065
Gimap5	-1.242802	8.658740333	-5.333784057	0.003178354	0.089634418	-1.339953888
Rsph9	-0.805805667	11.90047317	-5.333416288	0.003179303	0.089634418	-1.340278951
Pxdc1	1.406403333	10.06488433	5.332753788	0.003181012	0.089634418	-1.340864566
Clcf1	2.334395667	7.043895833	5.331695486	0.003183745	0.089634418	-1.341800176
Dct	-2.730894667	3.594873	-5.327333484	0.003195038	0.08964974	-1.345658092
4732414G09Rik	-0.425525667	4.468008833	-5.327115974	0.003195603	0.08964974	-1.345850533
Myzap	-0.630395667	6.443946833	-5.32653645	0.003197107	0.08964974	-1.346363299
Gimap3	-2.317381333	9.059271333	-5.326410444	0.003197434	0.08964974	-1.346474796
Ppp1r37	-0.404321333	11.954999	-5.324260445	0.003203023	0.089714227	-1.348377563
Scarb1	0.546194667	10.09937333	5.322305888	0.003208113	0.089749941	-1.350107911
Rnh1	0.619738	12.20433967	5.320390829	0.00321311	0.089749941	-1.3518038
Calca	2.331082333	8.182681833	5.31998603	0.003214167	0.089749941	-1.352162335
Get4	0.600575	13.46420217	5.316727375	0.003222694	0.089813149	-1.355049385
Cog1	0.708934	11.01405533	5.313776369	0.003230439	0.089813149	-1.357665125
Rasgrp1	-0.727917	9.473226833	-5.313514759	0.003231126	0.089813149	-1.357897071
Upb1	-0.624251667	15.52947417	-5.31273933	0.003233165	0.089813149	-1.358584629
A1cf	-0.977685333	10.776599	-5.311853582	0.003235496	0.089813149	-1.359370105
Cav3	1.952313333	5.273668333	5.311592622	0.003236184	0.089813149	-1.359601543
Prodh	-0.634769	14.56545817	-5.305939342	0.003251112	0.090135767	-1.364617578
Lcorl	0.881890667	5.477464	5.304282655	0.003255502	0.09016585	-1.366088351
Serpina1a	0.484197667	14.4933825	5.301033341	0.003264133	0.090313201	-1.368974123
Bex4	-0.901141333	11.84818033	-5.298511599	0.00327085	0.090407349	-1.371214725
Gm35410	1.307494333	16.2109915	5.296050931	0.003277419	0.090497246	-1.373401904
Crat	0.403021333	14.18014067	5.293303177	0.003284774	0.090554193	-1.375845246
Cd69	-1.962408667	5.394951667	-5.292800832	0.00328612	0.090554193	-1.376292049
Gys2	-2.828167667	10.54008417	-5.291434636	0.003289786	0.090563726	-1.377507371
Csrnp2	0.373312333	7.796438833	5.287637438	0.003299999	0.090634095	-1.380886579
Rdh8	0.766487333	3.297932667	5.287159236	0.003301288	0.090634095	-1.381312282
E130101M22	0.900922	5.812220333	5.285888332	0.003304716	0.090634095	-1.382443814
Lypla2	0.312995	14.7580835	5.285505844	0.003305749	0.090634095	-1.3827844
S100a3	1.438417667	5.681711833	5.284319749	0.003308953	0.090634095	-1.383840687
Fmo3	-0.784707333	6.837851	-5.281371792	0.003316934	0.090748901	-1.386466854
Vsig8	0.405122333	7.9555525	5.279109327	0.003323073	0.090748901	-1.388483168
Pak4	1.439315667	17.01982917	5.279090582	0.003323124	0.090748901	-1.388499877
Slc20a1	1.556404667	12.47796933	5.274267134	0.003336259	0.091016474	-1.392800913
Rpl13	0.975513333	7.517182667	5.271866686	0.003342818	0.091104311	-1.394942574
Asns	1.244608667	10.43641567	5.266818114	0.003356663	0.091348672	-1.399449466
Map3k7cl	-1.192500333	5.6062925	-5.265188758	0.003361145	0.091348672	-1.400904754
Ramp1	-0.571047333	6.229763333	-5.264940217	0.003361829	0.091348672	-1.401126775
Zfp133-ps	1.977994	11.33416867	5.260720001	0.003373475	0.091573901	-1.404897987
Iyd	-0.876709333	7.758030333	-5.258266714	0.003380267	0.091667048	-1.407091393
Pi15	1.565291667	3.4980145	5.256485675	0.003385207	0.091702129	-1.408684285
Gm12503	0.921850333	4.069018833	5.255378391	0.003388283	0.091702129	-1.409674818
Gys1	0.424054	11.838318	5.252662776	0.00339584	0.091812907	-1.41210482
Serinc2	0.798666333	12.35870183	5.251491176	0.003399107	0.091812907	-1.413153514
1700026N04Rik	1.365596	2.055834	5.246729826	0.00341242	0.091926108	-1.417417333
LOC552902	0.571513	9.497961833	5.245304253	0.003416418	0.091926108	-1.418694554
6330407A03Rik	0.707929333	6.047868667	5.245136744	0.003416888	0.091926108	-1.418844649
Tra2a	-1.08074	13.09044767	-5.24454334	0.003418554	0.091926108	-1.419376398
LOC105247398	1.652639333	8.954697333	5.2437026	0.003420917	0.091926108	-1.420129867
1700110K17Rik	5.066318667	5.501704667	5.242778363	0.003423515	0.091926108	-1.42095828
0610037L13Rik	0.425777333	9.803600667	5.240481876	0.003429983	0.092009213	-1.423017181
4833415N18Rik	1.183064	7.971981333	5.238251161	0.003436279	0.092058709	-1.425017816
Apoc2	2.330575333	7.729293333	5.237438209	0.003438577	0.092058709	-1.425747091
Epsti1	-1.142637667	4.722042167	-5.232406135	0.003452841	0.092179516	-1.430263254
Ppp2r5c	0.464632333	11.00621317	5.232385203	0.003452901	0.092179516	-1.430282047
Cldn4	1.766862667	6.538097333	5.231934769	0.003454181	0.092179516	-1.430686474
Gpn2	0.846510333	9.5033845	5.231082319	0.003456605	0.092179516	-1.431451931
Snapc3	0.443248333	8.129299833	5.229359877	0.00346151	0.092220164	-1.432998907
Mynn	-0.324236	9.768568667	-5.223710082	0.003477655	0.092445515	-1.43807605
Trnau1ap	0.516687333	12.17212533	5.22370253	0.003477676	0.092445515	-1.438082839
Ammecr1	0.537596333	6.7615585	5.222845123	0.003480134	0.092445515	-1.43885373
4932415M13Rik	-1.767054333	2.767841167	-5.216760661	0.003497635	0.092755645	-1.444327187
4932438H23Rik	2.447762667	2.779405333	5.215919501	0.003500062	0.092755645	-1.445084284
Rnaset2a	-0.960993667	9.023522833	-5.214729335	0.0035035	0.092755645	-1.446155676
6720462K09Rik	1.090285667	8.8109775	5.214069156	0.003505409	0.092755645	-1.446750056
Dsel	0.428578	8.771636333	5.212230461	0.003510732	0.092806471	-1.448405813
Atp7b	-0.414265667	8.7753585	-5.210646448	0.003515325	0.092837929	-1.449832607
Vcpip1	-0.460876333	10.22983383	-5.207960557	0.003523129	0.092954048	-1.452252711
Msi2	0.420958	6.512125667	5.204626971	0.003532844	0.093120293	-1.455257819
LOC102639543	-1.941335667	8.705262167	-5.19992984	0.003546585	0.093380621	-1.459494747
Car15	0.647397333	15.153181	5.19891363	0.003549566	0.093380621	-1.4604118
Arl6ip1	-0.570956667	14.637249	-5.195465749	0.003559702	0.093534455	-1.463524327
Nle1	0.899991333	8.077759333	5.194499179	0.00356255	0.093534455	-1.464397182
Tbcb	0.384065	13.9780285	5.193431372	0.003565699	0.093534455	-1.465361613
Lipt2	0.731897667	10.08495283	5.187730683	0.003582566	0.09356373	-1.470513104
Gpbar1	1.2894	6.209304333	5.186019251	0.003587648	0.09356373	-1.472060546
Adamtsl4	0.998954	5.951587667	5.186003522	0.003587695	0.09356373	-1.47207477
Npr3	1.242357667	6.2273245	5.185140839	0.00359026	0.09356373	-1.472854948
Slc10a3	0.73861	10.72589867	5.185072955	0.003590462	0.09356373	-1.472916344
Zfp641	0.453652	7.120279667	5.185027943	0.003590596	0.09356373	-1.472957055
Grwd1	0.652642667	10.80151567	5.18426378	0.00359287	0.09356373	-1.473648234
Havcr1	4.767299333	10.53201667	5.183190497	0.003596066	0.09356373	-1.474619149
Bag2	1.266646333	11.64490717	5.181745384	0.003600376	0.09356373	-1.475926685
Magi2	-0.592392333	9.679991167	-5.181499041	0.003601111	0.09356373	-1.476149605
Ctps	1.754147333	13.01087133	5.177732387	0.003612375	0.093767088	-1.479559171
Dph5	0.808524667	11.250315	5.170567268	0.003633916	0.094014679	-1.486050519
Hpx	0.756370667	4.824366667	5.170438563	0.003634305	0.094014679	-1.486167188
Hist1h1a	-1.907149333	4.287906333	-5.169749773	0.003636384	0.094014679	-1.4867916
Lrp2	-0.563717333	9.630614	-5.169291342	0.003637768	0.094014679	-1.48720722
Tbc1d8	1.126376	5.044532667	5.168835745	0.003639144	0.094014679	-1.487620301
Car7	-0.969018	10.08717	-5.167465851	0.003643287	0.094032651	-1.488862532
D430001F17Rik	0.815391667	5.4241345	5.16473609	0.003651558	0.094076864	-1.491338687
Rnd1	2.301379333	8.927456	5.163594064	0.003655025	0.094076864	-1.492374925
Pgf	1.306870333	5.0986055	5.16348862	0.003655345	0.094076864	-1.492470611
4933440J02Rik	0.890424667	1.722454333	5.159060698	0.003668825	0.094242786	-1.496490167
Myl12a	0.605661333	15.054906	5.158517747	0.003670482	0.094242786	-1.496983234
Nedd4l	-1.551535667	8.7891715	-5.156965931	0.003675222	0.094242786	-1.498392706
Ercc8	0.739193667	9.510570167	5.156124291	0.003677796	0.094242786	-1.499157286
Pklr	1.996027333	8.476300333	5.154972771	0.003681322	0.094242786	-1.500203535
Sult2b1	1.030031333	7.932047667	5.15458179	0.003682519	0.094242786	-1.500558816
Zdhhc24	0.483683667	9.1177975	5.150639919	0.003694621	0.09446388	-1.504141956
Prpf31	0.340317	12.77831383	5.14844432	0.003701382	0.094482837	-1.506138695
Gpr65	-1.387216333	8.255319833	-5.146663541	0.003706876	0.094482837	-1.507758683
Creb3l1	0.828985667	9.197239833	5.145319221	0.00371103	0.094482837	-1.508981919
Htr3a	1.146236667	6.587911	5.145269135	0.003711185	0.094482837	-1.509027498
1700109K24Rik	1.053769	5.9730185	5.144785991	0.003712679	0.094482837	-1.50946719
Wbscr16	0.476612333	9.9921915	5.141714626	0.003722195	0.094593633	-1.512263101
4931408D14Rik	-1.149031667	9.532271833	-5.141143482	0.003723968	0.094593633	-1.512783168
Alg13	0.758412667	6.680603333	5.137828088	0.003734277	0.094767274	-1.515802984
Nox4	-0.806722	9.200385667	-5.134667979	0.003744135	0.094779225	-1.518682804
LOC102641347	-0.399579	15.71818517	-5.133441827	0.003747968	0.094779225	-1.519800581
Fam101b	1.093509	11.49235183	5.132068977	0.003752266	0.094779225	-1.521052343
Stoml1	0.419851667	8.924846167	5.129624974	0.00375993	0.094779225	-1.523281439
Eif3d	0.916311667	4.178343833	5.12871122	0.0037628	0.094779225	-1.524115062
Ufsp1	0.776081333	10.57208233	5.128078041	0.003764791	0.094779225	-1.524692783
Ms4a4c	1.217906667	16.763994	5.127804837	0.00376565	0.094779225	-1.524942077
Frmd5	2.740703667	2.918307833	5.126897127	0.003768506	0.094779225	-1.525770418
Ccl1	-3.896656	3.206242333	-5.126113205	0.003770975	0.094779225	-1.52648589
Plaa	0.787208333	7.5042045	5.123448256	0.003779382	0.094779225	-1.528918792
Col22a1	-1.065772667	3.811907	-5.122993548	0.003780819	0.094779225	-1.529334007
Rhoh	-2.183348667	7.542857333	-5.122829407	0.003781337	0.094779225	-1.529483899
Gm19691	0.57164	4.476255	5.121857354	0.003784411	0.094779225	-1.530371646
Fcer1g	-0.422947333	11.99363567	-5.120757199	0.003787894	0.094779225	-1.531376548
Cldn3	1.325401667	11.73416083	5.120316396	0.00378929	0.094779225	-1.531779234
Gm15401	0.789269333	5.940078333	5.118609029	0.003794704	0.094779225	-1.53333922
Prep	0.285774667	11.15300967	5.11827821	0.003795754	0.094779225	-1.53364153
Tmem51os1	0.676246667	4.892482333	5.117796651	0.003797284	0.094779225	-1.534081618
Gm5483	3.98383	6.005393667	5.115111705	0.003805823	0.094905536	-1.536535943
Hist1h2ba	-0.537474	13.422891	-5.109966917	0.003822249	0.095228098	-1.54124168
Zfyve19	0.364951667	12.21056983	5.106296559	0.003834018	0.09543416	-1.54460111
Gpnmb	2.162366667	4.847237	5.104094361	0.0038411	0.095523279	-1.546617671
Slc35f6	0.339911333	9.230836333	5.102505592	0.003846218	0.095563459	-1.548072941
Nelfcd	0.546733667	10.92827483	5.097578823	0.003862142	0.095787792	-1.552588009
Sod2	-0.817899	13.1044305	-5.097273734	0.00386313	0.095787792	-1.552867717
Yipf6	0.396902	8.982243667	5.094917398	0.003870776	0.095787792	-1.55502847
Trnp1	-1.041682333	8.066154167	-5.092505918	0.003878619	0.095787792	-1.557240609
Gabpb1	0.660533	6.002035833	5.091607047	0.003881547	0.095787792	-1.558065388
Kcnu1	-0.664583333	4.984926	-5.090338438	0.003885684	0.095787792	-1.559229624
Gm34907	1.503673333	2.942259667	5.087425757	0.003895201	0.095787792	-1.561903535
Ralgps2	0.866468	9.968240667	5.087296151	0.003895625	0.095787792	-1.562022545
A730087J23Rik	0.933367333	2.387802333	5.087171388	0.003896034	0.095787792	-1.562137109
Il2rg	-1.746065667	9.9785335	-5.087148238	0.00389611	0.095787792	-1.562158367
Orm2	4.378945333	3.754816333	5.086145715	0.003899393	0.095787792	-1.563079026
Gemin5	0.503224333	10.51104317	5.085219494	0.003902429	0.095787792	-1.563929742
Fam129b	0.402040333	13.0945575	5.08240767	0.003911663	0.095787792	-1.566513095
Atoh7	1.414803333	6.759264667	5.082389536	0.003911723	0.095787792	-1.566529759
Btbd1	0.698242333	11.11143917	5.079095707	0.003922572	0.095787792	-1.569557394
Rundc3a	0.747641667	9.507284167	5.077676567	0.003927258	0.095787792	-1.570862322
Cd276	0.861269	5.3348185	5.076409182	0.003931448	0.095787792	-1.572027951
Cyp2d34	1.442977	8.649117167	5.075349848	0.003934954	0.095787792	-1.573002409
Ddx31	0.52538	10.333899	5.075318067	0.003935059	0.095787792	-1.573031647
Mns1	-2.464598667	6.842052333	-5.074711907	0.003937067	0.095787792	-1.573589314
Idnk	-0.857943	11.90507017	-5.0746221	0.003937365	0.095787792	-1.573671941
Pcdh8	4.666970667	5.081384667	5.074301592	0.003938427	0.095787792	-1.573966835
Bcap29	0.561764333	12.27213983	5.072507899	0.003944378	0.095787792	-1.575617447
Abca13	-0.835507667	13.08259583	-5.071874887	0.003946481	0.095787792	-1.576200074
Mmp7	5.475972667	6.773589	5.071708227	0.003947035	0.095787792	-1.576353478
AA536875	1.186306667	15.95723067	5.070734409	0.003950273	0.095787792	-1.57724992
Nlgn3	-0.888275667	3.754249167	-5.070529227	0.003950955	0.095787792	-1.577438816
Gm15760	0.978620667	7.173235	5.069746899	0.003953559	0.095787792	-1.578159103
Hhipl1	1.985798667	2.755308667	5.068098074	0.003959054	0.095802653	-1.57967746
Txnrd1	1.018024	14.52240933	5.067456053	0.003961196	0.095802653	-1.580268784
Klra16	-0.812611667	5.149220833	-5.060844937	0.003983332	0.096252681	-1.586361283
Nif3l1	0.469881	12.19188417	5.05760673	0.003994227	0.096373251	-1.589347746
Saa2	6.615582333	10.1626195	5.055560076	0.004001131	0.096373251	-1.591236064
Lpcat3	0.515946333	13.6429285	5.053153912	0.004009266	0.096373251	-1.593456846
Gm14321	-0.536087333	7.075159	-5.053036558	0.004009663	0.096373251	-1.59356518
6430573F11Rik	0.574303333	8.822215	5.052243989	0.004012347	0.096373251	-1.594296881
Fam26f	-3.258620667	5.738952	-5.051672697	0.004014283	0.096373251	-1.594824355
Slc10a5	-1.196194667	4.505660333	-5.051429385	0.004015108	0.096373251	-1.595049018
Serpina1b	0.534623667	15.65524617	5.050868983	0.004017009	0.096373251	-1.595566502
Agpat1	-0.696679333	7.743427333	-5.049670911	0.004021075	0.096373251	-1.596672971
Trp53i11	0.671739333	11.232382	5.048913849	0.004023648	0.096373251	-1.597372254
Chmp2b	0.598467333	11.55596433	5.045923614	0.004033827	0.096449242	-1.600135082
Fundc2	-0.358678	10.21565933	-5.045904656	0.004033891	0.096449242	-1.600152602
Smpd5	1.530819667	2.998138167	5.044868059	0.004037427	0.096449249	-1.601110668
Ccdc9	0.703964333	7.3986205	5.043444488	0.004042288	0.096480902	-1.602426642
Slc13a4	-1.123677667	10.60924283	-5.041891726	0.004047599	0.096523206	-1.603862375
Mgat4b	0.542313333	12.03722233	5.040702041	0.004051673	0.096535982	-1.604962629
Obp2a	2.686120333	3.1824595	5.038042602	0.004060798	0.096668972	-1.607422888
Trim14	-0.595221667	4.794682167	-5.035382637	0.004069949	0.096802346	-1.609884649
Ovgp1	0.952500333	6.6442325	5.033423763	0.004076704	0.096878537	-1.611698212
Ackr1	2.422634333	3.5474465	5.030578695	0.004086538	0.097027703	-1.61433321
Fos	2.905124667	8.958899333	5.027140969	0.004098457	0.097058815	-1.617518659
Asic2	1.601565	6.245442833	5.027072752	0.004098694	0.097058815	-1.617581887
Fez2	0.309436333	13.08465717	5.02530986	0.004104822	0.097058815	-1.619216087
Il6	5.51345	5.862916333	5.02349664	0.004111136	0.097058815	-1.620897407
Stard9	0.527896667	6.221711333	5.022555986	0.004114417	0.097058815	-1.621769821
D930007P13Rik	-1.673425	2.409159833	-5.022482477	0.004114673	0.097058815	-1.621838002
Sox2	1.337451667	1.9292035	5.022468792	0.004114721	0.097058815	-1.621850696
Lamc1	0.515387333	12.199552	5.021374724	0.00411854	0.097058815	-1.622865568
Naip6	-0.75423	5.917370667	-5.020994855	0.004119868	0.097058815	-1.623217981
Ptch2	0.827336	4.660040667	5.019032039	0.004126733	0.09713667	-1.625039255
Glb1	-0.384519667	14.5207495	-5.012784459	0.004148674	0.09756895	-1.630840009
Hpcal4	2.969665	3.3302975	5.010101301	0.004158139	0.097707319	-1.633332996
Tmem203	0.913550333	11.80206417	5.00427203	0.00417879	0.097856138	-1.638752691
Pemt	0.482758	7.295575	5.003574421	0.004181269	0.097856138	-1.639401614
Cmip	-0.368921333	14.85586167	-5.003497365	0.004181543	0.097856138	-1.639473297
Cbx7	-0.381514667	10.84854767	-5.003258479	0.004182392	0.097856138	-1.639695529
8430406P12Rik	-1.213915333	5.769250333	-5.003216525	0.004182542	0.097856138	-1.63973456
2310001K24Rik	2.524296333	6.3035735	5.002011386	0.00418683	0.097856138	-1.640855819
E2f8	-2.350649333	6.178055	-4.999196408	0.004196868	0.097856138	-1.643475688
Rgs2	0.943243333	4.122985	4.998595213	0.004199015	0.097856138	-1.644035361
Gpt	0.910054	12.82270233	4.998116822	0.004200725	0.097856138	-1.644480749
Rnf169	-0.777779	12.06265083	-4.997646613	0.004202406	0.097856138	-1.644918553
Zbtb21	1.655662333	2.331588167	4.997220817	0.004203929	0.097856138	-1.645315032
Arrdc1	0.690358	11.68534867	4.994049193	0.004215295	0.097945654	-1.648269104
Fmo5	-1.253504667	6.753167333	-4.993583001	0.004216968	0.097945654	-1.648703442
Gbp11	-5.016771	9.679651833	-4.993143808	0.004218546	0.097945654	-1.649112654
4931440J10Rik	-0.697809667	5.886572167	-4.98898164	0.004233529	0.098147354	-1.652992079
5830408B19Rik	1.635070333	8.189215167	4.988265994	0.004236111	0.098147354	-1.653659363
Plxdc2	-0.429689333	14.62448533	-4.987417028	0.004239177	0.098147354	-1.654451053
Prmt10	0.632581	4.0728505	4.986351061	0.00424303	0.098147354	-1.655445253
1110008P14Rik	0.538164	13.415907	4.985745524	0.004245221	0.098147354	-1.656010094
Triqk	-1.040731667	8.065264833	-4.983787663	0.004252313	0.098149897	-1.657836739
Baat	-2.138800333	4.9831995	-4.983728865	0.004252527	0.098149897	-1.657891605
Snrnp40	0.437151	10.78028283	4.981256814	0.004261502	0.098273907	-1.660198794
Syn3	-2.081708667	7.2075	-4.978598568	0.004271178	0.098413854	-1.662680749
Ctnna2	-2.113833333	5.649799333	-4.977133674	0.004276521	0.098453815	-1.664048931
5930436O19Rik	0.627222333	7.7303455	4.976121594	0.004280217	0.098455821	-1.664994375
Mri1	0.748854333	12.47819717	4.97128533	0.004297931	0.098568621	-1.669514271
Sord	-0.968487667	15.55339183	-4.970668992	0.004300194	0.098568621	-1.670090534
E130112N10Rik	0.440571	5.830326833	4.970324822	0.004301459	0.098568621	-1.67041235
Fcrla	-1.478331	4.931471167	-4.97021075	0.004301878	0.098568621	-1.670519017
Pkp4	-0.586144333	12.19418383	-4.969342851	0.00430507	0.098568621	-1.671330637
Vcp	0.434684333	14.58690817	4.968872704	0.004306799	0.098568621	-1.671770342
Angptl7	2.033882333	9.294160833	4.966201845	0.004316642	0.098711082	-1.674268876
Nhlrc4	-1.500073667	8.464497833	-4.963614617	0.004326202	0.098846835	-1.676690162
Car9	-1.331089667	9.534787833	-4.961725059	0.0043332	0.098876578	-1.678459141
Chst13	2.588272	5.822472	4.960221344	0.004338778	0.098876578	-1.67986727
Adgrg4	-2.241124333	8.5182135	-4.959503619	0.004341443	0.098876578	-1.680539488
Susd4	-1.023309333	10.55092867	-4.9591841	0.00434263	0.098876578	-1.680838772
0610006L08Rik	-0.90102	10.00429633	-4.958304772	0.0043459	0.098876578	-1.681662489
Tmem119	1.290857	9.8079815	4.955051932	0.004358018	0.098876578	-1.684710589
Miox	-0.564701	17.03493283	-4.954757306	0.004359118	0.098876578	-1.684986746
Socs2	1.862785333	11.246785	4.95431972	0.004360752	0.098876578	-1.685396927
Gpr160	0.527104667	12.160218	4.953868863	0.004362436	0.098876578	-1.685819576
Pard6b	0.323736333	12.26852883	4.95351771	0.004363748	0.098876578	-1.686148779
Gckr	0.861623333	4.883211	4.952077204	0.004369135	0.098903359	-1.68749943
Nav2	1.328886	6.390848333	4.951263926	0.00437218	0.098903359	-1.688262112
Cmas	0.567034333	14.0040765	4.947192647	0.004387462	0.098974154	-1.692081552
Tex19.1	0.926778667	1.756915333	4.946030569	0.004391835	0.098974154	-1.693172191
Htr2a	-1.095290333	2.215576167	-4.945471385	0.004393941	0.098974154	-1.693697069
Ptgs2	2.958979667	6.1713245	4.943905599	0.004399845	0.098974154	-1.695167035
Klf16	0.623816	9.646219	4.943406117	0.00440173	0.098974154	-1.695636026
Arhgap25	-0.723497	8.4975745	-4.942966979	0.004403388	0.098974154	-1.696048387
Ptpra	-0.352772	13.95834167	-4.942058555	0.004406821	0.098974154	-1.696901507
Cd36	1.185514333	13.1302905	4.941471334	0.004409042	0.098974154	-1.697453044
Unc93b1	-0.703524	11.06053367	-4.939702431	0.004415739	0.098974154	-1.699114755
Ptchd2	1.189199	2.394589833	4.939160305	0.004417794	0.098974154	-1.699624121
Cpn1	-1.169722	11.962337	-4.937896244	0.004422589	0.098974154	-1.700811963
Ly6i	-0.714753333	5.404332333	-4.937774305	0.004423052	0.098974154	-1.700926562
Slc22a18	-0.738437667	16.05585783	-4.936087202	0.004429463	0.098974154	-1.70251233
Gm34752	1.024086667	5.743344667	4.936070959	0.004429525	0.098974154	-1.7025276
U90926	-2.281608	2.812561667	-4.935902038	0.004430168	0.098974154	-1.702686398
Trmt61b	0.669196667	8.834093333	4.934556893	0.004435288	0.098974154	-1.703951082
Amph	-0.517748	7.026268333	-4.934111419	0.004436985	0.098974154	-1.704369968
4732423E21Rik	0.645338	8.825193333	4.930162156	0.004452065	0.09922939	-1.708084787
Fmn1	0.901497667	6.4418435	4.926379841	0.004466563	0.099276072	-1.711644705
Sidt2	0.506603667	14.36209983	4.925973194	0.004468125	0.099276072	-1.712027566
Psmd1	0.488555333	12.426317	4.925137863	0.004471335	0.099276072	-1.712814111
Ccr5	-1.339876333	7.620145167	-4.924472438	0.004473895	0.099276072	-1.713440748
Gm715	0.939391	4.990728833	4.924413578	0.004474122	0.099276072	-1.713496179
Aen	1.042223	11.49971983	4.92392732	0.004475993	0.099276072	-1.713954137
Dock11	-1.394449333	7.892621667	-4.922612798	0.004481057	0.099307655	-1.715192327
1500002C15Rik	1.424841333	3.709278	4.920984814	0.004487338	0.099345929	-1.716726128
Clock	0.753247667	7.260171167	4.920278266	0.004490067	0.099345929	-1.717391921
9530046B11Rik	-1.249419333	6.400230667	-4.917029644	0.004502641	0.099542267	-1.720454097
4930579K21	0.354681	5.833636167	4.914365984	0.004512981	0.099542267	-1.722966035
Bin1	0.456574667	6.781862	4.913570672	0.004516074	0.099542267	-1.723716248
K230015D01Rik	0.691627333	7.985446	4.911997322	0.004522199	0.099542267	-1.725200652
Arl6	-0.677138333	11.82144817	-4.911871555	0.004522689	0.099542267	-1.725319325
Cstb	0.659360667	14.45219067	4.911866239	0.00452271	0.099542267	-1.725324341
A330048O09Rik	-0.787558667	5.942355	-4.911411462	0.004524483	0.099542267	-1.725753484
Parvg	-1.406242333	7.9861665	-4.907515468	0.004539702	0.09976603	-1.729431122
Mettl24	0.717587667	5.9671215	4.906936815	0.004541967	0.09976603	-1.729977533
Pura	-1.78357	11.27837667	-4.903707462	0.004554635	0.099831757	-1.733027854
Gm16677	-0.401371	8.965975167	-4.903389958	0.004555883	0.099831757	-1.733327839
Tmbim1	1.068711	9.660894833	4.90337595	0.004555938	0.099831757	-1.733341074
Usp14	0.538365667	8.853909167	4.900860338	0.004565838	0.099902666	-1.735718406
Gm8273	0.405605333	7.331874333	4.899601919	0.004570799	0.099902666	-1.736907999
Eif2s3x	0.462399667	11.44625183	4.899186477	0.004572439	0.099902666	-1.737300771
Abhd15	2.729263667	5.340451167	4.897934902	0.004577382	0.099902666	-1.738484202
Eif3b	0.292652	14.16016267	4.897350235	0.004579693	0.099902666	-1.739037115
Nckap1l	-0.997341333	8.692766667	-4.896982964	0.004581146	0.099902666	-1.739384464
Gemin4	0.586135	10.0976915	4.894472671	0.004591088	0.100039524	-1.741759124
Cds1	-0.536697667	10.36145483	-4.8931068	0.004596509	0.100077703	-1.743051585
Rwdd1	0.341507	10.32120483	4.890518509	0.004606801	0.100179514	-1.745501518
Unc13a	0.539040333	6.9710385	4.890084594	0.004608529	0.100179514	-1.745912334
A930013F10Rik	0.611882333	7.970538167	4.888666092	0.004614184	0.100222573	-1.747255518
Gm12273	1.286434333	2.8649905	4.88425392	0.004631824	0.100395529	-1.751435309
Alkbh2	0.633282667	10.33045067	4.883424223	0.00463515	0.100395529	-1.752221627
Nubp2	0.394722333	12.04295683	4.882343611	0.004639486	0.100395529	-1.753245894
1700022N22Rik	0.611099667	5.4082065	4.882264949	0.004639802	0.100395529	-1.753320461
Cd80	1.262924	2.360734333	4.882079335	0.004640547	0.100395529	-1.753496416
Pa2g4	0.460081	11.3102235	4.879807441	0.004649681	0.100447062	-1.755650498
Dnajb4	-0.515755	12.18185117	-4.879194064	0.00465215	0.100447062	-1.756232198
Kdm4a	0.665582333	5.8540165	4.878741188	0.004653975	0.100447062	-1.756661721
Nmt2	0.931557667	9.184044167	4.877714595	0.004658113	0.100448088	-1.757635489
Taf1c	-0.280628	8.622479667	-4.876252515	0.004664015	0.100448088	-1.759022603
Atad5	0.498934667	5.959125667	4.874446667	0.004671317	0.100448088	-1.760736295
Gbp8	-4.730798	8.311161667	-4.87440715	0.004671476	0.100448088	-1.7607738
1700120K04Rik	0.488226667	5.727159	4.874050295	0.004672921	0.100448088	-1.761112503
Sh3bgrl3	0.814595	13.03307383	4.87164513	0.00468267	0.100448088	-1.763395813
Mks1	0.515657667	9.894246167	4.871313	0.004684018	0.100448088	-1.763711183
Hsbp1l1	-0.603183	8.630751167	-4.871110652	0.00468484	0.100448088	-1.763903329
Tsta3	0.295852333	10.4491995	4.87053938	0.00468716	0.100448088	-1.764445829
Tmed9	0.481388667	14.481149	4.866876258	0.004702071	0.100645568	-1.767925599
Aadac	-0.915725333	15.00590433	-4.866463695	0.004703754	0.100645568	-1.768317637
Etnk1	-0.707926	9.600830333	-4.862169474	0.004721311	0.100812046	-1.7723997
Zdhhc25	0.842939667	1.724300833	4.861620464	0.004723561	0.100812046	-1.772921782
Trub2	0.654471333	14.06987233	4.860528261	0.004728041	0.100812046	-1.773960548
Usp39	0.616600667	9.714754	4.859961539	0.004730368	0.100812046	-1.774499612
Rbbp4	-0.294778667	14.75359033	-4.858838186	0.004734984	0.100812046	-1.775568281
A530040E14Rik	-0.601544667	8.053170333	-4.858289452	0.004737241	0.100812046	-1.776090371
Gm24463	0.536530333	7.204724167	4.857680783	0.004739745	0.100812046	-1.776669538
9630041A04Rik	0.525889667	2.719466833	4.857352535	0.004741097	0.100812046	-1.776981898
1700019D03Rik	-0.823068333	5.163967167	-4.855741619	0.004747735	0.100874578	-1.778515074
Numb	0.434698667	7.582549667	4.850701391	0.004768576	0.101190357	-1.78331455
5830419E12Rik	-1.429253667	4.863999167	-4.850354052	0.004770016	0.101190357	-1.783645436
Map4k1	-1.646565	7.740655167	-4.847069245	0.00478366	0.101400959	-1.786775532
Msantd3	0.526262333	7.9323295	4.845020752	0.004792192	0.101473278	-1.788728351
4933412E12Rik	-1.62248	9.793926333	-4.844464791	0.004794511	0.101473278	-1.789258454
Agmat	-0.456121	9.5202155	-4.841424108	0.004807216	0.101663295	-1.792158519
Guk1	0.411583	12.79684217	4.839539173	0.004815111	0.101751391	-1.793956972
Mdh1	-0.521071333	16.12180367	-4.833649956	0.004839877	0.102020747	-1.79957938
Galm	-0.930999667	10.4413085	-4.832388247	0.004845202	0.102020747	-1.800784596
Gm30962	-0.9983	8.653453667	-4.830037353	0.004855142	0.102020747	-1.80303086
Fat2	1.271316333	7.425022833	4.829235007	0.004858541	0.102020747	-1.803797684
Arhgef2	0.365387333	5.307256	4.828747883	0.004860605	0.102020747	-1.804263288
BC021785	-0.947955667	12.05576517	-4.827298614	0.004866753	0.102020747	-1.805648741
Fanci	-2.057109	6.035710833	-4.826868501	0.004868579	0.102020747	-1.806059975
Fam65c	1.108166667	5.282753667	4.826777873	0.004868964	0.102020747	-1.806146629
Gm41666	-0.974875	5.0789395	-4.826150158	0.004871631	0.102020747	-1.806746849
Coa7	0.505260667	10.05596133	4.825239776	0.004875502	0.102020747	-1.807617458
Hist1h4i	-0.770805333	7.605044667	-4.824669294	0.00487793	0.102020747	-1.80816308
R3hcc1	0.659517333	10.35053867	4.824063249	0.00488051	0.102020747	-1.808742767
Rgs18	0.851259333	4.376422667	4.824037747	0.004880619	0.102020747	-1.808767161
Defa-rs1	1.315987	3.092093833	4.822626947	0.004886632	0.102020747	-1.810116822
AI197445	-1.228903667	4.6398425	-4.822548735	0.004886966	0.102020747	-1.810191653
Gm21464	0.748714667	5.841066667	4.822378652	0.004887692	0.102020747	-1.810354387
B4galt2	0.973752667	7.551511667	4.820885673	0.004894066	0.102075708	-1.811783042
Bub1	-2.390245667	5.602436167	-4.818097471	0.004905998	0.102170051	-1.814452003
Ipo11	0.796841667	3.610051167	4.817950817	0.004906626	0.102170051	-1.814592418
2610034B18Rik	0.439361667	9.619136833	4.817204686	0.004909825	0.102170051	-1.815306851
Rhobtb3	0.515112	7.437595333	4.815586016	0.004916773	0.102222977	-1.816857041
Myo1g	-1.926925667	9.815031167	-4.814867257	0.004919863	0.102222977	-1.817545518
Gstm5	0.344748667	14.81215367	4.812966763	0.004928041	0.102314989	-1.819366309
Rbm11	1.333221	3.589834833	4.808773876	0.004946142	0.102569133	-1.823385258
C230037E05Rik	0.697652	7.098431667	4.808390238	0.004947802	0.102569133	-1.823753112
Krt85	0.832148	11.12782433	4.805886265	0.004958652	0.102716019	-1.8261546
Fosb	1.089745	6.328123167	4.804828149	0.004963246	0.102733167	-1.827169689
Ctsd	0.558274	15.68177567	4.802825353	0.004971954	0.102835395	-1.829091501
D130061D10Rik	0.511012667	6.932838333	4.800731198	0.004981079	0.102913663	-1.831101617
Notum	0.482608667	11.68034267	4.799636136	0.004985858	0.102913663	-1.832152994
Gm19313	0.863628	8.883107667	4.798735892	0.004989791	0.102913663	-1.833017458
Gm33298	1.075115333	2.328937	4.79849869	0.004990828	0.102913663	-1.833245253
Tubb4b	0.655353667	15.4536865	4.795818053	0.005002563	0.10307774	-1.83582016
Ppie	0.493542333	7.8041675	4.79363369	0.00501215	0.103197326	-1.83791916
Neurog2	-0.731990667	3.070102667	-4.790358217	0.005026565	0.103416079	-1.841067965
Naaladl2	-0.567470333	7.4289385	-4.787534439	0.005039031	0.103567113	-1.843783827
Sox2ot	-2.307253667	5.670656833	-4.786976491	0.005041499	0.103567113	-1.844320593
Rab31	0.788285	9.4585435	4.784976694	0.005050354	0.103621248	-1.846244851
Zfp874b	-0.794363333	8.306556667	-4.782847696	0.005059802	0.103621248	-1.848294086
Gnb2	0.287446333	15.45781617	4.781422453	0.005066138	0.103621248	-1.849666311
H2-Q5	-2.846610667	12.79804167	-4.780866004	0.005068614	0.103621248	-1.850202143
Kansl1l	-0.809125	10.29014283	-4.779941659	0.005072731	0.103621248	-1.851092342
Fgd6	0.997732667	6.001017333	4.779499806	0.0050747	0.103621248	-1.851517918
Vav1	-0.811708333	9.628936833	-4.778863554	0.005077537	0.103621248	-1.852130782
Cdkn2c	-0.571086333	10.50627983	-4.777555458	0.005083376	0.103621248	-1.853390985
Akr1b8	1.904822667	12.41242433	4.777368778	0.00508421	0.103621248	-1.853570851
1500032P08Rik	-0.729958	8.423359667	-4.777237571	0.005084796	0.103621248	-1.853697272
Prss46	2.014092667	2.318527	4.776172459	0.005089557	0.103621248	-1.854723627
Dleu2	-1.024304	10.488652	-4.776087409	0.005089938	0.103621248	-1.85480559
Nop58	0.571727333	12.029744	4.774104444	0.005098817	0.103621248	-1.856716877
Trf	2.335007333	12.91486933	4.773127093	0.0051032	0.103621248	-1.857659116
Ly6a	-0.735114333	16.98309883	-4.772933287	0.00510407	0.103621248	-1.857845976
Spns2	0.848083667	13.71359083	4.771177386	0.005111957	0.103621248	-1.859539205
Sp110	-1.213173667	10.53013317	-4.769929117	0.005117573	0.103621248	-1.860743201
Lyar	0.480807	10.62000683	4.769698854	0.005118609	0.103621248	-1.860965323
Gipc1	0.415221667	11.41337283	4.769466876	0.005119654	0.103621248	-1.861189107
Stab2	-1.828942	8.679159	-4.769269499	0.005120543	0.103621248	-1.861379519
Pla2g7	0.964712667	9.872622333	4.76852495	0.005123898	0.103621248	-1.862097846
Asb5	0.949185	5.169384833	4.767580696	0.005128157	0.103630555	-1.863008963
Xkr9	-1.056671	4.2457325	-4.765407407	0.005137975	0.103752102	-1.865106492
Lcp2	-1.542747333	8.038530333	-4.764364211	0.005142695	0.103770612	-1.866113574
Zfp191	-0.430272333	8.996589833	-4.762895485	0.00514935	0.103786425	-1.867531731
Serpina1d	0.535236667	14.82593567	4.762512293	0.005151088	0.103786425	-1.867901782
Gbp4	-2.89163	10.65934433	-4.760538768	0.005160049	0.103890247	-1.86980798
Shroom1	0.642324	8.102730333	4.759656347	0.005164061	0.10389436	-1.870660487
Olfml1	-1.681641333	9.276964667	-4.757218245	0.005175167	0.103908759	-1.873016542
Ankrd13c	-1.161703	11.3407795	-4.757208982	0.005175209	0.103908759	-1.873025494
Tnfrsf21	-0.364960333	12.53010917	-4.756990998	0.005176203	0.103908759	-1.873236186
Pla2g12b	-0.758504667	4.919116	-4.754109166	0.005189369	0.1040603	-1.876022286
Olfr1276	-0.719442	4.787135333	-4.752923001	0.0051948	0.1040603	-1.87716941
Gm13889	1.938766	11.70505767	4.752206908	0.005198081	0.1040603	-1.877862036
2310033P09Rik	0.303189333	11.372302	4.75200435	0.00519901	0.1040603	-1.87805797
Mettl2	0.827214333	8.259302833	4.749974569	0.005208327	0.104082088	-1.880021712
Vmn1r24	-1.317674333	1.916910167	-4.749773714	0.00520925	0.104082088	-1.880216066
1700088E04Rik	-0.760241333	9.955049	-4.748116119	0.005216874	0.104082088	-1.881820241
Atrip	0.525861	10.91716117	4.747817343	0.00521825	0.104082088	-1.882109431
Akap5	-0.884033333	5.074809667	-4.746817875	0.005222855	0.104082088	-1.883076933
Gm32282	-0.673532	6.895156667	-4.746788639	0.00522299	0.104082088	-1.883105236
Rbm33	-0.516539	6.5360035	-4.742030085	0.00524498	0.104177296	-1.887713674
C2cd4b	2.954993333	2.859953333	4.741226896	0.005248702	0.104177296	-1.888491861
Ube4bos1	0.347545	3.008584833	4.741094941	0.005249314	0.104177296	-1.888619717
Kctd1	1.076563333	12.03943	4.74065512	0.005251354	0.104177296	-1.889045897
Nsun5	0.429618333	10.77363283	4.738818236	0.005259884	0.104177296	-1.890826124
Exoc2	0.721870333	9.1356615	4.737365381	0.005266642	0.104177296	-1.892234526
Edn2	-1.198835	2.2939605	-4.737004889	0.00526832	0.104177296	-1.892584037
Mrgprb4	0.763112667	3.547938333	4.736848999	0.005269046	0.104177296	-1.892735185
Ebpl	-0.838550333	11.4957115	-4.735267729	0.005276417	0.104177296	-1.894268556
Orai1	0.692464667	9.256135	4.734229239	0.005281264	0.104177296	-1.895275793
Toporsos	-0.484485667	6.1526645	-4.73362231	0.005284099	0.104177296	-1.895864533
Ube4bos3	-1.067205333	1.857641667	-4.732862341	0.005287652	0.104177296	-1.896601804
Ctxn1	0.965379333	6.944237	4.732599576	0.005288881	0.104177296	-1.896856741
Olfr1018	-0.724620333	1.604953833	-4.731266542	0.005295121	0.104177296	-1.898150223
A130082J08Rik	0.426783333	3.787949	4.7300031	0.005301043	0.104177296	-1.899376425
Psme2b	-0.932872	15.38662333	-4.729245384	0.005304598	0.104177296	-1.900111923
Rgs14	-1.679215	7.070944167	-4.728319819	0.005308945	0.104177296	-1.901010465
Inafm1	0.424259667	11.9058135	4.728078897	0.005310077	0.104177296	-1.901244374
Cxcl9	-4.074840333	8.243339167	-4.726720167	0.005316467	0.104177296	-1.902563718
Smg7	-0.311443333	10.46280167	-4.726651875	0.005316788	0.104177296	-1.902630037
LOC101056011	-2.835365	4.502812167	-4.725858175	0.005320525	0.104177296	-1.903400867
Olfr1032	1.040984333	1.761914833	4.724918881	0.005324952	0.104177296	-1.904313218
4930478P22Rik	-0.918964333	4.967503833	-4.724525477	0.005326807	0.104177296	-1.904695376
Hfm1	2.529031333	3.218447333	4.72423881	0.00532816	0.104177296	-1.904973863
Unc13d	-1.293090333	7.297982167	-4.724228621	0.005328208	0.104177296	-1.904983763
Rab36	-1.061693667	5.7534765	-4.723015037	0.005333938	0.104177296	-1.906162857
Dnajc8	0.440098	12.20212233	4.72261833	0.005335812	0.104177296	-1.906548339
Txndc16	-1.099008667	9.980955333	-4.722484757	0.005336444	0.104177296	-1.906678138
Scrib	0.368194667	13.461392	4.722047932	0.005338509	0.104177296	-1.907102638
Cyyr1	1.389498333	2.510013167	4.719596627	0.005350116	0.104324023	-1.909485314
Adgrg5	-2.106773	6.507356167	-4.71884601	0.005353676	0.104324023	-1.910215098
Asb2	-2.174994333	5.508824167	-4.715916029	0.005367599	0.104455191	-1.913064569
Rbp4	0.635447333	8.945389	4.715818104	0.005368065	0.104455191	-1.913159826
LOC102641753	1.151777667	3.030373833	4.712360318	0.005384552	0.104701325	-1.916524317
Slc25a36	-1.189858	8.842032333	-4.710937732	0.005391352	0.104758885	-1.917909044
2900089D17Rik	0.624920333	5.384753833	4.709094772	0.005400176	0.104849291	-1.919703412
Dctn2	0.480440333	14.81035117	4.708361682	0.005403691	0.104849291	-1.920417315
Fam71b	-2.066521333	2.863237333	-4.705044752	0.005419628	0.105083775	-1.923648449
Cpne8	1.159042667	8.385591333	4.703263828	0.005428207	0.105168131	-1.925383994
Tusc1	0.473670333	10.87345917	4.702542102	0.005431689	0.105168131	-1.926087466
Slc30a8	3.292975667	5.210481833	4.700244704	0.005442788	0.105266441	-1.928327283
Setd4	1.275069667	9.7286075	4.699198537	0.005447851	0.105266441	-1.929347493
Nckipsd	0.320971333	8.419908	4.699097072	0.005448342	0.105266441	-1.92944645
Fam83g	-0.845558333	10.91838017	-4.696750851	0.005459718	0.105411575	-1.931735097
Ccdc88b	-0.938217	9.814212833	-4.694311003	0.005471577	0.105563673	-1.934115957
2010010I01Rik	-0.424526667	8.114525667	-4.69353917	0.005475334	0.105563673	-1.934869316
Crbn	-1.016766333	10.59113083	-4.691663824	0.005484477	0.105607708	-1.936700153
Wif1	-1.47525	7.213543667	-4.691482844	0.005485361	0.105607708	-1.936876866
Cenpo	0.443161333	9.404917333	4.68787993	0.005502979	0.105642593	-1.940395862
Art3	-0.858849667	7.412316833	-4.686485726	0.005509815	0.105642593	-1.94175812
Mamstr	1.279627667	4.950483833	4.685991021	0.005512243	0.105642593	-1.94224156
Papd7	-0.461312	11.70162733	-4.685693675	0.005513703	0.105642593	-1.942532153
Trim69	-1.225284	5.436119667	-4.684633112	0.005518913	0.105642593	-1.94356874
Mapk14	-0.630267333	13.62400733	-4.684579297	0.005519178	0.105642593	-1.943621343
4930539N22Rik	-2.102174667	5.867156	-4.683094841	0.005526481	0.105642593	-1.945072538
Efcab2	-0.398493	9.0500145	-4.68230475	0.005530373	0.105642593	-1.945845062
Gm15350	-0.740514667	5.293420667	-4.682149147	0.00553114	0.105642593	-1.945997216
Orm3	1.591673	2.168570833	4.681665505	0.005533524	0.105642593	-1.946470163
Thbd	0.629291	11.77701383	4.681258467	0.005535531	0.105642593	-1.946868226
Prr13	0.328410333	12.95787417	4.680974842	0.005536931	0.105642593	-1.947145613
Tmem59l	0.607641333	5.518364667	4.68085672	0.005537514	0.105642593	-1.947261142
Hsd3b7	0.580321	12.1107305	4.679417729	0.00554462	0.105648101	-1.948668696
Gm1123	-1.799423333	6.622406	-4.679230192	0.005545547	0.105648101	-1.948852159
Cd96	-5.016431667	4.4228905	-4.676337499	0.005559869	0.105843913	-1.951682692
Bean1	1.249164333	3.4797425	4.675525713	0.005563896	0.105843913	-1.952477262
Tram2	0.822817333	7.664967333	4.674806706	0.005567465	0.105843913	-1.953181104
Elp5	0.256868333	12.28935483	4.673667222	0.005573127	0.105863423	-1.954296715
Krt19	2.113417667	9.883833833	4.672976677	0.005576562	0.105863423	-1.954972889
4930550L05Rik	0.724303667	4.081119833	4.672259316	0.005580133	0.105863423	-1.955675396
Myoz2	1.979873333	2.837021667	4.670444914	0.005589176	0.10590453	-1.95745258
Vmn1r26	-0.604214	1.583992333	-4.669592348	0.005593431	0.10590453	-1.95828783
D19Bwg1357e	0.523113	9.591018833	4.669489329	0.005593946	0.10590453	-1.958388764
BC030499	-1.152351	4.6211915	-4.667995743	0.00560141	0.105972305	-1.959852304
Apol9a	-3.273773333	12.05070133	-4.664878971	0.005617024	0.106184433	-1.962907468
Efna5	0.688739333	10.00816033	4.664204977	0.005620407	0.106184433	-1.963568333
Cd48	-2.255638333	8.3271645	-4.662725026	0.005627844	0.106251356	-1.965019699
Cep55	-1.765298333	2.356992167	-4.661000359	0.005636525	0.106341661	-1.966711474
B230104C14Rik	0.916333667	5.288121167	4.660194442	0.005640587	0.106344752	-1.967502176
Pde6a	-2.308038667	7.618078	-4.657710023	0.00565313	0.106507633	-1.969940313
Acot12	1.194475333	14.016039	4.655530983	0.005664159	0.106641764	-1.972079532
Zfp955b	-0.322155333	6.933427667	-4.653424829	0.005674842	0.106769218	-1.974147884
Mapk13	0.876544667	11.72353233	4.652364887	0.005680227	0.106796888	-1.975189057
St14	0.679979667	11.72222117	4.651562994	0.005684306	0.10679996	-1.975976864
Ccl19	-1.522702333	8.944333833	-4.649049366	0.005697111	0.10686067	-1.978446972
Wdr70	0.534849	6.2450885	4.64871236	0.005698831	0.10686067	-1.978778216
2900041H08Rik	-1.381609667	3.374768833	-4.648622769	0.005699288	0.10686067	-1.978866279
4833439L19Rik	-0.607057333	15.96781267	-4.645105731	0.00571727	0.107067293	-1.982324267
Aldh1b1	-1.308856667	7.675821667	-4.644932551	0.005718157	0.107067293	-1.982494589
B230216N24Rik	-1.967762667	7.830088	-4.642984105	0.00572815	0.107180828	-1.984411183
Tmem108	0.768661	5.958152167	4.642177282	0.005732293	0.107184845	-1.985204987
Rab7b	-0.762542	10.57034933	-4.639861278	0.005744207	0.107334048	-1.98748417
Gm30103	-0.455267	4.724812167	-4.638142535	0.005753067	0.107426024	-1.989176115
BC029214	0.349716333	7.950142833	4.636310731	0.005762527	0.107529077	-1.990979854
Helb	-0.63895	11.10759067	-4.631522028	0.005787345	0.107918351	-1.995697609
Higd1c	-0.422839667	11.5291035	-4.62897558	0.005800592	0.108015203	-1.998207755
Baalc	2.474858333	3.439576833	4.628509694	0.00580302	0.108015203	-1.998667106
Slc5a11	-1.017933667	12.99652983	-4.628241683	0.005804417	0.108015203	-1.998931373
Dnajc17	0.451923	8.622725833	4.626207034	0.005815035	0.108070232	-2.000937956
Fam83e	1.064030667	4.185049667	4.626004659	0.005816092	0.108070232	-2.001137574
Slc46a1	-0.496977667	12.1085495	-4.625364679	0.005819438	0.108070232	-2.001768876
Msln	1.559266667	8.524221	4.624641787	0.005823219	0.108070232	-2.002482042
Sec24a	0.797863333	6.131100333	4.620508792	0.005844894	0.108398738	-2.00656096
Zc3h6	1.541007	6.944178833	4.616577987	0.005865595	0.108708762	-2.010442757
Tpbg	1.187301333	5.558125333	4.614788328	0.005875048	0.108757903	-2.012210885
Gm53	0.903269667	8.3688915	4.614566824	0.00587622	0.108757903	-2.012429759
Nav3	1.091760333	6.560134167	4.613658825	0.005881024	0.108773025	-2.013327052
Pigp	-0.505771	13.06649183	-4.610987361	0.005895185	0.108933095	-2.01596775
Mettl21b	-1.399789667	7.927510167	-4.609560355	0.005902766	0.108933095	-2.017378769
LOC102641156	0.769697667	4.627276833	4.609523252	0.005902963	0.108933095	-2.017415461
Ttc38	-0.52664	9.214567	-4.609017875	0.00590565	0.108933095	-2.017915254
Kcnj13	-0.8245	8.150177	-4.608139196	0.005910326	0.108938883	-2.018784317
Ddhd2	0.478429667	10.62882583	4.607458742	0.005913951	0.108938883	-2.019457406
Pias2	-0.401045333	12.60586233	-4.60620977	0.005920609	0.108987953	-2.020693044
Pkp3	0.618322667	8.948494	4.605197643	0.005926012	0.109013845	-2.02169454
Il18r1	-1.837634667	7.120638333	-4.604078263	0.005931994	0.10905035	-2.022802346
Methig1	-0.513024	12.59006533	-4.60180045	0.005944187	0.109129592	-2.025057199
Dbt	-0.527343667	9.946305167	-4.601507816	0.005945756	0.109129592	-2.025346941
Cspp1	-0.657068333	4.9238745	-4.600201283	0.005952766	0.109129592	-2.026640721
Pcgf6	0.502989333	7.655258	4.599547237	0.005956278	0.109129592	-2.027288482
Fcmr	1.858802667	6.778858667	4.599004397	0.005959195	0.109129592	-2.027826155
Bcl2a1c	-1.117640333	6.9479655	-4.598797936	0.005960305	0.109129592	-2.028030663
Malsu1	0.300341	14.2237425	4.597390864	0.005967876	0.10914433	-2.029424597
Gdpd2	-0.664669	5.9258465	-4.597161432	0.005969112	0.10914433	-2.029651915
Slc7a13	-1.308978667	14.08311467	-4.594635109	0.005982736	0.109209884	-2.0321555
Dnah2os	0.900335333	5.117504333	4.594395934	0.005984028	0.109209884	-2.032392572
Papolg	1.259913	3.1748475	4.593838372	0.005987041	0.109209884	-2.032945269
Arpc4	0.419545	11.74676617	4.593209846	0.005990439	0.109209884	-2.033568367
Vangl2	0.701386	7.848198333	4.592524681	0.005994146	0.109209884	-2.034247682
Cdk15	-1.466169667	2.319690833	-4.592049896	0.005996716	0.109209884	-2.034718458
Sra1	0.288838	14.660898	4.59061112	0.006004513	0.109278924	-2.036145291
Pmm1	0.590538333	10.6918735	4.587140761	0.006023367	0.109547654	-2.039588154
Upf2	-0.677069667	9.894745167	-4.586416696	0.006027309	0.109547654	-2.040306715
Pipox	-0.397764	15.51057767	-4.582641546	0.006047914	0.109811666	-2.044054473
Hoxc8	0.554513333	8.353554333	4.582280985	0.006049886	0.109811666	-2.044412532
6030451C04Rik	0.570269	8.633696167	4.581343408	0.006055018	0.109831739	-2.045343698
Atf3	1.813954667	9.20125	4.579944615	0.006062683	0.109897716	-2.046733176
Alkbh6	0.457034333	12.00278283	4.577835859	0.006074261	0.110034473	-2.048828457
Osbpl5	0.297584333	13.65515917	4.574562801	0.006092282	0.110247028	-2.052081955
Ly6g	-0.971116667	11.19169867	-4.573392479	0.006098741	0.110247028	-2.053245683
Padi4	1.391471667	4.9039725	4.572765533	0.006102204	0.110247028	-2.053869183
Klrb1c	-0.919861333	4.74902	-4.572045836	0.006106183	0.110247028	-2.054584999
Insrr	-1.221802667	7.648741333	-4.572042608	0.006106201	0.110247028	-2.05458821
Blvrb	1.063529333	11.74465967	4.570270202	0.006116011	0.110351128	-2.056351398
Akt1	0.332806	13.76411533	4.568256943	0.006127177	0.110353451	-2.058354774
Adhfe1	-0.249072667	11.36729233	-4.568218824	0.006127389	0.110353451	-2.058392711
Wdr75	0.638983	11.41414417	4.568059236	0.006128275	0.110353451	-2.058551543
Cct7	0.265415667	13.67645183	4.566067886	0.006139346	0.110479872	-2.060533791
Kctd4	0.865765667	4.331415833	4.56471882	0.006146858	0.110542153	-2.061877037
Bdkrb2	1.310914	3.218761333	4.563526347	0.006153508	0.11058884	-2.0630646
Sidt1	-1.436722	5.043516667	-4.561635913	0.006164067	0.110705675	-2.064947697
Gm40091	1.966656333	2.2843525	4.559530678	0.006175851	0.110844336	-2.06704541
Cyp2d13	1.269501	5.9003955	4.556922781	0.006190485	0.110998154	-2.069644936
Ankle1	-2.523055333	2.812449333	-4.55655374	0.006192559	0.110998154	-2.070012877
Cd86	-1.39017	5.079256333	-4.555802034	0.006196786	0.111000993	-2.070762407
Rps6kl1	1.152812	5.036716	4.554856267	0.006202109	0.111023448	-2.071705561
Pprc1	0.838021333	10.69140733	4.550751436	0.006225275	0.111365058	-2.075800646
Dap	0.531266667	12.94776733	4.549921274	0.006229972	0.111367663	-2.076629154
Cenpe	-1.948397333	9.093685	-4.547125497	0.006245821	0.111367663	-2.079420139
Serpina3j	1.753942667	3.631993	4.546981259	0.00624664	0.111367663	-2.079564162
Actn1	0.976362	8.505274667	4.546590591	0.006248859	0.111367663	-2.079954266
Apol9b	-3.300897	12.12537517	-4.545957926	0.006252454	0.111367663	-2.080586066
Slc22a17	-0.511437667	6.755125833	-4.545868774	0.006252961	0.111367663	-2.080675101
Cage1	0.689075	7.267269167	4.545686756	0.006253996	0.111367663	-2.080856884
Nrp	0.726137333	6.653461667	4.544382929	0.006261415	0.111427039	-2.082159178
1810009N02Rik	0.671361333	6.415388333	4.542779587	0.006270552	0.111516897	-2.083760995
Abcc5	0.608743667	11.4500665	4.54084745	0.006281583	0.111574896	-2.085691822
Evc	-1.137907	4.930438833	-4.540483819	0.006283662	0.111574896	-2.08605527
Mmp19	1.994737667	7.805978167	4.540060529	0.006286082	0.111574896	-2.086478374
Cdk19	-0.572952	10.13190167	-4.539344237	0.006290181	0.111575055	-2.087194413
Ubash3a	-2.646984333	2.974483167	-4.538318874	0.006296054	0.111606659	-2.088219552
Rhoq	0.361532333	12.66633283	4.537570684	0.006300343	0.111610171	-2.088967682
Cmpk1	0.397991	11.90467117	4.535453229	0.006312501	0.111611191	-2.091085435
Gm9484	1.171471667	2.3165775	4.534913286	0.006315605	0.111611191	-2.091625565
Rab19	-0.914026667	9.576477333	-4.534785955	0.006316338	0.111611191	-2.091752946
Oma1	1.009978333	5.943545833	4.533797223	0.006322028	0.111611191	-2.092742156
Hnrnpab	0.424712	14.827291	4.533619766	0.00632305	0.111611191	-2.092919715
Apoo	-0.449668667	14.64303733	-4.533290256	0.006324948	0.111611191	-2.093249426
Fars2	-0.326887667	10.95577017	-4.530149624	0.006343072	0.111858655	-2.096392826
Rnasek	0.392628	14.15929367	4.527284466	0.006359659	0.112036847	-2.099261838
Gm30759	-0.709571	3.674015167	-4.526476744	0.006364344	0.112036847	-2.100070877
Gspt1	0.691227667	4.562896167	4.526278107	0.006365497	0.112036847	-2.100269853
Prkci	0.332176333	12.93494883	4.52542954	0.006370424	0.112051282	-2.101119938
Gk2	-0.753634667	4.308343	-4.521527364	0.00639314	0.112284825	-2.105030526
Dnajc13	-0.933094667	12.28063133	-4.520023449	0.00640192	0.112284825	-2.106538313
Gm36841	1.739005	4.387914167	4.519780142	0.006403342	0.112284825	-2.106782278
Llgl1	0.440591333	10.313626	4.519627926	0.006404232	0.112284825	-2.106934911
Gm10687	0.588512	6.599472333	4.519619521	0.006404281	0.112284825	-2.106943339
Bend3	0.517402667	10.92006033	4.516981379	0.006419723	0.112483282	-2.109589284
Pcdhga10	1.076087333	1.857552667	4.514715867	0.006433019	0.112615484	-2.111862356
Las1l	0.347591333	9.536896333	4.513786305	0.006438484	0.112615484	-2.112795251
Gm38409	-1.222989333	6.621890667	-4.51358762	0.006439652	0.112615484	-2.112994665
Prr9	0.490162	5.439096	4.5108962	0.006455508	0.112709982	-2.11569657
Cyp2j13	-0.585390333	11.7374765	-4.50933521	0.006464725	0.112709982	-2.117264157
Sema3g	-0.530644667	13.234271	-4.508892707	0.006467341	0.112709982	-2.117708598
Rhot1	0.330119	11.89102017	4.508875107	0.006467445	0.112709982	-2.117726275
Slc35a5	-0.320306667	10.97361433	-4.50848643	0.006469743	0.112709982	-2.118116681
Morn2	-0.957450333	11.06718217	-4.5084693	0.006469845	0.112709982	-2.118133888
Rprl3	-0.473070667	8.854545	-4.506354097	0.00648237	0.112856118	-2.120258916
Dalrd3	-0.388616	14.16625833	-4.501304706	0.006512385	0.113306354	-2.125334565
Gja1	1.017167333	5.991062333	4.499609995	0.006522494	0.113333992	-2.127038975
Gm4425	0.384820333	10.6867685	4.499361595	0.006523978	0.113333992	-2.127288834
Gm15706	0.762976667	9.222571667	4.4986418	0.006528278	0.113333992	-2.128012912
Cxcr3	-3.349539333	8.100116333	-4.497805922	0.006533277	0.113333992	-2.128853863
Lrrc34	-1.365738	5.420683667	-4.497560584	0.006534745	0.113333992	-2.129100712
Hist1h2ao	-2.718621333	12.60239	-4.495070254	0.006549667	0.113439392	-2.131606896
Otud3	-0.268544	10.592215	-4.494768368	0.006551478	0.113439392	-2.13191077
Arc	0.949843	9.2666485	4.494465438	0.006553296	0.113439392	-2.132215708
Klhl38	-1.854984667	3.676466667	-4.493643963	0.006558231	0.113452814	-2.133042701
Bach2os	0.962773333	1.772481333	4.491655284	0.006570193	0.113540048	-2.135045173
Lst1	-0.375153667	10.88596783	-4.491422187	0.006571597	0.113540048	-2.135279926
4930545H06Rik	-0.723060667	4.365377333	-4.489389731	0.006583852	0.11367979	-2.137327187
Klra7	-1.575605	4.558075167	-4.486506491	0.006601283	0.11378568	-2.140232531
Gch1	2.709374333	10.46403383	4.484572541	0.006613005	0.11378568	-2.142182031
Plekha6	-1.389177333	12.221614	-4.482813206	0.006623689	0.11378568	-2.143956017
D2Bwg0886e	1.407861333	8.233662667	4.482523903	0.006625448	0.11378568	-2.144247775
Dpm2	0.369264	12.64361967	4.482504113	0.006625568	0.11378568	-2.144267733
Adam21	1.217137333	3.091236333	4.481689315	0.006630525	0.11378568	-2.145089519
4930591A17Rik	-0.651301	5.1243515	-4.48167695	0.0066306	0.11378568	-2.145101991
Eif6	1.659123667	7.1785905	4.481372927	0.006632451	0.11378568	-2.145408649
C330020E22Rik	-0.680759667	7.303698167	-4.481065047	0.006634326	0.11378568	-2.145719211
Gm13212	-0.521152667	7.825414333	-4.480797293	0.006635957	0.11378568	-2.145989309
Rabac1	0.377566333	15.58591683	4.480278866	0.006639116	0.11378568	-2.146512308
Pop7	0.398522333	11.7868425	4.480127991	0.006640035	0.11378568	-2.146664522
Immp1l	-0.480044667	13.063163	-4.478695018	0.006648778	0.113842645	-2.148110382
Fam73a	-0.408890667	11.467047	-4.477889366	0.006653699	0.113842645	-2.14892342
Mfap1a	-0.329898667	11.128994	-4.476465385	0.006662407	0.113842645	-2.150360703
Pgs1	0.725979	12.01022817	4.47620516	0.006664	0.113842645	-2.150623392
Gli3	0.742215667	6.2436145	4.476100108	0.006664643	0.113842645	-2.150729443
Vps37b	0.783697	11.2986265	4.475487064	0.006668397	0.113842645	-2.151348345
Jazf1	0.511978333	6.883959167	4.473955946	0.006677785	0.11393162	-2.152894351
Jchain	-3.360369	7.064371167	-4.47175642	0.006691298	0.114080302	-2.155115903
Bok	0.908079	10.72993283	4.47117704	0.006694863	0.114080302	-2.15570121
LOC102642927	1.371184333	3.2098225	4.468431366	0.006711787	0.11419563	-2.158475684
Tnrc18	-0.564427	10.45268883	-4.468162393	0.006713447	0.11419563	-2.158747541
Trim56	-0.821312667	11.85847167	-4.466820837	0.006721737	0.11419563	-2.160103652
Clec2f	2.137523333	3.184507	4.466022402	0.006726676	0.11419563	-2.160910883
Tex264	-0.415739	13.89021817	-4.465379369	0.006730657	0.11419563	-2.161561072
Grem2	2.968350333	9.0810265	4.465223109	0.006731625	0.11419563	-2.16171908
Dnajc18	-0.320552667	10.41434933	-4.465083225	0.006732491	0.11419563	-2.161860533
Itgav	1.414271667	3.943926833	4.464659208	0.006735119	0.11419563	-2.162289323
Actr1a	0.383290667	13.74387333	4.463042896	0.006745145	0.114234981	-2.163924088
Lztr1	-1.048969	11.43901617	-4.462722628	0.006747133	0.114234981	-2.164248061
Ppp6r1	-0.323985	9.917735833	-4.462260928	0.006750001	0.114234981	-2.16471513
Pyhin1	-1.438761	6.782863167	-4.461082966	0.006757325	0.114281587	-2.16590694
Gm22	2.097449333	4.91747	4.460471096	0.006761133	0.114281587	-2.166526089
Sumo1	-0.497815667	14.5075585	-4.458560047	0.006773043	0.114387782	-2.168460247
P2ry12	-0.559539333	4.305823667	-4.457421336	0.006780151	0.114387782	-2.169612999
Aspdh	-0.958617	9.413681833	-4.457174282	0.006781694	0.114387782	-2.169863127
Pitpnm3	0.598747667	4.9694995	4.456775203	0.006784188	0.114387782	-2.170267189
Ulbp1	-1.429371	3.710943167	-4.454731185	0.006796977	0.114457764	-2.172337125
Ier5	0.838463	12.3290135	4.454064917	0.006801152	0.114457764	-2.173011982
Psmd4	0.501493333	13.118174	4.4540571	0.006801201	0.114457764	-2.173019899
Gm32762	0.617765333	3.831618	4.45343208	0.006805121	0.114457764	-2.17365304
Impdh2	0.498915667	11.52492883	4.45251931	0.006810849	0.114483528	-2.174577779
Sry	-1.029217333	1.890097	-4.450883187	0.006821131	0.114585754	-2.176235682
Sntg2	1.306895667	6.975792167	4.449434708	0.006830248	0.114668309	-2.177703791
Stxbp2	0.230880667	13.465168	4.448152884	0.006838329	0.114733361	-2.17900326
Gpx2	0.760764667	5.915420667	4.445637743	0.006854216	0.11492343	-2.181553769
Pcsk2	0.595997667	5.939938833	4.44445708	0.006861689	0.11492343	-2.182751375
Mst1r	0.553695	7.627671167	4.444361372	0.006862295	0.11492343	-2.182848465
Ighv1-33	-2.717676667	3.511753667	-4.44355501	0.006867404	0.114938443	-2.183666537
Socs3	3.267111667	11.5012755	4.441225785	0.006882189	0.115115261	-2.186030155
Phf11a	-1.421635667	10.15001683	-4.439604815	0.006892499	0.115217079	-2.18767556
Serpinb1a	1.002703667	12.18173817	4.437706758	0.006904595	0.115222001	-2.18960275
Tex22	-1.030182333	3.3218295	-4.437180792	0.006907951	0.115222001	-2.190136889
Gm30516	-0.776128333	1.693701167	-4.43629236	0.006913625	0.115222001	-2.191039224
Ercc4	0.393004667	10.99651367	4.436256404	0.006913854	0.115222001	-2.191075746
Slc25a42	0.306783	14.4205435	4.436247502	0.006913911	0.115222001	-2.191084788
Inpp5b	-0.484443333	13.76341967	-4.435438994	0.006919079	0.115237731	-2.191906062
Timm10	0.460229667	14.1931605	4.434535662	0.006924859	0.115263619	-2.192823778
Ncapg	-2.493599333	7.438811	-4.430839204	0.006948567	0.115578182	-2.196580423
Esrp2	0.621915333	10.45694767	4.429877653	0.006954749	0.115578182	-2.19755798
Rgs21	0.717678	3.96824	4.428582437	0.006963087	0.115578182	-2.198874987
Nol9	0.280532667	8.594321	4.427701278	0.006968766	0.115578182	-2.19977112
Mkln1	0.391776333	7.805451167	4.427459944	0.006970323	0.115578182	-2.200016577
Lhx1	-0.496043667	10.0409205	-4.427031263	0.006973088	0.115578182	-2.200452602
Cml5	-0.824904667	13.69958033	-4.426786635	0.006974667	0.115578182	-2.200701435
Chpf	0.628506	11.58670333	4.425714351	0.006981592	0.115578182	-2.201792259
Slc34a1	-1.106122333	16.6771125	-4.425668802	0.006981886	0.115578182	-2.201838599
Cd3g	-4.214492333	6.519594167	-4.424253621	0.006991039	0.115633537	-2.203278534
Aloxe3	1.868914333	4.889232833	4.423841331	0.006993708	0.115633537	-2.203698094
Noc2l	0.557771333	11.63896033	4.421962548	0.007005885	0.115764716	-2.205610346
Ids	-0.436388	13.28230667	-4.42031972	0.007016553	0.115778317	-2.207282892
Bloc1s1	-0.360152	14.810565	-4.420245212	0.007017037	0.115778317	-2.207358758
Ssu72	0.369336	12.21169067	4.419444289	0.007022246	0.115778317	-2.208174333
Itgb7	-2.453416667	8.983445333	-4.419223259	0.007023684	0.115778317	-2.208399423
Dio2	2.264032333	5.5374345	4.416872105	0.007039002	0.115960765	-2.210794249
D730045A05Rik	1.098072333	5.6243825	4.415858244	0.00704562	0.115969532	-2.211827208
Kif1b	0.292315333	12.88913067	4.415488319	0.007048037	0.115969532	-2.212204142
Sulf2	0.771554	11.008757	4.411755061	0.007072476	0.116189851	-2.216009332
Mars2	0.985331	6.587274167	4.411348844	0.007075142	0.116189851	-2.216423509
Rasal3	-2.198560667	6.405331	-4.410852957	0.007078397	0.116189851	-2.216929147
Olfr1423	0.843634667	1.687278	4.410243535	0.0070824	0.116189851	-2.217550604
Mgam	-0.731952333	4.8280525	-4.408427968	0.00709434	0.116189851	-2.219402373
Agt	0.799386667	13.38745333	4.408014349	0.007097064	0.116189851	-2.219824313
Fgf18	2.015906333	10.00891117	4.407419401	0.007100983	0.116189851	-2.220431274
Polr2h	0.555854333	10.02456483	4.406158884	0.007109296	0.116189851	-2.221717429
Mapre3	0.983800333	12.79546617	4.406114108	0.007109592	0.116189851	-2.221763121
Dmkn	1.034244	5.184904333	4.405867558	0.007111219	0.116189851	-2.222014717
2610305D13Rik	-0.914203	1.9957895	-4.405300878	0.007114961	0.116189851	-2.22259303
Cdk6	0.844964333	11.32883783	4.405194848	0.007115662	0.116189851	-2.222701241
Arl3	-0.601933333	12.80588833	-4.405023562	0.007116793	0.116189851	-2.222876056
Ece1	-0.548222333	3.982848167	-4.402101458	0.007136131	0.116389069	-2.225859074
Syt14	-1.479243667	4.533291833	-4.401890721	0.007137528	0.116389069	-2.226074256
Gm16006	-1.690164667	7.489899	-4.400491638	0.007146811	0.116466372	-2.227503024
Igf2bp3	-0.609872333	1.693099833	-4.399889976	0.007150807	0.116466372	-2.228117547
Gls2	1.331066333	5.012140167	4.39585371	0.007177683	0.116781782	-2.232241556
Cd3d	-4.095141	7.8143485	-4.395111031	0.007182641	0.116781782	-2.233000659
Acsm1	-0.434714667	14.637268	-4.395055045	0.007183015	0.116781782	-2.233057886
Tbxas1	-1.765920667	10.02023767	-4.393960634	0.007190329	0.116824317	-2.234176667
Fgf2	-1.767004667	4.147699333	-4.393382504	0.007194196	0.116824317	-2.234767746
Tmem27	-0.378941333	16.66590767	-4.392565672	0.007199663	0.116843556	-2.235602963
Acvr1	0.598896667	9.502972667	4.390663879	0.007212412	0.116980871	-2.237547969
Plekhh3	0.905841	10.7845685	4.390006362	0.007216826	0.116982912	-2.238220558
2210008F06Rik	1.030856	5.286514333	4.388018082	0.007230193	0.117095613	-2.240254828
A430078G23Rik	-0.417876	16.814793	-4.387213934	0.007235607	0.117095613	-2.241077753
Pcmtd2	-0.675446667	11.67541433	-4.386341102	0.007241489	0.117095613	-2.24197108
Ubtd2	0.718719	7.821878833	4.38471128	0.007252487	0.117095613	-2.243639495
Gm6287	-0.419626	4.939743667	-4.384310331	0.007255195	0.117095613	-2.244050002
Gm9908	0.914379333	5.555712667	4.384167662	0.007256159	0.117095613	-2.244196078
Srm	0.936862667	11.637489	4.383030655	0.007263848	0.117095613	-2.245360352
Grin2c	-0.886718	4.610506333	-4.382550768	0.007267095	0.117095613	-2.245851809
Gm13610	-0.497588333	5.247166833	-4.382067594	0.007270367	0.117095613	-2.246346668
Stap1	-1.688004	6.803144667	-4.381557224	0.007273825	0.117095613	-2.246869421
Mrgbp	0.683136667	9.112282667	4.38141396	0.007274796	0.117095613	-2.247016168
Dnajc12	-1.399417	14.61380417	-4.379908726	0.007285007	0.117095613	-2.248558196
Slc6a19	-0.761039	12.81680183	-4.379034979	0.007290941	0.117095613	-2.249453464
Gyk	-1.045212	12.316855	-4.378734657	0.007292983	0.117095613	-2.249761211
6430562O15Rik	0.768848333	5.071136833	4.378348747	0.007295606	0.117095613	-2.250156682
Cenpi	-1.640257667	5.247754833	-4.378013087	0.00729789	0.117095613	-2.250500679
Wdr1	0.474145	9.301709833	4.377937316	0.007298405	0.117095613	-2.250578333
Rps12	1.599875333	7.059352333	4.376390277	0.007308939	0.117095613	-2.252164039
Fam63b	-0.432568333	11.93559117	-4.375819365	0.007312831	0.117095613	-2.252749316
Sec24d	0.581915333	10.216904	4.375257639	0.007316663	0.117095613	-2.253325226
Alg9	0.396857333	10.04504433	4.374545823	0.007321521	0.117095613	-2.254055086
Olfr332	0.827534667	3.099196333	4.373957993	0.007325537	0.117095613	-2.254657878
Bmper	2.026477333	5.029381333	4.373712241	0.007327216	0.117095613	-2.254909901
4833412C15Rik	0.699721667	6.966472167	4.37274565	0.007333826	0.117095613	-2.255901249
Hrsp12	-0.283219667	16.4323225	-4.372538694	0.007335242	0.117095613	-2.256113526
Prl2c5	2.464073333	4.272442	4.372306971	0.007336828	0.117095613	-2.256351213
Zdhhc12	0.582663	10.91432617	4.371376441	0.007343201	0.117095613	-2.257305781
Cd93	0.576831333	12.474327	4.37126554	0.007343961	0.117095613	-2.257419555
Nap1l1	0.253202333	14.20927283	4.370577407	0.007348678	0.117102389	-2.258125564
C77563	0.707703667	6.3638225	4.369193602	0.007358175	0.117108095	-2.259545541
Gm4956	-1.374175667	10.47308817	-4.368357965	0.007363917	0.117108095	-2.260403168
Grb7	-0.811416667	13.63127533	-4.368197245	0.007365022	0.117108095	-2.26056813
Ly6c2	-0.474395333	17.29428933	-4.368024961	0.007366207	0.117108095	-2.260744966
Dffb	0.301308	7.192392	4.366084915	0.007379562	0.117252092	-2.262736589
Gjb1	0.742582667	13.364984	4.364609652	0.007389737	0.117269964	-2.26425147
Dedd2	-0.901667333	6.557484667	-4.364467998	0.007390715	0.117269964	-2.264396946
Qser1	-0.418531667	9.849154833	-4.364052643	0.007393583	0.117269964	-2.264823526
Rrp12	0.912948333	6.781296833	4.361197239	0.007413335	0.117514922	-2.267756837
Cpsf1	0.254238333	10.50742817	4.359988027	0.007421717	0.117579486	-2.268999427
Ebp	-0.333498333	14.79228483	-4.358739903	0.007430382	0.117617629	-2.270282246
Srxn1	1.400726333	14.6387785	4.358399346	0.007432748	0.117617629	-2.270632313
1700030M09Rik	-0.837057	5.656342167	-4.357533055	0.00743877	0.117644694	-2.271522876
Cct3	0.373303333	12.483778	4.354576277	0.00745937	0.117902121	-2.274563389
Clcn2	0.551498	10.367625	4.353402051	0.007467568	0.117918869	-2.275771251
A1300008O04Rik	0.781688667	3.045521333	4.35318659	0.007469074	0.117918869	-2.275992908
Cd300c	-0.318874	5.867818667	-4.351468339	0.007481093	0.118040312	-2.277760829
Myo1c	0.503249333	6.834645667	4.348004766	0.007505389	0.118212636	-2.281325942
Map3k2	1.150067	4.933997833	4.347114122	0.007511651	0.118212636	-2.282243002
C85181	0.437595	5.592603833	4.346945669	0.007512836	0.118212636	-2.282416466
Cpeb4	-0.583276667	12.40982833	-4.346881266	0.007513289	0.118212636	-2.282482785
1600014C10Rik	-0.738532333	11.67758583	-4.346599885	0.00751527	0.118212636	-2.282772548
Inip	0.602508667	9.029876667	4.346210153	0.007518013	0.118212636	-2.283173911
Pea15a	0.947863667	7.988068833	4.345328732	0.007524223	0.118242124	-2.284081724
A130019P10Rik	0.279337667	9.227837167	4.341521894	0.00755111	0.118534316	-2.288003958
Ctcflos	2.417737	4.8446825	4.341465964	0.007551506	0.118534316	-2.288061601
Slc22a1	-0.430693333	14.870801	-4.340112119	0.007561096	0.118549748	-2.289457048
Sfxn2	-0.861960667	13.386025	-4.339054875	0.007568594	0.118549748	-2.290546981
Entpd8	-1.162330333	8.645431833	-4.338922355	0.007569535	0.118549748	-2.290683611
Fam151a	-2.495788333	11.8535855	-4.338274918	0.007574132	0.118549748	-2.291351167
Cyp2d26	-1.312118	15.488623	-4.337619774	0.007578786	0.118549748	-2.292026737
Ngef	-0.960753	13.2591255	-4.33708518	0.007582587	0.118549748	-2.292578049
Cdsn	0.873666333	4.379516833	4.336357542	0.007587764	0.118549748	-2.293328514
Tnfsf13b	-0.468971	7.7744545	-4.336336631	0.007587913	0.118549748	-2.293350082
Fnip1	-0.490956	12.22209967	-4.335361936	0.007594854	0.118549748	-2.29435549
Gpr146	0.296573667	12.84966183	4.334664726	0.007599824	0.118549748	-2.295074761
Cep78	1.122982667	6.504422667	4.334599335	0.00760029	0.118549748	-2.295142225
Rap1gap2	-0.537363667	10.16620717	-4.333798846	0.007606001	0.118552322	-2.295968145
Lrrn1	-0.918270333	7.7202895	-4.333358236	0.007609146	0.118552322	-2.296422797
Nup93	0.569403667	11.99429183	4.332112738	0.007618046	0.118623236	-2.297708154
LOC102641638	0.422824667	13.26662933	4.330673209	0.007628347	0.118715879	-2.299194056
Parn	0.617806333	10.1401085	4.328116764	0.007646681	0.118753258	-2.301833662
Map3k1	1.167223	7.287191833	4.327336994	0.007652283	0.118753258	-2.302639003
Cytip	-0.495024333	5.756836167	-4.326778372	0.007656299	0.118753258	-2.303216003
A930035D04Rik	0.509654667	4.732374667	4.325430261	0.007666002	0.118753258	-2.30460867
Pbk	-2.977596667	7.063186333	-4.32539757	0.007666238	0.118753258	-2.304642445
Tmem57	-0.364988	11.68489867	-4.325301197	0.007666932	0.118753258	-2.304742015
4731419I09Rik	1.089034333	3.0901455	4.32440605	0.007673383	0.118753258	-2.305666923
Kif11	-2.342045333	5.365899667	-4.324117602	0.007675463	0.118753258	-2.305964989
H60a	-1.012314667	2.168780667	-4.322461163	0.007687422	0.118753258	-2.307676911
2700099C18Rik	-1.12433	4.71463	-4.322377625	0.007688025	0.118753258	-2.30776326
Foxi3	0.483997	4.4228705	4.321835405	0.007691945	0.118753258	-2.308323743
Dhps	0.409630667	11.63399333	4.321503933	0.007694342	0.118753258	-2.308666403
Ergic3	-0.372057333	13.749274	-4.320852343	0.007699057	0.118753258	-2.309340036
Foxa2	2.280254667	2.415850333	4.320725072	0.007699979	0.118753258	-2.30947162
Peg13	-0.499130667	12.19657	-4.32041941	0.007702192	0.118753258	-2.309787652
Gm40826	-0.806436667	9.162145333	-4.320361291	0.007702613	0.118753258	-2.309847745
Eid2b	0.450588333	8.2640145	4.31954561	0.007708523	0.118753258	-2.310691178
Ormdl3	0.699102	12.95659433	4.319465675	0.007709102	0.118753258	-2.310773839
Vmp1	0.760445	14.6064885	4.318034147	0.007719488	0.118793178	-2.312254345
Tmem254c	-0.4523	13.423619	-4.317908225	0.007720403	0.118793178	-2.312384591
Hist1h2ai	-2.216195333	4.590950667	-4.316614392	0.007729805	0.118805782	-2.313722996
Gstm2	-0.665576667	13.780984	-4.316545405	0.007730307	0.118805782	-2.313794368
Gp2	0.419809	10.39896583	4.315998327	0.007734286	0.118805782	-2.314360378
Cd5	-3.170694	7.19552	-4.314498661	0.007745208	0.11881804	-2.315912185
Acaa1b	1.265658667	14.329472	4.313898849	0.007749582	0.11881804	-2.316532951
Fam196b	-1.655096	2.870817667	-4.313531311	0.007752263	0.11881804	-2.316913357
Tcn2	-0.225110333	17.30066983	-4.313498045	0.007752506	0.11881804	-2.316947789
Gm17066	0.510062333	10.09314483	4.311432092	0.007767598	0.118982502	-2.319086483
Ccar1	-0.737644	12.19593267	-4.31070765	0.007772898	0.118996875	-2.319836593
Gm7904	0.724197333	4.03816	4.309016668	0.007785286	0.11906654	-2.32158781
LOC105244413	0.900738667	7.922832333	4.308765837	0.007787125	0.11906654	-2.321847615
Gimap6	-0.772379333	11.94471867	-4.30794714	0.007793133	0.11906654	-2.32269567
A530099J19Rik	-2.054476	4.786444	-4.307159129	0.00779892	0.11906654	-2.32351204
Calml4	-0.268638	14.73886333	-4.30711144	0.007799271	0.11906654	-2.323561449
Gm1698	-0.835798667	5.552096	-4.305081515	0.007814203	0.119119299	-2.325664895
Hes2	-1.761641	6.134073167	-4.305036922	0.007814531	0.119119299	-2.32571111
Wdr74	0.537662667	11.205244	4.30270988	0.007831691	0.119119299	-2.328123254
Ercc1	0.482008667	11.10056333	4.302282427	0.007834848	0.119119299	-2.328566433
Rgs7	1.146315	3.6010355	4.302116775	0.007836071	0.119119299	-2.328738186
Rtn4	1.314006333	5.341671167	4.302068937	0.007836425	0.119119299	-2.328787787
Brip1	-1.347484333	6.291165167	-4.301985575	0.007837041	0.119119299	-2.328874222
Gm26629	-1.012256333	1.775734167	-4.301902088	0.007837658	0.119119299	-2.328960788
Nceh1	-0.589644667	5.580922333	-4.300675421	0.007846729	0.119190761	-2.330232818
Lor	0.573858	7.665797333	4.299207804	0.007857597	0.119289436	-2.331755022
Cyp51	-1.278815333	8.937224333	-4.298264306	0.007864594	0.119329248	-2.332733793
4731420N21	0.628960333	6.089351833	4.297507048	0.007870215	0.119348151	-2.333519464
9030619P08Rik	-1.06078	13.19419133	-4.296418194	0.007878305	0.119348926	-2.334649332
Maml3	0.441326	6.314414	4.296150066	0.007880298	0.119348926	-2.334927588
Tef	-0.698662667	6.320102667	-4.295734391	0.00788339	0.119348926	-2.335358988
Rnf183	-1.878119333	12.64710167	-4.294453703	0.007892925	0.119390734	-2.336688295
Psmd13	0.436248333	9.6120665	4.294188055	0.007894904	0.119390734	-2.33696406
Itga10	-0.690369333	7.205574	-4.293068945	0.00790325	0.11945072	-2.338125915
Phlda1	1.026812333	11.19525617	4.288856546	0.007934753	0.119754484	-2.342500993
Tubb5	0.515983667	13.42759917	4.288749216	0.007935558	0.119754484	-2.342612505
Wdr12	0.446264	10.777953	4.288565186	0.007936938	0.119754484	-2.342803709
Gm36849	-1.259596	7.272261	-4.288036079	0.007940906	0.119754484	-2.343353473
Qtrtd1	0.313307667	8.1710965	4.286909422	0.007949364	0.119815807	-2.344524264
Zmat3	0.538903667	11.04823383	4.286124414	0.007955264	0.119826514	-2.345340143
Gm7265	0.632942667	8.505144333	4.285439411	0.007960416	0.119826514	-2.346052163
Pir	1.511557667	2.6414175	4.285062623	0.007963252	0.119826514	-2.346443844
Hif1a	0.780495333	4.985576333	4.279698568	0.008003747	0.120369474	-2.352022362
Olfm3	-2.395575667	10.29811683	-4.278865408	0.008010058	0.120398018	-2.352889244
Fryl	0.575688333	4.9955555	4.274880703	0.008040323	0.120766434	-2.357036751
Catsper3	0.645558	5.592629333	4.27447354	0.008043423	0.120766434	-2.357460691
Ms4a4b	-4.351541	9.461311167	-4.273708608	0.00804925	0.120774822	-2.358257214
Pgpep1l	-0.721599	4.413341167	-4.273238306	0.008052835	0.120774822	-2.358746986
Stk38l	0.585633	9.767979167	4.272148395	0.008061151	0.120795653	-2.359882151
Zfp385b	-0.855365667	4.885758833	-4.271738131	0.008064284	0.120795653	-2.360309499
Gm38700	-1.216715333	2.286530667	-4.271080156	0.008069312	0.120795653	-2.360994928
Gm10385	1.212999333	2.834156667	4.270736936	0.008071936	0.120795653	-2.361352496
Mfsd10	0.57792	11.19081733	4.26908344	0.00808459	0.120918701	-2.363075378
Casr	-0.702117	5.894931833	-4.267307242	0.00809821	0.1210453	-2.364926597
Laptm5	-1.015565	8.372723833	-4.265905956	0.008108973	0.1210453	-2.366387422
Cxcl17	1.873852667	5.053865	4.265851274	0.008109394	0.1210453	-2.366444434
Orm1	4.599022667	4.076252333	4.265391816	0.008112927	0.1210453	-2.366923486
Trim16	1.332231667	7.4157675	4.265091135	0.00811524	0.1210453	-2.367237008
Rai14	0.532769667	5.946477167	4.26382286	0.008125005	0.121124726	-2.368559604
Vasp	0.588081667	10.15289017	4.261939924	0.008139527	0.121142807	-2.370523661
Cd2	-3.948617667	7.657910167	-4.261861101	0.008140135	0.121142807	-2.370605892
Cela1	2.38554	5.949292333	4.261650263	0.008141764	0.121142807	-2.370825851
Apoa1	1.139552667	5.077899	4.261363377	0.00814398	0.121142807	-2.371125159
Tsc22d3	-1.570069667	13.16990883	-4.259522931	0.008158212	0.121282836	-2.37304561
Tbc1d9b	0.75178	6.986827333	4.258997031	0.008162285	0.121282836	-2.373594469
A530010L16Rik	-0.818533333	5.313538	-4.257477165	0.008174067	0.121391788	-2.375180937
Exosc1	0.486931333	11.37017733	4.255573013	0.008188856	0.121545252	-2.37716905
BB557941	0.692576667	4.124609	4.251488583	0.008220683	0.121951305	-2.381435525
Mmp8	2.322937667	7.2383025	4.249888869	0.008233187	0.122016786	-2.383107264
Vps9d1	-0.337383	12.06554717	-4.249303088	0.008237772	0.122016786	-2.38371952
Naa16	0.415047333	10.13199233	4.24902766	0.008239928	0.122016786	-2.384007415
LOC105245440	1.526894667	3.848589333	4.248191139	0.008246482	0.122016786	-2.384881877
Gm13293	1.121436667	1.981011	4.247925413	0.008248565	0.122016786	-2.385159677
Gm2582	0.752079333	1.809804	4.246524861	0.008259555	0.122016786	-2.386624059
Sgol1	-1.774613667	6.705180167	-4.246496539	0.008259777	0.122016786	-2.386653675
Hist1h2ae	-1.402959667	2.314604833	-4.246356419	0.008260878	0.122016786	-2.386800199
Mutyh	1.289143333	2.014692333	4.243826606	0.008280775	0.122050138	-2.389446169
Gm16861	-1.596783333	6.873160333	-4.243444622	0.008283784	0.122050138	-2.389845781
Ddx54	0.566109	13.21118617	4.242967957	0.008287541	0.122050138	-2.390344474
Epha2	1.388464667	10.55398233	4.242382255	0.008292159	0.122050138	-2.390957294
Pold4	1.327483333	12.84309733	4.242118079	0.008294244	0.122050138	-2.39123372
AU018091	-2.165844667	6.019108333	-4.241844722	0.008296401	0.122050138	-2.391519764
Gm20337	1.111613	3.8506145	4.241374518	0.008300113	0.122050138	-2.392011818
Bcl10	0.484105	6.404453167	4.240680809	0.008305594	0.122050138	-2.392737829
H2-Oa	-1.421534667	6.180628333	-4.240586422	0.00830634	0.122050138	-2.392836616
AI413582	0.422908	12.728339	4.24039238	0.008307874	0.122050138	-2.39303971
Gm11465	1.098639333	5.060951333	4.239126188	0.008317891	0.122131532	-2.394365115
Ppan	0.828189333	11.39901133	4.23830382	0.008324405	0.122161422	-2.395226078
5430425K12Rik	1.709254667	2.909019	4.237285908	0.008332475	0.122214115	-2.396291912
Rpl12	0.293929	14.55553983	4.236237794	0.008340795	0.122270401	-2.397389542
Sdc2	-0.695726333	12.53693517	-4.234871502	0.008351654	0.122310948	-2.398820645
Tldc1	0.495204333	9.483710167	4.234761727	0.008352527	0.122310948	-2.39893564
A930001C03Rik	1.050829667	8.981699167	4.233763862	0.00836047	0.122361573	-2.399981045
Adgra1	1.501871	5.0785975	4.232316448	0.008372006	0.122394152	-2.401497698
Chsy1	-0.560653667	11.4735805	-4.232157678	0.008373272	0.122394152	-2.401664084
Gcn1l1	1.2891	5.634259667	4.23179643	0.008376155	0.122394152	-2.402042674
C530014P21Rik	1.395397667	7.970191167	4.230977902	0.008382691	0.122409682	-2.402900574
1700085B13Rik	0.406577667	6.747894167	4.229860553	0.008391622	0.122409682	-2.40407184
Gm15446	0.611775	7.297883833	4.229760952	0.008392419	0.122409682	-2.404176257
Pip4k2a	-0.555117333	5.82215	-4.229417588	0.008395166	0.122409682	-2.404536236
Trip10	0.763617667	13.03513517	4.228758906	0.008400438	0.122421133	-2.405226842
Cdc42se1	0.600824667	12.808596	4.227461635	0.008410834	0.122507192	-2.406587191
Fam166b	-1.004538	1.752545	-4.225018992	0.008430449	0.122723703	-2.409149333
Eif2s3y	0.401249333	11.307596	4.224490994	0.008434696	0.122723703	-2.409703287
Akr1c20	-2.11257	2.977845333	-4.221361306	0.00845992	0.123023088	-2.412987741
Slc39a1	0.490591333	14.228932	4.220820037	0.008464291	0.123023088	-2.413555935
Kis2	-1.398097667	2.594205833	-4.220051853	0.0084705	0.123038603	-2.414362413
Samd10	0.326630667	12.87897433	4.219482422	0.008475105	0.123038603	-2.414960289
Sucla2	-0.713539	12.95497017	-4.218071361	0.00848653	0.123038603	-2.416442064
Ankrd39	0.327178667	10.41809567	4.218068927	0.00848655	0.123038603	-2.41644462
Clic1	0.371962667	14.50462333	4.217901188	0.008487909	0.123038603	-2.416620787
Prrg4	1.408431333	8.559506333	4.215366108	0.008508484	0.123241668	-2.419283777
Btla	-2.075984667	4.063307333	-4.21506234	0.008510953	0.123241668	-2.41960294
Atpif1	-0.316361333	16.96837367	-4.213700537	0.008522033	0.123336642	-2.421033944
Hepacam2	-0.474967667	8.703599833	-4.211266521	0.008541878	0.123534536	-2.423592386
Xkr5	-0.991293667	3.383807167	-4.210913202	0.008544763	0.123534536	-2.423963845
Anxa2	1.260269667	10.2124365	4.209317557	0.008557806	0.123657582	-2.425641662
2610306M01Rik	-1.149203333	2.677706	-4.208184943	0.008567079	0.123726036	-2.42683285
Mrap	1.923292	7.101013333	4.207336076	0.008574036	0.123744895	-2.427725752
Gpr18	-1.475328667	3.869073667	-4.206891231	0.008577685	0.123744895	-2.428193718
Msra	-0.282491333	15.593737	-4.205787474	0.008586745	0.123744895	-2.429354983
AA413626	1.150067	6.195646833	4.205589037	0.008588375	0.123744895	-2.42956378
Llph	0.362939667	11.96914317	4.205261768	0.008591065	0.123744895	-2.429908147
Sgca	0.730359667	3.897606167	4.203797138	0.008603112	0.123837267	-2.431449511
Drap1	0.383440667	11.63488033	4.203378785	0.008606556	0.123837267	-2.431889844
Hnrnph1	-0.386566333	14.2022605	-4.201700678	0.008620389	0.123970926	-2.433656403
Gm4312	0.464161333	4.570301	4.201139657	0.00862502	0.123972165	-2.434247095
Lama5	0.792555	13.19956583	4.200223431	0.008632588	0.123985371	-2.435211887
Cdk2	0.450770667	8.025422	4.199665861	0.008637198	0.123985371	-2.435799077
Flnc	2.535269	7.595353833	4.199378698	0.008639573	0.123985371	-2.436101515
Agmo	-0.729188	8.516631667	-4.197950771	0.008651395	0.124060601	-2.437605592
Rbm8a	0.503179	12.25220883	4.197647202	0.00865391	0.124060601	-2.437925392
Smurf1	0.448390333	10.7302885	4.19665613	0.008662129	0.124113203	-2.438969557
Pou5f2	0.621629667	7.730129167	4.195558498	0.008671242	0.124157576	-2.440126173
Atp6v0a4	-0.474775667	13.9957765	-4.195187088	0.008674328	0.124157576	-2.440517585
Ehhadh	1.247515	16.09456783	4.193985962	0.008684317	0.12423537	-2.44178355
Mtag2	0.823715	3.5366375	4.191258729	0.008707047	0.124387887	-2.444658861
Inmt	-1.578519	15.69790017	-4.19088408	0.008710175	0.124387887	-2.445053944
3110001L01Rik	0.569599	1.678918167	4.190823282	0.008710683	0.124387887	-2.445118061
Asb13	-1.094092667	11.711682	-4.190519957	0.008713216	0.124387887	-2.44543795
Spcs3	0.57003	11.63901167	4.18942212	0.008722393	0.124402698	-2.446595861
Wdfy3	-0.508827667	9.292462833	-4.189162161	0.008724568	0.124402698	-2.446870073
Jade3	0.716331667	8.100110833	4.188759919	0.008727934	0.124402698	-2.447294392
Abhd12b	-0.298969333	5.981473	-4.18751402	0.00873837	0.124405681	-2.448608833
Cd200r3	-1.566173667	2.192365833	-4.18750558	0.00873844	0.124405681	-2.448617737
2610001J05Rik	0.404954	12.853008	4.186849421	0.008743942	0.124405681	-2.449310095
Morn5	-1.121772333	7.151871833	-4.186558395	0.008746384	0.124405681	-2.449617199
Gm35677	0.419676667	3.960582667	4.185916545	0.008751771	0.124417443	-2.450294554
Ctbp2	0.378291	12.90223817	4.183321038	0.008773596	0.124611666	-2.453034313
Akr1c21	-0.951754333	15.76172417	-4.18249166	0.008780584	0.124611666	-2.453910013
Gm4847	-1.191988333	2.231975833	-4.182481918	0.008780666	0.124611666	-2.4539203
Cphx1	-1.807790333	5.183382833	-4.181535196	0.00878865	0.124611666	-2.454920034
Slc16a10	-1.116940333	10.47060583	-4.181229604	0.008791229	0.124611666	-2.455242769
Cdk2ap1	0.449678	14.14801	4.181038789	0.00879284	0.124611666	-2.455444295
Mchr1	-0.693316667	5.102534333	-4.177655916	0.008821453	0.124838635	-2.459018036
Ap4s1	-0.411841667	12.3522505	-4.177596493	0.008821956	0.124838635	-2.459080828
Kynu	-1.817579333	7.663677667	-4.17725862	0.00882482	0.124838635	-2.459437869
Dgcr14	0.485478333	10.97240617	4.176982765	0.008827159	0.124838635	-2.459729387
Mgat2	-0.44153	10.79120967	-4.176397742	0.008832122	0.124844104	-2.460347667
Zfp593	0.907962667	10.38934233	4.173941767	0.008852992	0.124902911	-2.462943857
Snn	-0.384817667	4.5026145	-4.17383453	0.008853904	0.124902911	-2.463057238
Mex3a	0.799013667	6.537440167	4.173648586	0.008855487	0.124902911	-2.46325384
Fbxo2	0.663003667	9.838607833	4.173510341	0.008856664	0.124902911	-2.463400012
Has2	2.22226	2.808551333	4.173215494	0.008859174	0.124902911	-2.463711779
A930012O16Rik	0.722094	7.983039	4.172351381	0.008866537	0.124942141	-2.464625555
Gm9870	-0.674388	3.585477333	-4.171678169	0.008872277	0.124958492	-2.465337542
Atmin	-0.359297	11.61389017	-4.170648282	0.008881068	0.124960793	-2.466426889
Homer3	0.560002333	7.5757045	4.170585778	0.008881602	0.124960793	-2.466493006
Lars	0.259388	12.65764633	4.169116226	0.008894163	0.125073027	-2.46804771
Mrgprg	-1.694028	7.728824333	-4.167347888	0.008909306	0.125207261	-2.469918972
Ebi3	-0.879284	8.946636333	-4.166930133	0.008912888	0.125207261	-2.470361115
Ifi205	-1.174217667	5.117720167	-4.165703384	0.008923416	0.125266968	-2.471659642
H2-Ob	-1.734814333	2.843111833	-4.164842088	0.008930816	0.125266968	-2.472571478
Vmn1r42	-0.905005333	2.266696667	-4.164830683	0.008930914	0.125266968	-2.472583553
Fam64a	-2.204468	6.853975	-4.161078566	0.008963234	0.125641354	-2.476557233
Gm30732	2.845415333	2.713599	4.160459454	0.00896858	0.125641354	-2.47721312
LOC105246071	1.592196667	3.443929333	4.160130467	0.008971422	0.125641354	-2.477561675
Scn5a	0.358236667	6.571635	4.158997851	0.008981215	0.125713967	-2.478761787
Setd1b	-0.369351333	10.38420467	-4.15671725	0.009000971	0.125908359	-2.481178923
Scara3	1.665800333	5.8183295	4.156329768	0.009004333	0.125908359	-2.481589686
Gm16080	-0.792008333	7.618187833	-4.155522389	0.009011342	0.125941818	-2.482445651
Akr1c14	-0.962904	13.30435433	-4.154758394	0.009017981	0.125955019	-2.483255719
Nudcd2	0.489382	10.38389133	4.154351247	0.009021521	0.125955019	-2.483687457
5033423O07Rik	0.314675	6.091685833	4.152611486	0.009036666	0.126101932	-2.485532596
Acsl4	2.400578	11.047591	4.15081907	0.0090523	0.126224593	-2.487434087
Pdcl	0.701035333	4.136708667	4.150543123	0.009054709	0.126224593	-2.487726872
Hhatl	-0.928024667	9.065708	-4.14977268	0.009061441	0.126237746	-2.488544392
Gm6135	-1.790602333	7.297277167	-4.149376209	0.009064908	0.126237746	-2.488965127
Pacsin2	-0.314081	14.82422583	-4.148340897	0.009073967	0.126295543	-2.490063916
Lce1f	-0.929877	1.9879335	-4.147844194	0.009078317	0.126295543	-2.490591134
Gcfc2	0.221451	7.321039833	4.146714164	0.009088222	0.126368903	-2.491790736
Smpdl3a	-0.660132	16.48262233	-4.143989988	0.009112153	0.126624936	-2.494683473
Clcn7	-1.253082667	2.086882	-4.143240822	0.009118746	0.126624936	-2.495479203
Trim30b	1.916872667	4.125960333	4.143034868	0.00912056	0.126624936	-2.495697974
Gm1987	-1.044607333	12.547434	-4.14242535	0.00912593	0.126635045	-2.496345463
Klc4	-0.467368	13.08990867	-4.14163569	0.009132893	0.126647115	-2.497184405
6330571C24Rik	0.888310333	2.250615833	4.141200181	0.009136735	0.126647115	-2.497647137
Platr17	-0.609253	3.5323215	-4.140111297	0.009146351	0.126647115	-2.498804218
Zfp69	1.692949333	3.456075	4.139047261	0.009155758	0.126647115	-2.499935079
1700020A23Rik	1.093909667	2.363535167	4.139030473	0.009155907	0.126647115	-2.499952922
Zdhhc8	0.355910333	10.40721483	4.138820865	0.009157761	0.126647115	-2.500175717
Cyp2c44	-1.576633333	11.568627	-4.138647418	0.009159296	0.126647115	-2.500360081
Plin5	1.981727667	10.9892865	4.137449744	0.009169903	0.126729549	-2.501633267
Grem1	2.818663	3.891509167	4.135902906	0.009183624	0.126823602	-2.503277973
Mogat2	-1.103282667	12.163395	-4.135634554	0.009186006	0.126823602	-2.503563343
Copg2os2	0.950359667	6.3085815	4.134952041	0.00919207	0.126843121	-2.50428919
Zfp809	0.531436667	8.086535	4.133982742	0.009200688	0.126897868	-2.50532016
Nudt18	0.745527	9.4402935	4.133341145	0.009206399	0.126912461	-2.506002661
Camk2g	0.432978667	11.97273933	4.130288496	0.009233623	0.127012152	-2.509250837
Gale	1.604302333	11.2337615	4.129865441	0.009237403	0.127012152	-2.509701107
Usp51	-1.151845667	3.361490833	-4.126745824	0.009265334	0.127012152	-2.513022299
Vmn1r56	-0.808257	6.902845833	-4.126647676	0.009266215	0.127012152	-2.513126815
Cldn7	0.849298	12.26196033	4.126438312	0.009268093	0.127012152	-2.513349766
Galnt12	-0.723965	9.2424415	-4.12621369	0.009270109	0.127012152	-2.513588974
Ppap2c	0.925424	9.925415667	4.125648621	0.009275181	0.127012152	-2.514190771
Aadat	-0.694672667	14.33952067	-4.125003875	0.009280973	0.127012152	-2.514877486
Plekha5	0.512277667	6.818545833	4.124188974	0.0092883	0.127012152	-2.515745529
Lrmp	-1.582718	7.037156333	-4.124066677	0.0092894	0.127012152	-2.515875811
5230400M03Rik	1.059803667	9.637061167	4.124028053	0.009289747	0.127012152	-2.515916956
Ctrl	-0.964034333	5.139289167	-4.123533774	0.009294195	0.127012152	-2.516443533
Bcl9	0.560394333	6.303502833	4.123514697	0.009294367	0.127012152	-2.516463857
Elac1	0.432022	7.971872	4.123409467	0.009295314	0.127012152	-2.516575969
Mmp14	1.110062333	6.672779833	4.123286939	0.009296417	0.127012152	-2.516706512
Glipr1	-1.638816	8.582833667	-4.123226543	0.009296961	0.127012152	-2.516770859
9430020K01Rik	-0.303128333	10.75977617	-4.12311235	0.009297989	0.127012152	-2.516892525
Nme7	-0.568640333	10.09860683	-4.122852249	0.009300332	0.127012152	-2.517169656
Xcl1	-3.429015333	4.033581333	-4.12265728	0.009302089	0.127012152	-2.517377397
Rab27a	-0.62571	4.098431	-4.121711135	0.009310618	0.127036099	-2.518385609
[truncated: 25,282 more rows]
