# Supplementary material for: OGG1 aggravates renal ischemia–reperfusion injury by repressing PINK1‐mediated mitophagy
Source: Cell Prolif. 2023 Feb 14;56(8):e13418. doi: 10.1111/cpr.13418 (PMC10392062; doi:10.1111/cpr.13418)
Supplement: Supplementary file 1 — DATA S1. Supporting Information [file CPR-56-e13418-s001.zip › Supplemental datasheet 1/GSE192532-gplexp.txt]

	GENE_SYMBOL	GENE_NAME	GSM5750692	GSM5750693	GSM5750694	GSM5750695	GSM5750696	GSM5750697
4472	Mif4gd	MIF4G domain containing	12.610297	12.793784	12.759357	12.773234	12.778552	12.962783
4473	Mns1	meiosis-specific nuclear structural protein 1	8.687715	8.531391	7.003949	5.546263	5.625078	5.657918
4474	Opcml	opioid binding protein/cell adhesion molecule-like	2.961103	1.286721	1.297905	1.245923	1.472743	1.584286
4475	Srf	serum response factor	10.509325	10.444342	10.264146	10.634951	10.199224	10.321131
4476	Oprm1	opioid receptor, mu 1	1.312597	1.308748	1.397803	1.282316	1.382654	1.369104
4477	Tap1	transporter 1, ATP-binding cassette, sub-family B (MDR/TAP)	10.033664	10.111472	11.937347	10.999781	7.80161	8.148318
4478	Gm31251	predicted gene, 31251	1.286165	1.298097	1.310245	1.294887	1.321598	1.327196
4479	4930542C16Rik	RIKEN cDNA 4930542C16 gene	1.41833	1.29819	1.294985	1.597727	1.295529	1.297534
4480	Prss58	protease, serine 58	1.276879	1.778079	1.625809	2.542328	2.320036	1.980782
4481	Map3k3	mitogen-activated protein kinase kinase kinase 3	8.788993	8.648572	9.096258	9.77561	8.945861	8.893875
4482	Krtap9-3	keratin associated protein 9-3	2.160754	1.264674	1.253085	1.277691	1.261299	1.258585
4483	Apon	apolipoprotein N	1.262683	2.965972	3.427153	2.622232	3.517928	2.883721
4484	Zfp169	zinc finger protein 169	4.798707	4.901438	4.901438	4.802295	4.444053	5.562476
4485	Snw1	SNW domain containing 1	13.574444	13.645464	13.599641	13.517914	13.279662	13.203828
4487	Prdx3	peroxiredoxin 3	14.072799	13.888932	14.002696	14.041268	14.139183	14.159112
4488	Aqr	aquarius	3.147057	4.241573	4.251571	4.183289	3.87333	4.403848
4489	Fam26f	family with sequence similarity 26, member F	6.915579	6.849277	8.339931	5.06689	4.009052	3.252983
4490	Fn1	fibronectin 1	6.271241	6.625867	6.12065	6.059964	7.016169	6.788224
4491	Gucy2c	guanylate cyclase 2c	3.797459	4.214849	3.791297	4.239715	3.666259	2.231809
4492	Serpinb3c	serine (or cysteine) peptidase inhibitor, clade B, member 3C	4.845412	4.766201	5.71698	4.627635	4.555208	5.401197
4493	Ak8	adenylate kinase 8	4.726971	4.630037	4.403643	4.376849	5.271263	4.150915
4494	Olfr640	olfactory receptor 640	1.265074	1.264892	1.262411	1.267816	1.263937	1.263874
4495	Htr7	5-hydroxytryptamine (serotonin) receptor 7	2.994257	1.215201	1.286792	3.134977	1.945135	1.52722
4496	Cnppd1	cyclin Pas1/PHO80 domain containing 1	15.165485	15.226086	15.433348	15.989192	14.913442	15.02519
4497	Samd14	sterile alpha motif domain containing 14	8.901354	8.866472	8.591538	8.857072	8.983138	8.847949
4498	Serpinb2	serine (or cysteine) peptidase inhibitor, clade B, member 2	1.274281	1.277744	1.277412	1.278652	2.067621	1.874975
4500	Psme1	proteasome (prosome, macropain) activator subunit 1 (PA28 alpha)	15.606581	15.520291	15.758459	15.506457	14.347312	14.256761
4501	Gmeb2	glucocorticoid modulatory element binding protein 2	7.948067	7.904077	8.214683	8.785332	8.305634	8.16891
4502	Prmt3	protein arginine N-methyltransferase 3	9.215095	9.194396	9.123199	8.817265	9.693245	9.609402
4503	Pls1	plastin 1 (I-isoform)	13.002668	12.885476	12.555412	11.804647	12.672551	12.357432
4504	St6gal1	beta galactoside alpha 2,6 sialyltransferase 1	2.85616	3.083024	3.251472	3.799132	3.851701	3.291404
4505	Dsp	desmoplakin	11.280336	10.825223	11.145445	11.497219	11.045116	10.963374
4506	Tfr2	transferrin receptor 2	7.980124	7.955772	9.047605	8.410695	7.013211	6.910791
4507	Hgfac	hepatocyte growth factor activator	10.427368	10.493212	10.416468	10.263319	10.3784	10.154667
4508	Klc4	kinesin light chain 4	13.356241	13.400855	13.213682	12.705686	13.04056	12.822428
4509	Adamtsl5	ADAMTS-like 5	2.870569	3.736878	3.039157	4.576237	4.906865	5.026346
4510	4930469K13Rik	RIKEN cDNA 4930469K13 gene	1.293334	1.303753	1.329701	1.288379	1.356009	1.346569
4511	Stub1	STIP1 homology and U-Box containing protein 1	13.385166	13.372201	13.08393	12.959592	13.679404	13.607506
4512	Smarcd1	SWI/SNF related, matrix associated, actin dependent regulator of chromatin, subfamily d, member 1	6.276036	6.193298	6.24877	7.37939	6.871483	6.589465
4513	Herc4	hect domain and RLD 4	12.631519	12.541397	12.305325	11.717883	12.245775	11.909343
4514	Lgals3	lectin, galactose binding, soluble 3	12.484958	12.318764	12.133802	14.312444	13.999759	13.73337
4515	Ccdc85a	coiled-coil domain containing 85A	3.897188	3.44806	4.895195	4.345833	4.859526	4.272633
4516	Tex10	testis expressed gene 10	5.275018	5.487135	5.579918	6.03157	5.726961	6.064586
4517	Olfr495	olfactory receptor 495	1.448175	1.770978	1.766386	1.54155	1.282443	1.286805
4518	Myog	myogenin	2.427393	1.308471	1.379535	2.707047	2.560472	1.957593
4519	Tns1	tensin 1	10.678309	11.164335	10.885905	11.034977	10.822156	10.939466
4520	Tyr	tyrosinase	2.012612	1.300384	1.295929	1.347431	1.304271	1.293482
4521	Zbtb41	zinc finger and BTB domain containing 41 homolog	8.812211	8.666459	8.610542	8.637084	8.590716	8.507846
4522	Samd11	sterile alpha motif domain containing 11	1.293928	1.274421	1.276687	1.276089	1.282871	1.275181
4523	Clcf1	cardiotrophin-like cytokine factor 1	5.596436	5.625078	6.40858	8.976462	7.598958	8.057861
4524	Ugt2b36	UDP glucuronosyltransferase 2 family, polypeptide B36	13.182462	13.065054	12.983452	12.320253	12.351462	12.23068
4525	Jph3	junctophilin 3	3.625211	3.017611	3.695999	3.974473	3.080526	3.241137
4526	Pglyrp2	peptidoglycan recognition protein 2	8.274751	8.369286	5.809965	3.458854	5.304835	4.176318
4527	Vps33a	vacuolar protein sorting 33A (yeast)	10.246218	10.20777	10.150174	10.06563	10.079393	9.777231
4528	Tmem225	transmembrane protein 225	2.249402	1.54553	1.29885	1.387212	1.316224	1.302448
4529	2310007H11Rik	RIKEN cDNA 2310007H11 gene	3.653798	4.452185	3.9773	3.42334	4.141436	3.989526
4530	1700105P06Rik	RIKEN cDNA 1700105P06 gene	4.825313	4.596142	4.828476	5.354058	4.779933	5.188711
4531	Bckdhb	branched chain ketoacid dehydrogenase E1, beta polypeptide	12.422095	12.301383	12.263815	11.383663	12.339104	11.953372
4532	C1qc	complement component 1, q subcomponent, C chain	11.944103	11.983267	12.168917	11.093419	11.011737	11.066635
4533	Herpud2	HERPUD family member 2	10.152449	10.05254	10.340456	10.809445	10.051906	9.978801
4534	Muc5ac	mucin 5, subtypes A and C, tracheobronchial/gastric	3.585852	4.161161	3.385408	3.79727	4.104151	3.620582
4535	Hoxa11	homeobox A11	8.305321	8.612423	8.001142	7.668883	8.520514	8.655892
4536	Penk	preproenkephalin	8.823577	8.828142	9.448423	9.336918	9.431029	8.618966
4537	Adamts19	a disintegrin-like and metallopeptidase (reprolysin type) with thrombospondin type 1 motif, 19	1.237435	1.228523	1.238671	1.234379	1.234925	1.232673
4538	Ttc7	tetratricopeptide repeat domain 7	13.505459	13.569067	13.363955	12.97507	13.745436	13.580328
4539	Slc39a4	solute carrier family 39 (zinc transporter), member 4	8.853182	8.268601	8.87751	9.433427	9.247228	8.825331
4540	Rest	RE1-silencing transcription factor	10.787977	10.684648	10.742446	11.588767	10.754827	10.934108
4541	Zkscan2	zinc finger with KRAB and SCAN domains 2	3.715917	3.902279	3.672904	3.502066	3.75941	3.595744
4542	Svs1	seminal vesicle secretory protein 1	1.294464	1.274607	1.276454	1.276896	1.282646	1.275128
4543	Vwf	Von Willebrand factor homolog	9.380219	8.855425	9.554181	9.631626	9.875654	9.431624
4544	Rsph4a	radial spoke head 4 homolog A (Chlamydomonas)	3.955066	4.462771	3.83774	2.56434	3.690843	2.877596
4545	Spesp1	sperm equatorial segment protein 1	1.308055	3.544795	1.808495	1.289287	1.29635	1.302864
4546	Cyb561d2	cytochrome b-561 domain containing 2	12.32197	12.351812	12.248753	11.671728	12.302156	12.241177
4547	Cacna1s	calcium channel, voltage-dependent, L type, alpha 1S subunit	6.80605	6.892304	6.756494	5.678341	5.691126	5.252209
4548	Gm16486	predicted gene 16486	1.45965	1.316115	1.298472	1.634971	1.299417	1.298807
4549	Fam162b	family with sequence similarity 162, member B	1.277922	1.293669	1.304608	1.287405	1.316441	1.3151
4550	Trim8	tripartite motif-containing 8	13.059806	13.103102	13.0035	13.385166	13.091928	13.01243
4551	Cyp2c29	cytochrome P450, family 2, subfamily c, polypeptide 29	7.251326	7.056438	6.766674	6.286936	6.013314	4.929679
4552	Ip6k1	inositol hexaphosphate kinase 1	12.181495	12.221657	12.335059	12.616406	11.934146	11.642612
4553	Dpp6	dipeptidylpeptidase 6	6.683319	6.385772	6.488376	6.458989	5.99276	5.956526
4554	Kat8	K(lysine) acetyltransferase 8	12.081459	12.042217	12.489519	12.016384	12.465732	12.217062
4555	Sft2d2	SFT2 domain containing 2	12.726788	12.527954	12.518669	13.08596	12.717437	12.572032
4556	Fbn2	fibrillin 2	1.293118	1.384567	1.866341	1.302601	2.311341	1.318935
4557	Ppp1r35	protein phosphatase 1, regulatory subunit 35	8.875226	8.873182	8.87251	8.847689	9.162459	9.112631
4559	Mpc2	mitochondrial pyruvate carrier 2	15.605177	15.622742	15.475645	15.155535	15.506457	15.299742
4560	Tmem158	transmembrane protein 158	10.11693	8.958202	9.562765	10.432602	11.077756	10.627746
4561	Usp13	ubiquitin specific peptidase 13 (isopeptidase T-3)	3.085665	3.383644	3.080306	2.752875	3.900339	3.539091
4562	Fam76b	family with sequence similarity 76, member B	10.276023	10.222267	10.147852	10.903387	10.359867	10.376691
4563	Gfod1	glucose-fructose oxidoreductase domain containing 1	5.343852	5.208825	4.754307	7.729104	5.812304	5.418655
4564	Sumo1	SMT3 suppressor of mif two 3 homolog 1 (yeast)	14.794206	14.839823	14.63537	14.073607	14.36712	14.335225
4565	Gm36633	predicted gene, 36633	1.28473	1.279216	1.303753	1.304697	1.30428	1.476709
4566	Rpp25	ribonuclease P/MRP 25 subunit	5.819089	5.561753	5.647942	4.284074	5.678184	5.78981
4567	Dusp10	dual specificity phosphatase 10	5.194538	4.827989	5.457625	5.689047	6.04802	6.121548
4568	Atrip	ATR interacting protein	10.551364	10.702561	10.708767	11.315084	10.989715	11.235476
4570	Olfr148	olfactory receptor 148	1.264239	1.262668	1.258373	1.263084	1.260687	1.260348
4571	Rnase6	ribonuclease, RNase A family, 6	7.502773	7.297981	7.614654	4.767965	5.767953	5.483216
4572	Krtap6-5	keratin associated protein 6-5	1.277803	1.263557	1.247473	1.284247	1.261957	1.253956
4573	Gh	growth hormone	1.314693	1.275466	1.311636	1.321928	1.266118	1.285884
4574	Sspo	SCO-spondin	2.315878	2.941411	3.069149	1.633016	1.299972	3.299048
4575	Gpr12	G-protein coupled receptor 12	2.009795	3.060809	2.53279	1.274757	3.240902	3.0035
4576	Gtf2h4	general transcription factor II H, polypeptide 4	11.313048	11.227387	11.142959	10.824897	11.538576	11.627701
4578	Rsph6a	radial spoke head 6 homolog A (Chlamydomonas)	1.405443	1.299909	1.304217	1.318717	1.682735	1.28185
4579	Lingo1	leucine rich repeat and Ig domain containing 1	3.876937	3.56238	3.434592	3.426479	3.073457	3.535905
4580	Itpr3	inositol 1,4,5-triphosphate receptor 3	10.986395	10.975576	10.767846	11.400179	11.535661	11.566487
4581	Trub2	TruB pseudouridine (psi) synthase homolog 2 (E. coli)	13.818701	13.833904	13.575305	14.564781	14.185263	14.44128
4582	Olfr212	olfactory receptor 212	2.040406	1.275667	1.270545	1.288602	1.585008	1.269971
4583	Rad52	RAD52 homolog (S. cerevisiae)	8.409317	8.392355	8.560291	8.51846	8.440787	8.125042
4584	Lypd6b	LY6/PLAUR domain containing 6B	10.005827	9.626906	9.712894	10.516142	9.667593	9.755895
4585	S100a4	S100 calcium binding protein A4	13.511432	13.468361	10.425948	10.245669	11.466361	10.990113
4586	Nat14	N-acetyltransferase 14	8.173905	8.331471	8.145846	7.251135	8.174168	7.753471
4587	Aasdh	aminoadipate-semialdehyde dehydrogenase	2.232556	3.12268	2.01867	1.277727	1.272493	2.88889
4588	2010005H15Rik	RIKEN cDNA 2010005H15 gene	7.26795	7.275982	6.225531	6.2309	5.768279	6.381692
4589	Alg14	asparagine-linked glycosylation 14	12.002846	11.877376	11.935675	10.495474	11.769399	11.582015
4590	Nomo1	nodal modulator 1	13.361685	13.326257	13.152875	12.923573	13.521513	13.287962
4591	Crp	C-reactive protein, pentraxin-related	1.39791	1.867915	1.393671	1.270076	1.291945	2.410988
4592	Eci1	enoyl-Coenzyme A delta isomerase 1	14.607712	14.483403	15.278804	14.960207	16.051514	15.907884
4593	Atp6v1h	ATPase, H+ transporting, lysosomal V1 subunit H	12.990735	12.878915	12.943466	12.787901	13.153349	13.080892
4594	Trip13	thyroid hormone receptor interactor 13	8.225369	8.128705	7.022175	7.889835	7.719624	7.093724
4595	Ece1	endothelin converting enzyme 1	4.366051	4.092337	4.31249	3.634597	3.899464	3.59215
4597	Gtf3c5	general transcription factor IIIC, polypeptide 5	11.770506	11.72446	11.735838	11.811804	12.096313	11.826881
4598	Cited2	Cbp/p300-interacting transactivator, with Glu/Asp-rich carboxy-terminal domain, 2	12.546693	12.539651	13.234574	12.712954	12.772086	12.563974
4599	Col6a6	collagen, type VI, alpha 6	1.329111	1.415564	1.287823	1.490273	1.901177	1.26991
4600	Lax1	lymphocyte transmembrane adaptor 1	5.204694	5.093888	2.663152	3.600309	1.889657	2.285075
4601	Rasl12	RAS-like, family 12	9.448837	9.445509	10.587782	10.517172	10.827938	10.251694
4602	Syngr2	synaptogyrin 2	11.830719	11.780787	11.868466	12.011555	11.951369	12.052482
4603	Tbx6	T-box 6	7.135183	7.292031	7.40376	6.361575	6.95802	6.843978
4604	Tnfrsf1a	tumor necrosis factor receptor superfamily, member 1a	8.717616	8.77879	9.883276	10.166317	9.207258	9.709917
4605	Traf4	TNF receptor associated factor 4	12.472456	12.668773	11.998059	12.166839	12.532823	12.50491
4606	Zfp64	zinc finger protein 64	10.725403	10.814904	10.735105	11.602252	10.81922	10.894809
4607	Cmtm2b	CKLF-like MARVEL transmembrane domain containing 2B	1.222038	1.221432	1.245669	1.224413	1.22779	1.226152
4608	Camk1	calcium/calmodulin-dependent protein kinase I	9.165301	9.111604	9.13043	8.108618	9.845017	9.897429
4609	Tnfrsf13b	tumor necrosis factor receptor superfamily, member 13b	1.252943	1.648377	1.26081	1.246957	1.265513	1.262591
4610	Nsmce4a	non-SMC element 4 homolog A (S. cerevisiae)	14.473931	14.48533	14.421092	14.82343	14.480151	14.357073
4612	Nr0b1	nuclear receptor subfamily 0, group B, member 1	2.861662	3.096045	3.079654	3.726886	2.751605	3.616772
4613	Speg	SPEG complex locus	9.39861	9.395264	9.018969	8.990112	9.803877	9.627983
4614	Fam195a	family with sequence similarity 195, member A	15.120058	15.058106	14.747666	13.995825	15.002623	14.856128
4615	Htra3	HtrA serine peptidase 3	7.251719	7.047995	6.826278	6.325348	9.15787	7.597449
4616	Celf3	CUGBP, Elav-like family member 3	4.58658	2.889254	3.907578	3.768564	3.578705	3.914801
4617	Cttnbp2	cortactin binding protein 2	10.281904	10.352283	10.177496	8.741114	9.929559	9.11386
4618	Pparg	peroxisome proliferator activated receptor gamma	9.314596	9.054838	9.565713	9.225038	9.731099	8.79738
4619	Kif21b	kinesin family member 21B	7.210187	7.345716	7.11105	7.359995	6.785977	6.803422
4620	Lsm10	U7 snRNP-specific Sm-like protein LSM10	12.336737	12.334763	12.531141	11.761925	12.394828	12.298315
4621	Rbm26	RNA binding motif protein 26	11.508013	11.541934	11.374499	10.658492	11.463765	11.443146
4622	9330178D15Rik	RIKEN cDNA 9330178D15 gene	1.418753	1.47234	1.377443	1.581283	1.419127	1.358965
4623	Kif5a	kinesin family member 5A	6.4553	6.489752	6.20245	7.661494	6.691932	8.446931
4624	4930555G01Rik	RIKEN cDNA 4930555G01 gene	5.115199	4.812865	5.150727	4.758418	7.388395	6.529996
4625	Ubqln3	ubiquilin 3	1.271228	1.27008	1.550575	2.039779	1.283894	1.278605
4626	BC031181	cDNA sequence BC031181	13.00947	13.029261	12.813077	12.692875	12.805374	12.902761
4627	Krt35	keratin 35	1.252503	1.231819	1.291841	1.886613	1.224031	1.237641
4628	Slc25a54	solute carrier family 25, member 54	1.294295	1.289567	1.294393	2.40851	1.571041	1.284839
4629	Abcf1	ATP-binding cassette, sub-family F (GCN20), member 1	13.150531	13.192965	13.238192	13.597008	13.342545	13.268806
4630	Arl3	ADP-ribosylation factor-like 3	13.140059	13.149549	13.030957	12.350209	12.777855	12.386701
4631	Slc5a8	solute carrier family 5 (iodide transporter), member 8	13.400855	13.286744	13.016497	12.399016	12.727489	12.071101
4632	Oxct1	3-oxoacid CoA transferase 1	17.080005	17.037502	16.922013	16.484555	16.352471	16.295254
4633	Socs2	suppressor of cytokine signaling 2	10.062322	10.077292	10.806563	12.844468	11.788913	11.901152
4634	Mrpl34	mitochondrial ribosomal protein L34	13.965477	13.905439	13.667503	12.640515	14.136749	13.87702
4635	Ccdc50	coiled-coil domain containing 50	10.710049	10.735105	11.079444	11.126915	11.20167	11.212513
4636	Bhlha9	basic helix-loop-helix family, member a9	1.286583	1.571457	1.735573	1.245152	1.302119	1.288365
4637	Olfr571	olfactory receptor 571	10.661928	10.865133	10.776195	10.797211	10.540585	10.592407
4638	Slc44a4	solute carrier family 44, member 4	11.839168	11.749949	11.68552	10.751545	11.54834	11.223418
4639	Mcf2l	mcf.2 transforming sequence-like	4.471135	5.030585	4.612464	4.428609	4.451552	4.311195
4640	2610303G11Rik	RIKEN cDNA 2610303G11 gene	2.718689	1.276004	1.279872	2.558277	1.264564	1.266622
4641	Nav2	neuron navigator 2	5.376363	5.723505	6.079348	7.44234	6.709461	7.014073
4642	Kdsr	3-ketodihydrosphingosine reductase	11.140313	11.048931	11.248666	11.196086	11.203871	11.269832
4643	Ubr1	ubiquitin protein ligase E3 component n-recognin 1	7.11247	7.066483	7.396879	7.936739	7.060802	7.447986
4644	Zmynd15	zinc finger, MYND-type containing 15	11.128085	11.377849	11.711659	10.47212	10.122836	10.281904
4645	Plb1	phospholipase B1	1.226839	1.231427	1.238567	1.233617	1.239395	1.240814
4646	Vmn2r1	vomeronasal 2, receptor 1	1.286149	1.269272	2.162969	1.262089	1.281333	1.272922
4647	Lrrc25	leucine rich repeat containing 25	8.270885	8.079449	8.20496	8.047791	7.96806	7.866738
4648	Zbtb4	zinc finger and BTB domain containing 4	11.704573	11.735279	11.86295	12.199179	11.802185	11.830719
4650	Tnmd	tenomodulin	2.122824	1.293992	1.311146	1.280718	2.532969	1.280698
4651	Wfdc21	WAP four-disulfide core domain 21	4.071886	3.948318	6.248055	8.159265	8.739807	8.458238
4652	Chrna7	cholinergic receptor, nicotinic, alpha polypeptide 7	4.8057	5.053509	3.347856	3.067514	3.182444	2.728611
4653	Gpsm2	G-protein signalling modulator 2 (AGS3-like, C. elegans)	10.281551	10.039757	9.590803	9.804883	9.927557	9.44217
4654	Actn2	actinin alpha 2	4.771567	4.999194	4.067304	4.088994	3.681149	3.121565
4655	Msantd4	Myb/SANT-like DNA-binding domain containing 4 with coiled-coils	12.401654	12.443674	12.251846	11.628739	12.300007	12.151657
4656	Slc25a4	solute carrier family 25 (mitochondrial carrier, adenine nucleotide translocator), member 4	16.564611	16.500101	16.209609	15.787831	16.403191	16.296656
4657	Ghrh	growth hormone releasing hormone	4.069541	4.499685	4.785567	4.528157	4.118907	4.387525
4658	Gpr65	G-protein coupled receptor 65	9.189452	9.149721	8.507611	7.827828	7.677282	7.180025
4659	Mrps18c	mitochondrial ribosomal protein S18C	13.335937	13.393413	13.34843	13.422456	13.371003	13.506416
4660	Cfap20	cilia and flagella associated protein 20	11.872219	11.739794	11.5672	11.229576	12.244718	11.947827
4661	Adrbk2	adrenergic receptor kinase, beta 2	9.180981	9.283936	8.897608	8.793328	8.839952	8.885967
4662	Prl3b1	prolactin family 3, subfamily b, member 1	5.468878	5.405566	5.41753	5.807942	5.419726	5.158716
4663	Pon1	paraoxonase 1	1.693048	1.315459	1.382389	1.746186	2.205909	1.362879
4664	Polr2h	polymerase (RNA) II (DNA directed) polypeptide H	9.79306	9.657429	9.789424	10.529644	10.11399	10.263842
4665	4931409K22Rik	RIKEN cDNA 4931409K22 gene	1.316168	1.312658	1.276099	1.313382	1.277073	1.277491
4666	S100a5	S100 calcium binding protein A5	1.39101	1.293266	1.982279	1.416676	2.063731	2.495641
4667	Lyplal1	lysophospholipase-like 1	11.078198	10.945531	11.306715	10.156619	10.745561	9.938509
4668	Nufip1	nuclear fragile X mental retardation protein interacting protein 1	10.593342	10.644347	10.984234	11.744346	10.817188	11.047315
4669	Ccdc86	coiled-coil domain containing 86	10.763378	10.569837	10.857037	12.023359	11.097102	11.205269
4670	Iars2	isoleucine-tRNA synthetase 2, mitochondrial	11.327676	11.217147	11.288633	11.346099	11.311156	11.232098
4671	4931414P19Rik	RIKEN cDNA 4931414P19 gene	4.863023	4.793074	4.798104	2.630155	4.96813	4.069973
4672	Paqr4	progestin and adipoQ receptor family member IV	8.742115	8.657873	8.220114	7.995275	8.672666	8.580633
4673	Olfr109	olfactory receptor 109	1.27447	1.287254	1.282744	1.293118	1.290942	1.296746
4674	Erich2	glutamate rich 2	2.50728	1.215441	1.67831	1.213819	1.808831	1.440836
4675	Os9	amplified in osteosarcoma	14.892245	14.888763	14.923787	14.878227	14.648677	14.538688
4676	Cys1	cystin 1	13.552836	13.687017	13.304182	11.538576	12.988156	12.548246
4677	Vmn1r233	vomeronasal 1 receptor 233	1.680456	1.320419	1.402416	1.764388	1.375348	1.375714
4678	Pcdhb3	protocadherin beta 3	3.516205	3.741309	3.493158	3.334377	3.481927	3.543875
4679	Copa	coatomer protein complex subunit alpha	14.375416	14.260662	14.435397	14.259238	14.328929	14.000692
4680	Eif2d	eukaryotic translation initiation factor 2D	10.473031	10.519475	10.395191	10.058398	10.698708	10.652086
4681	Ltb4r1	leukotriene B4 receptor 1	6.624198	6.825625	6.49096	7.506741	7.512161	7.565485
4682	Havcr2	hepatitis A virus cellular receptor 2	7.902198	7.911301	7.772808	6.930896	6.734845	6.851574
4683	E130308A19Rik	RIKEN cDNA E130308A19 gene	10.216551	10.269012	10.272214	10.861159	10.333535	10.367779
4684	Olfr687	olfactory receptor 687	1.234551	1.232507	1.220483	1.230312	1.243261	1.239873
4685	Neil1	nei endonuclease VIII-like 1 (E. coli)	9.235932	9.266518	9.486292	8.724486	9.895084	9.925882
4687	Vcp	valosin containing protein	14.386904	14.440825	14.280969	14.890936	14.67551	14.846305
4688	Uqcrc1	ubiquinol-cytochrome c reductase core protein 1	15.665759	15.591742	15.543602	15.543602	15.675354	15.563533
4689	Vtn	vitronectin	4.710755	4.764369	4.167987	2.315553	5.158716	4.487002
4691	Coro1b	coronin, actin binding protein 1B	10.567221	10.572306	10.652086	10.310279	10.688799	10.702014
4692	Rabgef1	RAB guanine nucleotide exchange factor (GEF) 1	9.056269	8.878413	9.101303	9.817074	9.119978	9.090699
4693	Tekt2	tektin 2	5.645491	5.580352	5.58273	4.382508	5.968052	5.537038
4694	Apoa1bp	apolipoprotein A-I binding protein	14.815655	14.5927	14.522754	14.401219	14.750641	14.430193
4695	Pik3r4	phosphatidylinositol 3 kinase, regulatory subunit, polypeptide 4, p150	11.274761	11.2056	11.188152	11.252696	11.218034	11.027958
4696	Dmrta2	doublesex and mab-3 related transcription factor like family A2	3.249459	3.274779	3.501804	3.470542	3.707015	3.216323
4697	Vmn1r25	vomeronasal 1 receptor 25	5.445867	5.030862	5.444464	5.337951	5.118737	5.186841
4698	Gm9777	predicted gene 9777	5.022673	4.551482	4.300644	3.921276	4.817177	4.579756
4699	Ing5	inhibitor of growth family, member 5	6.854286	6.827009	6.768318	9.758131	7.442114	8.03158
4700	Ttyh2	tweety homolog 2 (Drosophila)	6.493186	6.511966	6.445296	6.430236	6.190648	6.420004
4701	Qsox2	quiescin Q6 sulfhydryl oxidase 2	9.960348	9.947831	10.089619	9.863832	9.807447	10.049998
4702	Sf3b2	splicing factor 3b, subunit 2	12.470001	12.597785	12.548246	12.548246	12.51817	12.596715
4703	Lingo2	leucine rich repeat and Ig domain containing 2	4.305871	4.287528	4.188435	2.591264	4.265078	4.670142
4704	C3	complement component 3	16.457679	16.412793	17.482507	17.134811	15.756814	15.61938
4705	Vsig1	V-set and immunoglobulin domain containing 1	4.726414	4.058557	5.498761	5.277708	4.697217	4.549444
4706	Scgb3a1	secretoglobin, family 3A, member 1	2.56434	3.179831	4.80058	4.441099	5.209268	3.724464
4707	Cd207	CD207 antigen	3.416274	3.913633	2.04144	2.697474	2.984315	2.974593
4708	Hes5	hairy and enhancer of split 5 (Drosophila)	1.272867	2.372796	1.271681	1.287528	1.279149	1.278614
4709	Ddah1	dimethylarginine dimethylaminohydrolase 1	12.846002	12.769935	13.072136	12.226422	13.002058	13.018724
4710	Rab3a	RAB3A, member RAS oncogene family	6.342017	6.194012	5.909786	4.298933	6.015676	6.045351
4711	Klk1b11	kallikrein 1-related peptidase b11	7.794709	7.690008	7.29946	6.996522	7.640848	7.787878
4712	Zfp13	zinc finger protein 13	7.317546	7.378962	7.393057	7.257038	7.724699	7.64854
4713	Mst1r	macrophage stimulating 1 receptor (c-met-related tyrosine kinase)	7.548779	7.112831	7.390861	7.895111	7.903052	7.915393
4714	Slc1a1	solute carrier family 1 (neuronal/epithelial high affinity glutamate transporter, system Xag), member 1	14.34121	14.255055	13.948653	13.08393	14.005166	13.514128
4715	Nudt9	nudix (nucleoside diphosphate linked moiety X)-type motif 9	14.649202	14.603317	14.710299	14.806646	14.704921	14.720922
4716	Mrps35	mitochondrial ribosomal protein S35	12.097326	12.09946	12.065395	11.655498	12.610656	12.412302
4717	Olfr926	olfactory receptor 926	1.275648	1.2866	1.285863	2.156588	1.78853	1.463159
4718	Olfr1404	olfactory receptor 1404	1.291907	1.282457	1.281419	1.278668	1.276175	1.275845
4719	1700010D01Rik	RIKEN cDNA 1700010D01 gene	2.272218	2.60269	3.031656	2.805047	3.465767	3.43746
4720	Znrd1as	Znrd1 antisense	11.271254	11.250193	11.377849	10.707325	11.527804	11.121332
4721	Dock4	dedicator of cytokinesis 4	4.495972	4.589694	4.609729	5.244968	4.810139	5.184585
4722	4921524J17Rik	RIKEN cDNA 4921524J17 gene	9.399198	9.139025	8.983138	8.821944	9.361294	8.636235
4723	Heatr5b	HEAT repeat containing 5B	8.503338	8.345839	8.391225	7.865419	8.381888	8.624259
4724	Olfr478	olfactory receptor 478	1.886405	1.640861	1.400809	1.390396	1.787282	1.305422
4725	Skint2	selection and upkeep of intraepithelial T cells 2	1.287564	1.274337	1.372795	1.271569	1.286759	1.309841
4727	Rnd1	Rho family GTPase 1	7.846033	7.926856	7.55741	10.98042	9.913212	9.340805
4728	Cyp2d10	cytochrome P450, family 2, subfamily d, polypeptide 10	14.197221	14.200308	14.015904	13.040101	13.579524	12.352183
4729	Smc4	structural maintenance of chromosomes 4	10.737025	10.794503	10.51061	10.862753	10.34616	10.209968
4730	Olfr606	olfactory receptor 606	1.282394	1.268921	2.40099	2.993228	2.579198	1.647079
4731	Cdk2ap2	CDK2-associated protein 2	13.511003	13.456719	13.415186	13.341064	13.615311	13.624447
4732	Il1f8	interleukin 1 family, member 8	3.704848	2.287662	4.033074	2.92384	3.111931	3.281308
4733	Tmem87a	transmembrane protein 87A	5.73183	6.085908	5.827337	5.624239	5.666758	5.718175
4734	Loxl3	lysyl oxidase-like 3	5.529321	5.20102	4.48359	4.750713	5.191628	5.26018
4735	C030040A22Rik	RIKEN cDNA C030040A22 gene	3.779374	4.052084	3.87716	4.191788	3.419415	3.462764
4736	Akr1c19	aldo-keto reductase family 1, member C19	12.239811	12.345322	11.913208	11.165303	12.449922	12.329267
4737	Wdr77	WD repeat domain 77	6.6932	6.589701	7.033352	6.394789	7.304737	7.432992
4738	Arl15	ADP-ribosylation factor-like 15	11.114343	11.041098	11.263943	11.942096	11.438443	11.421894
4739	Gfod2	glucose-fructose oxidoreductase domain containing 2	9.343364	9.293288	9.561417	9.709654	9.897429	9.53026
4740	Ubash3a	ubiquitin associated and SH3 domain containing, A	4.672506	4.97238	3.24904	1.278915	1.284431	2.389627
4741	Srp14	signal recognition particle 14	13.830475	13.809804	13.727745	13.589689	13.914441	13.890644
4742	Sucla2	succinate-Coenzyme A ligase, ADP-forming, beta subunit	13.277938	13.290206	13.367075	12.285137	12.902055	12.60741
4743	Rin3	Ras and Rab interactor 3	8.445746	8.381206	8.776346	9.145187	8.476472	8.241331
4744	Dstyk	dual serine/threonine and tyrosine protein kinase	9.838214	9.764566	9.800397	9.807447	9.613948	9.285975
4745	Gpr149	G protein-coupled receptor 149	1.272621	1.262383	1.244857	1.280885	1.259592	1.253682
4746	Gcfc2	GC-rich sequence DNA binding factor 2	7.167791	7.239048	7.224104	7.424499	7.450446	7.420351
4747	Slc22a17	solute carrier family 22 (organic cation transporter), member 17	6.829542	7.106333	7.096659	6.447188	6.632488	6.418545
4748	Zic5	zinc finger protein of the cerebellum 5	1.298003	1.266919	1.268213	1.304536	1.268299	1.270411
4749	Nudt19	nudix (nucleoside diphosphate linked moiety X)-type motif 19	17.545891	17.494234	17.123436	16.500101	17.022432	17.123436
4750	Bean1	brain expressed, associated with Nedd4, 1	2.98478	2.91332	2.667381	4.655081	3.7909	3.866993
4751	Apopt1	apoptogenic, mitochondrial 1	12.053661	11.895031	11.719442	11.719442	12.247599	12.194418
4752	B230217C12Rik	RIKEN cDNA B230217C12 gene	7.428391	7.258307	6.651107	4.685609	6.371604	6.059467
4753	Ahi1	Abelson helper integration site 1	6.34961	6.39552	6.259628	4.361025	6.025877	5.972791
4754	Gsta4	glutathione S-transferase, alpha 4	10.257922	10.231655	10.337578	9.812431	10.013298	9.404989
4755	Angel1	angel homolog 1 (Drosophila)	10.252431	10.237776	10.290154	10.818266	11.066015	10.793828
4756	1810011O10Rik	RIKEN cDNA 1810011O10 gene	11.053828	11.186292	11.394982	12.657065	11.336341	11.713854
4757	Hoxd11	homeobox D11	3.899291	3.711279	3.209687	3.783392	3.589587	3.395433
4758	Igtp	interferon gamma induced GTPase	16.18286	16.137753	17.499569	15.655992	12.971971	12.966678
4759	Wdr3	WD repeat domain 3	10.492416	10.327141	10.560712	10.814904	10.444342	10.58075
4760	Piezo2	piezo-type mechanosensitive ion channel component 2	1.232673	1.218014	1.279985	1.223174	1.216308	1.217801
4761	Pitpnm2	phosphatidylinositol transfer protein, membrane-associated 2	9.016537	9.091155	9.016841	9.631388	9.129644	9.645572
4762	Polr1c	polymerase (RNA) I polypeptide C	12.955353	13.007266	13.179808	13.294224	13.082481	13.151409
4763	Spire2	spire homolog 2 (Drosophila)	6.06102	5.786613	6.11301	6.080163	6.032498	6.112826
4764	St6galnac2	ST6 (alpha-N-acetyl-neuraminyl-2,3-beta-galactosyl-1,3)-N-acetylgalactosaminide alpha-2,6-sialyltransferase 2	14.331305	14.423721	14.898045	13.959495	14.122163	14.210157
4765	Sp3	trans-acting transcription factor 3	10.716232	10.622616	10.940185	11.256417	10.461622	10.541941
4766	Olfr159	olfactory receptor 159	4.452185	4.165918	4.051673	3.841088	4.696918	3.50621
4767	Slc7a8	solute carrier family 7 (cationic amino acid transporter, y+ system), member 8	13.141612	13.264339	12.136639	12.221491	12.807252	12.694073
4768	Slc5a3	solute carrier family 5 (inositol transporters), member 3	10.425948	10.609545	11.229075	10.336168	10.268251	10.992511
4769	Il1f5	interleukin 1 family, member 5 (delta)	5.127384	5.264108	4.851873	2.417554	5.347146	4.921234
4770	Cyp27a1	cytochrome P450, family 27, subfamily a, polypeptide 1	8.841446	8.851078	9.411281	8.906241	9.149721	8.777035
4771	Ttc27	tetratricopeptide repeat domain 27	5.132685	5.240404	5.621804	5.016184	5.553071	5.709068
4772	Ch25h	cholesterol 25-hydroxylase	9.792616	9.854219	10.134266	12.210155	10.457227	11.244713
4773	Cenpq	centromere protein Q	9.274994	9.02965	9.089589	9.280709	8.942592	8.781246
4774	Cryba1	crystallin, beta A1	1.331905	2.131862	2.406974	3.222169	2.044901	1.28039
4775	Olfr1131	olfactory receptor 1131	4.570608	4.41248	4.859751	4.930522	4.643125	5.075463
4776	Atp1b4	ATPase, (Na+)/K+ transporting, beta 4 polypeptide	1.280644	1.275519	1.284831	1.256833	1.278186	1.277053
4777	Ap1s2	adaptor-related protein complex 1, sigma 2 subunit	9.175033	9.089589	9.288887	8.630477	8.721056	9.331763
4778	Upk1b	uroplakin 1B	7.15401	5.867308	7.997745	7.27847	6.269325	5.57431
4779	F13b	coagulation factor XIII, beta subunit	13.41023	13.344983	13.459902	12.777855	12.562742	12.180186
4781	Hps6	Hermansky-Pudlak syndrome 6	10.898576	11.027089	11.160998	11.056438	11.093419	11.24134
4782	Olfr421-ps1	olfactory receptor 421, pseudogene 1	1.339185	1.305533	1.343517	1.475249	1.382884	1.338333
4783	Slc26a11	solute carrier family 26, member 11	10.674225	10.770394	10.697653	10.492066	10.695037	10.92283
4784	Uaca	uveal autoantigen with coiled-coil domains and ankyrin repeats	10.901202	10.870321	10.747329	10.851904	11.078483	10.593944
4785	Myt1l	myelin transcription factor 1-like	1.262591	1.25868	1.244189	1.270372	1.25548	1.252745
4786	Slx1b	SLX1 structure-specific endonuclease subunit homolog B (S. cerevisiae)	7.99591	8.083002	8.216316	7.815004	8.105876	8.323829
4787	Prpf19	PRP19/PSO4 pre-mRNA processing factor 19 homolog (S. cerevisiae)	8.13769	8.415376	8.682492	8.880715	8.70411	8.755143
4788	Jakmip1	janus kinase and microtubule interacting protein 1	3.050499	1.307893	1.327483	1.67436	1.314613	1.316921
4789	Gkn2	gastrokine 2	1.296394	1.300218	1.302501	1.404526	1.319638	1.304471
4790	Olfr348	olfactory receptor 348	1.30906	1.343936	1.276649	1.31126	1.274391	1.274215
4791	Bcl7c	B cell CLL/lymphoma 7C	10.83749	10.766217	10.847063	11.394428	11.229576	11.173453
4792	Tmem109	transmembrane protein 109	14.862674	14.835019	14.619178	14.523704	15.312606	15.605177
4793	Clstn3	calsyntenin 3	6.889698	7.226478	7.635621	7.991293	8.686408	8.203448
4794	Foxn1	forkhead box N1	2.739972	2.882882	2.932828	2.458022	2.806982	1.293778
4795	Eci3	enoyl-Coenzyme A delta isomerase 3	14.81029	14.77751	15.080779	14.9456	14.665126	14.55766
4796	Il2	interleukin 2	2.274691	2.949496	3.372479	3.478691	2.497452	2.495118
4797	Ccdc57	coiled-coil domain containing 57	8.027974	8.162887	8.21776	8.304808	8.134899	7.879139
4798	Cpsf6	cleavage and polyadenylation specific factor 6	11.028531	11.044748	10.879165	10.921277	11.074089	11.207104
4799	Kifc3	kinesin family member C3	11.290714	11.335413	11.240715	11.466361	11.780787	11.443526
4800	Ppt1	palmitoyl-protein thioesterase 1	11.620348	11.661265	11.701196	11.411653	11.013133	10.962499
4801	Dusp8	dual specificity phosphatase 8	8.787955	8.783132	10.025325	10.85442	8.985604	9.426806
4802	Ctu1	cytosolic thiouridylase subunit 1 homolog (S. pombe)	8.633476	8.355273	8.708386	8.663013	8.754157	8.50576
4803	Rbbp7	retinoblastoma binding protein 7	13.11644	13.064217	13.027234	13.259964	13.313729	13.413882
4804	Ccl17	chemokine (C-C motif) ligand 17	6.529739	5.717429	5.806632	7.815416	6.09781	6.311856
4805	Batf	basic leucine zipper transcription factor, ATF-like	8.280658	8.32994	7.047712	7.635621	6.918892	6.747167
4806	Amz1	archaelysin family metallopeptidase 1	10.466309	10.553408	9.455264	8.478908	10.109247	10.276023
4807	Parm1	prostate androgen-regulated mucin-like protein 1	10.920979	10.847449	10.977988	10.938118	10.839467	10.575979
4808	Trim13	tripartite motif-containing 13	10.429585	10.382478	10.209691	10.478675	10.583729	10.642323
4809	Hao2	hydroxyacid oxidase 2	14.828616	14.829438	14.851717	13.32529	13.38194	11.708674
4810	Cpne1	copine I	6.15792	6.100181	6.430103	5.853433	6.504699	6.449665
4811	Ccna1	cyclin A1	1.262957	2.567939	1.312676	1.264838	1.258382	1.257606
4812	Cdh13	cadherin 13	8.821619	8.88525	8.442975	9.064228	8.691629	8.641963
4813	H1fx	H1 histone family, member X	4.045446	4.21494	3.321656	4.48933	3.269693	3.420131
4814	Clns1a	chloride channel, nucleotide-sensitive, 1A	11.048931	10.959634	10.877933	11.077756	11.133637	11.122976
4815	Ikbkap	inhibitor of kappa light polypeptide enhancer in B cells, kinase complex-associated protein	10.887929	10.911212	10.848763	10.89369	11.132448	11.314042
4816	Defb12	defensin beta 12	1.299417	1.294002	1.286784	1.280437	1.28378	1.281019
4817	Cstb	cystatin B	14.100827	14.007466	14.259238	15.007625	14.608217	14.729771
4818	Prss37	protease, serine 37	9.122145	9.428233	8.976462	8.945402	9.25183	9.047605
4819	Edn1	endothelin 1	8.146442	8.080749	8.157452	10.597484	8.500969	8.653481
4820	Nup153	nucleoporin 153	10.909965	10.902108	10.862999	11.069923	10.798312	10.83749
4821	Fam162a	family with sequence similarity 162, member A	13.815777	13.79684	13.712848	13.093658	14.121513	14.144117
4822	Scara3	scavenger receptor class A, member 3	4.789501	4.672678	5.494109	7.366106	6.383229	6.204354
4823	Vmn1r81	vomeronasal 1 receptor 81	3.163654	1.83312	3.227385	2.766789	2.66712	2.417091
4824	Rif1	Rap1 interacting factor 1 homolog (yeast)	9.116673	9.247474	9.160611	9.174274	9.185482	9.274994
4825	Ankrd26	ankyrin repeat domain 26	9.693788	9.655669	9.44217	8.52415	9.70133	9.561417
4826	Surf4	surfeit gene 4	14.239873	14.196507	14.07851	14.801257	14.263771	14.551323
4827	Trim63	tripartite motif-containing 63	4.508086	4.410081	4.424972	5.559467	4.615447	4.424391
4828	P2rx6	purinergic receptor P2X, ligand-gated ion channel, 6	2.240348	3.046304	2.007331	3.091131	2.991032	2.023332
4829	Pot1b	protection of telomeres 1B	3.086686	2.841245	2.740777	1.287756	3.640711	3.101211
4830	Dpysl3	dihydropyrimidinase-like 3	9.202517	9.030917	9.258723	9.988329	9.303234	9.165007
4831	Apol8	apolipoprotein L 8	3.235455	2.989748	1.28341	5.459318	1.851086	2.245534
4832	Olfr339	olfactory receptor 339	4.911283	5.945269	5.153763	5.494984	5.393269	5.729263
4833	Scamp2	secretory carrier membrane protein 2	13.094623	13.112667	12.976097	12.956585	13.072136	12.992677
4835	Shank3	SH3/ankyrin domain gene 3	10.216209	9.858203	10.030637	9.942439	9.751842	9.669197
4836	Iqcd	IQ motif containing D	10.553832	10.754296	10.465391	10.528752	10.285952	10.181629
4837	Fam83h	family with sequence similarity 83, member H	11.284954	11.364555	11.620721	12.437306	11.61138	11.955936
4838	Asb2	ankyrin repeat and SOCS box-containing 2	6.854905	6.804362	6.129697	3.698139	5.258686	4.307156
4839	Slc5a5	solute carrier family 5 (sodium iodide symporter), member 5	1.29497	1.30043	1.324464	1.293495	1.337606	1.348465
4840	Usp42	ubiquitin specific peptidase 42	9.486292	9.581255	10.133838	9.428233	9.538033	9.705286
4841	Rragd	Ras-related GTP binding D	9.013868	9.03122	9.13782	8.982007	8.873475	8.631749
4842	Ralgps2	Ral GEF with PH domain and SH3 binding motif 2	9.570314	9.582374	9.452332	10.693881	10.082882	10.427661
4843	Tbcb	tubulin folding cofactor B	13.867021	13.740612	13.750355	14.134083	14.262193	14.113907
4844	Disp2	dispatched homolog 2 (Drosophila)	2.811922	1.268908	1.265377	1.286721	1.273186	1.571904
4845	L3mbtl3	l(3)mbt-like 3 (Drosophila)	9.245511	9.317375	9.436191	9.685744	9.393726	9.266873
4846	Ctxn3	cortexin 3	4.921234	4.280698	6.030842	9.978801	5.80981	9.142946
4847	Hdac2	histone deacetylase 2	6.942026	6.816684	6.695694	6.594781	7.089758	6.879627
4848	Med27	mediator complex subunit 27	11.672192	11.753836	11.602044	12.092452	11.811401	12.10076
4849	4921513I03Rik	RIKEN cDNA 4921513I03 gene	1.386515	1.291818	1.283643	1.520883	1.285537	1.288496
4850	Rexo2	REX2, RNA exonuclease 2 homolog (S. cerevisiae)	12.030234	11.888737	12.036145	11.775255	12.303653	12.121028
4851	Lrig1	leucine-rich repeats and immunoglobulin-like domains 1	11.219585	11.137493	11.709056	11.86553	11.490215	11.621826
4852	P2rx3	purinergic receptor P2X, ligand-gated ion channel, 3	4.773737	3.939404	3.587063	4.002874	3.901769	4.58658
4853	Gm19665	predicted gene, 19665	1.299472	1.290925	1.286622	1.279183	1.285279	1.911552
4855	Dhrs7b	dehydrogenase/reductase (SDR family) member 7B	12.409098	12.531982	12.486863	12.055163	12.43513	12.434809
4856	Abcc5	ATP-binding cassette, sub-family C (CFTR/MRP), member 5	11.03347	11.073327	11.330287	11.939503	11.582538	11.741274
4857	Xpo6	exportin 6	7.783745	7.654308	8.122335	9.03964	7.90612	8.102729
4858	Coq6	coenzyme Q6 homolog (yeast)	9.116415	9.095934	9.197591	8.956625	8.962785	8.787611
4859	Lsm4	LSM4 homolog, U6 small nuclear RNA associated (S. cerevisiae)	14.476117	14.5494	14.304098	14.354924	14.333417	14.354924
4860	Ccdc22	coiled-coil domain containing 22	12.679679	12.73912	12.876262	11.590547	12.80608	12.6605
4861	Cfap69	cilia and flagella associated protein 69	10.254698	10.586011	10.757811	9.374305	10.294503	10.22004
4862	Tex12	testis expressed gene 12	1.285545	2.498285	1.272838	1.266469	2.101318	3.416274
4863	Rbm14	RNA binding motif protein 14	13.132805	13.144929	12.887402	13.344983	12.469612	12.509204
4864	4933411K16Rik	RIKEN cDNA 4933411K16 gene	5.93349	6.076338	5.823728	6.97095	6.234907	6.200672
4865	Dpt	dermatopontin	5.105913	4.419885	5.23658	5.861794	5.531711	5.545218
4867	1700010I14Rik	RIKEN cDNA 1700010I14 gene	6.745214	6.708755	6.930896	6.454318	6.854091	6.997262
4868	Olfr1240	olfactory receptor 1240	1.306275	1.273701	1.267622	1.307447	1.275138	1.273864
4869	Cyp17a1	cytochrome P450, family 17, subfamily a, polypeptide 1	9.785041	9.879943	9.888462	10.289921	9.365724	9.352631
4870	Olfr92	olfactory receptor 92	1.2277	1.231692	1.253386	1.236474	1.238165	1.243782
4871	Rapgef3	Rap guanine nucleotide exchange factor (GEF) 3	13.821438	13.958067	13.762322	13.979828	14.086633	14.227446
4872	Lad1	ladinin	10.985244	11.060777	11.443739	11.676587	11.392299	11.792829
4873	Ephx2	epoxide hydrolase 2, cytoplasmic	16.295254	16.260453	16.376674	16.294133	16.911174	16.996352
4874	Ilvbl	ilvB (bacterial acetolactate synthase)-like	10.748916	10.670562	10.679696	10.759423	10.86154	10.835573
4875	Olfr53	olfactory receptor 53	3.438238	2.973986	3.051881	3.330312	3.499654	3.36017
4876	Naga	N-acetyl galactosaminidase, alpha	9.709334	9.686982	9.958453	9.88011	9.927021	9.89169
4877	6330409D20Rik	RIKEN cDNA 6330409D20 gene	4.475336	4.544326	4.237992	4.061071	4.912336	4.898371
4878	Zdhhc2	zinc finger, DHHC domain containing 2	9.045175	8.806819	9.053161	9.297255	8.448174	8.295859
4879	Zfp354a	zinc finger protein 354A	9.365971	9.393399	9.352125	9.241748	9.717615	9.542485
4880	Bpifa3	BPI fold containing family A, member 3	1.265751	1.266771	1.260938	1.279739	1.264659	1.264726
4881	Slc27a1	solute carrier family 27 (fatty acid transporter), member 1	10.62949	10.741232	11.407275	11.690034	11.284624	11.714972
4883	Cables1	CDK5 and Abl enzyme substrate 1	11.168421	11.315873	11.679451	10.76723	10.690917	10.087768
4884	Rab5a	RAB5A, member RAS oncogene family	13.080383	12.985763	13.09047	13.556731	13.047072	12.989723
4885	Ethe1	ethylmalonic encephalopathy 1	13.202223	13.176677	13.093658	13.031758	13.249006	13.17869
4886	5830468F06Rik	RIKEN cDNA 5830468F06 gene	5.560429	5.715848	5.113245	4.601631	4.564644	3.850041
4887	Camsap2	calmodulin regulated spectrin-associated protein family, member 2	11.328366	11.32814	11.116179	11.208468	10.989069	10.948248
4888	Figf	c-fos induced growth factor	10.472764	10.555169	9.906705	9.470444	10.309502	10.202401
4889	Galt	galactose-1-phosphate uridyl transferase	14.081131	14.158398	13.924072	13.74427	13.969286	14.25189
4890	Bik	BCL2-interacting killer	9.115557	9.111346	9.320778	10.292507	9.227819	9.340268
4891	Olfr933	olfactory receptor 933	4.524189	4.367746	4.102345	5.059871	4.122563	4.465858
4892	Fam20c	family with sequence similarity 20, member C	11.541675	11.426036	11.315084	10.578001	11.404665	10.698449
4893	Leap2	liver-expressed antimicrobial peptide 2	3.206797	3.581553	1.49595	1.288417	3.083024	2.634129
4895	Pfkm	phosphofructokinase, muscle	12.583408	12.542061	12.192211	10.872635	12.757519	12.120004
4896	Elmod1	ELMO/CED-12 domain containing 1	2.724794	1.242706	1.250709	1.263394	1.749953	1.258802
4897	Zbtb43	zinc finger and BTB domain containing 43	10.620228	10.869127	10.562144	10.576291	10.370227	10.423217
4898	Lmo3	LIM domain only 3	1.288195	1.291425	1.298646	1.974777	1.295598	1.287986
4899	Sgk1	serum/glucocorticoid regulated kinase 1	14.801809	14.763572	15.465923	15.446777	14.013247	14.642549
4900	Sncg	synuclein, gamma	7.667719	7.270462	7.015173	5.78615	7.648269	7.004449
4901	Themis3	thymocyte selection associated family member 3	1.244841	1.447711	2.004277	1.261309	1.252479	1.264185
4902	Scpep1	serine carboxypeptidase 1	13.267344	13.066306	13.002406	12.471515	12.961345	12.665654
4903	Zxda	zinc finger, X-linked, duplicated A	7.613575	7.496533	7.745935	8.105876	7.578918	7.403118
4904	Ppp1r18	protein phosphatase 1, regulatory subunit 18	11.406164	11.153914	10.47085	10.765384	10.720807	10.658492
4905	Spag16	sperm associated antigen 16	1.297514	1.268678	1.264077	1.296878	1.271676	1.56359
4906	Pitpnm3	PITPNM family member 3	4.514447	4.701509	4.794421	5.07407	5.269176	5.463374
4907	2700049A03Rik	RIKEN cDNA 2700049A03 gene	10.491728	10.506207	10.542875	9.793646	10.639335	10.562941
4908	S100g	S100 calcium binding protein G	16.606505	16.701601	16.567033	16.340695	16.426719	16.553177
4909	Wdr82	WD repeat domain containing 82	11.114835	11.075055	10.78709	10.440952	10.938482	10.921879
4910	Wdr6	WD repeat domain 6	9.88601	9.614855	9.671008	9.431029	9.889865	9.454473
4911	Dgcr6	DiGeorge syndrome critical region gene 6	13.822764	13.825027	13.73033	13.552836	13.937168	13.649892
4912	Drg2	developmentally regulated GTP binding protein 2	10.138759	10.187809	10.194655	10.062992	10.255471	10.257626
4913	Ahctf1	AT hook containing transcription factor 1	10.580415	10.463596	10.468314	11.415916	10.584292	10.674225
4914	Eef1a1	eukaryotic translation elongation factor 1 alpha 1	15.73547	15.888429	15.93265	15.798539	15.810903	15.878616
4915	Zfp644	zinc finger protein 644	2.3296	2.796683	3.572317	2.693854	3.268097	3.282964
4916	Olfr1055	olfactory receptor 1055	1.278634	1.934345	1.285904	1.839593	2.298239	1.283113
4917	Amacr	alpha-methylacyl-CoA racemase	16.031609	15.923729	15.160014	13.316848	15.284089	14.646551
4918	Usp36	ubiquitin specific peptidase 36	7.539146	7.57129	7.376107	8.065982	7.646453	7.887957
4919	Naa30	N(alpha)-acetyltransferase 30, NatC catalytic subunit	11.129765	10.985244	11.094103	11.105581	10.905866	11.004305
4920	Sqstm1	sequestosome 1	16.435875	16.228372	16.696162	16.981771	16.656886	16.620091
4921	Ofcc1	orofacial cleft 1 candidate 1	1.289445	1.671654	1.289585	1.340515	1.306112	1.294916
4922	Olfr1462	olfactory receptor 1462	1.229404	1.221769	1.248646	1.227365	1.227074	1.224286
4923	Mettl5os	methyltransferase like 5, opposite strand	3.329632	3.36232	3.186384	1.297646	4.30196	3.680155
4924	1700003F12Rik	RIKEN cDNA 1700003F12 gene	1.303753	1.285786	1.27679	1.30015	1.274227	1.274555
4925	Nckap1l	NCK associated protein 1 like	9.397057	9.354522	8.822733	8.008381	8.417841	8.156066
4926	Cstf2	cleavage stimulation factor, 3' pre-RNA subunit 2	8.098559	8.089661	8.014617	9.018969	8.558334	8.980215
4927	Aga	aspartylglucosaminidase	12.191818	11.951842	12.084509	11.846315	11.933281	11.771221
4928	Toporsos	topoisomerase I binding, arginine/serine-rich, opposite strand	6.418276	6.355374	6.411072	6.075549	5.736155	5.919561
4929	Ap3b1	adaptor-related protein complex 3, beta 1 subunit	13.963431	14.053012	14.140523	13.750355	13.970136	13.847719
4930	Deb1	differentially expressed in B16F10 1	14.311475	14.358426	13.998787	13.501884	14.189304	14.246047
4931	Il17re	interleukin 17 receptor E	10.827331	10.883557	10.61643	9.647697	10.928669	11.010454
4932	Synpo2	synaptopodin 2	6.454318	6.845275	5.877303	5.842326	6.866881	7.304266
4933	Spred1	sprouty protein with EVH-1 domain 1, related sequence	11.332594	11.399445	11.575535	11.861886	11.157484	11.432732
4934	Fam26d	family with sequence similarity 26, member D	1.279845	1.256801	1.255318	1.27921	1.264341	1.26128
4935	Chadl	chondroadherin-like	1.491856	1.64634	2.76193	1.670347	2.358875	2.481366
4936	Pa2g4	proliferation-associated 2G4	11.126241	10.914804	11.199504	11.50498	11.521108	11.594704
4938	Kif16b	kinesin family member 16B	10.216045	10.053622	10.339667	10.420799	10.222267	10.270105
4939	Wdr44	WD repeat domain 44	7.966883	7.807435	8.134899	7.887957	7.936123	8.060545
4940	Adh6-ps1	alcohol dehydrogenase 6 (class V), pseudogene 1	1.283146	3.477697	1.270567	1.288287	1.25559	1.930257
4941	9330151L19Rik	RIKEN cDNA 9330151L19 gene	8.965545	9.21761	8.922959	9.037714	9.411281	9.696652
4942	Snx10	sorting nexin 10	10.616926	10.433263	13.106388	13.583784	9.457038	10.173163
4943	Rmdn2	regulator of microtubule dynamics 2	8.558334	8.640827	9.009627	8.719949	8.687945	9.714875
4944	Fbxl8	F-box and leucine-rich repeat protein 8	8.513656	8.502254	8.450416	7.943241	8.328345	8.190749
4945	Cyp2d26	cytochrome P450, family 2, subfamily d, polypeptide 26	16.166647	16.204726	16.062673	14.825141	15.40733	14.265221
4946	Snx31	sorting nexin 31	5.219683	4.967589	5.607532	4.102756	4.720793	3.329102
4947	Asb17	ankyrin repeat and SOCS box-containing 17	1.277906	1.271866	1.282798	1.243452	1.287511	1.280161
4948	Echdc1	enoyl Coenzyme A hydratase domain containing 1	10.631878	10.485593	10.453603	9.095484	10.32978	10.01904
4949	Mina	myc induced nuclear antigen	12.167274	12.192865	12.136983	11.587816	12.347672	12.434391
4950	Cd68	CD68 antigen	8.768939	8.586573	8.172829	10.635442	9.780591	9.859979
4951	Olfr181	olfactory receptor 181	1.290734	2.674449	1.571241	2.674962	1.297786	2.662011
4952	Taf13	TAF13 RNA polymerase II, TATA box binding protein (TBP)-associated factor	11.444874	11.420099	11.435685	11.192796	11.47884	11.435346
4953	Rabl3	RAB, member RAS oncogene family-like 3	8.903832	8.781528	8.680545	9.410363	8.850312	8.931081
4954	Lmnb1	lamin B1	7.507822	7.901562	7.731682	7.866738	7.47789	7.535964
4955	Polr2f	polymerase (RNA) II (DNA directed) polypeptide F	12.625431	12.624595	12.601948	12.380414	12.707327	12.809703
4956	P2ry14	purinergic receptor P2Y, G-protein coupled, 14	7.285243	6.603888	6.836776	6.442073	6.980152	6.220355
4958	Olfr868	olfactory receptor 868	3.387441	3.482449	2.311105	2.612718	2.285945	3.062427
4959	Mmp10	matrix metallopeptidase 10	1.25554	1.860077	1.242896	3.97228	5.112835	5.247806
4960	Olfr713	olfactory receptor 713	2.682442	1.264077	3.57885	1.280786	1.25676	1.870291
4961	Cul4b	cullin 4B	12.278991	12.224712	12.454454	13.405747	12.584888	12.782357
4962	Pde4d	phosphodiesterase 4D, cAMP specific	8.293578	8.426719	8.799915	9.251172	8.004289	8.591538
4963	Dnah6	dynein, axonemal, heavy chain 6	1.402279	1.406854	1.365228	1.630842	2.004563	1.334288
4964	Fam132b	family with sequence similarity 132, member B	1.274567	3.131156	2.638814	4.229203	3.169348	3.800238
4965	Arl10	ADP-ribosylation factor-like 10	6.111206	6.150747	5.922187	5.735482	5.969088	5.363803
4966	Zeb2	zinc finger E-box binding homeobox 2	9.23103	9.538785	9.338639	9.190845	9.6794	9.858203
4967	Ascc2	activating signal cointegrator 1 complex subunit 2	12.745414	12.791855	12.939318	12.947445	13.109471	13.329126
4968	Ints4	integrator complex subunit 4	8.841132	8.582996	8.715564	8.368837	8.856044	8.694406
4969	Pex5l	peroxisomal biogenesis factor 5-like	6.153987	6.016665	5.951357	6.216231	5.632672	5.799093
4970	Cenpo	centromere protein O	9.304577	9.222242	9.023191	9.630065	9.566583	9.682846
4971	Them4	thioesterase superfamily member 4	11.058586	11.090056	10.775841	10.555169	10.758119	10.737305
4972	Zc3h18	zinc finger CCCH-type containing 18	10.979974	11.145445	11.018309	11.061913	10.991234	11.223864
4973	Anapc11	anaphase promoting complex subunit 11	14.213138	14.282827	14.11442	13.40902	14.059562	14.016402
4974	Mrps17	mitochondrial ribosomal protein S17	9.334954	9.161626	9.281437	8.673365	9.371306	9.425249
4975	Slc35a4	solute carrier family 35, member A4	11.079688	10.959017	10.910508	11.186583	11.04373	11.167671
4976	1110038F14Rik	RIKEN cDNA 1110038F14 gene	12.342319	12.388682	12.977862	12.414496	12.511592	12.568795
4977	Slc25a39	solute carrier family 25, member 39	11.804647	11.884025	11.829247	11.537311	11.5634	11.876741
4978	Tab1	TGF-beta activated kinase 1/MAP3K7 binding protein 1	11.476927	11.545006	11.47884	11.279722	12.022891	11.812518
4979	Olfr355	olfactory receptor 355	3.081026	3.176861	3.54597	3.42268	3.847264	3.096544
4980	Bmi1	Bmi1 polycomb ring finger oncogene	7.114662	7.083289	6.879341	7.249368	6.749205	6.637026
4981	4930546C10Rik	RIKEN cDNA 4930546C10 gene	1.985267	1.275051	1.384567	1.257884	1.276397	2.346795
4982	4933401B06Rik	GLE1 RNA export mediator pseudogene	7.919729	7.748381	7.897551	8.444048	8.045736	8.177575
4983	Rac2	RAS-related C3 botulinum substrate 2	11.974933	11.841823	10.022148	9.294097	9.641975	9.361294
4984	BC089597	cDNA sequence BC089597	14.436105	14.426792	14.939368	13.712848	13.65849	12.549999
4985	Adgrl3	adhesion G protein-coupled receptor L3	2.180758	1.271228	1.278059	1.263353	2.273253	1.274592
4986	Kdm6b	KDM1 lysine (K)-specific demethylase 6B	10.438549	10.269821	10.200966	10.588851	10.312179	10.358798
4987	Olfr154	olfactory receptor 154	3.869798	1.974777	1.266236	2.604748	3.578041	1.309138
4988	Nipa1	non imprinted in Prader-Willi/Angelman syndrome 1 homolog (human)	9.867191	9.921241	9.910827	9.310831	9.947831	10.027113
4989	Vwa7	von Willebrand factor A domain containing 7	3.37493	2.96311	3.304887	3.377301	2.85792	2.850676
4990	Muc5b	mucin 5, subtype B, tracheobronchial	2.061425	2.423459	2.154322	1.387164	2.332139	2.743098
4992	Usp20	ubiquitin specific peptidase 20	13.246882	13.439521	13.207888	12.789924	13.845391	14.247568
4993	Mamstr	MEF2 activating motif and SAP domain containing transcriptional regulator	4.360765	4.438745	4.1325	6.145195	5.423648	5.20205
4994	Rdh7	retinol dehydrogenase 7	5.557764	5.354851	5.958029	5.38521	6.052592	5.722916
4995	Zfp451	zinc finger protein 451	6.01751	5.883284	6.133051	6.839554	5.87159	5.883022
4996	Uchl5	ubiquitin carboxyl-terminal esterase L5	13.058118	12.989723	13.056706	13.350275	13.537506	13.407296
4997	Creld2	cysteine-rich with EGF-like domains 2	15.033263	15.077567	15.282084	13.937168	14.761545	14.757425
4998	Cbr4	carbonyl reductase 4	12.305325	12.22992	12.28766	12.354396	12.475386	12.496987
4999	Ctf1	cardiotrophin 1	9.687406	9.729461	9.531707	8.968922	9.981064	9.953282
5000	Nup50	nucleoporin 50	10.852274	10.787977	10.761239	10.646616	10.680489	10.615814
5001	Daglb	diacylglycerol lipase, beta	10.481855	10.480119	10.311834	10.436203	10.555817	10.61315
5002	Degs2	degenerative spermatocyte homolog 2 (Drosophila), lipid desaturase	13.544768	13.522541	13.361685	12.880554	13.672251	14.307558
5003	Liph	lipase, member H	4.530316	4.302672	4.764086	5.626703	4.891515	5.124302
5004	Grpel1	GrpE-like 1, mitochondrial	14.944718	14.830801	14.829438	15.273902	15.288661	15.224649
5005	Slc37a3	solute carrier family 37 (glycerol-3-phosphate transporter), member 3	11.018309	11.013455	11.009533	10.077292	10.737305	10.517766
5006	Naa50	N(alpha)-acetyltransferase 50, NatE catalytic subunit	10.541287	10.589119	10.388037	11.098704	10.667983	11.144619
5007	Gpbp1	GC-rich promoter binding protein 1	8.410137	8.184392	8.462261	8.64728	8.334113	8.25063
5008	4930512B01Rik	RIKEN cDNA 4930512B01 gene	1.278135	1.287657	1.284192	1.301182	1.294752	1.623471
5009	Gmcl1	germ cell-less homolog 1 (Drosophila)	12.113902	12.121028	11.993442	10.569077	12.005185	11.799716
5010	Klk4	kallikrein related-peptidase 4 (prostase, enamel matrix, prostate)	5.288879	5.49139	5.267042	5.343448	5.222777	4.99784
5011	Smc1a	structural maintenance of chromosomes 1A	13.42622	13.526334	13.412394	13.096873	13.475055	13.477238
5012	4930555K19Rik	RIKEN cDNA 4930555K19 gene	8.636235	8.717826	8.87865	7.973046	9.039048	8.829559
5013	Nubp1	nucleotide binding protein 1	13.630227	13.588331	13.54292	13.659675	13.748539	13.983336
5014	Ercc6l	excision repair cross-complementing rodent repair deficiency complementation group 6 like	6.249368	5.964537	4.797017	5.65288	5.301442	4.38974
5015	Lamp5	lysosomal-associated membrane protein family, member 5	1.261675	1.272272	1.268048	1.281732	1.281101	1.287754
5016	Olfr74	olfactory receptor 74	4.759118	4.247846	4.017495	4.003156	4.091814	4.625407
5018	Arf2	ADP-ribosylation factor 2	6.42481	6.374746	6.520609	7.701299	6.81501	7.1465
5019	Fshr	follicle stimulating hormone receptor	3.304326	3.596269	2.865937	4.082182	2.373446	1.794269
5020	Olfr503	olfactory receptor 503	1.26347	2.359815	1.805677	2.514602	2.930206	1.43966
5021	Bub1	budding uninhibited by benzimidazoles 1 homolog (S. cerevisiae)	7.14301	7.094699	6.154968	5.298486	3.931316	3.992138
5022	Olfr1209	olfactory receptor 1209	1.28912	1.295445	1.295111	1.341289	1.311636	1.302904
5023	Ttll5	tubulin tyrosine ligase-like family, member 5	1.611644	1.904472	1.346931	1.319979	1.443303	1.303609
5024	Vmn1r58	vomeronasal 1 receptor 58	1.3151	1.274918	1.897653	1.346215	2.34774	1.281966
5025	Nup98	nucleoporin 98	11.260076	11.165303	11.348461	11.682172	11.255808	11.305457
5026	Irg1	immunoresponsive gene 1	5.372712	5.229876	5.098809	7.204106	7.636496	6.800885
5027	Kera	keratocan	1.303058	1.270841	1.266551	1.307906	1.272701	1.272464
5028	Synpo	synaptopodin	11.211036	11.195766	11.091236	11.151638	11.62309	11.425253
5029	Dus3l	dihydrouridine synthase 3-like (S. cerevisiae)	11.47509	11.55813	11.67299	11.740477	11.60144	11.442584
5030	Zfp637	zinc finger protein 637	12.591475	12.758979	12.854799	12.913708	12.779419	12.878431
5031	Tecrl	trans-2,3-enoyl-CoA reductase-like	1.257068	1.253374	1.255303	1.240424	1.266405	1.26276
5032	Mydgf	myeloid derived growth factor	11.64516	11.871254	11.59749	11.413772	11.666323	11.735279
5033	Gtpbp2	GTP binding protein 2	9.689844	9.743177	10.219096	10.452714	9.922162	9.984353
5035	Olfr381	olfactory receptor 381	1.308241	1.291171	1.279114	1.298171	1.27803	1.27784
5036	Col4a1	collagen, type IV, alpha 1	13.084688	13.10352	13.192152	14.302644	13.885747	13.981115
5037	Olfr414	olfactory receptor 414	5.34244	5.518629	5.438445	5.336652	5.288147	5.132685
5039	Cpne5	copine V	7.872213	7.142074	7.924058	6.953352	6.908745	7.37939
5040	Rfxap	regulatory factor X-associated protein	10.706683	10.646217	10.748261	10.954979	10.723309	10.571304
5042	Mpp1	membrane protein, palmitoylated	14.688448	14.563204	15.122611	15.107234	15.191913	15.741668
5043	Nat2	N-acetyltransferase 2 (arylamine N-acetyltransferase)	11.112189	11.020357	11.055419	11.602586	10.461176	10.676965
5044	Anapc15	anaphase prompoting complex C subunit 15	6.135404	6.148422	5.659421	6.881522	6.172364	6.067937
5045	Ccdc93	coiled-coil domain containing 93	8.939492	8.869229	9.218508	9.977777	9.33886	9.502402
5046	Ppp1r14c	protein phosphatase 1, regulatory (inhibitor) subunit 14c	9.843685	9.894155	10.105397	8.937701	9.869585	9.544667
5047	Tgfb3	transforming growth factor, beta 3	8.229029	8.361729	8.125042	8.833005	8.377515	8.485438
5048	Tmem192	transmembrane protein 192	11.243619	11.138426	11.099053	11.241621	11.000949	11.342379
5049	Unc45a	unc-45 homolog A (C. elegans)	11.892074	11.952116	12.01536	12.552843	12.023359	12.127392
5050	Wdr74	WD repeat domain 74	10.883557	10.835334	11.090347	11.665999	11.321645	11.434582
5051	Oxct2a	3-oxoacid CoA transferase 2A	1.430992	1.283381	1.301534	1.461907	1.828272	1.931853
5052	Nmi	N-myc (and STAT) interactor	13.267949	13.259464	14.170041	13.347606	12.364179	12.409098
5053	Cdca5	cell division cycle associated 5	8.714213	8.876832	7.756136	7.611889	6.724847	6.978741
5054	Coq5	coenzyme Q5 homolog, methyltransferase (yeast)	10.244054	10.133567	10.100326	9.524332	10.360445	10.351176
5055	Aqp1	aquaporin 1	16.282834	16.469641	16.053513	15.865033	16.175117	15.789217
5056	Acaa2	acetyl-Coenzyme A acyltransferase 2 (mitochondrial 3-oxoacyl-Coenzyme A thiolase)	16.309374	16.248806	16.28593	16.005152	17.041992	16.725319
5057	Lce1b	late cornified envelope 1B	1.252285	2.92943	2.548373	3.498715	2.860189	2.990285
5058	Hars	histidyl-tRNA synthetase	9.713643	9.595599	9.811264	10.034024	9.941066	10.051173
5059	Lzic	leucine zipper and CTNNBIP1 domain containing	10.015029	9.93493	9.975053	9.912205	10.333302	10.297939
5060	Igf2r	insulin-like growth factor 2 receptor	13.363955	13.330168	13.430525	13.403947	13.517914	13.643924
5061	Mettl13	methyltransferase like 13	7.512878	7.416494	7.649204	8.082118	7.667239	7.825464
5062	Gm31825	predicted gene, 31825	4.649185	4.692682	4.884515	5.4395	5.387583	5.463103
5063	Vwce	von Willebrand factor C and EGF domains	11.334217	11.334487	11.130406	10.2774	11.41721	11.122316
5064	Dkk4	dickkopf homolog 4 (Xenopus laevis)	1.287048	1.292165	2.365305	1.249166	2.23242	1.290925
5065	Rec114	REC114 meiotic recombination protein	1.242797	1.913128	1.240539	1.258193	1.259869	1.259991
5066	Cdca4	cell division cycle associated 4	9.135792	8.983632	8.771711	9.378255	8.953052	8.813287
5067	Dcun1d2	DCN1, defective in cullin neddylation 1, domain containing 2 (S. cerevisiae)	3.803644	4.212063	3.032607	1.939075	4.38974	4.249804
5068	Serpina3a	serine (or cysteine) peptidase inhibitor, clade A, member 3A	1.280127	1.267909	1.257615	1.283562	1.265107	1.261832
5069	Dzip1	DAZ interacting protein 1	1.302242	3.361957	2.691294	2.746126	4.333155	3.945687
5070	Tmem51	transmembrane protein 51	13.213682	13.186963	13.686042	12.164246	13.41193	13.010423
5071	Sptan1	spectrin alpha, non-erythrocytic 1	15.478088	15.364191	15.707865	15.849607	15.503784	15.324674
5072	Glp2r	glucagon-like peptide 2 receptor	4.851378	4.900035	4.837596	4.757451	4.37618	4.512753
5073	Gan	giant axonal neuropathy	5.138671	4.990122	5.284253	6.457785	5.332497	5.832777
5074	Dgat2l6	diacylglycerol O-acyltransferase 2-like 6	1.295982	1.288862	1.283769	1.281394	1.278952	1.278129
5075	Olfr1241	olfactory receptor 1241	1.476615	1.295675	1.298051	1.622301	1.293674	1.296288
5076	Cdx4	caudal type homeobox 4	1.266665	1.251958	1.2557	1.251359	1.265192	1.259812
5077	Dapk2	death-associated protein kinase 2	8.562899	8.967847	7.644481	6.584659	9.217127	8.496723
5078	Gm14461	predicted gene 14461	1.266707	1.271254	1.27189	1.269474	1.282217	1.281307
5079	Rbmx2	RNA binding motif protein, X-linked 2	7.250547	7.171061	7.127318	7.939612	7.690008	7.732279
5080	Otud7a	OTU domain containing 7A	1.824665	2.187438	1.285286	1.421242	2.300466	1.391673
5081	Fgf12	fibroblast growth factor 12	5.673066	5.708119	5.278485	5.485453	5.128067	5.023992
5082	Gzmn	granzyme N	1.281961	1.264341	1.479343	1.265751	1.273748	1.268846
5083	Enc1	ectodermal-neural cortex 1	9.355397	9.520699	10.505216	11.040598	9.892705	10.568495
5084	D230025D16Rik	RIKEN cDNA D230025D16 gene	10.846806	10.792773	11.265137	12.843738	10.739029	10.886134
5085	Olfr624	olfactory receptor 624	1.27691	1.281523	2.158265	1.296128	1.287341	1.286422
5086	Zfp503	zinc finger protein 503	11.780787	11.878012	11.515619	10.961639	11.633076	11.819342
5087	Nelfcd	negative elongation factor complex member C/D, Th1l	10.742137	10.778245	10.444342	11.184905	11.218945	11.201075
5088	Sec61a2	Sec61, alpha subunit 2 (S. cerevisiae)	5.857813	5.72572	5.609959	5.974925	5.54668	5.857813
5089	Arl14ep	ADP-ribosylation factor-like 14 effector protein	8.925223	8.898779	8.782773	9.367887	8.788494	8.944121
5090	Chst11	carbohydrate sulfotransferase 11	6.620319	6.695346	6.495328	7.215771	5.869955	6.369231
5091	Vmn1r47	vomeronasal 1 receptor 47	4.988473	4.988193	4.820032	4.887181	4.584813	4.331065
5092	Olfr829	olfactory receptor 829	1.409615	1.298617	1.297016	1.58622	1.295295	1.29819
5093	Drosha	drosha, ribonuclease type III	13.529231	13.606399	13.46351	12.90022	13.322389	13.074772
5094	Sesn3	sestrin 3	12.160561	12.067075	12.232464	12.202153	12.554986	12.219241
5095	Hsd11b1	hydroxysteroid 11-beta dehydrogenase 1	13.401531	13.509337	13.755437	14.6307	14.602874	15.059134
5096	Cabs1	calcium binding protein, spermatid specific 1	1.229986	1.234586	1.24392	1.247272	1.243906	1.247258
5097	Zfp91	zinc finger protein 91	8.478636	8.368243	8.39417	7.991754	8.496723	8.020039
5098	Irf9	interferon regulatory factor 9	11.610771	11.505473	12.421314	11.600741	11.352329	11.26291
5099	Kif15	kinesin family member 15	2.829008	3.002477	1.265005	1.281434	1.277805	1.285601
5100	Prpf4b	PRP4 pre-mRNA processing factor 4 homolog B (yeast)	5.919011	6.213995	5.905067	6.73298	5.99238	6.724003
5101	Ptch1	patched homolog 1	6.291401	6.480346	6.764251	7.121237	6.01997	5.994856
5102	Ppp1r37	protein phosphatase 1, regulatory subunit 37	12.101142	12.145625	12.224712	11.792317	11.819342	11.646856
5104	Hagh	hydroxyacyl glutathione hydrolase	14.734693	14.78253	14.609538	14.601893	14.822356	14.666803
5105	Ccdc38	coiled-coil domain containing 38	4.294036	4.559525	4.222382	3.253578	4.239043	4.039206
5106	Slc22a8	solute carrier family 22 (organic anion transporter), member 8	13.686042	13.70305	13.094623	13.11644	13.436555	12.994974
5107	AW146154	expressed sequence AW146154	10.44752	10.243765	10.40178	10.24822	10.313795	10.390998
5108	Slitrk2	SLIT and NTRK-like family, member 2	1.282336	1.267212	1.274281	1.254393	1.280043	1.271833
5109	Ppp2r5e	protein phosphatase 2, regulatory subunit B', epsilon	12.023072	12.090305	11.703905	11.679739	11.632394	11.961752
5110	Clic4	chloride intracellular channel 4 (mitochondrial)	14.648677	14.670134	14.652818	15.021376	14.697309	14.809247
5111	Sh3bgr	SH3-binding domain glutamic acid-rich protein	5.393269	5.043623	4.706684	4.020796	4.44187	4.211413
5112	Ddx20	DEAD (Asp-Glu-Ala-Asp) box polypeptide 20	11.357908	11.348461	11.261826	11.363228	11.185906	10.931092
5113	Elp5	elongator acetyltransferase complex subunit 5	12.132938	12.171107	12.178717	12.391092	12.465335	12.39694
5114	Atg2b	autophagy related 2B	8.774018	8.692575	8.838768	8.623979	8.869469	8.935891
5115	Pdss1	prenyl (solanesyl) diphosphate synthase, subunit 1	11.181795	11.122976	10.682625	10.215302	11.162666	11.047703
5116	Zcrb1	zinc finger CCHC-type and RNA binding motif 1	13.515709	13.51831	13.388557	13.777743	13.721394	13.704954
5117	Sval2	seminal vesicle antigen-like 2	2.544376	2.921013	1.483895	1.265785	1.289536	2.098334
5118	Prcc	papillary renal cell carcinoma (translocation-associated)	10.185588	10.297224	10.312179	10.2686	9.960957	9.841611
5119	Tescl	tescalcin-like	5.233429	5.489651	5.503147	4.638796	5.002323	5.343852
5120	Chmp1a	charged multivesicular body protein 1A	12.744885	12.845234	12.734297	13.149549	12.71467	12.892568
5121	Olfr883	olfactory receptor 883	2.6199	2.392942	1.253102	2.764687	1.476441	2.627715
5122	Cyld	cylindromatosis (turban tumor syndrome)	4.452007	4.038181	4.551699	4.892608	3.414569	4.578701
5124	Serinc5	serine incorporator 5	11.132129	11.085435	11.134805	12.292034	11.510603	11.818292
5125	Fbxl19	F-box and leucine-rich repeat protein 19	5.096891	4.991963	4.679437	4.396709	5.354331	5.14673
5126	Nr4a3	nuclear receptor subfamily 4, group A, member 3	1.305906	1.270449	1.311663	1.307923	1.260503	1.279936
5127	Grrp1	glycine/arginine rich protein 1	10.490742	10.596537	11.224514	11.49842	11.510801	11.296637
5128	Dennd3	DENN/MADD domain containing 3	8.037789	8.205233	8.290753	8.899336	8.741114	8.819059
5129	Scgb1a1	secretoglobin, family 1A, member 1 (uteroglobin)	4.07813	3.815889	4.054717	3.589311	3.948931	4.524189
5130	Mtx3	metaxin 3	10.389067	10.464789	9.987667	9.418945	10.490742	10.520274
5131	Zmiz1	zinc finger, MIZ-type containing 1	1.248646	1.243469	3.273826	2.593879	1.734307	1.254548
5132	Uqcrc2	ubiquinol cytochrome c reductase core protein 2	16.197394	16.124167	16.058093	15.933758	16.062673	15.983813
5133	4930533L02Rik	RIKEN cDNA 4930533L02 gene	1.292458	1.265589	1.261776	1.291501	1.269354	1.268234
5134	Lynx1	Ly6/neurotoxin 1	11.242477	11.090347	10.929295	10.105722	11.378962	10.969917
5135	Slc16a8	solute carrier family 16 (monocarboxylic acid transporters), member 8	4.07348	4.405364	3.936033	4.273717	4.444936	3.82364
5136	Rbak	RB-associated KRAB zinc finger	4.770269	4.780436	5.198381	5.023992	4.907521	4.980195
5137	Zfp84	zinc finger protein 84	10.804161	10.816081	10.735447	9.139025	10.486216	10.155082
5138	4930485G23Rik	RIKEN cDNA 4930485G23 gene	1.361047	2.149546	2.101878	1.405215	1.289714	1.279616
5139	Vsig4	V-set and immunoglobulin domain containing 4	1.242431	1.249083	1.243685	1.266475	1.260752	2.039779
5140	Atp6v1g2	ATPase, H+ transporting, lysosomal V1 subunit G2	6.180004	6.02433	6.110863	6.016665	5.979273	5.773081
5141	Olfr231	olfactory receptor 231	1.258411	2.297008	1.629649	3.151434	2.100998	1.285002
5142	Akr1b8	aldo-keto reductase family 1, member B8	11.535661	11.357624	11.486754	12.496479	13.891841	13.706187
5143	B2m	beta-2 microglobulin	17.340223	17.317704	17.317704	16.978183	15.982735	16.179594
5144	Bfsp1	beaded filament structural protein 1, in lens-CP94	2.492502	2.621715	2.456744	1.244977	3.609159	1.279794
5145	Gnao1	guanine nucleotide binding protein, alpha O	4.13866	2.869608	3.848597	3.770798	3.992725	4.048008
5146	Sec63	SEC63-like (S. cerevisiae)	10.375991	10.374601	10.506207	10.989996	10.85038	10.856259
5147	Atf6	activating transcription factor 6	10.66142	10.612444	10.67189	11.834055	10.717853	11.007178
5148	H2-T3	histocompatibility 2, T region locus 3	1.700591	1.320265	1.923232	1.889481	1.390852	1.380276
5150	Mob4	MOB family member 4, phocein	12.221491	12.138117	12.045787	12.806615	12.24975	12.545389
5151	Pthlh	parathyroid hormone-like peptide	5.08046	4.651413	4.742107	5.8783	4.17489	4.255976
5152	Ehd2	EH-domain containing 2	3.480093	3.971028	3.370663	3.964051	4.164655	4.057828
5153	Scd2	stearoyl-Coenzyme A desaturase 2	13.295785	13.251267	12.597312	11.791479	12.744885	12.297736
5154	Ccl21a	chemokine (C-C motif) ligand 21A (serine)	11.176315	10.806937	11.245097	10.279183	10.254698	9.378454
5155	Slc7a11	solute carrier family 7 (cationic amino acid transporter, y+ system), member 11	2.988961	1.557308	1.288761	6.229168	5.566338	5.540822
5157	Sstr4	somatostatin receptor 4	5.349776	5.710892	5.196521	5.778702	5.440755	5.609959
5158	Slc35a5	solute carrier family 35, member A5	11.212775	11.049326	11.139202	10.753994	10.865419	10.82097
5159	Cacybp	calcyclin binding protein	13.179039	13.068823	13.191737	12.418552	13.34843	13.078794
5160	Atxn1l	ataxin 1-like	12.282098	12.326434	12.444719	12.885908	11.970462	11.904322
5161	Lrmp	lymphoid-restricted membrane protein	8.28447	8.216892	6.984184	6.287816	6.180435	6.269141
5162	Fcgr2b	Fc receptor, IgG, low affinity IIb	10.921277	10.861913	10.889679	9.925229	10.368896	10.174279
5163	Idh3b	isocitrate dehydrogenase 3 (NAD+) beta	14.458263	14.324356	14.328929	14.165513	14.230845	14.085939
5164	Spink2	serine peptidase inhibitor, Kazal type 2	2.341557	1.260971	1.260522	3.001858	2.716178	1.543022
5165	Vmn1r73	vomeronasal 1 receptor 73	1.28659	1.291183	1.298143	1.251458	1.297089	1.288826
5166	Psd3	pleckstrin and Sec7 domain containing 3	2.465865	2.992346	1.231842	2.18096	2.414395	1.760146
5167	Tecpr2	tectonin beta-propeller repeat containing 2	2.368088	3.144347	3.232376	2.472786	3.762063	3.435078
5168	Hspa12b	heat shock protein 12B	8.964562	9.005584	8.568497	7.772808	9.088309	8.875226
5169	Tek	endothelial-specific receptor tyrosine kinase	10.212433	10.017144	9.883996	8.133579	9.902424	9.767621
5170	Zfp869	zinc finger protein 869	9.731837	9.462685	9.715431	10.575805	9.582602	9.37396
5171	Zfp493	zinc finger protein 493	8.087365	8.314096	8.286131	8.830379	8.494989	8.590992
5172	Ppp1r13b	protein phosphatase 1, regulatory (inhibitor) subunit 13B	8.225583	8.158987	8.410137	8.225159	8.263038	8.17792
5173	Psmd3	proteasome (prosome, macropain) 26S subunit, non-ATPase, 3	15.369591	15.379004	15.193914	15.364191	15.623919	15.630331
5174	Zcchc13	zinc finger, CCHC domain containing 13	3.746418	3.773373	2.700888	2.927258	3.255584	3.358022
5176	Tmco5b	transmembrane and coiled-coil domains 5B	1.256007	2.061015	1.237749	1.264674	1.251345	1.249022
5177	Olfr480	olfactory receptor 480	1.284626	1.263289	1.256076	1.283029	1.263327	1.249504
5178	Mrps30	mitochondrial ribosomal protein S30	12.295809	12.241845	12.318216	12.797607	12.538978	12.469612
5179	Fkbp11	FK506 binding protein 11	3.996983	3.490632	3.759572	2.335678	3.854655	3.686286
5180	Bbip1	BBSome interacting protein 1	8.554081	8.234746	8.494239	8.707357	8.582996	8.383984
5181	Tpbpb	trophoblast specific protein beta	1.404173	1.300043	1.310097	1.295068	1.339185	1.273559
5182	Cog8	component of oligomeric golgi complex 8	7.376709	7.117718	7.542633	8.01665	7.574437	7.626115
5183	BC005537	cDNA sequence BC005537	12.909388	12.868462	12.879719	12.586737	12.919852	12.649972
5184	Gypa	glycophorin A	1.33275	1.2927	1.324923	1.338617	2.907268	1.609097
5185	Ngdn	neuroguidin, EIF4E binding protein	14.181528	14.14186	14.216441	14.483403	14.105578	14.04477
5186	Ctnna3	catenin (cadherin associated protein), alpha 3	1.291501	1.265738	1.266242	2.297593	1.266739	1.250454
5187	Clca2	chloride channel calcium activated 2	1.258638	1.241488	1.243348	2.296694	1.252917	1.249723
5188	Kcnh2	potassium voltage-gated channel, subfamily H (eag-related), member 2	6.412494	6.072636	4.352625	5.912032	6.353454	4.268351
5189	Usp54	ubiquitin specific peptidase 54	4.390999	3.79727	4.730595	5.530618	4.032864	4.453435
5190	Ptpn20	protein tyrosine phosphatase, non-receptor type 20	1.290932	1.260215	1.291569	1.294319	1.254944	1.267593
5191	Dpy19l4	dpy-19-like 4 (C. elegans)	9.301123	9.066332	9.081368	8.531391	9.175738	8.64728
5192	Exd1	exonuclease 3'-5' domain containing 1	5.94885	5.49472	6.321031	5.588439	6.2158	7.404373
5193	Serpina9	serine (or cysteine) peptidase inhibitor, clade A (alpha-1 antiproteinase, antitrypsin), member 9	1.26364	2.653238	2.47662	1.267579	1.255768	2.847731
5194	Lrrc66	leucine rich repeat containing 66	10.598057	10.712222	10.576291	9.147613	10.33994	9.912205
5195	Tnfrsf12a	tumor necrosis factor receptor superfamily, member 12a	12.403114	12.256025	13.605051	15.85278	13.999199	14.977861
5196	Rptor	regulatory associated protein of MTOR, complex 1	1.301022	1.524908	1.365287	3.21856	3.093249	3.38121
5197	Ppm1d	protein phosphatase 1D magnesium-dependent, delta isoform	8.429667	8.124475	8.230934	9.112106	8.087552	8.056667
5198	Plet1	placenta expressed transcript 1	12.514405	11.889232	12.301632	13.44286	12.514989	12.875654
5199	Tsacc	TSSK6 activating co-chaperone	10.443347	10.576738	10.600144	9.710757	10.768533	10.636578
5200	Olfr1217	olfactory receptor 1217	1.673975	1.310165	1.882611	2.517156	1.3492	1.340857
5201	Cst12	cystatin 12	3.867789	3.348347	2.870569	1.216762	2.866838	3.079397
5202	Capns2	calpain, small subunit 2	1.274723	1.27263	1.277765	1.259757	1.27397	1.480714
5203	Dph5	DPH5 homolog (S. cerevisiae)	10.821927	10.725862	10.990369	11.772526	11.363895	11.827311
5204	Cysltr2	cysteinyl leukotriene receptor 2	5.314232	5.332304	5.185705	2.950673	3.702477	2.557523
5205	Rsl1	regulator of sex limited protein 1	8.017434	7.950422	8.632128	8.216316	7.829586	7.681744
5206	Olfr958	olfactory receptor 958	1.266278	1.38906	1.258177	1.265975	1.26081	1.260185
5207	Ccdc141	coiled-coil domain containing 141	6.210764	6.316892	6.70798	5.723754	6.876102	7.161008
5208	2810049E08Rik	RIKEN cDNA 2810049E08 gene	1.280326	1.281691	1.298105	1.300395	2.656802	1.554171
5210	Krtap14	keratin associated protein 14	1.275992	1.285412	1.292486	1.296377	1.300198	1.307882
5211	1700013H16Rik	RIKEN cDNA 1700013H16 gene	1.287693	1.264415	1.261957	1.281494	1.270384	1.267168
5212	4930474N05Rik	RIKEN cDNA 4930474N05 gene	1.233596	1.346271	1.228257	1.246177	1.248973	1.248837
5213	Alppl2	alkaline phosphatase, placental-like 2	4.32405	4.910925	4.653989	4.445114	4.566632	4.339462
5214	2310010J17Rik	RIKEN cDNA 2310010J17 gene	13.114988	13.243373	12.994974	12.420848	12.943185	12.972821
5215	Pcdh15	protocadherin 15	1.3353	1.283613	1.284556	1.373534	1.279165	1.276675
5216	Phf6	PHD finger protein 6	8.071735	7.550443	7.920844	7.569042	7.823064	7.442114
5217	Idh1	isocitrate dehydrogenase 1 (NADP+), soluble	11.727199	11.650154	11.274761	10.934402	11.51732	11.728527
5218	Slc38a1	solute carrier family 38, member 1	8.783132	8.683457	8.232092	8.351664	8.355085	8.128948
5219	Fbxo24	F-box protein 24	1.288576	1.284267	1.313176	1.297481	1.311647	1.3213
5220	Glyr1	glyoxylate reductase 1 homolog (Arabidopsis)	12.174659	11.947461	11.921059	11.826032	11.808555	11.697641
5221	Kif7	kinesin family member 7	1.248633	1.258973	1.252543	1.271066	1.268155	1.269877
5222	Npepps	aminopeptidase puromycin sensitive	12.524777	12.332341	12.545704	12.328365	12.976097	12.876262
5223	Gm4013	predicted gene 4013	9.95888	10.05479	9.964469	9.312148	10.027303	10.236665
5224	Kif20a	kinesin family member 20A	8.696492	8.702565	8.0832	7.529399	5.915201	6.39513
5225	Ppp2r3a	protein phosphatase 2, regulatory subunit B'', alpha	5.409005	4.476852	5.533818	4.671987	5.793255	5.925125
5227	Lats2	large tumor suppressor 2	7.103758	6.961064	7.080642	7.392008	6.527328	6.713499
5228	Scly	selenocysteine lyase	13.751732	13.764846	13.831133	12.828624	13.8379	13.662294
5229	Nck2	non-catalytic region of tyrosine kinase adaptor protein 2	5.155731	4.85754	4.897834	9.757867	5.076293	5.338193
5230	Olfr466	olfactory receptor 466	1.284831	1.276942	1.284135	1.266422	1.276675	1.276036
5231	A230107O07Rik	RIKEN cDNA A230107O07 gene	1.265369	1.250861	1.238242	1.269989	3.193369	1.230879
5232	Serpina6	serine (or cysteine) peptidase inhibitor, clade A, member 6	1.303618	2.936712	1.776569	4.035393	3.663298	3.557535
5233	Cbx4	chromobox 4	11.382445	11.360552	11.089766	11.142363	11.28	11.191831
5235	Cdt1	chromatin licensing and DNA replication factor 1	11.102822	11.296966	10.477539	11.409274	11.294712	11.196553
5236	3110021A11Rik	RIKEN cDNA 3110021A11 gene	6.172776	6.140384	6.36266	5.814427	6.508736	6.620626
5237	Csrp3	cysteine and glycine-rich protein 3	1.284325	1.321813	1.296698	2.541245	1.301858	1.291692
5238	Mcph1	microcephaly, primary autosomal recessive 1	4.521777	4.180177	4.62263	4.619409	4.931426	4.745414
5239	Adgrb3	adhesion G protein-coupled receptor B3	4.10517	3.852837	3.515522	3.816141	4.371108	4.122835
5240	Prickle3	prickle homolog 3 (Drosophila)	8.595475	8.649493	8.940167	8.622323	8.932995	8.940821
5241	Olfr1043	olfactory receptor 1043	3.186797	3.24417	1.240665	4.394564	3.337993	2.800805
5242	Lmln	leishmanolysin-like (metallopeptidase M8 family)	7.087827	7.090599	6.683962	6.371196	7.229865	6.907901
5243	Kitl	kit ligand	9.501751	9.245699	9.402393	8.987971	9.513039	9.161372
5244	Smim24	small integral membrane protein 24	11.920735	11.881231	11.645685	11.057229	11.070571	10.746298
5245	Ncl	nucleolin	14.207196	14.077827	14.230845	14.835019	14.402332	14.504888
5246	Nfia	nuclear factor I/A	10.929677	10.893457	10.949175	10.774275	10.477168	10.362865
5247	Oas1e	2'-5' oligoadenylate synthetase 1E	5.902666	5.943379	6.0164	5.646738	6.021887	5.997169
5248	Stxbp2	syntaxin binding protein 2	13.34626	13.353551	13.349372	13.551016	13.5749	13.615909
5250	Cyp2c70	cytochrome P450, family 2, subfamily c, polypeptide 70	5.273293	5.656624	5.654628	5.925125	5.386433	5.421681
5251	Gramd4	GRAM domain containing 4	11.511183	11.478473	11.573047	11.858811	11.518334	11.375705
5252	1700052K11Rik	RIKEN cDNA 1700052K11 gene	9.983158	9.956761	10.544142	10.02105	10.826936	10.606648
5253	Arpp19	cAMP-regulated phosphoprotein 19	13.872556	13.906916	13.635773	13.710677	14.103475	13.968766
5254	Lpar3	lysophosphatidic acid receptor 3	11.441021	11.449429	10.934108	9.805122	11.123776	10.781699
5255	Coq9	coenzyme Q9 homolog (yeast)	12.497979	12.477913	12.409517	11.405018	12.421543	12.20154
5256	Asb13	ankyrin repeat and SOCS box-containing 13	12.087354	12.144534	12.544297	10.681971	11.495458	11.316478
5258	Dusp12	dual specificity phosphatase 12	12.543391	12.556116	12.340741	11.586589	12.463527	12.349094
5259	Olfr1176	olfactory receptor 1176	1.293778	1.269944	1.267146	1.28449	1.27447	2.000097
5260	Chac1	ChaC, cation transport regulator 1	10.555169	10.516405	10.037356	12.994974	9.805391	9.792616
5261	Gpr15	G protein-coupled receptor 15	1.288077	1.300135	1.32196	1.286831	1.33538	1.331189
5262	Rnf148	ring finger protein 148	3.229249	1.251253	2.745603	3.881563	3.419646	2.986458
5263	Shkbp1	Sh3kbp1 binding protein 1	11.224196	11.191169	10.8129	11.461684	11.823508	11.821418
5264	Zfp212	Zinc finger protein 212	11.499909	11.431812	11.473092	12.049788	11.359549	11.184905
5265	Rhpn2	rhophilin, Rho GTPase binding protein 2	10.334359	9.942439	10.193608	10.619968	10.376691	10.025004
5266	2410012M07Rik	RIKEN cDNA 2410012M07 gene	3.64179	4.146249	3.994232	3.459258	3.079896	2.315249
5267	Krtap13-1	keratin associated protein 13-1	1.554171	1.518766	3.042125	1.516953	1.287217	1.292265
5268	Slpi	secretory leukocyte peptidase inhibitor	1.232782	1.236916	1.256531	1.251874	1.245086	1.25156
5269	Mink1	misshapen-like kinase 1 (zebrafish)	8.763937	8.717237	8.999816	8.78574	8.804938	8.801903
5270	Corin	corin	6.780475	6.325526	6.932996	4.334745	6.34961	5.414501
5271	Nfat5	nuclear factor of activated T cells 5	5.417719	5.326873	5.948996	6.009696	5.745712	5.907625
5272	Pqbp1	polyglutamine binding protein 1	8.868743	8.660657	8.642242	8.944858	8.904649	8.733932
5273	Panx1	pannexin 1	9.074408	9.187615	8.445515	8.66665	9.184761	8.925223
5274	Zfp474	zinc finger protein 474	1.285257	1.269844	1.259773	2.615755	1.950235	1.263091
5275	Capzb	capping protein (actin filament) muscle Z-line, beta	13.640186	13.479397	13.464493	14.020548	13.610464	13.606925
5276	Coch	coagulation factor C homolog (Limulus polyphemus)	4.677926	5.112835	5.07407	4.836232	3.821143	3.435661
5277	4930522H14Rik	RIKEN cDNA 4930522H14 gene	1.267903	1.260223	2.39553	2.590011	1.257016	2.321568
5278	Eif4ebp2	eukaryotic translation initiation factor 4E binding protein 2	13.096274	13.002058	13.169869	12.372936	12.690612	12.887402
5279	Ccdc136	coiled-coil domain containing 136	7.168656	6.922566	7.052912	7.286596	7.687501	7.143767
5280	Rnf219	ring finger protein 219	7.232538	6.75332	6.751397	7.117718	7.040619	6.70362
5281	Ube2v2	ubiquitin-conjugating enzyme E2 variant 2	7.11649	7.101089	7.183913	6.004799	7.061649	6.635573
5282	Ms4a4b	membrane-spanning 4-domains, subfamily A, member 4B	12.863898	12.644138	9.403209	7.138487	7.638108	7.080027
5283	Cyp4f15	cytochrome P450, family 4, subfamily f, polypeptide 15	5.608332	4.721588	5.88681	4.466087	4.701994	4.368665
5284	Galm	galactose mutarotase	11.035673	10.749187	10.935565	9.755895	10.35366	9.817871
5285	Gng11	guanine nucleotide binding protein (G protein), gamma 11	12.602376	12.670287	12.159473	11.626113	12.770421	12.466801
5286	Mppe1	metallophosphoesterase 1	11.540872	11.517914	11.34563	10.225708	11.454568	11.327676
5287	Dgki	diacylglycerol kinase, iota	2.85682	2.806611	1.262311	1.272403	1.273861	1.275433
5288	Nudt12	nudix (nucleoside diphosphate linked moiety X)-type motif 12	8.146298	8.178209	8.049072	8.028139	8.028525	8.643112
5289	Zmat2	zinc finger, matrin type 2	12.528677	12.600263	12.407618	13.055108	12.419104	12.694746
5290	Ddx52	DEAD (Asp-Glu-Ala-Asp) box polypeptide 52	10.186006	9.817871	10.040727	10.586944	9.876998	9.886354
5291	Avp	arginine vasopressin	1.301124	1.285706	1.281249	1.28367	1.283415	1.279292
5292	Lypd2	Ly6/Plaur domain containing 2	10.633285	10.218664	9.712654	8.407133	10.086487	8.748398
5293	Olfr796	olfactory receptor 796	1.793054	2.096785	2.020124	1.285981	1.962901	1.401568
5294	Olfr921	olfactory receptor 921	2.624478	2.517788	2.892498	3.866794	3.124009	3.003825
5295	Gpank1	G patch domain and ankyrin repeats 1	12.355152	12.347672	12.424618	12.288733	12.227888	11.963335
5296	Krtap31-1	keratin associated protein 31-1	5.042087	4.743311	5.186201	4.572589	4.667508	4.838012
5297	Ttc7b	tetratricopeptide repeat domain 7B	12.351267	12.204556	12.258617	12.290107	12.082869	11.875463
5298	Pnliprp1	pancreatic lipase related protein 1	6.203154	6.038609	5.275523	4.497505	5.230645	5.603515
5299	Calcoco1	calcium binding and coiled coil domain 1	8.359874	8.298424	8.628715	9.23355	7.964698	7.587535
5300	Usp19	ubiquitin specific peptidase 19	11.01545	11.095367	11.138921	12.251846	11.345379	11.298693
5301	Tanc1	tetratricopeptide repeat, ankyrin repeat and coiled-coil containing 1	8.44055	8.538765	8.591328	9.404294	8.837289	8.880449
5302	Rb1	retinoblastoma 1	11.407275	11.3767	11.56104	11.632088	11.965003	11.865945
5303	Zw10	zw10 kinetochore protein	10.85038	10.687039	10.672525	10.334883	10.903755	10.433571
5304	4930438A08Rik	RIKEN cDNA 4930438A08 gene	3.414569	2.097804	3.249204	8.10097	1.308002	1.301144
5305	Sall2	sal-like 2 (Drosophila)	10.812256	10.856259	10.05392	9.644981	10.710819	10.217927
5306	Chek2	checkpoint kinase 2	7.141222	6.909863	6.743961	4.988759	7.376952	7.194893
5307	Mybph	myosin binding protein H	1.811349	2.220883	2.991509	1.216038	2.214548	2.250805
5309	Dhx8	DEAH (Asp-Glu-Ala-His) box polypeptide 8	7.309314	7.202102	7.374408	7.922599	7.39523	7.288348
5310	Fam209	family with sequence similarity 209	3.97784	3.844851	4.198636	5.992181	3.482449	4.055316
5311	Olfm1	olfactomedin 1	11.748518	11.896084	11.610771	11.075431	11.57352	11.425496
5312	Klhl10	kelch-like 10	4.892369	1.281961	1.660572	1.294226	1.290438	1.301428
5313	Samd3	sterile alpha motif domain containing 3	1.281855	1.28544	1.2928	1.255768	1.300368	1.29
5314	Cdh1	cadherin 1	13.107521	12.830123	13.091422	13.964957	13.176677	13.158735
5315	Ccdc137	coiled-coil domain containing 137	10.562144	10.44154	10.401608	10.099224	10.499302	10.450184
5316	Zadh2	zinc binding alcohol dehydrogenase, domain containing 2	12.192211	12.249494	12.33697	12.232956	12.740984	12.779871
5317	Srpr	signal recognition particle receptor ('docking protein')	3.764984	4.038378	3.75881	3.967111	4.29949	3.960531
5318	Cst7	cystatin F (leukocystatin)	7.858068	7.894705	4.761353	2.363869	4.26981	3.297888
5319	Cyp2g1	cytochrome P450, family 2, subfamily g, polypeptide 1	2.719943	2.07555	3.460495	1.945135	1.223756	3.516694
5320	Etv2	ets variant 2	2.084507	1.231637	2.386456	1.232366	1.240644	2.589295
5321	Fam78b	family with sequence similarity 78, member B	4.016916	3.697466	4.128106	3.358793	3.824193	3.500738
5322	Fcna	ficolin A	2.405489	1.720501	2.584867	2.146641	2.625265	3.22773
5323	Card14	caspase recruitment domain family, member 14	8.421547	8.483733	8.708581	9.616536	8.630008	9.016841
5324	Pex1	peroxisomal biogenesis factor 1	8.357348	8.422224	8.366985	9.852535	8.320245	8.401588
5325	Calml3	calmodulin-like 3	8.555397	6.675435	7.774044	8.748681	8.91416	8.665683
5326	Vmn1r75	vomeronasal 1 receptor 75	1.280907	1.306851	1.276315	1.305831	1.280946	1.279477
5327	Papl	iron/zinc purple acid phospatase-like	1.708866	1.323191	1.416803	1.773364	1.399033	1.389685
5328	Slc17a7	solute carrier family 17 (sodium-dependent inorganic phosphate cotransporter), member 7	1.26941	1.271425	1.274575	1.261447	1.283977	1.28081
5329	Tpbpa	trophoblast specific protein alpha	2.006524	2.060511	1.287556	1.260644	2.335891	1.282486
5330	Ttc3	tetratricopeptide repeat domain 3	11.364555	11.309942	11.378962	10.698708	11.397741	10.92226
5331	Ugdh	UDP-glucose dehydrogenase	13.957385	13.798373	13.818701	14.20248	14.572537	14.77935
5332	Vdac3	voltage-dependent anion channel 3	15.198352	15.14249	14.961303	14.757425	15.14342	15.049263
5333	Wnt5b	wingless-type MMTV integration site family, member 5B	7.955418	7.825692	8.090659	6.023063	8.154467	7.552155
5334	Rnf13	ring finger protein 13	8.718848	8.659438	9.116906	8.929366	8.446931	8.267069
5335	Angel2	angel homolog 2 (Drosophila)	11.775255	11.758709	11.612992	11.532082	11.578065	11.403187
5336	Cisd1	CDGSH iron sulfur domain 1	17.220777	17.127346	17.259402	17.077419	16.96201	16.919718
5337	Mthfs	5, 10-methenyltetrahydrofolate synthetase	14.260662	14.184376	14.054335	14.283682	14.183698	14.214471
5338	Tmem29	transmembrane protein 29	1.254903	2.140492	1.259936	1.275433	1.272898	1.276222
5339	Olfr1348	olfactory receptor 1348	2.656083	2.202807	3.426479	1.281605	1.707812	2.168716
5340	Zfp286it	zinc finger protein 286, intronic transcript	1.293051	1.299972	1.295256	1.370316	1.311138	1.297972
5341	Aptx	aprataxin	10.324057	10.271886	10.2686	11.057775	10.476595	10.485975
5342	Nudt17	nudix (nucleoside diphosphate linked moiety X)-type motif 17	1.281904	1.282682	1.306395	1.253303	1.299641	1.289041
5343	Btc	betacellulin, epidermal growth factor family member	1.279758	1.924004	1.26974	1.285824	1.253346	1.259162
5344	Gjc1	gap junction protein, gamma 1	8.53976	8.602216	8.267432	8.396586	8.569118	8.305865
5345	Eif1b	eukaryotic translation initiation factor 1B	13.218502	13.253084	12.907335	12.85602	12.978223	12.925835
5347	Prm2	protamine 2	3.729805	3.752128	3.930096	4.570971	3.564246	4.29588
5348	Abcd4	ATP-binding cassette, sub-family D (ALD), member 4	12.749097	12.681485	12.281469	12.158776	12.716682	12.737137
5349	Ddx27	DEAD (Asp-Glu-Ala-Asp) box polypeptide 27	11.39415	11.474826	11.524961	11.886185	11.605446	11.611696
5350	Wfdc3	WAP four-disulfide core domain 3	4.84423	5.354058	5.013679	5.08537	5.269817	4.795289
5351	Trip12	thyroid hormone receptor interactor 12	2.326869	1.314974	1.421561	1.282755	1.419613	1.391885
5352	Morn4	MORN repeat containing 4	12.243093	12.182038	12.070303	12.142678	12.07469	11.976565
5353	Tmem68	transmembrane protein 68	11.535227	11.405018	11.352051	11.698464	11.536326	11.643564
5354	Mapkap1	mitogen-activated protein kinase associated protein 1	10.376362	10.357066	10.39948	10.552786	10.618843	10.537664
5355	Zgpat	zinc finger, CCCH-type with G patch domain	10.459127	10.353268	10.599568	9.043282	10.655621	10.179594
5356	Ccdc102a	coiled-coil domain containing 102A	9.369595	9.37082	9.165777	8.89805	9.663359	9.367359
5357	Peg12	paternally expressed 12	6.281321	6.20381	6.175074	7.522	6.875566	6.22234
5358	Robo4	roundabout homolog 4 (Drosophila)	12.685495	12.704927	12.388278	12.54623	12.516245	12.286642
5359	Cep97	centrosomal protein 97	7.946422	7.98641	8.164943	8.541282	7.633484	7.259043
5360	Clpp	caseinolytic mitochondrial matrix peptidase proteolytic subunit	13.870609	13.80513	13.741569	13.716356	14.066656	13.903753
5361	Slc38a3	solute carrier family 38, member 3	10.769402	10.688992	11.009166	12.04777	12.788487	13.036164
5362	Wdr45	WD repeat domain 45	12.286076	12.350527	12.664488	12.664917	11.984834	12.081103
5363	1700122O11Rik	RIKEN cDNA 1700122O11 gene	4.846958	5.116476	3.836329	4.127414	3.764749	3.772727
5364	Cpxm1	carboxypeptidase X 1 (M14 family)	7.381308	7.489077	6.508032	7.963681	7.681207	7.421699
5365	Fank1	fibronectin type 3 and ankyrin repeat domains 1	3.731307	3.978767	3.339349	3.946393	4.134513	4.061071
5366	Zfp532	zinc finger protein 532	3.270199	3.618844	4.173699	2.207093	4.502483	4.001299
5367	Pcbd1	pterin 4 alpha carbinolamine dehydratase/dimerization cofactor of hepatocyte nuclear factor 1 alpha (TCF1) 1	16.764119	16.642007	16.426719	15.751207	16.28593	15.979763
5368	1700012P22Rik	RIKEN cDNA 1700012P22 gene	1.442708	1.290771	1.291254	1.57747	1.286316	1.291208
5370	Sprr1a	small proline-rich protein 1A	10.129515	8.760867	10.584292	11.455946	14.130842	13.378111
5371	Olfr51	olfactory receptor 51	1.25437	1.370986	1.264429	1.280345	1.274406	1.283562
5372	Fam26e	family with sequence similarity 26, member E	5.690282	5.646225	5.747181	5.310658	5.369877	5.237102
5373	Acat3	acetyl-Coenzyme A acetyltransferase 3	11.942863	11.981262	12.84992	12.740064	12.940074	13.253084
5374	E130006N16Rik	RIKEN cDNA E130006N16 gene	5.168894	5.141048	5.448135	6.769045	5.440487	5.267621
5375	Wbp5	WW domain binding protein 5	13.023614	12.965691	12.930876	12.879292	12.945196	12.572474
5376	Rgr	retinal G protein coupled receptor	1.278595	1.282969	1.288858	1.263569	1.296677	1.289595
5378	Cysltr1	cysteinyl leukotriene receptor 1	6.80897	6.754371	6.953352	5.686821	6.568189	6.763563
5379	A430107J10Rik	RIKEN cDNA A430107J10 gene	2.963695	3.698647	3.718535	3.459001	4.493857	3.386995
5380	Adad2	adenosine deaminase domain containing 2	1.271236	1.271023	1.273082	1.268812	1.272142	1.272326
5381	Hspbp1	HSPA (heat shock 70kDa) binding protein, cytoplasmic cochaperone 1	11.165697	11.148846	11.041501	11.364229	11.39474	11.279509
5382	Atp6v1g1	ATPase, H+ transporting, lysosomal V1 subunit G1	15.866561	15.802485	15.643011	15.522834	15.657956	15.446777
5383	1700029H14Rik	RIKEN cDNA 1700029H14 gene	1.29138	1.954794	1.30835	3.564808	1.312015	1.311233
5384	Fhl2	four and a half LIM domains 2	11.510603	11.88753	11.061913	11.52691	12.01064	12.103433
5385	Mocos	molybdenum cofactor sulfurase	12.362582	12.314969	13.095034	13.205196	12.616406	12.973758
5386	Slc4a9	solute carrier family 4, sodium bicarbonate cotransporter, member 9	9.856601	10.064519	10.058656	10.181188	9.304026	9.569358
5387	Nadsyn1	NAD synthetase 1	11.902045	12.034148	11.668738	11.343777	11.988591	12.309113
5388	Cmc2	COX assembly mitochondrial protein 2	12.32048	12.32231	11.877697	11.298149	12.425533	12.148577
5389	Zg16	zymogen granule protein 16	3.460059	3.78806	3.187641	3.821325	2.721654	3.287833
5390	4933413L06Rik	RIKEN cDNA 4933413L06 gene	1.271291	1.271318	1.307882	1.279562	1.2893	1.3022
5391	Gbf1	golgi-specific brefeldin A-resistance factor 1	10.700956	10.802411	10.539439	9.56783	10.683875	10.505216
5392	Asun	asunder, spermatogenesis regulator	11.953372	11.871627	11.741875	11.607129	11.698464	11.732955
5393	Eva1a	eva-1 homolog A (C. elegans)	13.670379	13.631206	14.145557	13.460697	13.380621	13.387258
5394	Stmn3	stathmin-like 3	2.744463	3.788922	2.616786	2.064834	2.608918	3.974053
5395	Ccl3	chemokine (C-C motif) ligand 3	7.407705	7.351377	6.283956	6.317478	8.117364	7.735986
5396	Cops5	COP9 (constitutive photomorphogenic) homolog, subunit 5 (Arabidopsis thaliana)	14.304098	14.237734	14.259845	14.614438	14.434462	14.440825
5397	Islr	immunoglobulin superfamily containing leucine-rich repeat	8.886732	9.226844	8.377515	8.127946	8.7806	8.565418
5398	Slc23a1	solute carrier family 23 (nucleobase transporters), member 1	12.658221	12.60741	12.636866	12.205426	12.920264	12.517316
5399	Dcaf6	DDB1 and CUL4 associated factor 6	8.84873	8.868925	9.111346	8.876832	8.650064	8.509624
5400	Slco1b2	solute carrier organic anion transporter family, member 1b2	1.352638	1.294621	2.195212	1.465832	1.28439	1.292984
5401	Wdr36	WD repeat domain 36	10.986124	10.865724	11.096791	11.557447	11.323797	11.261636
5402	Ankhd1	ankyrin repeat and KH domain containing 1	11.459824	11.568673	11.53417	11.415363	11.309569	11.418629
5403	Pmm2	phosphomannomutase 2	10.841805	10.790144	10.644755	10.653527	10.804498	10.59887
5404	4930519P11Rik	RIKEN cDNA 4930519P11 gene	5.018742	4.85317	4.293756	5.273293	5.621056	5.412995
5405	Rp9	retinitis pigmentosa 9 (human)	13.230252	13.317756	13.400855	13.484073	13.280614	13.125269
5406	Slitrk1	SLIT and NTRK-like family, member 1	5.429759	5.340078	4.872899	3.325967	5.291642	5.166036
5407	Med18	mediator complex subunit 18	7.086479	7.193285	7.879435	8.048412	6.984184	6.995775
5408	Dock7	dedicator of cytokinesis 7	10.805972	10.693104	10.809049	11.190499	11.225393	11.105581
5409	Ddx50	DEAD (Asp-Glu-Ala-Asp) box polypeptide 50	11.166208	10.908567	10.981485	11.436627	11.423607	11.233202
5410	Ambra1	autophagy/beclin 1 regulator 1	5.48058	5.578719	5.536163	5.648183	5.627017	5.554573
5411	Zfp191	zinc finger protein 191	9.268302	9.315397	9.051479	8.77505	8.824508	8.744803
5412	Sec24d	Sec24 related gene family, member D (S. cerevisiae)	9.887325	9.915102	9.975412	10.63067	10.237776	10.655139
5413	Eif3m	eukaryotic translation initiation factor 3, subunit M	14.134083	14.012587	14.258515	14.298537	14.290109	14.338925
5414	Anapc1	anaphase promoting complex subunit 1	12.0743	12.194705	12.223266	12.25798	12.290107	12.587891
5415	Clec10a	C-type lectin domain family 10, member A	7.064355	6.855484	8.035311	8.62451	7.676441	7.963439
5416	Ipo11	importin 11	3.12268	3.52854	2.983671	3.879867	4.089795	4.055754
5417	Sap130	Sin3A associated protein	11.065665	11.249099	11.092033	11.201075	11.220784	11.217147
5418	Orm2	orosomucoid 2	1.255983	1.53218	1.907868	7.76012	5.447731	4.625016
5419	Cables2	CDK5 and Abl enzyme substrate 2	9.244887	9.017083	9.075173	9.474146	9.536868	9.09436
5420	Pskh1	protein serine kinase H1	8.468757	8.37386	8.51955	8.899712	8.249522	8.145846
5422	1700063A18Rik	RIKEN cDNA 1700063A18 gene	1.358062	1.546858	1.364106	1.378536	1.391673	1.351031
5423	Trim17	tripartite motif-containing 17	2.830448	3.453087	1.74587	3.946609	3.353467	1.293442
5424	Uhrf2	ubiquitin-like, containing PHD and RING finger domains 2	12.184942	12.166182	12.46265	11.311391	11.914768	11.586039
5425	Mrpl32	mitochondrial ribosomal protein L32	12.375984	12.316959	12.359089	12.498308	12.476178	12.52391
5426	Ube3c	ubiquitin protein ligase E3C	10.84467	10.805972	10.744372	10.224436	10.896379	10.961344
5427	Fbxw11	F-box and WD-40 domain protein 11	14.88795	14.92773	14.579935	14.431014	14.541769	14.444243
5428	Anks1	ankyrin repeat and SAM domain containing 1	12.377109	12.362978	12.339788	11.714972	12.499493	12.256406
5429	1110008L16Rik	RIKEN cDNA 1110008L16 gene	8.143275	7.934566	8.288863	8.177575	8.236059	8.234159
5431	Oxld1	oxidoreductase like domain containing 1	12.527954	12.427741	12.282421	11.72108	13.008903	12.860382
5432	Ap2a1	adaptor-related protein complex 2, alpha 1 subunit	8.671099	8.615928	8.645325	9.151639	8.742793	8.908648
5433	Asb8	ankyrin repeat and SOCS box-containing 8	12.199947	12.304638	12.200527	12.312829	12.166182	12.260558
5434	Ep300	E1A binding protein p300	2.895896	3.205612	3.146126	3.04868	3.473997	3.467575
5435	Filip1l	filamin A interacting protein 1-like	10.302995	10.412389	9.83622	10.887119	10.284697	10.368896
5436	Abhd11	abhydrolase domain containing 11	12.446602	12.472782	12.496001	12.506858	12.892568	12.937635
5437	Inppl1	inositol polyphosphate phosphatase-like 1	12.46265	12.50107	12.840191	12.355152	12.665654	12.483077
5438	Sdhaf3	succinate dehydrogenase complex assembly factor 3	1.838819	2.868196	1.310385	3.912391	3.870717	2.753193
5439	Rspo1	R-spondin homolog (Xenopus laevis)	6.614635	6.258769	6.780669	5.485755	6.281321	6.037677
5440	Antxr2	anthrax toxin receptor 2	9.20074	9.144259	8.860724	9.290829	9.445711	9.470737
5441	Rnf207	ring finger protein 207	1.762353	1.335213	1.471373	1.789671	1.449125	1.430677
5442	Sulf1	sulfatase 1	8.807186	8.832751	9.008121	9.1733	9.120657	8.610542
5443	Glt8d2	glycosyltransferase 8 domain containing 2	2.989495	1.280562	2.281064	1.277784	1.275428	1.275239
5444	Aspn	asporin	5.017582	4.843974	4.582166	4.246923	5.439114	3.809567
5445	Cd59a	CD59a antigen	12.000072	11.892074	12.043511	11.740744	12.264625	11.892382
5446	Paics	phosphoribosylaminoimidazole carboxylase, phosphoribosylaminoribosylaminoimidazole, succinocarboxamide synthetase	14.480627	14.265741	14.466252	13.919803	14.226018	13.849555
5447	Prdm8	PR domain containing 8	1.29478	1.266826	1.270762	1.281833	1.268039	1.250671
5448	Zfp429	zinc finger protein 429	8.931856	8.942592	9.581575	9.52497	8.884234	8.709989
5449	Rab11fip2	RAB11 family interacting protein 2 (class I)	7.489255	7.18894	7.43078	7.469615	7.348573	7.220195
5450	Eps8l3	EPS8-like 3	8.926489	8.903451	9.466805	11.581019	9.452332	11.20591
5451	Olfr1126	olfactory receptor 1126	2.108457	1.719951	2.323454	2.927536	3.305727	2.213686
5452	Pprc1	peroxisome proliferative activated receptor, gamma, coactivator-related 1	10.145754	10.076411	10.595025	11.206682	10.886134	11.238438
5453	Mrpl12	mitochondrial ribosomal protein L12	15.190126	15.111353	14.83011	14.276796	15.323265	15.286221
5454	Lyl1	lymphoblastomic leukemia 1	9.350446	9.276435	9.004826	7.598157	9.213887	8.950795
5455	Mbd1	methyl-CpG binding domain protein 1	11.584964	11.702133	12.119665	12.46199	11.208126	12.025863
5456	Wdr59	WD repeat domain 59	7.452814	7.502271	8.021429	7.463969	7.776307	7.894898
5457	Myh8	myosin, heavy polypeptide 8, skeletal muscle, perinatal	1.294787	1.295622	1.549115	2.00936	1.318637	1.309598
5458	Olfr1337	olfactory receptor 1337	1.340329	1.314895	1.41833	1.283553	1.42065	2.050526
5459	Olfr1010	olfactory receptor 1010	1.295384	1.289877	1.292891	1.268586	1.291818	1.284095
5460	Timm44	translocase of inner mitochondrial membrane 44	13.166584	13.232241	13.128297	13.19416	13.33193	13.407951
5461	Epo	erythropoietin	1.288383	2.963911	1.348272	2.932828	3.034107	1.907399
5462	Zfp318	zinc finger protein 318	9.170694	9.068028	9.405647	7.975556	10.060994	9.684123
5463	Tdh	L-threonine dehydrogenase	3.577269	3.609159	5.076293	2.966168	3.446125	4.457836
5464	Vipas39	VPS33B interacting protein, apical-basolateral polarity regulator, spe-39 homolog	12.300688	12.252801	12.233964	12.035601	12.173696	12.041363
5465	4930578I07Rik	RIKEN cDNA 4930578I07 gene	1.286082	1.261299	1.25842	1.284118	1.26703	1.264585
5466	Tmem42	transmembrane protein 42	12.547445	12.573685	12.310993	11.984497	12.527954	12.46199
5467	Steap4	STEAP family member 4	4.475078	4.60225	6.117199	7.071721	6.350165	4.468498
5468	Astn1	astrotactin 1	5.796111	6.034287	3.944508	2.355236	3.708405	1.692306
5469	Trpa1	transient receptor potential cation channel, subfamily A, member 1	1.968854	1.266475	1.260417	2.561098	1.263503	1.262231
5470	Aim1	absent in melanoma 1	12.42052	12.446602	13.321129	13.683349	12.021093	12.092146
5471	Slc22a16	solute carrier family 22 (organic cation transporter), member 16	5.114911	5.111757	5.189545	5.241293	4.613902	3.946609
5472	B630019A10Rik	RIKEN cDNA B630019A10 gene	1.26994	2.072732	1.269645	1.277922	1.272387	1.272531
5473	Colec10	collectin sub-family member 10	1.245567	1.254589	1.248185	1.270359	1.264854	1.919536
5474	Ifnb1	interferon beta 1, fibroblast	3.265581	2.402673	1.300774	2.569828	2.005134	2.243724
5475	Klf2	Kruppel-like factor 2 (lung)	11.494059	11.502565	12.102783	11.07198	10.839147	11.149904
5476	Krtap7-1	keratin associated protein 7-1	6.056387	6.652817	6.618225	6.375997	5.414274	5.826667
5477	Efna5	ephrin A5	9.691912	9.542204	9.757256	10.627414	10.273186	10.15699
5478	4930431F10Rik	RIKEN cDNA 4930431F10 gene	1.385156	1.300005	1.311893	1.502532	1.286956	1.301124
5479	Dtx4	deltex 4 homolog (Drosophila)	10.42925	10.565752	12.362582	11.561593	11.222828	11.258805
5480	Chn2	chimerin 2	4.195295	3.927633	1.83312	2.181965	3.367707	3.967307
5481	R3hdm1	R3H domain containing 1	6.984894	6.98787	7.149772	6.965054	6.834247	7.149543
5482	Rbm19	RNA binding motif protein 19	11.622416	11.565686	11.619267	11.650881	11.865945	11.819041
5483	Slc22a29	solute carrier family 22. member 29	9.397956	9.376781	8.657873	6.383229	9.029985	6.954372
5484	1700063H04Rik	RIKEN cDNA 1700063H04 gene	2.423459	2.951479	2.626554	2.496293	2.728611	2.119069
5485	Ubr2	ubiquitin protein ligase E3 component n-recognin 2	11.618309	11.690308	11.721418	12.676917	11.707342	12.005538
5486	Pgrmc1	progesterone receptor membrane component 1	14.822356	14.64534	14.839823	14.885149	14.787352	14.570572
5487	Sit1	suppression inducing transmembrane adaptor 1	7.385205	6.993232	5.09819	3.990657	4.053856	3.384219
5488	Vps13b	vacuolar protein sorting 13B (yeast)	6.956927	6.54011	6.980417	6.866881	6.75067	6.80511
5489	Olfr95	olfactory receptor 95	1.279616	1.281191	1.294343	1.3022	1.296664	1.305471
5490	2410002F23Rik	RIKEN cDNA 2410002F23 gene	12.172805	12.16559	11.998557	14.059562	12.60332	12.749325
5491	Cct5	chaperonin containing Tcp1, subunit 5 (epsilon)	14.915784	14.982075	15.084965	14.992616	15.186281	15.207687
5492	Cdkn2a	cyclin-dependent kinase inhibitor 2A	1.287596	1.271488	1.279539	1.259773	1.284494	1.275114
5493	9230104L09Rik	RIKEN cDNA 9230104L09 gene	1.289974	1.276217	1.289061	1.254944	1.291304	1.281473
5494	Cops8	COP9 (constitutive photomorphogenic) homolog, subunit 8 (Arabidopsis thaliana)	11.167237	11.016725	11.047315	11.2832	11.141346	11.063794
5495	Tram1l1	translocation associated membrane protein 1-like 1	4.406572	4.569348	3.99402	3.229249	4.296778	4.151522
5496	Col22a1	collagen, type XXII, alpha 1	4.237312	4.314676	4.482392	3.202323	3.680686	2.954053
5497	Lrit1	leucine-rich repeat, immunoglobulin-like and transmembrane domains 1	3.454957	3.647609	3.916369	1.827799	4.118097	2.942221
5498	Lrp8	low density lipoprotein receptor-related protein 8, apolipoprotein e receptor	3.011016	2.735516	2.373707	5.68987	4.828476	5.436203
5499	Mcpt4	mast cell protease 4	1.25935	1.428813	1.281481	1.279339	1.276004	2.51026
5500	Stk26	serine/threonine kinase 26	7.046565	6.714228	6.26112	5.411494	6.306409	5.955417
5501	Nefm	neurofilament, medium polypeptide	2.973805	3.114718	2.887853	3.99828	3.990183	4.320929
5503	Sall4	sal-like 4 (Drosophila)	6.874778	7.026972	6.767579	6.94176	6.710567	6.550204
5504	Pax1	paired box 1	3.311651	3.275558	2.955296	2.460103	3.10012	3.316159
5505	Zar1	zygote arrest 1	2.31855	3.5842	2.396045	2.956192	3.696664	2.143297
5506	Lpcat3	lysophosphatidylcholine acyltransferase 3	13.378111	13.275405	13.50135	14.032813	13.771627	13.898265
5507	Zic4	zinc finger protein of the cerebellum 4	4.342277	4.576515	4.344122	3.367355	4.389309	4.026269
5508	Prl2a1	prolactin family 2, subfamily a, member 1	1.257634	1.258532	1.248525	1.273707	1.252856	1.252147
5509	Sigirr	single immunoglobulin and toll-interleukin 1 receptor (TIR) domain	13.416804	13.445256	13.346782	12.031037	13.338954	13.039608
5510	Rnf14	ring finger protein 14	14.285296	14.29904	14.219594	13.851798	14.04379	14.120173
5511	Rbms1	RNA binding motif, single stranded interacting protein 1	13.294224	13.253516	13.425141	13.881339	13.456162	13.385166
5512	Svip	small VCP/p97-interacting protein	11.128496	11.085023	11.014787	9.048114	11.030856	10.620228
5513	Clec4g	C-type lectin domain family 4, member g	3.380727	3.826562	3.297617	4.26981	4.078597	3.953242
5514	Acyp1	acylphosphatase 1, erythrocyte (common) type	11.571931	11.557693	11.405952	9.909228	11.577586	11.416426
5515	Ambp	alpha 1 microglobulin/bikunin	8.338648	9.045411	8.491878	9.889241	8.60898	8.571522
5516	Neto1	neuropilin (NRP) and tolloid (TLL)-like 1	1.244755	1.225871	3.083024	1.245567	1.21987	1.462463
5517	Vmn1r171	vomeronasal 1 receptor 171	1.250352	1.245362	1.220311	1.257715	1.235788	1.225324
5518	Ssu72	Ssu72 RNA polymerase II CTD phosphatase homolog (yeast)	12.024869	12.011555	12.044644	12.336479	12.30761	12.544987
5519	Ccdc92	coiled-coil domain containing 92	10.281059	10.230293	9.993566	8.715999	9.703271	9.025315
5520	Arrb2	arrestin, beta 2	9.569358	9.693245	9.451818	8.926489	9.347399	9.243346
5521	Nemf	nuclear export mediator factor	11.635711	11.708028	11.515387	11.369498	11.538322	11.476578
5522	Napsa	napsin A aspartic peptidase	16.786093	16.66957	16.909783	16.672189	16.577356	16.37846
5523	Krtdap	keratinocyte differentiation associated protein	1.821222	1.282275	1.332353	1.299261	1.293789	1.303576
5524	Ranbp3	RAN binding protein 3	5.404977	5.93312	5.271904	6.336944	5.873774	5.946783
5526	Mvb12a	multivesicular body subunit 12A	13.273821	13.24631	13.241331	13.111861	13.301217	13.163259
5528	Dennd1a	DENN/MADD domain containing 1A	11.922174	12.009147	11.823508	11.860291	11.84831	11.516592
5529	Atp11b	ATPase, class VI, type 11B	11.495146	11.241621	11.532082	11.330901	11.483939	11.25235
5530	Gm12580	predicted gene 12580	1.282958	1.281007	1.291672	1.255248	1.286923	1.284034
5531	Msln	mesothelin	8.104497	7.005667	8.123599	9.254757	9.276792	9.380014
5532	Bicc1	bicaudal C homolog 1 (Drosophila)	13.613081	13.553806	13.695302	13.015002	13.70305	13.030223
5533	Ptgr2	prostaglandin reductase 2	12.326642	12.39694	12.404786	10.418108	12.630916	12.438228
5534	Nsdhl	NAD(P) dependent steroid dehydrogenase-like	6.832759	7.013211	6.631753	6.217395	7.264431	7.099701
5535	Col19a1	collagen, type XIX, alpha 1	5.326382	4.784817	3.907439	1.276235	3.876721	2.095942
5536	Tmed11	transmembrane emp24 protein transport domain containing	1.236381	1.231521	1.224717	1.230942	1.241234	1.237128
5537	Csf2rb2	colony stimulating factor 2 receptor, beta 2, low-affinity (granulocyte-macrophage)	8.887404	8.748909	8.90478	9.302887	9.477733	9.353367
5538	Pcdhb20	protocadherin beta 20	6.411682	6.426981	6.004212	6.259355	6.911914	6.304425
5539	Rhobtb1	Rho-related BTB domain containing 1	10.074417	10.239298	10.824692	9.871155	9.942662	10.32978
5540	Mocs3	molybdenum cofactor synthesis 3	10.924684	10.812583	11.01545	11.55299	11.110085	11.136728
5541	Grin3a	glutamate receptor ionotropic, NMDA3A	1.386754	1.273535	1.277781	1.272856	1.283639	1.923232
5542	Ccdc184	coiled-coil domain containing 184	5.343168	4.758259	5.009547	5.008411	5.355431	5.011777
5543	Gm24463	predicted gene, 24463	7.010714	6.864453	6.93421	7.449179	7.309733	7.660056
5544	Ica1l	islet cell autoantigen 1-like	9.023191	9.253593	8.401588	7.919496	8.11675	7.919729
5545	1600014C23Rik	RIKEN cDNA 1600014C23 gene	4.667508	4.753467	3.205323	1.292885	5.241293	5.479448
5546	Nfatc3	nuclear factor of activated T cells, cytoplasmic, calcineurin dependent 3	11.388294	11.501924	11.330901	11.33765	11.151277	11.298426
5547	Olfr485	olfactory receptor 485	2.160339	2.309891	1.955573	1.250695	1.231757	1.233418
5548	3300002I08Rik	RIKEN cDNA 3300002I08 gene	1.280377	1.311982	1.300822	1.297222	1.306192	1.312867
5549	Clec4a3	C-type lectin domain family 4, member a3	8.240816	8.057314	7.747513	6.785059	7.081854	7.021451
5550	Slain1	SLAIN motif family, member 1	7.175507	6.834247	7.017058	7.276526	7.218499	6.511492
5551	Dpp3	dipeptidylpeptidase 3	12.671553	12.620177	12.536495	13.047072	13.0794	13.153349
5552	Kctd19	potassium channel tetramerisation domain containing 19	3.069592	2.857672	2.645787	2.33651	3.039398	2.586451
5553	Ccdc15	coiled-coil domain containing 15	7.062342	7.195482	6.882878	6.917939	7.019807	6.808143
5554	Sugp2	SURP and G patch domain containing 2	7.841128	7.870513	7.981162	8.128705	8.115582	8.287952
5555	Cpne9	copine family member IX	1.476072	1.740061	2.512351	1.564801	1.284619	1.89618
5556	Olfr784	olfactory receptor 784	1.267616	1.239873	1.304405	1.273856	1.22929	1.656378
5557	Pon2	paraoxonase 2	5.376162	5.232252	4.879725	6.705384	5.419981	5.610195
5558	Hand2	heart and neural crest derivatives expressed transcript 2	1.285058	2.180498	1.706713	1.299852	2.236644	2.560206
5559	4921511H03Rik	RIKEN cDNA 4921511H03 gene	3.535577	2.968348	3.145809	2.55609	3.483812	3.285266
5560	Igf1	insulin-like growth factor 1	9.217127	9.124673	9.061762	8.820578	9.276204	8.187723
5561	Stx18	syntaxin 18	12.936756	12.833512	13.413216	13.158087	13.116861	12.913708
5562	Sh3pxd2b	SH3 and PX domains 2B	7.477519	7.203574	7.285243	7.60202	7.597834	7.043845
5563	Lpgat1	lysophosphatidylglycerol acyltransferase 1	13.019071	12.990346	12.677761	12.863541	12.62115	12.66006
5564	Ptprm	protein tyrosine phosphatase, receptor type, M	6.642077	6.380737	6.313103	6.84947	6.770166	6.265549
5565	Rad51	RAD51 homolog	8.783965	8.774018	7.487952	7.01728	7.49943	6.694319
5566	Klhdc3	kelch domain containing 3	13.148731	12.963686	13.125852	13.731157	13.135091	12.76825
5567	Cpsf3l	cleavage and polyadenylation specific factor 3-like	10.264146	10.147552	10.215039	9.91995	10.539731	10.330064
5568	Sdf2	stromal cell derived factor 2	14.638338	14.654555	14.808603	14.197777	14.537246	14.583908
5569	Itsn2	intersectin 2	6.434325	6.337268	6.584016	6.598159	6.669047	6.676057
5570	Acoxl	acyl-Coenzyme A oxidase-like	4.942198	4.514583	4.752724	4.27693	3.201122	3.208132
5571	Chic2	cysteine-rich hydrophobic domain 2	10.06563	9.992922	10.291579	11.240049	10.125823	9.894711
5572	Fam117a	family with sequence similarity 117, member A	8.991979	8.857648	8.779118	8.36256	9.884586	9.204413
5573	Zfp710	zinc finger protein 710	12.120726	12.120346	12.356346	11.977598	12.594867	12.374212
5574	5830411J07Rik	RIKEN cDNA 5830411J07 gene	3.7543	3.308183	1.638253	3.953737	3.563305	3.795505
5575	Olfr510	olfactory receptor 510	1.241734	2.486825	2.206571	2.49978	2.407744	1.259663
5576	Rnft1	ring finger protein, transmembrane 1	10.910235	10.61931	10.918618	10.651432	11.074736	10.926609
5577	Cox7a1	cytochrome c oxidase subunit VIIa 1	13.782662	13.81407	12.948324	12.288137	12.805004	12.258617
5578	Nudt7	nudix (nucleoside diphosphate linked moiety X)-type motif 7	11.870317	11.8007	11.959126	12.026635	12.57041	13.066795
5579	Pou6f2	POU domain, class 6, transcription factor 2	5.145413	4.356114	5.58746	4.208631	4.123211	4.453783
5580	Fam228b	family with sequence similarity 228, member B	6.316352	6.352248	6.039651	5.110854	6.255782	6.074663
5581	Msantd1	Myb/SANT-like DNA-binding domain containing 1	7.057368	7.624239	7.057368	6.868226	7.039867	7.117493
5582	Usp44	ubiquitin specific peptidase 44	6.622497	6.36605	6.224782	7.837177	6.247255	6.338262
5584	Mxd4	Max dimerization protein 4	9.432855	9.355669	9.520151	9.560384	9.464599	9.408694
5585	Nkx2-6	NK2 homeobox 6	2.627715	3.435661	3.764749	3.418858	2.57963	3.754116
5586	Zfp572	zinc finger protein 572	2.094728	3.457394	3.340029	2.447856	3.306176	2.493746
5587	Phospho1	phosphatase, orphan 1	2.858631	3.290279	3.188656	3.52854	3.229408	2.799969
5589	Cep63	centrosomal protein 63	12.203458	12.256748	12.245296	12.032601	12.204317	12.042503
5590	Psmd8	proteasome (prosome, macropain) 26S subunit, non-ATPase, 8	13.131738	12.996	13.195802	14.178171	13.462699	13.578449
5591	Nfxl1	nuclear transcription factor, X-box binding-like 1	9.385223	9.093215	9.355397	9.821394	9.233937	9.168732
5592	Gng13	guanine nucleotide binding protein (G protein), gamma 13	1.871096	1.409486	2.538163	1.227835	1.224527	2.45276
5593	Actc1	actin, alpha, cardiac muscle 1	8.417066	8.347869	7.810278	8.128948	8.068784	8.48737
5594	Adam7	a disintegrin and metallopeptidase domain 7	2.821938	2.97354	1.497008	1.27844	3.545368	1.853234
5595	Diras1	DIRAS family, GTP-binding RAS-like 1	2.351898	1.847715	2.273032	1.317763	4.352338	2.908513
5596	Trabd	TraB domain containing	12.462429	12.46265	12.519748	12.955987	12.43372	12.667669
5597	Apbb2	amyloid beta (A4) precursor protein-binding, family B, member 2	13.059357	12.918142	12.306679	11.903445	12.758979	12.28766
5598	Gabrd	gamma-aminobutyric acid (GABA) A receptor, subunit delta	5.38521	5.232949	5.260493	6.543859	5.304284	6.142255
5599	P3h3	prolyl 3-hydroxylase 3	9.103291	9.300053	8.981243	8.581316	9.153634	8.958202
5601	Spcs1	signal peptidase complex subunit 1 homolog (S. cerevisiae)	15.533795	15.423372	15.354957	15.308849	15.282084	15.25566
5602	Srsf11	serine/arginine-rich splicing factor 11	11.256417	11.218945	10.985751	11.790314	11.47227	11.77846
5603	Ptchd1	patched domain containing 1	4.814198	4.372506	3.709361	2.474323	5.036624	3.836786
5604	Letm2	leucine zipper-EF-hand containing transmembrane protein 2	7.841626	7.777999	7.967826	6.674309	7.627417	7.443878
5605	Ipo9	importin 9	7.528292	7.254904	7.551512	7.166182	7.766378	7.604393
5606	Rrp7a	ribosomal RNA processing 7 homolog A (S. cerevisiae)	5.465248	5.46046	5.344072	5.730389	5.600803	5.551557
5607	1700023E05Rik	RIKEN cDNA 1700023E05 gene	1.267178	1.266363	1.265995	1.264854	1.265819	1.266104
5608	Rps6ka1	ribosomal protein S6 kinase polypeptide 1	9.075998	9.083963	8.828635	9.132253	9.128967	9.280217
5609	Mgst2	microsomal glutathione S-transferase 2	7.832211	7.479098	7.366106	6.012785	5.568591	5.210442
5610	Ube4a	ubiquitination factor E4A	5.32017	5.135922	5.07261	5.885772	5.283597	5.825915
5611	Mtmr3	myotubularin related protein 3	11.216545	11.132448	11.134142	11.688583	11.016197	10.987975
5612	Olfr1362	olfactory receptor 1362	1.325994	3.665563	2.4354	1.337988	2.679691	1.710147
5613	Crtam	cytotoxic and regulatory T cell molecule	6.297982	6.481516	5.427947	8.635556	4.185398	4.329299
5614	Mycbp	c-myc binding protein	11.786553	11.722941	11.523929	11.593308	11.663921	11.652838
5615	Vps28	vacuolar protein sorting 28 (yeast)	15.265414	15.241231	15.181391	15.024154	15.096044	15.057058
5616	Mkrn2	makorin, ring finger protein, 2	9.635627	9.598378	9.77868	10.151386	9.808679	9.761328
5617	Gsdmc	gasdermin C	8.353791	7.135859	7.903748	7.407705	8.640578	7.707748
5618	Mgat2	mannoside acetylglucosaminyltransferase 2	11.141648	10.927252	10.967024	10.50212	10.731675	10.477539
5619	Jagn1	jagunal homolog 1 (Drosophila)	13.470966	13.42622	13.331163	13.266327	13.621524	13.825647
5620	Lamp1	lysosomal-associated membrane protein 1	16.433641	16.497388	16.492316	16.386823	16.243443	16.194089
5621	Ptprv	protein tyrosine phosphatase, receptor type, V	1.294937	1.297979	1.303399	1.384567	1.319409	1.30672
5622	Tnfaip8l2	tumor necrosis factor, alpha-induced protein 8-like 2	7.763796	7.704266	7.392582	6.92825	6.698435	6.894679
5623	Jchain	immunoglobulin joining chain	9.596116	9.527068	7.110483	5.587951	5.521714	5.042895
5624	Olfr1044	olfactory receptor 1044	1.277154	1.655407	1.287226	2.534124	1.29531	1.289959
5625	Ropn1l	ropporin 1-like	11.93669	11.887947	12.156328	11.271566	11.47509	11.233498
5626	Mpv17	MpV17 mitochondrial inner membrane protein	13.330168	13.260521	13.241715	12.042217	13.105402	12.725171
5627	LOC102641619	uncharacterized LOC102641619	1.975466	3.020331	2.001999	2.450372	2.404698	2.415726
5628	Lypd3	Ly6/Plaur domain containing 3	6.248576	4.143823	6.029707	8.374028	7.243351	6.854091
5629	Aurka	aurora kinase A	10.000434	10.066475	9.178754	9.408876	8.417233	8.467846
5630	Zfp248	zinc finger protein 248	1.922962	1.731181	1.444208	1.692805	1.475869	1.405215
5631	Pdgfrb	platelet derived growth factor receptor, beta polypeptide	10.837115	11.094485	10.247523	11.11751	11.973247	11.832771
5632	Tle3	transducin-like enhancer of split 3, homolog of Drosophila E(spl)	7.773546	7.711028	7.9656	8.743362	7.336606	7.580621
5633	Tnp1	transition protein 1	5.981354	6.320356	6.272776	6.579188	5.569764	5.911574
5634	Usp47	ubiquitin specific peptidase 47	11.867516	11.760725	11.867807	11.59531	11.900859	11.825396
5635	Cd52	CD52 antigen	13.77559	13.717231	12.209308	11.172816	11.822546	11.581691
5636	Tmprss11g	transmembrane protease, serine 11g	1.989515	1.298705	1.991573	1.294233	2.201801	1.339385
5637	Ccdc30	coiled-coil domain containing 30	5.005688	4.768752	4.724575	3.909452	5.057303	5.051213
5638	Ifi202b	interferon activated gene 202B	1.266919	1.256871	1.262641	3.018281	2.403624	2.590425
5639	C8b	complement component 8, beta polypeptide	1.278224	1.287283	1.284771	1.301847	1.294879	1.297588
5640	Olfr924	olfactory receptor 924	1.356774	1.317536	1.415966	1.286549	1.43966	1.401297
5641	Slc35b3	solute carrier family 35, member B3	10.498149	10.50212	10.407541	11.673438	10.10422	10.597737
5642	Fam184a	family with sequence similarity 184, member A	7.402016	7.338692	6.865526	6.385125	6.873202	6.77052
5643	Zfp444	zinc finger protein 444	13.378736	13.331163	13.013312	12.315612	13.15714	12.531982
5645	9230112D13Rik	RIKEN cDNA 9230112D13 gene	3.01602	2.799325	1.78254	1.296444	3.301459	1.813864
5646	LOC102641083	uncharacterized LOC102641083	1.324024	1.282694	1.28103	1.344654	1.289979	1.274571
5647	Atp1b1	ATPase, Na+/K+ transporting, beta 1 polypeptide	16.914837	16.880105	16.854827	16.309374	16.699002	16.764119
5649	B230208H11Rik	RIKEN cDNA B230208H11 gene	7.054866	6.89881	6.199888	10.117276	7.257227	7.946893
5650	A730036I17Rik	RIKEN cDNA A730036I17 gene	1.290916	1.266257	1.263478	2.917902	2.076758	1.252468
5651	Gp1bb	glycoprotein Ib, beta polypeptide	4.67404	4.327759	4.850646	5.519444	4.970244	4.899673
5652	Gsg2	germ cell-specific gene 2	8.048004	7.999614	6.935018	5.984571	8.027231	7.691239
5653	Pkp1	plakophilin 1	4.160912	4.399363	5.314689	4.695861	5.357489	4.755494
5654	Urb1	URB1 ribosome biogenesis 1 homolog (S. cerevisiae)	8.557643	8.511658	8.78095	8.87865	8.760567	8.811167
5655	Tmtc3	transmembrane and tetratricopeptide repeat containing 3	10.505216	10.20469	10.343283	10.274139	10.525123	10.134485
5656	R3hcc1	R3H domain and coiled-coil containing 1	10.02786	9.996025	10.038455	10.962499	10.559133	10.51926
5657	Cops6	COP9 (constitutive photomorphogenic) homolog, subunit 6 (Arabidopsis thaliana)	14.529039	14.477261	14.497304	14.436895	14.63537	14.550422
5658	Krt80	keratin 80	7.9656	7.755386	7.844319	7.562937	7.211633	7.218634
5659	Pias3	protein inhibitor of activated STAT 3	3.088071	3.536088	3.604344	4.506652	3.458854	4.126888
5660	Xpo5	exportin 5	8.199488	8.036831	7.997502	8.156066	8.125208	7.962798
5661	Arpc2	actin related protein 2/3 complex, subunit 2	13.189423	12.99206	13.042986	13.588331	13.506784	13.614602
5662	Rnf220	ring finger protein 220	8.811408	8.93242	9.1733	9.640287	8.961786	9.197158
5663	Usp49	ubiquitin specific peptidase 49	4.573243	4.218768	4.272829	4.905684	4.127644	4.684528
5664	Ikbip	IKBKB interacting protein	10.428912	10.441929	10.005364	9.442478	10.155082	10.013003
5665	4930465K10Rik	RIKEN cDNA 4930465K10 gene	1.304737	1.298731	1.316853	2.046828	1.334625	1.317326
5666	Iqcg	IQ motif containing G	12.027806	11.909653	11.252696	9.987667	11.911716	11.363895
5667	Nol7	nucleolar protein 7	9.60359	9.46202	9.354522	8.350601	9.322749	8.92201
5668	Pcnxl2	pecanex-like 2 (Drosophila)	1.354948	2.021472	2.506348	1.300955	1.846815	3.31459
5670	Nrip1	nuclear receptor interacting protein 1	10.926128	10.761855	11.06742	11.793198	10.851102	10.768533
5672	Golt1b	golgi transport 1 homolog B (S. cerevisiae)	10.254016	10.247205	9.832231	11.004305	10.258509	10.471138
5673	Trim24	tripartite motif-containing 24	12.104278	12.10076	12.439119	13.297682	12.687421	13.066306
5674	Grem2	gremlin 2 homolog, cysteine knot superfamily (Xenopus laevis)	8.389342	7.103758	7.297454	10.942089	11.400717	9.352799
5675	Phax	phosphorylated adaptor for RNA export	10.003991	10.024675	10.423217	10.398287	10.124633	10.148881
5676	Map2k3os	mitogen-activated protein kinase kinase 3, opposite strand	7.845795	7.874604	8.207231	7.815237	8.780087	8.848965
5677	Ankrd53	ankyrin repeat domain 53	1.264726	2.493052	1.347021	1.273631	2.0877	1.730341
5678	Tas2r108	taste receptor, type 2, member 108	1.325208	1.286219	1.280314	1.337892	1.275251	1.276863
5679	Psg16	pregnancy specific glycoprotein 16	1.474143	1.292771	1.799288	3.84162	4.192417	4.768298
5680	Smpdl3a	sphingomyelin phosphodiesterase, acid-like 3A	16.798365	16.745876	16.893824	16.467446	16.069251	15.920972
5681	Fabp12	fatty acid binding protein 12	4.603613	4.163514	4.053508	3.083191	4.121229	3.450978
5682	Cep85l	centrosomal protein 85-like	6.570695	6.947801	7.120168	7.684248	6.999898	6.936277
5683	Emcn	endomucin	13.772339	13.559362	13.186963	13.240879	13.703645	13.186963
5684	Kcne2	potassium voltage-gated channel, Isk-related subfamily, gene 2	1.31799	1.931514	1.278712	4.929679	1.275461	1.276776
5685	Zdhhc12	zinc finger, DHHC domain containing 12	10.575805	10.550458	10.742721	11.425724	10.995922	11.195327
5686	Krt42	keratin 42	1.306057	1.271037	1.271774	1.318312	1.271631	1.274452
5687	Slc6a1	solute carrier family 6 (neurotransmitter transporter, GABA), member 1	1.87169	1.278043	2.301593	1.549592	1.285723	1.291374
5688	Fndc1	fibronectin type III domain containing 1	7.112831	6.282656	6.326504	5.878847	6.330788	5.359972
5689	Dnajb1	DnaJ (Hsp40) homolog, subfamily B, member 1	14.428256	14.494975	14.307558	13.754856	13.874435	13.901912
5690	4921507P07Rik	RIKEN cDNA 4921507P07 gene	4.757699	4.588934	4.995633	6.376745	4.597565	4.798707
5691	Dmrtc1c2	DMRT-like family C1c2	1.284336	1.347867	1.307923	1.29451	1.321066	1.324808
5692	Lrrc26	leucine rich repeat containing 26	7.964315	6.952759	7.231439	5.800922	7.098778	6.634236
5693	Kif23	kinesin family member 23	3.43945	2.919419	3.203348	3.902279	3.143908	2.828799
5695	Zfp273	zinc finger protein 273	8.651289	8.513864	8.318146	6.738988	8.66734	8.239027
5696	Specc1	sperm antigen with calponin homology and coiled-coil domains 1	12.199547	12.215851	12.458887	13.58614	12.791855	13.160398
5697	Gp9	glycoprotein 9 (platelet)	4.321892	4.384131	5.328196	6.086699	5.00547	5.059871
5698	Olfr1489	olfactory receptor 1489	1.293255	1.268356	1.264918	1.286194	1.272902	1.269818
5699	Mettl3	methyltransferase like 3	7.56032	7.52372	7.895964	5.449845	7.510922	7.262747
5700	Glod4	glyoxalase domain containing 4	12.79025	12.666861	12.751199	12.60332	13.041148	12.885476
5701	Olfr419	olfactory receptor 419	1.261701	1.262819	1.256213	2.387389	1.260455	1.260315
5702	Tmem150c	transmembrane protein 150C	7.363832	7.068241	7.122547	6.0388	7.162989	6.815516
5703	1810065E05Rik	RIKEN cDNA 1810065E05 gene	1.283608	1.29131	1.295587	1.256086	1.302433	1.291717
5704	Ccndbp1	cyclin D-type binding-protein 1	13.43384	13.422456	13.419294	13.402046	13.274373	13.251267
5705	Fcrla	Fc receptor-like A	5.774617	5.913977	5.323316	4.631232	4.256456	3.689229
5706	Asb12	ankyrin repeat and SOCS box-containing 12	1.252793	1.25119	1.223323	1.264268	1.246876	2.113863
5707	Vmn1r195	vomeronasal 1 receptor 195	4.636811	4.660716	4.882683	4.585551	4.89641	4.523537
5708	Npdc1	neural proliferation, differentiation and control 1	13.480632	13.295383	13.488404	13.608464	13.515709	13.540877
5709	Agbl4	ATP/GTP binding protein-like 4	1.261395	1.260622	1.477536	2.758557	2.646868	1.269176
5710	Alyref	Aly/REF export factor	12.433468	12.459969	12.172465	12.775807	12.555412	12.534541
5711	LOC545964	uncharacterized LOC545964	1.273864	1.351031	1.281732	5.194538	1.523352	1.29601
5712	Klc3	kinesin light chain 3	8.546758	8.547104	8.687945	10.581584	8.897608	8.821383
5713	Cahm	colon adenocarcinoma hypermethylated RNA	1.278261	1.280852	1.285897	1.271413	1.2871	1.28492
5714	1700080G18Rik	RIKEN cDNA 1700080G18 gene	8.998841	8.959412	8.491579	10.419372	9.419787	9.594579
5715	Oas1f	2'-5' oligoadenylate synthetase 1F	10.272214	10.50008	11.844352	9.904524	9.989554	9.929559
5716	Pllp	plasma membrane proteolipid	4.144028	4.44187	3.940456	2.570196	4.02764	4.461624
5718	Zdhhc7	zinc finger, DHHC domain containing 7	11.523193	11.534826	11.453766	11.560298	11.57435	11.493743
5719	Stard3	START domain containing 3	12.600263	12.555709	12.628578	12.581787	12.69502	12.416726
5720	Zfp296	zinc finger protein 296	7.876517	7.949619	8.445022	5.828638	7.698144	6.980554
5721	Brms1	breast cancer metastasis-suppressor 1	10.051906	10.10954	10.234868	10.841578	9.897743	9.997876
5722	Nudt14	nudix (nucleoside diphosphate linked moiety X)-type motif 14	10.798312	10.736784	10.635802	10.575979	10.913616	11.041501
5723	Dennd2a	DENN/MADD domain containing 2A	8.315859	8.63394	7.6939	8.044322	8.739621	8.685769
5724	Cdca8	cell division cycle associated 8	10.39948	10.398287	9.252995	9.576864	8.56509	8.650361
5725	Ank	progressive ankylosis	9.284547	9.067663	9.044197	8.993771	9.458597	9.213887
5726	Zfp672	zinc finger protein 672	10.87594	10.987975	10.40068	11.351691	11.004997	11.651872
5727	Abtb2	ankyrin repeat and BTB (POZ) domain containing 2	11.261257	11.265618	11.002162	11.852615	11.318377	11.192457
5728	Etfb	electron transferring flavoprotein, beta polypeptide	16.864731	16.812178	16.916835	16.447192	17.112674	16.820271
5729	Rbfa	ribosome binding factor A	10.299124	10.518437	10.37077	10.615814	10.641706	10.714091
5730	Gsto1	glutathione S-transferase omega 1	14.226715	14.11556	14.19197	14.715329	14.467534	14.326265
5732	Chmp2a	charged multivesicular body protein 2A	13.228961	13.171137	13.17869	13.49765	13.541415	13.605584
5733	Hmbs	hydroxymethylbilane synthase	13.506416	13.478975	13.327396	13.342545	14.003826	14.292392
5734	Dok7	docking protein 7	8.064833	8.072125	7.152555	7.445948	7.270781	7.507822
5735	Cuzd1	CUB and zona pellucida-like domains 1	4.833172	3.668577	3.804794	4.094628	4.304773	1.260947
5736	Alg3	asparagine-linked glycosylation 3 (alpha-1,3-mannosyltransferase)	9.190526	9.140092	9.059394	9.041719	9.351663	9.607545
5737	Klk1b8	kallikrein 1-related peptidase b8	16.10034	16.161153	16.269327	16.181571	16.128017	16.083746
5738	Prl	prolactin	2.2576	1.805906	2.251511	1.261476	1.311146	1.266899
5739	Psmb4	proteasome (prosome, macropain) subunit, beta type 4	15.58006	15.601067	15.469824	15.76802	15.588469	15.774276
5740	4930590J08Rik	RIKEN cDNA 4930590J08 gene	1.788795	2.521738	2.727808	1.300889	1.256202	1.634302
5741	Sel1l	sel-1 suppressor of lin-12-like (C. elegans)	8.855648	8.720202	8.767422	9.543426	8.535498	8.771387
5742	Traf3ip1	TRAF3 interacting protein 1	9.316868	9.258399	9.028509	8.312267	9.140092	8.96595
5743	Abcg3	ATP-binding cassette, sub-family G (WHITE), member 3	2.154552	2.971153	1.258915	1.292019	1.269852	1.91466
5744	Pld6	phospholipase D family, member 6	7.207582	7.354424	6.622497	5.389463	7.077479	7.042825
5745	Igsf10	immunoglobulin superfamily, member 10	5.683236	5.81822	5.352258	4.553754	5.628162	4.901862
5746	Ppp1r3g	protein phosphatase 1, regulatory (inhibitor) subunit 3G	1.321656	1.883711	1.323845	6.039876	1.350066	1.315536
5747	1700113H08Rik	RIKEN cDNA 1700113H08 gene	5.783311	5.214224	4.875948	5.451509	4.921469	4.785251
5748	6330416G13Rik	RIKEN cDNA 6330416G13 gene	10.124633	10.357694	10.14511	11.230707	10.000053	10.222742
5749	Bcl7a	B cell CLL/lymphoma 7A	12.36575	12.397879	12.273184	11.634498	12.087354	12.054739
5750	Igsf9	immunoglobulin superfamily, member 9	4.756392	5.294683	4.643971	3.265248	5.623378	4.799487
5751	Ccdc39	coiled-coil domain containing 39	4.772741	5.08851	4.587137	2.918055	4.211413	3.677092
5752	Dbx1	developing brain homeobox 1	3.463718	3.573244	3.765828	3.184576	3.30077	3.852526
5753	Phlpp1	PH domain and leucine rich repeat protein phosphatase 1	9.076581	8.823577	9.079287	8.782773	9.001086	8.64606
5754	Elfn1	leucine rich repeat and fibronectin type III, extracellular 1	8.003532	8.079745	7.866133	7.069175	8.156981	7.556397
5755	Eps15	epidermal growth factor receptor pathway substrate 15	8.943503	8.909261	9.25744	9.506965	8.822253	9.102644
5756	Zfp511	zinc finger protein 511	10.142687	10.26605	10.320944	10.50257	10.500641	10.501008
5757	Ltbr	lymphotoxin B receptor	12.629358	12.728972	13.015002	13.285841	13.078794	13.146124
5758	Slc25a33	solute carrier family 25, member 33	11.322579	11.276896	11.718597	12.981976	10.784015	10.975858
5759	Atp2b3	ATPase, Ca++ transporting, plasma membrane 3	5.940154	1.364168	1.279072	2.365305	1.288536	1.294605
5762	Glrx5	glutaredoxin 5 homolog (S. cerevisiae)	14.758284	14.671885	14.571429	15.609174	15.369591	15.525458
5763	Zc2hc1b	zinc finger, C2HC-type containing 1B	1.264754	1.274345	1.275133	1.286686	1.288935	1.881998
5764	Mob2	MOB kinase activator 2	11.369025	11.336341	11.468465	11.781072	11.121946	10.93713
5765	Usp14	ubiquitin specific peptidase 14	8.715999	8.498695	8.539485	9.184761	8.951633	9.232882
5766	Paqr3	progestin and adipoQ receptor family member III	2.280262	1.768053	1.324488	3.221585	3.054306	1.521677
5767	Smim3	small integral membrane protein 3	10.040334	10.076061	10.24514	11.718888	11.046575	11.65042
5768	Arid4a	AT rich interactive domain 4A (RBP1-like)	9.214229	8.924412	9.286444	8.991574	8.854114	8.677539
5769	Dnajc15	DnaJ (Hsp40) homolog, subfamily C, member 15	14.690832	14.640319	14.410296	14.043372	14.426792	14.251225
5770	Cfd	complement factor D (adipsin)	9.600829	5.433688	8.514255	10.98446	13.093159	9.721546
5771	Ctgf	connective tissue growth factor	13.73033	14.01484	13.686528	15.049263	13.562548	13.944876
5772	C630050I24Rik	RIKEN cDNA C630050I24 gene	3.986058	3.948931	5.394595	4.519491	3.620582	5.142205
5773	Serpina3c	serine (or cysteine) peptidase inhibitor, clade A, member 3C	1.512306	1.324808	1.405945	6.900699	5.07158	4.144028
5774	Gjd4	gap junction protein, delta 4	2.346978	1.247986	2.768217	2.991509	1.232248	2.811232
5775	Hiat1	hippocampus abundant gene transcript 1	12.227888	12.104278	12.025863	12.0743	11.98927	11.976105
5776	LOC102639958	uncharacterized LOC102639958	1.268984	2.375762	1.269042	3.845512	1.249699	1.656118
5777	Gm34014	predicted gene, 34014	9.401117	9.464599	9.426556	9.196323	9.259184	9.507795
5778	Sdc2	syndecan 2	13.065314	12.95434	12.634741	12.062966	12.424145	12.080105
5779	Plekhd1	pleckstrin homology domain containing, family D (with coiled-coil domains) member 1	9.166112	9.334163	9.072562	8.030796	8.993771	8.629781
5780	Efcab14	EF-hand calcium binding domain 14	12.951137	13.01243	13.078504	12.630238	12.713985	12.912242
5781	Rgn	regucalcin	10.437674	10.357381	10.50467	10.203499	10.066778	10.322023
5782	E2f4	E2F transcription factor 4	7.851177	7.819684	7.901067	8.251856	8.041745	8.152848
5783	Psd2	pleckstrin and Sec7 domain containing 2	3.709169	3.172307	3.08993	1.577764	3.278782	1.2929
5784	Snrpc	U1 small nuclear ribonucleoprotein C	12.865317	12.884625	12.729785	12.935324	12.912242	12.982459
5785	Oaz3	ornithine decarboxylase antizyme 3	1.948584	2.020948	1.28241	3.442799	3.233318	1.804231
5786	Cdk5	cyclin-dependent kinase 5	10.301176	10.372463	10.087068	9.673008	10.416959	10.170406
5787	Soga3	SOGA family member 3	1.583907	1.318411	2.636061	1.625596	1.317017	1.982437
5788	Mmab	methylmalonic aciduria (cobalamin deficiency) type B homolog (human)	8.446446	8.485438	8.283558	7.469424	8.2267	8.225369
5789	Tcaf1	TRPM8 channel-associated factor 1	8.824779	8.503991	9.194678	8.90282	9.223698	8.980902
5791	Dab2	disabled 2, mitogen-responsive phosphoprotein	14.539108	14.539108	14.835019	15.789217	14.397783	14.908288
5792	Bend5	BEN domain containing 5	12.392085	12.227153	11.711943	11.65629	12.558156	12.09792
5793	Wipi1	WD repeat domain, phosphoinositide interacting 1	9.703856	9.682238	10.103599	10.908883	9.404294	8.890313
5794	A230050P20Rik	RIKEN cDNA A230050P20 gene	10.191425	10.335246	11.016197	10.070454	10.474411	10.273186
5795	Triobp	TRIO and F-actin binding protein	10.271135	10.190824	10.648822	10.893457	10.347227	10.243072
5796	B3galnt2	UDP-GalNAc:betaGlcNAc beta 1,3-galactosaminyltransferase, polypeptide 2	10.857037	10.750611	10.640464	8.629781	10.935874	10.945863
5798	Mcm2	minichromosome maintenance deficient 2 mitotin (S. cerevisiae)	10.912533	10.793339	9.499312	9.93378	10.931092	10.746577
5799	Fyco1	FYVE and coiled-coil domain containing 1	4.31249	4.525084	4.686746	4.172761	4.378311	4.842294
5800	Vmn1r199	vomeronasal 1 receptor 199	3.886899	4.28726	2.970645	3.485025	4.109409	4.147579
5801	Cdk19	cyclin-dependent kinase 19	10.439915	10.347962	10.467256	9.904813	10.025004	9.60646
5802	Rc3h2	ring finger and CCCH-type zinc finger domains 2	10.17852	10.288994	10.233366	10.348513	9.744154	9.865337
5803	A430035B10Rik	RIKEN cDNA A430035B10 gene	8.269579	8.205785	7.925374	7.456974	7.878283	7.427124
5804	Ankk1	ankyrin repeat and kinase domain containing 1	3.952763	2.647854	4.378496	1.553976	2.981328	3.969238
5805	Zscan12	zinc finger and SCAN domain containing 12	10.509926	10.637404	10.657115	10.789002	10.484134	10.599173
5806	Poll	polymerase (DNA directed), lambda	10.792147	10.772708	10.88066	10.330399	10.821927	10.473807
5807	Scrn2	secernin 2	9.660259	9.905265	9.658475	8.333191	10.00297	9.814866
5808	Ggnbp1	gametogenetin binding protein 1	10.426314	10.47212	10.310023	10.051631	10.442141	10.00297
5809	Fam181b	family with sequence similarity 181, member B	7.234492	6.915579	6.610195	5.538958	7.310471	6.374489
5810	Gm6377	predicted gene 6377	2.059576	2.861058	3.662116	2.754231	2.215854	2.139804
5811	Elof1	elongation factor 1 homolog (ELF1, S. cerevisiae)	14.585241	14.56067	14.322602	14.173823	14.478129	14.182689
5812	Mtdh	metadherin	13.55143	13.506416	13.447827	13.729618	13.55143	13.690904
5813	Dctpp1	dCTP pyrophosphatase 1	13.746572	13.729618	13.460299	13.130084	13.745973	13.436089
5814	Prkaa1	protein kinase, AMP-activated, alpha 1 catalytic subunit	11.107523	10.929924	11.079688	10.99223	11.039036	10.963719
5815	Junb	jun B proto-oncogene	12.71513	12.751199	13.382268	15.629591	14.125172	14.457279
5817	Bud13	BUD13 homolog (yeast)	8.081248	8.107107	8.162428	8.641963	8.197557	8.046728
5818	Zbbx	zinc finger, B-box domain containing	1.260391	1.236071	1.297797	1.269201	1.226571	1.244663
5819	Myo16	myosin XVI	2.143655	1.256181	1.263904	1.28786	1.259014	1.261656
5820	Gcat	glycine C-acetyltransferase (2-amino-3-ketobutyrate-coenzyme A ligase)	12.846376	12.964203	12.566951	12.091878	11.94713	11.789698
5821	Sin3a	transcriptional regulator, SIN3A (yeast)	10.369461	10.341616	10.379759	11.179923	10.44154	10.454907
5822	Serpina3n	serine (or cysteine) peptidase inhibitor, clade A, member 3N	4.315327	4.185212	7.248206	10.064519	8.252886	8.428201
5823	Ocrl	oculocerebrorenal syndrome of Lowe	5.142833	4.655345	4.339462	5.052357	4.94577	5.256344
5824	Rnf213	ring finger protein 213	12.723827	12.854799	14.475444	12.30572	12.400378	12.294841
5825	Kcnh6	potassium voltage-gated channel, subfamily H (eag-related), member 6	2.942221	2.90438	1.678541	1.290595	1.434196	3.352983
5826	Arhgef9	CDC42 guanine nucleotide exchange factor (GEF) 9	6.495761	6.055352	6.184386	4.993131	6.993776	6.965285
5827	Ccdc120	coiled-coil domain containing 120	7.547851	7.454652	8.40667	9.314596	8.118432	8.574864
5828	Snx1	sorting nexin 1	14.036825	14.168525	14.030531	13.98789	13.911626	13.889592
5829	Car7	carbonic anhydrase 7	10.613726	10.57521	10.526101	10.002408	9.414442	9.391133
5830	Nrg4	neuregulin 4	7.338692	7.098778	7.142606	8.417233	7.239671	8.041233
5831	Smpd4	sphingomyelin phosphodiesterase 4	10.28228	10.219096	10.042699	10.442486	10.2774	10.152775
5832	Pcdhb15	protocadherin beta 15	4.072376	4.123912	4.361701	4.294036	4.293524	3.827341
5833	Dnajc1	DnaJ (Hsp40) homolog, subfamily C, member 1	12.437306	12.323848	12.288733	11.963009	12.389021	12.406284
5834	Uhrf1bp1l	UHRF1 (ICBP90) binding protein 1-like	6.763818	7.029404	6.92363	7.69039	6.549588	7.380691
5835	1500035N22Rik	RIKEN cDNA 1500035N22 gene	1.280927	2.628307	1.934753	3.080054	1.676278	2.539148
5836	Copb1	coatomer protein complex, subunit beta 1	12.826603	12.679052	12.722513	13.030957	12.906684	12.836855
5837	Nsf	N-ethylmaleimide sensitive fusion protein	6.878029	6.896544	6.921151	7.031236	7.077253	7.258484
5838	Tcof1	Treacher Collins Franceschetti syndrome 1, homolog	9.928552	9.87538	9.919255	10.072985	10.284906	10.094126
5839	Gm35405	predicted gene, 35405	3.480951	3.790655	3.715666	3.282964	3.402742	3.201122
5840	Cbx3	chromobox 3	13.665492	13.55143	13.44286	13.708333	13.701612	13.440965
5841	Cenpv	centromere protein V	12.487788	12.496987	12.895759	13.091928	13.115556	13.35565
5842	Wbp1	WW domain binding protein 1	14.111586	14.171262	13.762956	13.610464	13.944396	13.931442
5843	4930470F04Rik	RIKEN cDNA 4930470F04 gene	4.064428	3.272834	3.982126	4.426022	3.941159	3.434592
5844	Lcorl	ligand dependent nuclear receptor corepressor-like	5.190074	4.982344	4.937138	6.013314	5.608332	6.133582
5845	Yod1	YOD1 OTU deubiquitinating enzyme 1 homologue (S. cerevisiae)	8.316602	8.042316	8.34665	8.322394	8.41247	8.097881
5846	Crybg3	beta-gamma crystallin domain containing 3	10.542315	10.608929	10.441195	11.247935	10.546668	10.517452
5847	Map2k5	mitogen-activated protein kinase kinase 5	8.343712	8.174472	8.236551	8.114961	8.105734	7.92613
5849	Bin3	bridging integrator 3	12.100205	12.180616	12.203458	12.874616	12.098575	12.189509
5850	1700026D08Rik	RIKEN cDNA 1700026D08 gene	1.289377	2.462648	2.139804	1.881033	1.288623	1.279593
5851	Efemp2	epidermal growth factor-containing fibulin-like extracellular matrix protein 2	11.179923	11.273087	10.759423	10.71907	11.473092	11.373477
5852	4930488L21Rik	RIKEN cDNA 4930488L21 gene	1.284447	1.435769	1.295413	1.249783	1.968854	1.28962
5853	Kcne1l	potassium voltage-gated channel, Isk-related family, member 1-like, pseudogene	9.247228	9.280217	8.364569	7.829362	7.706885	6.714933
5854	Alb	albumin	7.969398	7.678087	7.862407	8.281591	8.251391	7.828682
5855	Ndufb3	NADH dehydrogenase (ubiquinone) 1 beta subcomplex 3	15.054052	15.171379	14.902696	14.691649	15.311225	15.364191
5856	Apobec1	apolipoprotein B mRNA editing enzyme, catalytic polypeptide 1	9.55281	9.694986	10.431807	10.335965	9.542001	9.610804
5857	Cspg4	chondroitin sulfate proteoglycan 4	10.62493	10.62323	10.459387	10.115881	10.972477	10.596202
5858	Morc3	microrchidia 3	9.879624	9.62408	9.952064	9.830777	9.931759	9.936737
5859	Ifit2	interferon-induced protein with tetratricopeptide repeats 2	10.346402	10.037867	13.128864	10.871628	9.219694	8.681846
5860	Cep170	centrosomal protein 170	6.343702	5.844187	6.657973	7.39767	6.914544	6.476712
5861	Itgb6	integrin beta 6	11.762308	11.851904	11.677763	11.86295	12.514405	12.312829
5862	Rfx3	regulatory factor X, 3 (influences HLA class II expression)	3.078464	3.52033	3.704594	2.757698	3.539693	2.540187
5863	Scg3	secretogranin III	1.990407	2.47949	3.206078	3.718273	2.228088	2.924759
5864	Ccl25	chemokine (C-C motif) ligand 25	10.462065	10.47085	10.488756	9.870025	10.309721	10.380948
5865	Slc22a2	solute carrier family 22 (organic cation transporter), member 2	14.742929	14.841544	14.568324	14.164692	14.54681	14.479566
5866	4930448F12Rik	RIKEN cDNA 4930448F12 gene	2.243108	1.705085	1.62428	1.296746	1.311411	1.31866
5867	Abcb6	ATP-binding cassette, sub-family B (MDR/TAP), member 6	11.651872	11.642404	11.694151	11.59749	12.089935	11.742833
5868	Sesn2	sestrin 2	11.466603	11.491755	12.926562	13.027234	10.863415	11.083143
5869	Gnl2	guanine nucleotide binding protein-like 2 (nucleolar)	11.569901	11.513397	11.569234	12.772904	11.792317	11.921059
5870	Tc2n	tandem C2 domains, nuclear	3.237942	3.486527	2.460438	4.005502	2.572045	3.892341
5871	Ccdc103	coiled-coil domain containing 103	7.901324	7.876517	8.320934	6.149898	7.904271	6.952759
5872	Wbp2nl	WBP2 N-terminal like	1.309806	1.276527	1.273668	1.309773	1.798224	2.15255
5874	Olfr512	olfactory receptor 512	3.000489	1.916536	2.399208	3.429618	2.467111	2.801032
5875	Kng2	kininogen 2	13.98789	13.961009	14.159112	14.160076	14.275412	14.220889
5876	Coq7	demethyl-Q 7	11.295065	11.335886	10.940402	11.218945	11.307436	11.372198
5878	Ophn1	oligophrenin 1	8.217472	8.257324	8.226235	7.301738	8.496468	8.134645
5879	Chrnb3	cholinergic receptor, nicotinic, beta polypeptide 3	1.423028	1.279424	1.292406	1.495391	1.279745	1.773538
5880	Edar	ectodysplasin-A receptor	5.572242	5.765196	4.886124	4.140538	5.251192	4.076416
5881	Enpep	glutamyl aminopeptidase	12.272418	12.060731	12.061666	11.482015	11.821721	11.180925
5882	Olfr888	olfactory receptor 888	1.571041	1.312785	1.351482	1.716883	1.325918	1.332653
5883	Med30	mediator complex subunit 30	11.558734	11.473752	11.162376	11.499168	11.605799	11.485428
5884	Fcgrt	Fc receptor, IgG, alpha chain transporter	13.715115	13.732343	14.04477	13.953447	14.051625	14.215221
5885	Tspo2	translocator protein 2	6.788224	6.846683	6.957814	7.040088	6.526806	6.675635
5886	E130012A19Rik	RIKEN cDNA E130012A19 gene	8.804594	8.721056	8.717616	11.811043	9.187615	9.971713
5887	Pde5a	phosphodiesterase 5A, cGMP-specific	1.230246	1.225401	2.590011	1.817166	1.232416	2.983163
5888	Elfn2	leucine rich repeat and fibronectin type III, extracellular 2	2.309318	2.83929	1.229591	1.263135	1.501685	2.49718
5889	Mblac1	metallo-beta-lactamase domain containing 1	9.042051	9.00237	9.284547	9.097418	9.839494	9.622739
5890	Oca2	oculocutaneous albinism II	1.433175	1.278675	1.295295	1.488806	1.280836	1.28313
5891	Inmt	indolethylamine N-methyltransferase	16.828145	16.800399	15.832935	14.937404	15.338259	14.450259
5892	Trappc3	trafficking protein particle complex 3	12.912689	12.581437	12.894868	12.925372	12.864822	12.786707
5893	Tsx	testis specific X-linked gene	1.340578	1.286377	1.285537	1.437737	1.282715	1.513386
5894	Wnt5a	wingless-type MMTV integration site family, member 5A	4.325899	3.840232	4.021183	3.989273	5.234803	5.073833
5895	Bcr	breakpoint cluster region	12.521112	12.601948	12.61286	12.235118	12.412302	12.356669
5896	Dnajc9	DnaJ (Hsp40) homolog, subfamily C, member 9	12.549586	12.559645	11.974231	11.893577	12.264285	12.058711
5897	Exosc3	exosome component 3	10.171973	10.101358	10.050299	9.881843	10.152449	10.29835
5898	Folr2	folate receptor 2 (fetal)	9.460494	9.581981	9.305695	8.686112	8.686112	8.477342
5899	Armc7	armadillo repeat containing 7	8.027063	8.048182	7.555614	7.776767	7.962798	7.650952
5900	Toporsl	topoisomerase I binding, arginine/serine-rich like	1.670989	1.316715	1.379953	1.757991	1.364389	1.360735
5901	Bsn	bassoon	1.386905	1.295194	1.537428	1.399336	1.314497	1.282744
5902	Zfp623	zinc finger protein 623	7.667417	7.6326	7.446909	7.427124	7.56507	7.455799
5903	4933405L10Rik	RIKEN cDNA 4933405L10 gene	3.447221	3.528317	2.935534	3.408772	3.937842	3.610461
5904	Serpina7	serine (or cysteine) peptidase inhibitor, clade A (alpha-1 antiproteinase, antitrypsin), member 7	3.559724	2.868504	4.329491	5.331552	5.027908	6.035362
5906	Ptcd1	pentatricopeptide repeat domain 1	8.187898	8.088441	8.447429	8.247931	7.910385	7.624432
5907	Bdh1	3-hydroxybutyrate dehydrogenase, type 1	14.37126	14.360974	14.144117	14.011808	13.99486	13.894942
5908	Rbm12b1	RNA binding motif protein 12 B1	7.954595	7.906944	7.631549	6.566547	7.509427	7.076094
5909	Rin2	Ras and Rab interactor 2	11.777366	11.745352	11.993053	12.901293	11.870723	11.727864
5910	2810403A07Rik	RIKEN cDNA 2810403A07 gene	10.521395	10.316147	10.410368	10.503183	10.799498	10.868654
5911	Schip1	schwannomin interacting protein 1	7.532266	7.40937	7.602691	8.135943	7.642233	7.589905
5913	Ogdhl	oxoglutarate dehydrogenase-like	3.574942	3.393083	3.354697	2.143825	1.274967	1.49595
5914	Zwint	ZW10 interactor	14.352869	14.323751	14.42267	15.42232	14.504179	15.003498
5915	Carhsp1	calcium regulated heat stable protein 1	13.046544	13.026204	13.630708	14.773771	13.471669	13.436825
5917	Spaca4	sperm acrosome associated 4	9.242556	9.31192	9.261834	10.627148	8.990956	9.263718
5918	Olfr600	olfactory receptor 600	1.26201	1.257475	1.238822	1.271713	1.254049	1.250545
5919	Rufy1	RUN and FYVE domain containing 1	11.33765	11.411986	11.334487	10.776195	11.360926	11.144369
5920	Olfr1428	olfactory receptor 1428	1.632616	1.404934	1.333659	1.720935	1.330409	1.324778
5921	2810025M15Rik	RIKEN cDNA 2810025M15 gene	11.688898	11.680647	11.445917	11.316194	11.592219	11.512978
5922	Bdp1	B double prime 1, subunit of RNA polymerase III transcription initiation factor IIIB	8.919142	8.744462	8.917632	8.47918	8.643974	8.835268
5923	Atl2	atlastin GTPase 2	7.403426	7.466807	7.535465	8.114281	7.520502	7.768899
5924	Nsg2	neuron specific gene family member 2	8.79738	8.810716	8.201925	6.956584	8.522459	8.033609
5925	Spr	sepiapterin reductase	13.313242	13.174247	13.349914	12.476533	13.494154	13.124205
5926	Cenpe	centromere protein E	10.413	10.525123	9.265528	8.504295	8.20496	7.649204
5927	Tcp1	t-complex protein 1	13.436089	13.257965	13.33193	13.434983	13.605941	13.406725
5928	Nme4	NME/NM23 nucleoside diphosphate kinase 4	11.670632	11.665212	11.408774	10.216045	11.066251	10.941356
5929	Mta2	metastasis-associated gene family, member 2	12.944869	12.913075	12.784459	13.364518	13.071415	13.063665
5930	Snrpa1	small nuclear ribonucleoprotein polypeptide A'	10.361001	10.183848	10.088445	11.017422	10.475533	11.025075
5931	Sh3kbp1	SH3-domain kinase binding protein 1	6.87717	6.620319	5.956908	4.703723	5.884895	5.549024
5932	Adamdec1	ADAM-like, decysin 1	4.924517	4.262225	5.176191	4.024248	3.777987	4.055099
5933	Txndc2	thioredoxin domain containing 2 (spermatozoa)	3.000154	1.838538	1.297195	2.854449	2.122191	1.282833
5934	Eef1e1	eukaryotic translation elongation factor 1 epsilon 1	10.649735	10.476355	10.521114	10.61529	10.993257	11.194747
5935	Mrps16	mitochondrial ribosomal protein S16	14.709172	14.746614	14.511501	14.093416	15.026385	14.982075
5936	Dda1	DET1 and DDB1 associated 1	11.60609	11.659575	11.539276	11.59094	11.615185	11.550066
5937	Apoc1	apolipoprotein C-I	9.165007	9.350446	8.951057	8.804228	10.044707	8.630008
5938	Fitm1	fat storage-inducing transmembrane protein 1	10.522443	10.633993	10.886134	10.324796	11.239284	11.74598
5939	Tssk4	testis-specific serine kinase 4	5.803441	5.998323	5.468682	4.909344	6.282435	6.210764
5940	Ppl	periplakin	10.209318	9.454219	9.937788	10.909965	10.102742	9.747004
5941	AU022252	expressed sequence AU022252	11.198848	11.213678	11.203871	11.122976	10.85328	10.876891
5942	Tmem150a	transmembrane protein 150A	11.235476	11.351691	10.789829	10.065054	11.493743	11.736093
5943	Pygo1	pygopus 1	1.260076	1.26101	1.252814	1.27649	1.255087	1.254873
5944	Rpl8	ribosomal protein L8	16.172266	16.101397	15.973703	16.107499	16.291898	16.199962
5945	Tmem191c	transmembrane protein 191C	8.923807	9.335251	8.841446	7.94877	9.116673	9.045175
5946	Snai1	snail family zinc finger 1	6.924785	7.151653	6.268392	6.681809	8.269851	8.35001
5947	Gga2	golgi associated, gamma adaptin ear containing, ARF binding protein 2	13.146875	13.030597	12.937635	12.411888	13.37419	13.302035
5948	Hibadh	3-hydroxyisobutyrate dehydrogenase	16.009268	15.866561	16.147103	15.782993	15.715729	15.561123
5949	Batf2	basic leucine zipper transcription factor, ATF-like 2	9.596657	9.726687	11.633546	8.121806	7.9583	7.467777
5950	Arhgef7	Rho guanine nucleotide exchange factor (GEF7)	11.303075	11.416985	11.504404	11.600485	11.511907	11.369729
5951	Gbp3	guanylate binding protein 3	14.436895	14.444243	15.846621	15.084965	11.091502	11.259741
5952	Olfr1323	olfactory receptor 1323	1.227138	1.222962	1.241829	1.226282	1.229066	1.227183
5953	Ckmt2	creatine kinase, mitochondrial 2	1.308584	1.275694	1.269549	1.307229	1.276626	1.274737
5954	Mrpl33	mitochondrial ribosomal protein L33	14.819127	14.835932	14.703078	14.77935	14.969313	14.91276
5955	Anxa2	annexin A2	9.778374	9.488891	9.47964	10.218664	11.216287	11.092763
5956	Socs4	suppressor of cytokine signaling 4	7.642611	7.16212	7.38397	7.831527	6.872722	7.003375
5957	Cox4i1	cytochrome c oxidase subunit IV isoform 1	17.422607	17.383105	17.358415	17.225005	17.32556	17.164427
5958	Pbld2	phenazine biosynthesis-like protein domain containing 2	11.313509	11.369025	11.014165	9.560756	10.642731	9.919607
5959	C1galt1	core 1 synthase, glycoprotein-N-acetylgalactosamine 3-beta-galactosyltransferase, 1	9.315145	9.23783	9.36002	9.617806	8.999816	9.320297
5960	Twist2	twist basic helix-loop-helix transcription factor 2	3.978227	3.986522	3.721112	5.586846	5.772507	5.594386
5961	Lbx2	ladybird homeobox homolog 2 (Drosophila)	8.215238	8.16516	7.738657	7.032439	7.863302	7.590199
5962	Tufm	Tu translation elongation factor, mitochondrial	14.276142	14.313844	14.25189	13.428187	14.108685	13.977191
5963	Hirip3	HIRA interacting protein 3	10.623932	10.719456	10.351176	10.157958	10.793575	10.643047
5964	Mcm7	minichromosome maintenance deficient 7 (S. cerevisiae)	12.361519	12.340741	11.781072	12.196154	12.343015	11.795716
5965	Slc22a18	solute carrier family 22 (organic cation transporter), member 18	16.515303	16.477093	16.282834	15.870644	15.777416	15.411857
5966	Zfp770	zinc finger protein 770	9.692261	9.574574	9.679049	9.483584	9.621237	9.68071
5967	Aup1	ancient ubiquitous protein 1	12.532823	12.55192	12.610297	12.369634	12.467678	12.428102
5968	Dnase2b	deoxyribonuclease II beta	1.221053	1.226444	1.830336	1.228726	1.232507	1.234953
5969	Ago2	argonaute RISC catalytic subunit 2	12.474449	12.504249	12.448081	12.952545	12.647317	12.631213
5971	Gmnn	geminin	12.273979	12.257228	11.717372	12.164654	12.339521	12.186355
5972	Psme4	proteasome (prosome, macropain) activator subunit 4	14.286705	14.262193	14.256761	13.99486	14.643914	14.686481
5973	Osbpl1a	oxysterol binding protein-like 1A	13.513416	13.578449	13.648415	12.884625	13.549232	13.304902
5974	Ticam2	toll-like receptor adaptor molecule 2	1.630197	1.310473	1.345603	1.389126	1.442708	1.931514
5975	Acy1	aminoacylase 1	11.738051	11.813245	11.853538	10.88279	11.392515	11.425724
5976	Ttc5	tetratricopeptide repeat domain 5	9.060695	8.990112	8.91286	9.177929	9.05254	8.835583
5977	Avil	advillin	2.829466	2.537868	3.647805	1.318156	2.208261	2.089203
5978	Ccdc70	coiled-coil domain containing 70	1.687057	1.337334	1.515788	1.279467	2.194899	1.452735
5979	1700047A11Rik	RIKEN cDNA 1700047A11 gene	1.290431	1.266936	1.261028	1.287986	1.269117	1.255131
5980	Ap1s1	adaptor protein complex AP-1, sigma 1	14.399321	14.410296	14.244786	14.151676	14.431014	14.483403
5981	Fzd5	frizzled homolog 5 (Drosophila)	4.432419	4.813339	4.599264	4.828476	4.621432	4.723073
5982	Gzmk	granzyme K	8.348711	8.16221	4.887181	3.986522	2.426447	2.90606
5983	Gls	glutaminase	3.234722	3.922936	3.296116	4.031039	3.726886	4.558643
5984	Eva1c	eva-1 homolog C (C. elegans)	8.426332	8.237696	8.575372	10.029645	8.754824	8.656417
5986	Pou2f2	POU domain, class 2, transcription factor 2	6.190648	4.717106	4.477067	3.173606	4.186651	3.622791
5987	Kcnj4	potassium inwardly-rectifying channel, subfamily J, member 4	4.680128	4.559888	4.469098	4.760231	4.526729	4.532633
5988	Saa2	serum amyloid A 2	5.594862	5.482462	9.487161	14.354347	12.269044	13.787841
5989	Irak3	interleukin-1 receptor-associated kinase 3	4.722687	4.735686	4.992349	6.714755	5.484891	5.088936
5990	Crebl2	cAMP responsive element binding protein-like 2	8.358542	8.245895	8.947951	8.101718	8.331471	8.676651
5991	B3galt4	UDP-Gal:betaGlcNAc beta 1,3-galactosyltransferase, polypeptide 4	8.615414	8.535498	8.452979	8.733313	8.687446	8.519078
5992	Prdm11	PR domain containing 11	4.185398	4.45605	4.673027	4.515559	4.471665	4.812156
5993	Olfr1270	olfactory receptor 1270	1.247232	1.258039	1.251865	1.272964	1.604419	1.269968
5994	Cask	calcium/calmodulin-dependent serine protein kinase (MAGUK family)	10.523744	10.529644	10.748503	11.079688	10.732564	10.706059
5995	Cd5	CD5 antigen	9.509305	9.622379	7.210917	5.648865	5.975224	5.20643
5996	Chil3	chitinase-like 3	8.799287	8.863516	7.778824	10.920066	10.750611	11.50983
5997	Ptpn7	protein tyrosine phosphatase, non-receptor type 7	7.398786	7.227805	5.381597	4.055316	5.290921	4.093631
5998	Gpatch1	G patch domain containing 1	10.207097	10.3307	10.409205	10.345045	10.222742	10.215039
5999	Lama3	laminin, alpha 3	11.511514	11.329873	11.407809	9.224702	9.671445	9.167683
6000	Leng1	leukocyte receptor cluster (LRC) member 1	11.650881	11.772526	11.760725	11.261636	11.618009	11.213678
6001	Lum	lumican	7.923521	7.751218	7.344879	7.890934	7.362174	7.081189
6002	Fam214a	family with sequence similarity 214, member A	10.311834	10.194025	10.57348	9.709334	9.967514	9.476695
6003	Atad3aos	ATPase family, AAA domain containing 3A, opposite strand	5.494109	5.485152	5.348629	4.800066	6.312392	5.892102
6004	St5	suppression of tumorigenicity 5	4.374367	4.895195	5.067469	5.351818	4.715949	4.982995
6005	Cnbd2	cyclic nucleotide binding domain containing 2	8.761695	8.730358	7.850953	7.6939	8.037057	7.784561
6006	Tifab	TRAF-interacting protein with forkhead-associated domain, family member B	2.008682	1.608334	1.801788	1.319119	1.264185	2.000515
6007	Bace1	beta-site APP cleaving enzyme 1	11.821721	11.77161	11.610367	11.216287	11.946411	11.647565
6008	Kcnt2	potassium channel, subfamily T, member 2	4.051224	4.866815	4.664647	4.303452	5.001691	4.566794
6009	Hacd3	3-hydroxyacyl-CoA dehydratase 3	6.92582	6.951426	6.673809	7.167065	6.82508	7.08571
6010	Ammecr1l	AMME chromosomal region gene 1-like	2.224067	3.31698	2.636236	3.40642	3.518453	3.460495
6011	Ttc30a1	tetratricopeptide repeat domain 30A1	9.300053	9.259354	9.559844	7.640102	9.365971	9.148741
6012	Klhl24	kelch-like 24	12.817351	12.519004	12.744269	12.527954	12.184942	11.723246
6013	Mob1a	MOB kinase activator 1A	9.363406	8.995451	9.301621	9.547593	9.402636	9.290179
6014	Ifnar1	interferon (alpha and beta) receptor 1	9.297865	9.198052	9.12406	9.691665	9.286841	9.127245
6016	Klf1	Kruppel-like factor 1 (erythroid)	6.771696	6.526806	6.124799	7.492774	6.487624	6.53657
6017	Prim1	DNA primase, p49 subunit	11.357352	11.386021	10.582905	9.527801	11.028531	10.146964
6018	Nefl	neurofilament, light polypeptide	5.188884	5.314048	4.420883	3.268296	3.837965	5.0629
6019	Mast4	microtubule associated serine/threonine kinase family member 4	9.645343	9.534428	9.574331	10.013298	10.010151	9.890634
6020	Atp5f1	ATP synthase, H+ transporting, mitochondrial F0 complex, subunit B1	16.484555	16.352471	16.298208	15.953992	16.310833	16.172266
6021	Bnc2	basonuclin 2	6.796768	6.700635	6.623982	6.01318	6.142687	5.93349
6022	Xylb	xylulokinase homolog (H. influenzae)	15.522834	15.563533	15.151778	14.108685	15.130622	14.870025
6024	Cnpy1	canopy 1 homolog (zebrafish)	2.615068	3.166292	3.481927	2.894322	2.593879	1.293694
6025	2810004N23Rik	RIKEN cDNA 2810004N23 gene	12.809703	12.871432	12.992677	11.779969	12.97507	12.927598
6026	Tdp2	tyrosyl-DNA phosphodiesterase 2	10.808015	10.692683	10.756266	10.410368	11.0385	10.850068
6027	Lpcat2	lysophosphatidylcholine acyltransferase 2	7.705004	7.524356	7.405866	7.332674	7.803652	7.788527
6028	Gls2	glutaminase 2 (liver, mitochondrial)	4.720582	4.597565	3.721674	5.460069	5.780903	5.792048
6029	Cct3	chaperonin containing Tcp1, subunit 3 (gamma)	12.251021	12.246136	12.394222	12.558156	12.683198	12.769935
6030	Rps10	ribosomal protein S10	14.997509	14.88074	14.795169	14.861906	14.896862	14.712754
6031	Olfr190	olfactory receptor 190	4.681187	4.383395	4.662254	5.487587	4.40729	4.378496
6032	Etd	embryonic testis differentiation	3.071186	2.66053	3.151599	2.633373	2.673551	2.455424
6033	Slc52a3	solute carrier protein family 52, member 3	12.017303	11.985456	11.826032	10.851574	12.198123	12.386435
6034	Parvb	parvin, beta	2.374333	1.611071	2.92034	3.312026	2.727964	3.537419
6035	Ccdc89	coiled-coil domain containing 89	4.789715	4.913329	4.405113	3.805073	5.224795	5.148465
6036	Mcpt1	mast cell protease 1	1.241466	1.248372	1.244921	1.267593	1.260056	1.262606
6037	Ppp1r3d	protein phosphatase 1, regulatory subunit 3D	7.595401	7.734047	7.771344	7.559262	8.299559	8.134419
6038	Mvk	mevalonate kinase	8.158012	8.213286	7.339223	7.003949	7.813164	7.455554
6040	Dhx38	DEAH (Asp-Glu-Ala-His) box polypeptide 38	4.067304	3.72341	3.31796	4.02925	2.787092	3.87333
6041	Utp15	UTP15, U3 small nucleolar ribonucleoprotein, homolog (yeast)	7.08021	6.98821	7.132759	7.566978	7.031947	7.307392
6042	Reg3b	regenerating islet-derived 3 beta	1.328839	1.279345	1.274812	1.394372	1.591356	1.282389
6043	Bst2	bone marrow stromal cell antigen 2	14.851717	14.839231	15.555677	14.88074	12.481427	12.696437
6044	Hba-a1	hemoglobin alpha, adult chain 1	12.496001	12.523322	13.028251	15.679948	15.041473	15.264267
6045	Tuba1a	tubulin, alpha 1A	12.414496	12.6866	12.187038	13.553806	12.903441	12.947445
6046	Atxn7l1	ataxin 7-like 1	5.199429	5.433456	5.109973	5.221517	5.322699	5.336652
6047	Zbtb3	zinc finger and BTB domain containing 3	7.293007	7.23172	7.364198	6.790796	7.871106	7.518098
6048	Nsmf	NMDA receptor synaptonuclear signaling and neuronal migration factor	13.28625	13.397087	13.514639	13.981741	14.050486	14.323751
6049	Noc2l	nucleolar complex associated 2 homolog (S. cerevisiae)	11.309049	11.289808	11.481367	11.691708	12.058984	12.002846
6051	Napg	N-ethylmaleimide sensitive fusion protein attachment protein gamma	10.785356	10.591495	10.674706	10.553408	10.940185	10.886767
6052	Olfr1499	olfactory receptor 1499	1.410263	1.309702	1.378635	1.494497	1.417212	1.361131
6053	Ndufa5	NADH dehydrogenase (ubiquinone) 1 alpha subcomplex, 5	16.696162	16.738593	16.480537	16.0476	16.533478	16.37554
6054	B3gnt8	UDP-GlcNAc:betaGal beta-1,3-N-acetylglucosaminyltransferase 8	6.771007	6.732477	6.023683	5.06353	7.483577	7.441808
6055	Olfr345	olfactory receptor 345	1.238805	1.242896	1.234953	1.255214	1.77926	1.25627
6056	D530014G21Rik	RIKEN cDNA D530014G21 gene	1.83535	2.633643	1.907399	1.310551	1.290804	2.999385
6057	Apobec3	apolipoprotein B mRNA editing enzyme, catalytic polypeptide 3	3.461847	3.567012	3.539091	3.313881	2.684691	1.3426
6058	Vmn1r148	vomeronasal 1 receptor 148	2.244742	1.430519	1.313839	2.43845	1.285923	2.034513
6059	Gpr17	G protein-coupled receptor 17	5.516666	6.032498	4.80489	5.039661	5.663635	5.791868
6060	Tbc1d9	TBC1 domain family, member 9	8.326728	8.176728	8.471801	8.419103	8.074451	8.03318
6061	Mycbpap	MYCBP associated protein	10.389904	10.102507	10.171973	8.002109	9.652193	9.123783
6062	4933411G11Rik	RIKEN cDNA 4933411G11Rik gene	1.286115	1.291015	1.297696	1.252147	1.29699	1.288935
6063	Dock10	dedicator of cytokinesis 10	1.598642	1.312211	2.130747	1.900124	1.433629	1.297195
6064	Ddx54	DEAD (Asp-Glu-Ala-Asp) box polypeptide 54	12.906312	12.868159	13.009924	13.748539	13.308584	13.425599
6065	Sema4c	sema domain, immunoglobulin domain (Ig), transmembrane domain (TM) and short cytoplasmic domain, (semaphorin) 4C	7.479098	7.637712	8.122085	8.480937	7.959159	8.318436
6066	Haus1	HAUS augmin-like complex, subunit 1	11.871627	11.925019	11.643263	12.244985	12.00119	12.040359
6067	Cspg5	chondroitin sulfate proteoglycan 5	4.83443	4.921234	5.330867	5.666496	4.809198	4.78885
6068	1700016H13Rik	RIKEN cDNA 1700016H13 gene	1.775155	1.347264	2.409906	2.351564	1.323045	1.707644
6069	Grwd1	glutamate-rich WD repeat containing 1	10.46322	10.368156	10.594207	11.276176	10.909965	11.19737
6070	Dpp8	dipeptidylpeptidase 8	10.248847	10.195304	10.267982	10.177747	10.135125	10.211245
6071	LOC102641377	uncharacterized LOC102641377	10.284906	10.485209	10.802411	12.954815	10.498739	11.349273
6072	Asb5	ankyrin repeat and SOCs box-containing 5	5.008041	4.625016	4.45132	5.876173	5.658199	5.39756
6073	Samhd1	SAM domain and HD domain, 1	9.730116	9.587954	10.96909	11.217506	8.878413	8.622944
6074	Hnrnpm	heterogeneous nuclear ribonucleoprotein M	14.182689	14.173823	14.088356	13.472899	13.880578	13.792119
6075	Proz	protein Z, vitamin K-dependent plasma glycoprotein	10.574129	10.579195	8.911628	8.205575	8.277021	7.573283
6076	Csf2	colony stimulating factor 2 (granulocyte-macrophage)	1.23034	1.226774	1.231383	1.228361	1.557308	1.232198
6077	Tmem35	transmembrane protein 35	10.093226	10.210642	9.972724	9.160611	10.114833	10.007343
6078	Fam65c	family with sequence similarity 65, member C	4.807208	4.760997	4.617806	6.317319	5.531023	5.662169
6079	Golm1	golgi membrane protein 1	11.432423	11.28681	11.566001	11.783006	11.903225	11.620348
6080	Gli3	GLI-Kruppel family member GLI3	6.119681	5.94751	5.550329	6.624735	6.699386	6.520046
6081	Shprh	SNF2 histone linker PHD RING helicase	4.750713	5.437497	5.284773	4.669814	5.006217	5.346419
6082	Fcho2	FCH domain only 2	8.392037	8.199191	8.571522	9.246594	8.275555	8.426576
6083	Cd163l1	CD163 molecule-like 1	7.589174	6.846992	6.825376	4.419707	5.229174	4.202304
6084	Dnajc27	DnaJ (Hsp40) homolog, subfamily C, member 27	4.375029	4.515757	4.019735	4.493608	4.585307	4.467595
6085	Olfr487	olfactory receptor 487	1.286909	1.658023	1.712564	1.276075	1.305216	1.314094
6086	Wnt10a	wingless-type MMTV integration site family, member 10A	8.466842	8.395686	8.357118	9.655173	8.348254	9.67856
6087	Cacna2d2	calcium channel, voltage-dependent, alpha 2/delta subunit 2	1.285576	1.277966	1.285807	1.265667	1.278671	1.277328
6088	Bcl11b	B cell leukemia/lymphoma 11B	7.839009	7.922151	6.639596	5.365949	7.634332	7.326093
6089	Palmd	palmdelphin	9.008121	9.007868	9.05779	9.636228	9.087731	9.356838
6090	Sdhaf4	succinate dehydrogenase complex assembly factor 4	13.026204	12.938127	12.844468	11.683452	12.867077	12.674955
6091	Apoe	apolipoprotein E	15.296376	15.244062	15.296376	15.044631	15.421303	14.696232
6092	Olfr653	olfactory receptor 653	1.395314	1.299493	1.305663	1.303359	1.340818	1.275661
6093	Gas6	growth arrest specific 6	15.472075	15.553355	15.736876	14.429613	15.553355	15.229522
6094	Arhgdig	Rho GDP dissociation inhibitor (GDI) gamma	9.136161	8.249522	8.080966	9.321084	8.965545	8.7646
6095	Lurap1l	leucine rich adaptor protein 1-like	11.617565	11.349629	10.978947	10.758437	11.439452	11.166588
6096	Hal	histidine ammonia lyase	3.136565	2.002249	3.212538	1.276307	1.75879	1.737277
6097	Gsdmd	gasdermin D	9.036364	9.068672	9.591055	8.453971	8.587812	8.525086
6098	Ifrd2	interferon-related developmental regulator 2	13.150982	13.233207	13.319846	12.067683	13.400855	13.563275
6099	Itih4	inter alpha-trypsin inhibitor, heavy chain 4	5.693094	5.730564	5.879172	6.379104	6.142255	5.727931
6100	Pak2	p21 protein (Cdc42/Rac)-activated kinase 2	12.596984	12.399642	12.422691	13.039077	12.796032	12.740984
6101	Gm9534	predicted gene 9534	1.296372	2.642498	1.286822	3.281057	1.281883	1.280341
6102	Cxcl12	chemokine (C-X-C motif) ligand 12	13.860689	14.180981	13.381249	13.153766	14.153493	13.83706
6103	Sh2d1a	SH2 domain containing 1A	6.584659	6.508225	2.958622	2.737708	1.936247	1.265708
6104	Nit1	nitrilase 1	14.770559	14.747666	14.936568	14.432447	14.655634	14.585241
6105	Palm3	paralemmin 3	1.27876	1.324139	1.287623	2.718689	1.292816	1.289385
6107	Usp2	ubiquitin specific peptidase 2	13.001593	12.842134	12.651619	11.545877	11.996146	11.379616
6108	Stard3nl	STARD3 N-terminal like	11.635963	11.496025	11.409274	11.540193	11.742584	11.51941
6109	C2cd5	C2 calcium-dependent domain containing 5	10.827938	10.653527	10.757249	9.817871	10.762113	10.2531
6110	Gpatch4	G patch domain containing 4	11.248666	11.43732	11.775255	11.610771	11.784539	12.116598
6111	Kcnc4	potassium voltage gated channel, Shaw-related subfamily, member 4	1.277274	1.27632	1.283498	1.265995	1.799288	1.280657
6112	Memo1	mediator of cell motility 1	12.428932	12.486182	12.363298	12.576311	12.671553	12.758979
6113	Med19	mediator complex subunit 19	9.882881	9.965151	9.819231	9.781341	9.795225	9.832918
6114	Cd14	CD14 antigen	9.990825	9.800397	11.703646	15.744078	12.054739	12.671553
6115	Shank1	SH3/ankyrin domain gene 1	2.296468	1.280618	1.285766	3.641258	1.293851	1.289028
6116	Cmah	cytidine monophospho-N-acetylneuraminic acid hydroxylase	6.590651	6.751763	6.755384	5.313777	6.383618	6.117967
6117	Lyzl1	lysozyme-like 1	1.304551	1.270239	1.273049	1.315856	1.270326	1.274056
6118	Nsmce1	non-SMC element 1 homolog (S. cerevisiae)	12.234655	12.182303	12.091616	12.47872	12.464843	12.271853
6119	Egr2	early growth response 2	8.116443	7.967826	7.307674	9.421534	9.559018	10.385026
6120	Eif3l	eukaryotic translation initiation factor 3, subunit L	15.440241	15.431848	15.401755	15.105627	15.410708	15.465923
6121	Pttg1ip	pituitary tumor-transforming 1 interacting protein	15.236019	15.016395	15.108614	15.198352	15.174425	14.791183
6122	1810046K07Rik	RIKEN cDNA 1810046K07 gene	3.827972	2.258873	2.303178	2.308081	2.116981	1.917333
6123	Cdhr1	cadherin-related family member 1	1.286578	1.33654	1.294861	1.252972	1.288869	1.285098
6124	2410024N13Rik	RIKEN cDNA 2410024N13 gene	3.261769	3.06457	1.275472	2.836252	1.731576	1.276445
6125	Gorasp2	golgi reassembly stacking protein 2	12.700059	12.509204	12.351267	13.438293	12.840682	12.974592
6126	Osbpl2	oxysterol binding protein-like 2	13.439521	13.238737	13.116861	13.127833	13.18774	12.899112
6127	Nkx2-5	NK2 homeobox 5	2.086435	3.264264	2.742354	4.13358	3.320418	3.358793
6129	Pik3r5	phosphoinositide-3-kinase, regulatory subunit 5, p101	1.220404	1.225794	1.251302	1.228106	1.231238	1.234518
6130	Tada1	transcriptional adaptor 1	10.923256	10.854727	10.836437	10.789829	11.063144	11.026391
6131	Ibtk	inhibitor of Bruton agammaglobulinemia tyrosine kinase	3.760391	4.422471	4.271411	6.457121	4.574566	5.309099
6132	Nim1k	NIM1 serine/threonine protein kinase	8.226948	8.229305	8.461677	8.113753	8.841132	8.184887
6133	Iqca	IQ motif containing with AAA domain	1.268261	1.268669	1.268108	1.271819	1.26911	1.269455
6134	1700009J07Rik	RIKEN cDNA 1700009J07 gene	5.520785	5.430949	4.989484	2.99793	4.832849	4.802896
6135	Bcam	basal cell adhesion molecule	11.260944	11.102052	10.948612	11.04373	11.334487	11.277878
6136	Ptpn11	protein tyrosine phosphatase, non-receptor type 11	14.255055	14.350402	14.290901	14.753327	14.259238	14.408174
6137	Slc10a6	solute carrier family 10 (sodium/bile acid cotransporter family), member 6	6.769337	6.92582	8.194591	10.015888	6.860597	7.26767
6138	Atp7a	ATPase, Cu++ transporting, alpha polypeptide	10.848357	10.723309	10.932576	10.563225	10.588091	10.633993
6139	Lingo4	leucine rich repeat and Ig domain containing 4	6.273361	6.120362	5.66718	7.620007	5.292341	5.9932
6140	Gprc5b	G protein-coupled receptor, family C, group 5, member B	9.80348	9.379047	9.539098	9.27138	10.362247	9.223129
6141	Dock11	dedicator of cytokinesis 11	8.90478	8.790308	8.074451	7.060457	7.533967	6.991767
6142	Vmn1r22	vomeronasal 1 receptor 22	1.263249	1.250487	1.232198	1.270281	1.244746	1.231906
6143	Mto1	mitochondrial translation optimization 1 homolog (S. cerevisiae)	9.650229	9.516967	9.709654	8.749743	9.550242	9.423776
6144	Pdrg1	p53 and DNA damage regulated 1	13.683914	13.794009	13.647119	12.644138	13.708333	13.691465
6145	Olfr935	olfactory receptor 935	1.26967	1.280331	1.277431	1.288517	1.287315	1.296613
6146	Slc39a7	solute carrier family 39 (zinc transporter), member 7	14.932833	14.919947	14.784917	15.029397	15.214258	15.205995
6147	Tnik	TRAF2 and NCK interacting kinase	4.878505	4.602011	3.374206	1.429218	3.231987	2.087421
6148	Zdhhc14	zinc finger, DHHC domain containing 14	7.779558	7.615272	7.634562	8.273751	8.024744	7.783436
6149	Lipe	lipase, hormone sensitive	2.486825	1.533357	1.315646	3.796189	1.83535	2.992686
6150	Pip	prolactin induced protein	1.332104	2.090177	1.288671	1.304758	2.070928	1.270607
6151	Dhrs2	dehydrogenase/reductase member 2	1.563911	1.320679	1.423566	1.606945	1.461268	1.393804
6152	Odf2	outer dense fiber of sperm tails 2	9.937076	9.832918	9.88011	10.652716	9.914482	9.885675
6153	Colec11	collectin sub-family member 11	7.536516	7.787489	6.506278	6.624471	6.117499	5.290017
6154	Unkl	unkempt-like (Drosophila)	12.536888	12.545915	11.77488	11.267146	12.158423	11.925411
6155	Srr	serine racemase	11.100888	11.128925	11.091502	9.993896	11.192796	11.445917
6156	Cenpj	centromere protein J	10.632569	10.596867	10.746894	8.239855	9.444786	9.052775
6157	Olfr893	olfactory receptor 893	1.259696	1.260264	1.253018	1.267506	1.25786	1.257341
6158	Fam60a	family with sequence similarity 60, member A	9.503543	9.071781	9.19587	9.163903	9.473771	9.182797
6159	Kcnmb1	potassium large conductance calcium-activated channel, subfamily M, beta member 1	1.957593	2.367305	2.548188	2.929184	1.293105	2.395784
6160	Bzw2	basic leucine zipper and W2 domains 2	10.874774	10.847063	10.63521	11.577266	11.390982	11.426036
6161	Ccdc43	coiled-coil domain containing 43	7.953071	7.607631	7.788175	7.343489	7.849663	7.793177
6162	Cd86	CD86 antigen	5.761774	5.825768	5.735482	5.019225	4.248046	3.885243
6163	Sec24a	Sec24 related gene family, member A (S. cerevisiae)	5.512244	5.945594	5.738668	6.755384	6.287164	6.547548
6164	Pramel1	preferentially expressed antigen in melanoma-like 1	1.397367	1.323303	1.422546	1.482515	1.412288	1.358318
6165	Maged1	melanoma antigen, family D, 1	13.198625	13.181235	13.066306	13.067264	13.166956	12.935923
6166	Mkl1	MKL (megakaryoblastic leukemia)/myocardin-like 1	11.091236	11.170575	11.16459	11.171393	11.281182	11.258224
6167	Olfr235	olfactory receptor 235	1.491228	1.27722	1.306626	1.49711	1.287592	1.286503
6168	Lrp2	low density lipoprotein receptor-related protein 2	9.799159	9.978502	9.959757	9.524034	9.311677	9.210555
6169	F10	coagulation factor X	6.898396	6.68156	5.322022	6.351016	7.766862	7.850953
6170	Olfr683	olfactory receptor 683	1.273512	1.266249	1.257392	1.276885	1.262981	1.261028
6171	Adamts10	a disintegrin-like and metallopeptidase (reprolysin type) with thrombospondin type 1 motif, 10	6.371604	6.736239	5.792628	5.585392	6.739752	6.202044
6173	Fbxl4	F-box and leucine-rich repeat protein 4	11.407521	11.163506	11.335125	11.495146	11.547578	11.430195
6174	Zfp146	zinc finger protein 146	9.911073	10.043405	10.127455	9.751842	10.165301	10.226723
6175	Car14	carbonic anhydrase 14	13.732709	13.856892	13.468361	12.422095	12.679409	11.860291
6176	Grk6	G protein-coupled receptor kinase 6	7.077961	7.151307	6.777656	7.573895	6.965717	7.106578
6177	Olfr843	olfactory receptor 843	1.27449	1.273152	1.278186	1.262035	1.275019	1.274955
6178	Pelo	pelota homolog (Drosophila)	13.823133	13.935145	13.569605	13.614602	13.666638	14.024909
6179	Trp53inp1	transformation related protein 53 inducible nuclear protein 1	11.206682	11.229576	11.714403	13.549882	10.386923	11.056772
6180	Pcmtd1	protein-L-isoaspartate (D-aspartate) O-methyltransferase domain containing 1	14.131699	14.104139	14.11556	13.337431	13.924489	13.808655
6181	4930578C19Rik	RIKEN cDNA 4930578C19 gene	1.266765	1.42423	1.240065	1.275981	2.020124	2.08867
6182	Lpo	lactoperoxidase	6.993232	7.057368	7.994357	8.985421	8.254802	8.620263
6184	Mtfp1	mitochondrial fission process 1	13.072136	13.202223	12.591082	9.521039	13.020286	12.89692
6185	Atg101	autophagy related 101	12.576547	12.628578	12.481718	12.881827	12.763955	12.538978
6186	Flii	flightless I homolog (Drosophila)	12.192532	12.200858	12.447762	12.963298	12.572915	12.583017
6187	Neurog3	neurogenin 3	2.975138	4.061732	2.864883	2.53687	3.724464	2.861977
6188	Cyb5r2	cytochrome b5 reductase 2	2.147647	1.285766	1.288608	2.421901	2.649603	1.300293
6189	Got2	glutamatic-oxaloacetic transaminase 2, mitochondrial	15.059134	14.99493	14.943221	15.08251	15.027279	14.785558
6190	Tmem74	transmembrane protein 74	1.275896	1.273466	1.279625	1.259329	1.749627	1.275138
6191	Vps13d	vacuolar protein sorting 13 D (yeast)	10.275754	10.250342	10.30787	10.34391	10.574418	10.656784
6192	Pklr	pyruvate kinase liver and red blood cell	7.336159	7.221887	7.876814	8.954507	9.261029	10.207406
6193	Inpp5f	inositol polyphosphate-5-phosphatase F	11.874901	11.841407	11.586039	11.5034	11.981904	11.918466
6194	Cmtr2	cap methyltransferase 2	9.760712	9.698178	9.828994	10.217927	9.94851	10.41475
6195	Ffar2	free fatty acid receptor 2	3.820126	4.255976	4.525869	4.339261	5.728789	4.249658
6196	Fam195b	family with sequence similarity 195, member B	13.568015	13.640186	13.456162	13.387258	13.765409	13.675858
6197	Gak	cyclin G associated kinase	12.963298	12.96862	13.077999	13.566715	12.880119	12.888348
6198	Ankrd36	ankyrin repeat domain 36	1.305216	1.300835	1.31502	1.838538	1.336143	1.315397
6199	Trip11	thyroid hormone receptor interactor 11	10.030954	9.836483	9.877625	10.038183	9.993896	9.831036
6200	Syvn1	synovial apoptosis inhibitor 1, synoviolin	14.531101	14.604932	14.713712	14.595215	14.44128	14.458958
6201	Ndrg2	N-myc downstream regulated gene 2	13.122756	13.163259	13.058118	13.581533	12.704927	12.901293
6202	Gimap5	GTPase, IMAP family member 5	9.354522	9.401453	9.084449	7.572492	8.31158	8.227946
6203	Usp25	ubiquitin specific peptidase 25	11.470034	11.330287	11.872608	11.786151	11.223864	11.291819
6204	Txnl1	thioredoxin-like 1	13.765409	13.734915	13.872556	14.39162	14.019103	14.117266
6205	Kat6b	K(lysine) acetyltransferase 6B	9.096258	8.963593	9.005242	10.092693	9.050136	9.492759
6206	Kndc1	kinase non-catalytic C-lobe domain (KIND) containing 1	1.246336	1.255397	1.248825	1.269814	1.265488	1.267563
6207	Rps19bp1	ribosomal protein S19 binding protein 1	12.490783	12.485337	12.444313	12.666297	12.870071	12.792791
6208	Ntmt1	N-terminal Xaa-Pro-Lys N-methyltransferase 1	11.086357	10.968462	11.048041	12.196785	11.705977	11.896575
6209	1700109H08Rik	RIKEN cDNA 1700109H08 gene	3.553781	3.937629	3.62315	7.969398	5.145652	5.66808
6210	Olfr1133	olfactory receptor 1133	1.403364	1.280133	1.290116	1.475584	1.278809	1.282261
6211	4930483J18Rik	RIKEN cDNA 4930483J18 gene	4.308081	3.737167	4.679625	1.470566	4.474669	4.664904
6212	Lpar5	lysophosphatidic acid receptor 5	5.988728	6.210455	6.018301	6.134337	5.494434	5.898291
6213	Atxn7l3b	ataxin 7-like 3B	12.4708	12.540307	12.497384	12.31989	12.533177	12.253122
6214	Tspan10	tetraspanin 10	2.110891	1.929757	1.262254	1.817647	1.267082	1.273264
6215	Edrf1	erythroid differentiation regulatory factor 1	8.747354	8.630844	8.659038	8.551208	9.075404	9.047818
6216	Tlr8	toll-like receptor 8	1.317349	1.281585	1.278614	1.334226	1.279539	1.274242
6217	Mdm4	transformed mouse 3T3 cell double minute 4	6.444495	6.351913	6.718687	6.876703	6.407366	6.791682
6218	Amigo2	adhesion molecule with Ig like domain 2	5.935594	5.749772	6.767279	6.47231	6.057768	5.85524
6219	Prdm2	PR domain containing 2, with ZNF domain	3.135703	4.361894	4.317838	3.334929	4.01828	3.845199
6220	Olfr143	olfactory receptor 143	1.274677	1.270376	2.421394	1.286149	1.256466	1.258734
6221	Nup205	nucleoporin 205	5.213518	5.536898	5.553279	5.035846	5.601972	5.734117
6222	Nrg3	neuregulin 3	1.298472	1.298995	1.307802	1.401187	1.323984	1.310028
6223	Stat4	signal transducer and activator of transcription 4	8.563486	8.46971	5.861794	6.084698	5.387075	4.841077
6224	Utp18	UTP18, small subunit (SSU) processome component, homolog (yeast)	3.867412	3.139031	2.868693	4.392628	3.991928	4.047796
6225	Tie1	tyrosine kinase with immunoglobulin-like and EGF-like domains 1	9.595824	9.550589	9.402636	8.929668	9.631626	9.320056
6226	Rdh19	retinol dehydrogenase 19	4.47149	4.300448	4.503944	4.408355	4.343604	4.472986
6227	Myl3	myosin, light polypeptide 3	4.411433	4.734144	3.861811	4.673269	4.380213	4.011588
6228	Stac3	SH3 and cysteine rich domain 3	5.923194	6.506278	6.354248	5.762816	6.466294	6.436661
6229	Slc6a20b	solute carrier family 6 (neurotransmitter transporter), member 20B	13.160398	13.015002	12.991577	11.945628	12.639048	11.951842
6230	Tas2r105	taste receptor, type 2, member 105	1.265564	1.265513	1.263363	1.268621	1.264869	1.2648
6231	Prnd	prion protein dublet	2.908022	2.450871	1.562434	3.436676	3.276816	2.99347
6232	Ctrl	chymotrypsin-like	5.116476	5.909384	5.838059	4.616526	4.705671	4.649619
6233	Ndufb9	NADH dehydrogenase (ubiquinone) 1 beta subcomplex, 9	16.392634	16.424052	16.262006	16.199962	16.358413	16.309374
6234	Puf60	poly-U binding splicing factor 60	12.788487	12.696074	12.696074	12.928987	12.860847	12.709541
6235	Gabrr1	gamma-aminobutyric acid (GABA) C receptor, subunit rho 1	5.173216	5.348918	5.492826	5.197613	4.92022	5.211303
6236	Trappc10	trafficking protein particle complex 10	1.255041	1.266104	1.266227	1.280759	1.275142	1.665143
6237	Itfg3	integrin alpha FG-GAP repeat containing 3	13.867696	13.756097	13.734465	13.522541	13.967654	13.631835
6238	Mamld1	mastermind-like domain containing 1	2.671223	3.304743	3.513832	2.899576	3.388353	3.698931
6239	Ephx3	epoxide hydrolase 3	5.561522	5.501649	5.177639	4.767408	6.038028	5.939299
6241	Cep104	centrosomal protein 104	7.070153	7.223544	7.14519	6.973555	6.863604	6.837581
6242	Iqce	IQ motif containing E	4.667978	4.363836	4.842879	4.482392	5.06626	4.977542
6243	Gm21464	predicted gene, 21464	5.41753	5.674696	5.307902	6.427754	6.002026	6.216492
6244	Mrpl1	mitochondrial ribosomal protein L1	11.53417	11.564476	11.84473	11.514192	11.824224	11.940729
6245	Olfr1093	olfactory receptor 1093	4.148143	3.86481	4.069267	4.549614	3.192001	3.341574
6246	Hibch	3-hydroxyisobutyryl-Coenzyme A hydrolase	13.2006	13.127308	13.405189	12.645418	13.532533	13.549232
6247	Fau	Finkel-Biskis-Reilly murine sarcoma virus (FBR-MuSV) ubiquitously expressed (fox derived)	17.615693	17.561454	17.48845	17.460517	17.588053	17.390152
6248	Ces1f	carboxylesterase 1F	15.25656	15.300726	15.060184	14.761545	15.05158	15.18367
6250	H1foo	H1 histone family, member O, oocyte-specific	5.36677	5.735192	5.693313	5.751207	4.989943	5.591804
6251	Mbl2	mannose-binding lectin (protein C) 2	7.836018	7.736321	6.421066	5.790071	5.757496	3.900955
6252	Ttc9c	tetratricopeptide repeat domain 9C	9.385433	9.309683	9.465438	8.213025	8.640032	8.678457
6254	Tead4	TEA domain family member 4	5.667661	5.397272	6.050052	6.148112	6.183968	6.052592
6255	Top3b	topoisomerase (DNA) III beta	12.039074	11.99893	12.005538	11.286327	11.99893	11.654322
6256	Vasp	vasodilator-stimulated phosphoprotein	10.017583	9.778374	9.780591	10.610086	10.213535	10.517172
6257	1700080E11Rik	RIKEN cDNA 1700080E11 gene	1.388921	1.291315	1.29565	1.418645	1.306537	1.28241
6259	Tssc4	tumor-suppressing subchromosomal transferable fragment 4	11.992721	11.963009	11.772838	11.949704	12.116122	11.910516
6260	Kif26b	kinesin family member 26B	7.230145	6.823561	7.076286	8.230934	7.641449	6.790469
6261	4930539E08Rik	RIKEN cDNA 4930539E08 gene	4.580709	4.608708	6.49236	6.329817	5.070502	5.311464
6262	Fam92a	family with sequence similarity 92, member A	10.92392	10.744372	10.693881	11.353558	10.733107	10.619793
6263	Cgnl1	cingulin-like 1	6.737215	6.983924	7.212093	6.910791	6.731786	6.929621
6264	Flt4	FMS-like tyrosine kinase 4	5.407627	5.525701	5.309368	5.535556	5.273467	5.198568
6265	2010204K13Rik	RIKEN cDNA 2010204K13 gene	11.501924	11.48081	12.110793	11.663312	11.946791	12.458887
6266	Gbx2	gastrulation brain homeobox 2	1.257279	1.639178	1.246876	2.394152	1.254331	1.726329
6267	Fam57b	family with sequence similarity 57, member B	5.909987	5.838759	5.167599	4.627859	5.522485	5.07832
6268	Hlx	H2.0-like homeobox	3.588243	3.943047	3.663571	4.859751	4.732533	4.374367
6269	Ppm1f	protein phosphatase 1F (PP2C domain containing)	3.514654	2.631957	2.737184	5.032704	3.786806	3.97057
6270	Prkx	protein kinase, X-linked	11.109432	10.882396	11.15916	12.127392	11.315594	11.276176
6271	Rfx7	regulatory factor X, 7	6.019717	5.771136	5.782384	6.827235	5.530814	5.840345
6272	Appl2	adaptor protein, phosphotyrosine interaction, PH domain and leucine zipper containing 2	10.45854	10.439915	10.468701	10.339263	10.375416	9.854219
6273	Igdcc3	immunoglobulin superfamily, DCC subclass, member 3	7.035638	6.90662	6.817513	7.161008	7.283753	6.957311
6275	Shfm1	split hand/foot malformation (ectrodactyly) type 1	15.450273	15.449066	15.31826	15.408822	15.411857	15.449066
6276	Hist1h2ba	histone cluster 1, H2ba	13.726902	13.672742	13.67524	13.306523	13.195802	12.960137
6277	Gm16223	predicted gene 16223	6.605569	6.765248	7.26795	6.551333	6.774849	6.727276
6278	Scarb2	scavenger receptor class B, member 2	10.648017	10.559741	10.95994	12.397879	11.638909	11.94713
6279	Cux2	cut-like homeobox 2	5.906684	5.932938	6.301122	4.414787	6.518459	5.412105
6280	Dbp	D site albumin promoter binding protein	15.42232	15.429562	12.935324	12.376424	14.625368	13.421031
6281	Paox	polyamine oxidase (exo-N4-amino)	11.473408	11.43211	11.512978	11.882577	11.47157	11.580668
6282	Mlh1	mutL homolog 1 (E. coli)	10.573815	10.562444	10.306365	10.090616	10.735972	10.663636
6283	Map2	microtubule-associated protein 2	4.465187	4.540014	3.935341	4.381728	3.392892	4.119777
6284	Olfr1087	olfactory receptor 1087	1.259549	1.253795	1.223707	1.271875	1.250052	1.244422
6285	Pcsk6	proprotein convertase subtilisin/kexin type 6	5.229174	5.205434	5.287093	4.393319	5.10826	5.118737
6286	Lmbrd2	LMBR1 domain containing 2	12.877585	12.764652	12.579634	11.450944	12.623301	12.258882
6287	Ccdc132	coiled-coil domain containing 132	10.806937	10.599785	10.597224	10.506009	10.879487	10.685614
6288	E230016M11Rik	RIKEN cDNA E230016M11 gene	4.460862	5.201808	4.818722	5.067664	5.07873	4.816613
6289	Trim54	tripartite motif-containing 54	5.356644	5.416524	5.117913	5.11367	5.115992	4.866525
6290	Cd69	CD69 antigen	7.068851	6.397039	5.662578	4.515921	4.357265	4.368056
6291	Dcxr	dicarbonyl L-xylulose reductase	13.846708	13.771627	13.329553	12.985195	13.334918	13.1576
6292	Necab2	N-terminal EF-hand calcium binding protein 2	5.378072	5.133718	5.893689	5.725891	5.210047	4.633457
6293	Usmg5	upregulated during skeletal muscle growth 5	16.129181	16.197394	15.851593	15.758459	15.961735	15.946238
6294	Olfr807	olfactory receptor 807	1.728904	1.341221	1.537819	1.277398	1.516438	1.597727
6295	C1qa	complement component 1, q subcomponent, alpha polypeptide	11.489999	11.392515	11.659575	11.071386	10.194025	10.575805
6296	Fcgr4	Fc receptor, IgG, low affinity IV	10.45796	10.476595	11.715624	10.344626	9.627239	9.991545
6297	Tmem214	transmembrane protein 214	11.861519	11.906319	11.771221	12.16559	12.126668	12.01086
6298	Brwd1	bromodomain and WD repeat domain containing 1	9.981064	9.992565	9.847517	10.202401	10.069307	10.188777
6299	Hbegf	heparin-binding EGF-like growth factor	11.308684	11.356169	11.400179	12.996903	11.517599	12.893961
6300	4933402N22Rik	RIKEN cDNA 4933402N22 gene	2.686747	3.441061	1.469226	2.928029	3.21093	1.236107
6301	Zfp428	zinc finger protein 428	11.553867	11.43692	11.278771	10.606358	11.584119	11.091236
6302	Nod2	nucleotide-binding oligomerization domain containing 2	7.671191	7.561405	7.960005	6.900112	7.379621	7.193626
6303	Rbks	ribokinase	12.763617	12.823177	12.592479	12.022604	12.464177	12.680973
6304	Zfyve1	zinc finger, FYVE domain containing 1	10.00297	9.826688	10.384024	10.563578	9.754364	9.510429
6305	Ptpre	protein tyrosine phosphatase, receptor type, E	8.241083	8.153899	8.19834	8.741644	8.7646	8.719637
6306	Eml3	echinoderm microtubule associated protein like 3	11.306327	11.377203	11.229576	11.477844	11.589835	11.750445
6307	Amer2	APC membrane recruitment 2	4.735686	3.435302	4.316672	3.998808	5.148143	4.679793
6308	Ndufa13	NADH dehydrogenase (ubiquinone) 1 alpha subcomplex, 13	8.577394	8.698386	8.328345	8.376396	8.810978	8.511205
6309	Tex40	testis expressed 40	6.035112	6.039107	5.625302	5.999177	5.876407	5.92796
6310	Ccdc53	coiled-coil domain containing 53	11.979496	12.035004	11.931767	11.723845	12.040861	12.003861
6311	Col1a2	collagen, type I, alpha 2	12.976513	13.230252	12.299079	12.216296	13.198921	13.085097
6312	Clec2i	C-type lectin domain family 2, member i	5.56433	5.359972	4.271853	3.450105	4.314365	3.35367
6313	Cecr5	cat eye syndrome chromosome region, candidate 5	1.274494	1.854399	2.435214	1.291526	1.978158	1.29612
6314	Eif5b	eukaryotic translation initiation factor 5B	8.469376	8.408509	8.637847	8.467527	8.329232	8.034435
6315	Pcgf3	polycomb group ring finger 3	8.96595	8.810479	9.015756	8.13877	9.209327	9.081368
6316	Heatr3	HEAT repeat containing 3	8.129631	7.998111	7.85326	7.796495	8.14511	7.81661
6317	Phactr1	phosphatase and actin regulator 1	11.178132	10.70854	11.142363	11.162666	10.776195	10.58726
6318	Mug1	murinoglobulin 1	1.275275	1.279171	2.585572	2.203556	1.715134	2.444036
6319	Vmn1r230	vomeronasal 1 receptor 230	1.311847	3.248296	1.317036	1.507562	1.34246	1.313906
6320	Npr1	natriuretic peptide receptor 1	5.04888	4.761568	4.792055	4.659184	5.412105	5.138671
6321	Stx1a	syntaxin 1A (brain)	4.445682	4.913535	4.684716	5.083701	5.817497	5.493091
6324	Gm11100	predicted gene 11100	2.907268	3.15682	2.287662	3.022391	3.624683	3.739862
6325	Efcc1	EF hand and coiled-coil domain containing 1	1.271023	2.513499	1.276808	1.262272	1.285888	1.282676
6326	Upb1	ureidopropionase, beta	15.782015	15.860819	15.881966	15.001499	15.393986	15.25656
6327	Rnf139	ring finger protein 139	11.635286	11.574864	12.23706	11.836554	11.679739	11.572793
6328	Olfr531	olfactory receptor 531	2.793963	2.70574	3.193783	1.922654	2.565775	2.930703
6329	Hook1	hook homolog 1 (Drosophila)	6.491592	6.810154	6.52922	8.066529	6.919721	7.254183
6330	Pcif1	PDX1 C-terminal inhibiting factor 1	6.912262	7.173728	7.043077	8.047128	7.02838	7.249705
6331	Fancd2	Fanconi anemia, complementation group D2	1.38442	1.281132	1.635469	1.436032	1.880767	1.280531
6332	Tssk3	testis-specific serine kinase 3	1.255677	1.472743	1.25554	1.248253	1.267401	1.537245
6333	Sympk	symplekin	11.784929	11.673438	11.604093	11.558436	11.645388	11.29935
6334	Aff2	AF4/FMR2 family, member 2	1.230037	1.227601	1.279557	5.395003	1.228443	1.240494
6335	Atp5g1	ATP synthase, H+ transporting, mitochondrial F0 complex, subunit C1 (subunit 9)	15.182233	15.175616	14.835932	14.451028	15.024154	14.913442
6336	Tmem74bos	transmembrane 74B, opposite strand	1.273323	1.287491	2.266312	1.28284	1.566612	2.202807
6337	Desi2	desumoylating isopeptidase 2	8.947951	8.91338	8.875705	9.331763	8.834865	8.869469
6338	Olfr295	olfactory receptor 295	2.614804	1.280485	4.197683	1.870291	1.669574	2.691668
6339	Htr6	5-hydroxytryptamine (serotonin) receptor 6	1.649462	1.604419	1.698147	1.719563	1.335967	1.329032
6341	Csdc2	cold shock domain containing C2, RNA binding	6.172957	6.232904	5.796111	4.949379	6.767579	6.286073
6342	Pou2af1	POU domain, class 2, associating factor 1	6.188157	6.385125	4.088693	4.45055	3.953737	3.551723
6343	Bcor	BCL6 interacting corepressor	10.249555	10.22646	10.235451	10.68114	10.076411	10.201733
6344	Pdpr	pyruvate dehydrogenase phosphatase regulatory subunit	3.145809	3.661289	2.017854	2.463864	3.401516	2.620623
6345	Pkhd1l1	polycystic kidney and hepatic disease 1-like 1	1.26383	1.27268	1.269597	1.278023	1.281546	1.285227
6346	Prrx2	paired related homeobox 2	5.712481	6.084519	4.465187	5.029248	6.736431	5.823728
6347	Slfn4	schlafen 4	3.56046	3.206078	5.696075	4.549808	7.575861	7.354725
6348	Polr2m	polymerase (RNA) II (DNA directed) polypeptide M	15.038546	15.20302	14.949207	14.696232	15.22844	15.199173
6349	Fbxo15	F-box protein 15	3.853991	2.848596	4.392942	2.932579	4.117683	2.544029
6351	Stk39	serine/threonine kinase 39	12.275971	12.336479	11.997331	11.842265	12.309878	12.326063
6352	Barhl1	BarH-like 1 (Drosophila)	7.884558	7.951106	7.817962	9.070106	7.811728	8.054252
6353	Paf1	Paf1, RNA polymerase II associated factor, homolog (S. cerevisiae)	12.985763	13.014709	12.943185	13.013312	13.091422	13.026204
6354	Tsen15	tRNA splicing endonuclease 15 homolog (S. cerevisiae)	11.947827	11.840365	11.756539	11.664642	12.197842	11.954578
6355	Hbs1l	Hbs1-like (S. cerevisiae)	11.54834	11.684871	11.671728	11.914388	11.530172	11.622127
6356	Ccdc183	coiled-coil domain containing 183	1.292747	1.294083	1.298126	1.257024	1.295922	1.286822
6357	Cfc1	cripto, FRL-1, cryptic family 1	5.128067	4.810776	4.898608	5.696488	4.969132	5.014909
6358	Smarcd2	SWI/SNF related, matrix associated, actin dependent regulator of chromatin, subfamily d, member 2	10.577722	10.587782	10.686825	10.827938	10.606358	10.656527
6359	Cr1l	complement component (3b/4b) receptor 1-like	14.000692	13.780874	13.816582	13.705642	13.754209	13.596265
6360	Pcdhb7	protocadherin beta 7	5.509905	5.439688	5.183639	6.033591	5.712614	5.719961
6361	Dld	dihydrolipoamide dehydrogenase	14.29904	14.108685	14.095464	14.117266	14.157981	14.017705
6362	Aimp1	aminoacyl tRNA synthetase complex-interacting multifunctional protein 1	13.013802	12.928987	13.096274	13.10352	12.979176	12.953943
6363	Nr2f6	nuclear receptor subfamily 2, group F, member 6	14.257613	14.253875	13.955829	13.790106	14.427418	14.162183
6364	Pla2g12b	phospholipase A2, group XIIB	5.240404	5.252652	5.402049	4.744304	4.222382	4.652905
6365	Ttbk2	tau tubulin kinase 2	6.711961	6.492126	6.684425	7.198846	6.339503	6.368023
6366	Olfr1340	olfactory receptor 1340	1.280792	1.258382	1.260399	1.27411	1.253682	1.237033
6367	Il17rd	interleukin 17 receptor D	5.196521	5.134751	5.283597	6.165304	5.434507	5.137287
6368	Mmp13	matrix metallopeptidase 13	8.052208	7.908023	6.840782	5.524053	6.743004	5.960542
6369	Olfr675	olfactory receptor 675	1.266614	1.264936	1.262628	1.282087	1.25554	1.256291
6370	Cnksr3	Cnksr family member 3	11.173856	11.26291	11.418868	11.253689	11.15495	11.504731
6371	Zfp101	zinc finger protein 101	9.360654	9.319544	8.939904	7.158874	8.89632	8.152301
6372	Pfkfb2	6-phosphofructo-2-kinase/fructose-2,6-biphosphatase 2	8.055338	7.938064	7.899181	7.577805	8.131348	7.986001
6373	Phpt1	phosphohistidine phosphatase 1	13.731157	13.721849	13.525745	13.478275	13.878874	13.783578
6374	Ifitm7	interferon induced transmembrane protein 7	13.54292	13.5231	14.01976	13.795285	13.643924	13.476334
6375	F12	coagulation factor XII (Hageman factor)	1.291066	1.298115	1.825728	1.312986	1.279661	1.280133
6376	Rilpl1	Rab interacting lysosomal protein-like 1	10.28792	10.149402	10.235219	9.791148	10.174981	9.750722
6377	Wdr64	WD repeat domain 64	1.29368	1.348404	2.49978	1.261756	1.5669	1.465728
6378	Dpy30	dpy-30 homolog (C. elegans)	13.030597	13.109738	12.901293	12.54244	13.013802	13.009924
6379	Tsga13	testis specific gene A13	1.221508	1.224795	1.264148	1.225871	1.228181	1.234568
6380	Gpr108	G protein-coupled receptor 108	10.935064	10.992511	10.788373	11.337017	11.593022	11.683452
6381	Myo1e	myosin IE	5.531023	5.956526	6.65727	6.444953	6.243247	6.415866
6382	Fkbp4	FK506 binding protein 4	11.927912	11.821048	11.634868	10.468701	12.003169	11.506552
6383	Gnb5	guanine nucleotide binding protein (G protein), beta 5	7.5092	7.03616	6.856449	6.404928	7.370125	6.953085
6384	4930581F22Rik	RIKEN cDNA 4930581F22 gene	4.69677	4.430667	4.106985	1.286238	4.978553	4.552992
6385	Il5	interleukin 5	1.262989	1.256453	1.232119	2.297801	1.667232	1.247719
6387	Slc29a3	solute carrier family 29 (nucleoside transporters), member 3	10.551679	10.637967	10.394517	9.760101	10.515465	10.67189
6388	Prkar1b	protein kinase, cAMP dependent regulatory, type I beta	3.810741	3.556018	3.168766	3.491776	3.567492	3.615222
6389	Zfp935	zinc finger protein 935	7.856164	7.344353	7.993015	7.368322	7.666752	7.446424
6390	Adamtsl4	ADAMTS-like 4	5.163572	5.481433	5.711327	6.407211	6.244882	6.701101
6391	Ankdd1b	ankyrin repeat and death domain containing 1B	1.293737	2.835027	1.483707	1.296815	1.521677	2.009585
6392	Ccl9	chemokine (C-C motif) ligand 9	9.525663	9.443128	9.118004	9.110305	10.051173	10.499693
6393	Mmp1a	matrix metallopeptidase 1a (interstitial collagenase)	1.310567	1.27999	1.275562	1.319844	1.276679	1.272902
6394	Ptdss2	phosphatidylserine synthase 2	9.601533	9.62057	9.830554	9.394753	9.726494	9.673738
6395	Slc46a2	solute carrier family 46, member 2	3.776035	2.532507	5.246935	6.230294	4.263013	5.032306
6396	Gm8179	predicted gene 8179	1.253096	1.244443	1.23798	1.253027	1.230975	1.216838
6397	Dnal4	dynein, axonemal, light chain 4	12.599074	12.561066	12.274417	12.33697	12.595193	12.170802
6398	Hbq1a	hemoglobin, theta 1A	1.272902	1.27189	1.278507	1.980422	1.285974	1.280843
6399	Mkrn1	makorin, ring finger protein, 1	12.682096	12.612397	12.368653	12.556647	11.987912	11.790314
6400	Abi3	ABI gene family, member 3	10.206074	9.990301	10.022431	9.12539	9.834517	9.436191
6401	Shoc2	soc-2 (suppressor of clear) homolog (C. elegans)	6.41717	6.084698	6.39853	6.436507	5.997788	6.086117
6402	Calm2	calmodulin 2	13.297682	13.080383	13.028961	13.403177	13.296991	13.242635
6403	Rrp15	ribosomal RNA processing 15 homolog (S. cerevisiae)	9.917754	9.928552	10.051906	10.656527	10.345427	10.582571
6404	Rnf149	ring finger protein 149	13.393864	13.381249	13.358191	13.852937	13.49897	13.46501
6405	Efna3	ephrin A3	5.830283	5.70785	6.281423	5.368665	6.493186	6.30169
6406	Atg4c	autophagy related 4C, cysteine peptidase	4.743691	4.158557	4.457667	5.471538	4.548256	4.831129
6407	Slc11a1	solute carrier family 11 (proton-coupled divalent metal ion transporters), member 1	9.101303	8.982621	8.749743	8.179412	9.264733	8.995281
6408	Pik3c2b	phosphoinositide-3-kinase, class 2, beta polypeptide	2.753423	3.025207	2.63121	3.402402	3.038226	2.756461
6409	Sebox	SEBOX homeobox	5.461989	5.767507	5.998882	5.988728	5.801139	5.858647
6410	Tbrg1	transforming growth factor beta regulated gene 1	11.959904	11.787178	12.590233	13.312523	12.464448	12.547086
6411	Pah	phenylalanine hydroxylase	16.682185	16.570949	15.931101	14.33597	14.847682	13.940857
6412	Fbln5	fibulin 5	13.239475	13.737289	12.522475	12.286265	12.538277	12.514989
6413	Tesk2	testis-specific kinase 2	11.081883	11.099307	11.089242	10.459825	10.528145	10.334572
6415	Krt5	keratin 5	8.966355	7.48686	9.040665	9.024576	10.427368	10.063831
6416	Olfr520	olfactory receptor 520	1.280912	1.258203	1.256202	1.27901	1.265461	1.262194
6417	Adam2	a disintegrin and metallopeptidase domain 2	2.702869	1.422764	1.78026	1.282936	1.674927	1.290897
6418	Magohb	mago-nashi homolog B (Drosophila)	10.227084	10.089619	10.003566	10.225011	10.450184	10.486828
6420	G6pdx	glucose-6-phosphate dehydrogenase X-linked	12.748506	12.625872	12.655823	13.58529	13.216535	13.324879
6421	Smim12	small integral membrane protein 12	12.981265	12.978659	12.867077	13.090906	13.146124	13.198625
6422	1500015L24Rik	RIKEN cDNA 1500015L24 gene	4.203703	5.462371	5.070674	4.813161	4.136839	4.322758
6423	Hrh2	histamine receptor H2	1.234036	1.588624	1.948584	1.249874	1.257216	2.629255
6424	Mmp25	matrix metallopeptidase 25	3.496041	2.316788	4.246573	2.649285	3.690646	1.311562
6425	Sgms2	sphingomyelin synthase 2	12.043511	11.836185	12.388682	12.221657	11.706679	11.642404
6426	Kcnma1	potassium large conductance calcium-activated channel, subfamily M, alpha member 1	3.316159	3.296596	3.754116	3.80198	2.145109	2.742115
6427	Acad10	acyl-Coenzyme A dehydrogenase family, member 10	12.076406	12.112932	12.38282	12.061666	12.076032	11.953732
6428	Six3	sine oculis-related homeobox 3	1.327796	1.279881	1.273276	1.366941	1.279671	1.280164
6429	Gm31711	predicted gene, 31711	7.336606	7.295278	7.386147	7.669864	7.738393	7.459946
6430	Serpinb5	serine (or cysteine) peptidase inhibitor, clade B, member 5	5.043937	2.776001	5.699027	6.123237	6.432042	6.03383
6431	Cabp2	calcium binding protein 2	6.382132	6.28182	5.36137	8.098165	7.88772	8.527025
6432	Slc9b1	solute carrier family 9, subfamily B (NHA1, cation proton antiporter 1), member 1	4.426022	4.388724	3.532092	2.118001	3.984671	4.218156
6433	Mgme1	mitochondrial genome maintainance exonuclease 1	9.170869	9.161372	9.351303	7.916267	9.290179	8.845765
6434	Zc3h11a	zinc finger CCCH type containing 11A	13.293002	13.311789	13.333706	13.557937	13.326257	13.249006
6435	Neurl3	neuralized homolog 3 homolog (Drosophila)	7.328949	6.925016	7.465994	5.93952	6.364188	6.065948
6436	Nprl2	nitrogen permease regulator-like 2	8.855425	8.957072	8.917015	7.990716	8.761384	8.623384
6437	4933436I01Rik	RIKEN cDNA 4933436I01 gene	1.227511	1.23201	1.244801	1.237128	1.239903	1.243297
6438	Olfr460	olfactory receptor 460	1.246163	2.157402	2.91489	2.843298	2.160516	1.264405
6439	Eif4e3	eukaryotic translation initiation factor 4E member 3	8.128515	7.925374	8.736824	8.446931	7.491827	7.256339
6440	H60a	histocompatibility 60a	2.377306	2.843039	2.804469	1.288729	1.696277	2.002864
6441	Nop56	NOP56 ribonucleoprotein	9.700797	9.638212	9.705634	10.444093	10.15953	10.606062
6442	Tmem132d	transmembrane protein 132D	1.315298	1.279126	1.276737	1.315407	1.29886	1.270665
6443	Slc39a9	solute carrier family 39 (zinc transporter), member 9	5.308507	5.313	4.971452	6.937455	5.534325	5.358671
6444	4930549C01Rik	RIKEN cDNA 4930549C01 gene	3.058022	2.142738	1.771921	1.266163	2.243724	1.798495
6445	Dnajb11	DnaJ (Hsp40) homolog, subfamily B, member 11	13.365792	13.353072	13.068333	12.842134	13.302035	13.234126
6446	Gca	grancalcin	9.378255	9.252558	9.464241	8.466256	9.301967	9.254174
6447	Fbxo7	F-box protein 7	12.5624	12.634164	12.626429	12.224307	12.4299	12.214895
6448	Zfp617	zinc finger protein 617	10.132365	9.887844	10.187329	9.890904	10.380948	10.472764
6449	Max	Max protein	12.723231	12.862373	12.993289	13.105851	12.34166	12.383579
6450	Gpr179	G protein-coupled receptor 179	4.17993	4.719308	4.749683	4.824997	4.506922	4.233072
6451	Cd248	CD248 antigen, endosialin	9.583736	10.052724	9.011814	8.93242	10.587504	10.404728
6452	Myf5	myogenic factor 5	1.264041	1.789899	1.27008	3.294266	1.282164	1.287027
6454	Tnfaip8l3	tumor necrosis factor, alpha-induced protein 8-like 3	3.759113	3.935145	5.935367	2.478585	2.256245	2.693091
6455	Unc13a	unc-13 homolog A (C. elegans)	6.799832	6.748275	6.556448	7.32328	7.077961	7.320435
6457	Arhgef28	Rho guanine nucleotide exchange factor (GEF) 28	13.668561	13.651815	13.659161	13.779019	12.890788	12.659218
6458	Ube2s	ubiquitin-conjugating enzyme E2S	13.272313	12.858699	12.25798	12.587891	12.917775	12.414496
6459	Akr7a5	aldo-keto reductase family 7, member A5 (aflatoxin aldehyde reductase)	13.852256	13.914994	13.844454	13.498293	13.794651	13.781918
6460	LOC102639145	protein PRRC2A-like	1.279527	1.283237	1.289965	1.260512	1.297738	1.289513
6461	Adora1	adenosine A1 receptor	4.82278	4.971979	4.934467	5.543016	4.940997	4.265078
6462	Tbc1d31	TBC1 domain family, member 31	2.205704	3.351286	2.629693	2.050873	2.753423	2.653238
6463	Galnt12	UDP-N-acetyl-alpha-D-galactosamine:polypeptide N-acetylgalactosaminyltransferase 12	9.684123	9.670147	9.459002	8.545877	9.123549	8.971951
6465	Dhrs7c	dehydrogenase/reductase (SDR family) member 7C	1.288536	1.274782	1.27047	1.284639	2.386456	2.129718
6466	Grm1	glutamate receptor, metabotropic 1	1.317083	1.397211	1.27766	1.317118	1.301048	1.271212
6467	Ppp1r27	protein phosphatase 1, regulatory subunit 27	7.422409	7.309582	7.163833	7.440619	7.012242	7.07772
6468	Akr1c6	aldo-keto reductase family 1, member C6	7.424499	7.390861	7.283362	5.209268	6.046903	5.067664
6469	Gm15674	predicted gene 15674	1.415874	1.31976	1.298337	1.455092	2.717754	1.282741
6470	Atp2c2	ATPase, Ca++ transporting, type 2C, member 2	4.469098	3.967307	4.44958	6.116987	5.662169	4.949557
6471	Kbtbd2	kelch repeat and BTB (POZ) domain containing 2	6.922566	6.758817	7.234034	8.464579	6.871673	6.934541
6472	4933417G07Rik	SEC13 homolog pseudogene	10.060593	10.138759	9.765254	9.939944	10.154667	10.20469
6473	Rnf121	ring finger protein 121	9.434122	9.535294	9.515815	10.019322	9.693995	9.864659
6474	Tmcc3	transmembrane and coiled coil domains 3	12.196154	12.245775	13.511432	14.081992	12.467405	13.162691
6475	Osgin1	oxidative stress induced growth inhibitor 1	13.927977	13.858997	13.462229	12.93305	13.366771	13.203282
6476	Podxl2	podocalyxin-like 2	3.055531	3.025071	2.850676	2.000097	3.677092	2.964116
6477	Adh4	alcohol dehydrogenase 4 (class II), pi polypeptide	2.456877	3.497588	1.406469	1.906967	3.208974	2.180758
6478	Klrk1	killer cell lectin-like receptor subfamily K, member 1	6.358694	6.467981	6.151937	4.102345	4.241319	3.427779
6479	Snrpb	small nuclear ribonucleoprotein B	11.684052	11.71704	11.710953	11.951842	11.67267	11.905651
6480	Folh1	folate hydrolase 1	12.011555	11.705574	12.530035	11.60108	11.546595	10.870975
6481	2310067E19Rik	RIKEN cDNA 2310067E19 gene	7.129778	7.237548	7.188733	7.312134	7.422409	7.411846
6482	Ankrd61	ankyrin repeat domain 61	4.691621	5.078045	5.246771	5.393269	5.332304	5.343624
6484	Cabin1	calcineurin binding protein 1	10.089158	10.154667	10.082533	9.858691	9.986576	9.900775
6485	Sult2a8	sulfotransferase family 2A, dehydroepiandrosterone (DHEA)-preferring, member 8	8.602216	8.779118	9.068995	7.993831	8.739065	8.797694
6486	Pim3	proviral integration site 3	13.130534	13.205974	13.420413	13.911182	12.342319	12.556647
6487	Ccrn4l	CCR4 carbon catabolite repression 4-like (S. cerevisiae)	11.435685	11.323458	11.625856	11.610183	11.933706	12.789924
6488	Cldn5	claudin 5	10.681971	10.509036	10.462665	11.02007	11.06742	10.586011
6489	Ears2	glutamyl-tRNA synthetase 2 (mitochondrial)(putative)	7.620289	7.670835	7.764264	7.067381	7.692096	7.466379
6490	Olfr1134	olfactory receptor 1134	4.251743	3.516205	3.572454	4.345225	3.795741	4.298447
6491	Dad1	defender against cell death 1	14.901789	14.844975	14.634341	14.569242	14.786637	14.676351
6492	Nol12	nucleolar protein 12	11.658051	11.832771	11.861519	12.081459	12.348062	12.584356
6493	Dscam	Down syndrome cell adhesion molecule	3.7879	2.559989	2.829713	2.439082	1.60774	2.998656
6494	Ppan	peter pan homolog (Drosophila)	10.833686	10.948248	11.172816	12.021093	11.442766	11.975459
6495	Mcm5	minichromosome maintenance deficient 5, cell division cycle 46 (S. cerevisiae)	11.312823	11.044883	9.320507	9.868147	10.819925	9.842938
6496	Med23	mediator complex subunit 23	10.745561	10.680857	10.726555	10.375991	10.633285	10.498149
6497	Pnma1	paraneoplastic antigen MA1	1.302173	2.325616	1.307559	1.40558	1.315173	1.30015
6498	Scrn1	secernin 1	8.888819	8.900713	8.637579	7.791225	8.784512	8.437021
6499	Orc2	origin recognition complex, subunit 2	10.751283	10.657704	10.406096	11.172493	10.654812	10.570787
6500	Klhl13	kelch-like 13	1.286837	1.413765	1.960222	2.301839	1.303215	1.289277
6501	Ccdc181	coiled-coil domain containing 181	12.794808	12.788976	12.874166	11.988304	12.575109	12.116122
6502	Wfdc5	WAP four-disulfide core domain 5	1.27911	1.284814	1.287737	1.271513	1.560367	1.286945
6503	Atp8b4	ATPase, class I, type 8B, member 4	5.167599	4.659967	3.423709	3.02757	2.701321	1.249379
6504	Abca14	ATP-binding cassette, sub-family A (ABC1), member 14	2.139029	1.421663	2.064447	1.275862	1.261321	1.259267
6505	Dcp2	DCP2 decapping enzyme homolog (S. cerevisiae)	9.407501	9.336357	9.664089	10.50467	9.387	9.452589
6506	Ap1m1	adaptor-related protein complex AP-1, mu subunit 1	12.872895	12.874166	12.73912	12.716682	13.135968	12.942848
6507	BB283564	expressed sequence BB283564	8.435462	8.40691	8.640578	7.56066	8.57291	8.660657
6508	Ankrd13a	ankyrin repeat domain 13a	11.565067	11.357352	11.268784	11.531168	11.593308	11.313509
6509	Gzmf	granzyme F	1.261255	1.257453	1.259162	1.273986	1.242384	1.241855
6510	Olfr1166	olfactory receptor 1166	1.273496	1.256308	1.258299	1.265929	1.26698	1.261957
6511	Agfg1	ArfGAP with FG repeats 1	11.201286	11.177096	11.556705	11.20936	11.486754	11.59616
6512	Pik3c2g	phosphatidylinositol 3-kinase, C2 domain containing, gamma polypeptide	8.51846	8.621719	7.992097	7.001541	7.718717	7.895111
6513	Rsph14	radial spoke head homolog 14 (Chlamydomonas)	1.277529	2.428928	2.283495	2.59347	1.293205	2.549956
6514	Gm36736	predicted gene, 36736	2.117812	1.248747	1.801405	1.267114	1.512306	1.234172
6515	Jsrp1	junctional sarcoplasmic reticulum protein 1	1.274291	2.243961	1.276287	2.402433	1.284526	1.283755
6517	4930405H06Rik	RIKEN cDNA 4930405H06 gene	1.756743	1.333906	1.465832	1.788927	1.444883	1.426725
6518	Sipa1	signal-induced proliferation associated gene 1	9.358485	9.382338	9.084165	8.544729	9.336918	9.003114
6519	Acot6	acyl-CoA thioesterase 6	10.891457	10.746083	11.190749	8.924676	10.794227	10.756536
6520	Nmd3	NMD3 homolog (S. cerevisiae)	2.435544	1.291603	2.993228	1.247217	2.934398	1.976027
6521	H2-M2	histocompatibility 2, M region locus 2	14.545886	14.55808	14.187449	14.022615	11.658387	11.944103
6522	Rnf31	ring finger protein 31	11.293984	11.347177	12.185997	12.004773	11.507778	11.45487
6523	Stard10	START domain containing 10	13.667503	13.749099	13.694038	13.922322	13.785597	14.127041
6524	Gm5893	predicted gene 5893	1.238343	1.233306	2.098134	3.109963	1.24453	1.240632
6525	Olfr411	olfactory receptor 411	4.444359	4.396384	4.414787	4.569941	4.369887	4.414787
6526	Arpc1a	actin related protein 2/3 complex, subunit 1A	12.373294	12.314343	12.332341	12.06021	12.393898	12.271123
6527	2510039O18Rik	RIKEN cDNA 2510039O18 gene	13.678277	13.64227	13.576597	14.03381	13.732709	13.738482
6528	Ndc80	NDC80 homolog, kinetochore complex component (S. cerevisiae)	6.552741	6.389022	5.396601	5.529576	4.453783	3.535305
6529	Chgb	chromogranin B	2.602063	2.979532	3.007465	4.055496	3.728419	4.166436
6530	Col18a1	collagen, type XVIII, alpha 1	14.011158	14.122619	14.477261	14.361595	14.534237	14.748853
6531	Efcab6	EF-hand calcium binding domain 6	3.107557	1.261227	1.242954	2.244506	2.021472	2.64478
6532	2410022M11Rik	RIKEN cDNA 2410022M11 gene	11.655498	11.700198	11.543763	13.372201	12.355152	12.593294
6533	Rem2	rad and gem related GTP binding protein 2	2.650584	3.567814	3.57824	1.918101	4.228935	3.7543
6534	Myh1	myosin, heavy polypeptide 1, skeletal muscle, adult	1.286513	2.118001	1.294036	1.242832	1.299144	1.612576
6535	Pinx1	PIN2/TERF1 interacting, telomerase inhibitor 1	11.569234	11.856139	11.914112	11.235184	11.845555	12.232158
6536	Setdb2	SET domain, bifurcated 2	4.320648	4.737096	4.658974	4.613118	3.848597	4.187162
6537	Stk10	serine/threonine kinase 10	10.443079	10.400992	9.521039	8.538981	9.75974	9.371306
6538	Zfp74	zinc finger protein 74	6.711661	6.415207	6.607327	4.074448	6.624471	6.46478
6539	Diap2	diaphanous homolog 2 (Drosophila)	10.080438	10.14511	10.18982	9.904226	10.058169	9.980485
6540	Dido1	death inducer-obliterator 1	8.956625	9.327384	8.891044	8.770383	9.400478	9.525371
6541	Olfr591	olfactory receptor 591	1.28782	1.263409	1.260152	1.284175	1.268893	1.266126
6542	Gm32014	predicted gene, 32014	1.254449	1.23973	1.240796	1.256552	1.251018	1.247592
6543	Scube2	signal peptide, CUB domain, EGF-like 2	4.267654	4.437276	4.863932	4.036037	4.223221	3.257718
6544	Spata5	spermatogenesis associated 5	9.735475	9.813736	9.959176	10.406266	9.906705	10.193608
6545	Srcap	Snf2-related CREBBP activator protein	3.320418	3.415976	3.97842	2.918482	3.684598	3.544313
6546	Pno1	partner of NOB1 homolog (S. cerevisiae)	13.332919	13.228714	13.234126	13.459012	13.549882	13.529231
6547	Olfr1495	olfactory receptor 1495	2.712741	1.234339	1.678746	2.860576	1.245909	2.181797
6548	Mrpl14	mitochondrial ribosomal protein L14	14.526187	14.608217	14.504179	13.988629	14.830801	14.917168
6549	Ghdc	GH3 domain containing	10.74793	10.796868	10.960592	10.518705	11.355559	11.273788
6550	Hint1	histidine triad nucleotide binding protein 1	17.530282	17.45348	17.402224	17.289686	17.416017	17.394732
6551	Mgat4e	MGAT4 family, member E	1.229329	1.229404	1.581106	1.22929	2.478417	1.236028
6552	Dcun1d3	DCN1, defective in cullin neddylation 1, domain containing 3 (S. cerevisiae)	11.50921	11.614047	12.307072	11.464056	11.099887	11.194359
6553	Bbs4	Bardet-Biedl syndrome 4 (human)	11.165303	11.038771	10.933568	10.969525	10.921277	10.437674
6554	Dclk1	doublecortin-like kinase 1	4.642375	4.652733	4.540878	5.173575	4.980195	5.290182
6556	Mrpl23	mitochondrial ribosomal protein L23	13.850936	13.954912	13.677911	13.267949	13.779542	13.711452
6557	Ms4a6c	membrane-spanning 4-domains, subfamily A, member 6C	7.867569	7.774692	8.686112	7.626795	7.10942	7.774243
6558	Slc25a25	solute carrier family 25 (mitochondrial carrier, phosphate carrier), member 25	11.539824	11.561313	12.443193	13.869291	14.11556	14.715329
6560	Mb	myoglobin	4.136299	4.112576	3.368723	5.177467	4.137935	3.78806
6561	Slc26a8	solute carrier family 26, member 8	1.287176	2.291241	1.812467	1.248525	2.495641	2.030035
6562	Rbm46os	RNA binding motif protein 46, opposite strand	1.287136	1.286643	1.295353	1.938776	1.289342	1.285326
6563	Nelfe	negative elongation factor complex member E, Rdbp	8.045043	7.791652	7.793779	8.183424	7.981425	8.35576
[truncated: 25,282 more rows]
