# Supplementary material for: OGG1 aggravates renal ischemia–reperfusion injury by repressing PINK1‐mediated mitophagy
Source: Cell Prolif. 2023 Feb 14;56(8):e13418. doi: 10.1111/cpr.13418 (PMC10392062; doi:10.1111/cpr.13418)
Supplement: Supplementary file 1 — DATA S1. Supporting Information [file CPR-56-e13418-s001.zip › Supplemental datasheet 2/GSE71647.txt]

ID	adj.P.Val	P.Value	t	B	logFC	Gene.symbol	Gene.title
A_51_P383032	0.00982	9.43E-07	87.58118	5.142909	6.8849656	Clec4d	C-type lectin domain family 4, member d
A_52_P431159	0.00982	2.66E-06	64.278197	4.875933	5.67403	Il1rn	interleukin 1 receptor antagonist
A_51_P319917	0.00982	2.78E-06	63.415673	4.861075	5.7012767	Adam8	a disintegrin and metallopeptidase domain 8
A_52_P66505	0.00982	3.11E-06	61.326658	4.822925	4.6220351	Gm4827	predicted gene 4827
A_51_P370615	0.00982	3.21E-06	-60.757732	4.811973	-4.5144007	Neurog2	neurogenin 2
A_51_P500156	0.00982	4.07E-06	-56.631477	4.724426	-7.9345545	Pvalb	parvalbumin
A_52_P26991	0.00982	4.44E-06	55.158554	4.689325	4.3101716	Dclk1	doublecortin-like kinase 1
A_51_P183812	0.00982	4.87E-06	53.655311	4.651132	4.4167013	Slfn4	schlafen 4
A_51_P299709	0.00982	5.42E-06	-51.982038	4.605555	-4.0188989	4933438K21Rik	RIKEN cDNA 4933438K21 gene
A_52_P600975	0.00982	5.59E-06	-51.50716	4.591991	-4.8793719	Chrdl1	chordin-like 1
A_52_P598495	0.00982	5.61E-06	-51.444813	4.590188	-6.2606174	Serpina1c	serine (or cysteine) peptidase inhibitor, clade A, member 1C
A_52_P217807	0.00982	5.89E-06	50.709129	4.568534	3.9791937	Dclk1	doublecortin-like kinase 1
A_51_P356045	0.00982	6.21E-06	-49.899432	4.543851	-3.8241377	Baiap3	BAI1-associated protein 3
A_51_P308796	0.00982	7.18E-06	47.782002	4.474785	6.5584597	Fosl1	fos-like antigen 1
A_52_P339204	0.00982	7.36E-06	-47.430187	4.462635	-3.6584632	Sec14l3	SEC14-like lipid binding 3
A_51_P341717	0.00982	8.10E-06	46.09671	4.414702	3.8283873	Cd300lf	CD300 molecule like family member F
A_52_P525107	0.00982	1.08E-05	42.280332	4.259112	3.606308	Col1a1	collagen, type I, alpha 1
A_51_P441426	0.00982	1.10E-05	42.017737	4.247286	4.1304311	Pf4	platelet factor 4
A_52_P1114640	0.00982	1.11E-05	-41.931019	4.243346	-3.9254989	2410003L11Rik	RIKEN cDNA 2410003L11 gene
A_51_P176154	0.00982	1.11E-05	41.929467	4.243276	3.5563228	Sirpb1b	signal-regulatory protein beta 1B
A_52_P662025	0.00982	1.17E-05	41.343742	4.216206	5.0934989	Serpina10	serine (or cysteine) peptidase inhibitor, clade A (alpha-1 antiproteinase, antitrypsin), member 10
A_51_P419365	0.00982	1.18E-05	-41.236757	4.211175	-5.7321834	Serpina1f	serine (or cysteine) peptidase inhibitor, clade A, member 1F
A_51_P236303	0.00982	1.24E-05	-40.598004	4.180554	-5.9283071	Serpina1d	serine (or cysteine) peptidase inhibitor, clade A, member 1D
A_52_P38011	0.00982	1.29E-05	-40.106366	4.156294	-3.4205838	Ralyl	RALY RNA binding protein-like
A_52_P354844	0.00982	1.30E-05	40.021524	4.152044	3.0266073	Eda2r	ectodysplasin A2 receptor
A_52_P324042	0.00982	1.34E-05	-39.644669	4.132943	-6.3202135	Serpina1b	serine (or cysteine) preptidase inhibitor, clade A, member 1B
A_52_P605812	0.00982	1.37E-05	39.372511	4.118914	3.1366219	Ptrh1	peptidyl-tRNA hydrolase 1 homolog
A_52_P1045316	0.00982	1.40E-05	-39.163139	4.107985	-4.2257726	Gm428	predicted gene 428
A_51_P299149	0.00982	1.43E-05	-38.920751	4.095183	-3.4197946	Gpx6	glutathione peroxidase 6
A_52_P94299	0.00982	1.44E-05	-38.842589	4.091019	-4.0933405	Abca13	ATP-binding cassette, sub-family A (ABC1), member 13
A_51_P461429	0.00982	1.46E-05	-38.68872	4.082774	-5.3811755	Cyp7b1	cytochrome P450, family 7, subfamily b, polypeptide 1
A_51_P487048	0.00982	1.54E-05	-38.032269	4.046835	-7.3851208	Rhox6	reproductive homeobox 6
A_52_P416756	0.00982	1.59E-05	37.652878	4.025486	3.7037983	D17H6S56E-5	DNA segment, Chr 17, human D6S56E 5
A_52_P601383	0.00982	1.62E-05	37.493943	4.016414	2.8114206	Lilra6	leukocyte immunoglobulin-like receptor, subfamily A (with TM domain), member 6
A_51_P367720	0.00982	1.69E-05	37.024086	3.989139	2.943995	Clu	clusterin
A_51_P392594	0.00982	1.75E-05	-36.596689	3.963723	-3.7892437	Prss39	protease, serine 39
A_51_P211765	0.00982	1.77E-05	36.492069	3.957412	2.7236275	Rin1	Ras and Rab interactor 1
A_52_P482897	0.00982	1.81E-05	36.280606	3.944545	3.4576325	Areg	amphiregulin
A_52_P58145	0.00982	1.84E-05	36.071828	3.931696	3.6677632	Aldh1a2	aldehyde dehydrogenase family 1, subfamily A2
A_51_P377094	0.00982	1.91E-05	35.700489	3.908479	3.4063089	Col1a1	collagen, type I, alpha 1
A_51_P256170	0.00982	1.94E-05	-35.519337	3.89698	-6.6760298	Akr1c18	aldo-keto reductase family 1, member C18
A_51_P186476	0.00982	2.02E-05	35.072462	3.868121	3.0390743	Slc11a1	solute carrier family 11 (proton-coupled divalent metal ion transporters), member 1
A_52_P682382	0.00982	2.04E-05	-34.975041	3.861735	-2.793364	Scd1	stearoyl-Coenzyme A desaturase 1
A_51_P203182	0.00982	2.08E-05	34.781624	3.848953	2.5875122	Apobr	apolipoprotein B receptor
A_52_P231461	0.00982	2.12E-05	-34.594699	3.836469	-2.9261215	Slc8a1	solute carrier family 8 (sodium/calcium exchanger), member 1
A_52_P262219	0.00982	2.13E-05	34.511693	3.830884	3.2942791	Fos	FBJ osteosarcoma oncogene
A_51_P422839	0.00982	2.23E-05	34.043126	3.798867	4.7453529	Smpdl3b	sphingomyelin phosphodiesterase, acid-like 3B
A_51_P194853	0.00982	2.32E-05	-33.659877	3.772048	-5.9895807	Sec14l4	SEC14-like lipid binding 4
A_51_P462708	0.00982	2.34E-05	-33.569352	3.765629	-2.5413771	Wfdc15b	WAP four-disulfide core domain 15B
A_51_P241457	0.00982	2.40E-05	33.344505	3.749542	3.5450487	Lilrb4a	leukocyte immunoglobulin-like receptor, subfamily B, member 4A
A_51_P148602	0.00982	2.45E-05	33.128526	3.733895	3.9696221	Cxcr2	chemokine (C-X-C motif) receptor 2
A_51_P144090	0.00982	2.50E-05	32.904419	3.717456	2.722542	Slc16a3	solute carrier family 16 (monocarboxylic acid transporters), member 3
A_52_P404533	0.00982	2.51E-05	32.876964	3.715428	3.6363716	Hspb1	heat shock protein 1
A_51_P509824	0.00982	2.55E-05	-32.736569	3.705006	-3.1496482	A330033J07Rik	RIKEN cDNA A330033J07 gene
A_52_P229536	0.00982	2.57E-05	32.667966	3.699883	4.2886133	Cd44	CD44 antigen
A_52_P632591	0.00982	2.64E-05	32.388171	3.678779	2.9828801	Psd4	pleckstrin and Sec7 domain containing 4
A_51_P219173	0.00982	2.69E-05	32.199534	3.664359	2.8127107	Kcnmb1	potassium large conductance calcium-activated channel, subfamily M, beta member 1
A_51_P414637	0.00982	2.73E-05	32.047872	3.652652	2.7253714	Col5a1	collagen, type V, alpha 1
A_51_P434301	0.00982	2.74E-05	-32.023917	3.650793	-2.6188617	Mcoln2	mucolipin 2
A_51_P421140	0.00982	2.86E-05	31.618483	3.618945	3.509316	Tubb6	tubulin, beta 6 class V
A_51_P335801	0.00982	2.91E-05	-31.460142	3.606302	-4.0523143	Calb1	calbindin 1
A_51_P154953	0.00982	2.93E-05	-31.393137	3.600917	-6.5858682	Slc22a13	solute carrier family 22 (organic cation transporter), member 13
A_51_P277373	0.00982	2.99E-05	-31.205953	3.585762	-2.6233902	Slc8a1	solute carrier family 8 (sodium/calcium exchanger), member 1
A_51_P343818	0.00982	2.99E-05	31.202306	3.585465	2.3534207	Pgbd5	piggyBac transposable element derived 5
A_51_P240287	0.00982	3.00E-05	-31.171908	3.582988	-3.5666763	Car5a	carbonic anhydrase 5a, mitochondrial
A_51_P392687	0.00982	3.05E-05	31.032745	3.57159	3.412518	Vim	vimentin
A_52_P938229	0.00982	3.05E-05	-31.010475	3.569757	-7.0510724	0610009K14Rik	RIKEN cDNA 0610009K14 gene
A_51_P353345	0.00982	3.10E-05	-30.880231	3.558992	-2.3002577
A_51_P134468	0.00982	3.11E-05	30.837889	3.555474	3.6819878
A_52_P559975	0.00982	3.13E-05	30.772784	3.550049	5.6215941	Cxcr2	chemokine (C-X-C motif) receptor 2
A_51_P130905	0.00982	3.15E-05	-30.729278	3.546412	-2.4105036	Gcm1	glial cells missing homolog 1 (Drosophila)
A_52_P165831	0.00982	3.20E-05	30.583002	3.534114	2.3295173	Mutyh	mutY DNA glycosylase
A_51_P135340	0.00982	3.44E-05	29.924487	3.47742	2.648138	Panx1	pannexin 1
A_52_P117945	0.00982	3.44E-05	-29.922276	3.477226	-3.3630581	Fbxl17	F-box and leucine-rich repeat protein 17
A_51_P391904	0.00982	3.48E-05	29.832263	3.469302	3.3286426	Apbb1ip	amyloid beta (A4) precursor protein-binding, family B, member 1 interacting protein
A_51_P315795	0.00982	3.52E-05	29.713766	3.458806	2.2595987	Tubb4a	tubulin, beta 4A class IVA
A_51_P289796	0.00982	3.52E-05	29.712235	3.458669	2.2984261	Arl4c	ADP-ribosylation factor-like 4C
A_51_P275053	0.00982	3.53E-05	29.697762	3.457382	4.8707078	Spaca7	sperm acrosome associated 7
A_51_P438967	0.00982	3.58E-05	29.568962	3.445878	4.8222159	Gpnmb	glycoprotein (transmembrane) nmb
A_51_P220343	0.00982	3.66E-05	29.38098	3.428928	2.2337732	Wisp1	WNT1 inducible signaling pathway protein 1
A_51_P254656	0.00982	3.78E-05	29.085312	3.401878	4.914411	Hdc	histidine decarboxylase
A_52_P155805	0.00982	3.84E-05	28.956004	3.389896	2.1633806	2010204K13Rik	RIKEN cDNA 2010204K13 gene
A_52_P127130	0.00982	3.97E-05	28.664421	3.362531	4.77058	Msr1	macrophage scavenger receptor 1
A_52_P492189	0.00982	3.97E-05	28.662952	3.362392	2.6262676
A_51_P444092	0.00982	4.15E-05	28.282444	3.325943	2.5941887	Clec4a2	C-type lectin domain family 4, member a2
A_51_P263965	0.00982	4.30E-05	27.999751	3.298312	2.5333291	Hmox1	heme oxygenase 1
A_52_P315976	0.00982	4.33E-05	27.933929	3.291809	2.0953769	Tpm2	tropomyosin 2, beta
A_52_P217492	0.00982	4.33E-05	27.924855	3.290911	2.1087191	5031425E22Rik	RIKEN cDNA 5031425E22 gene
A_51_P283507	0.00982	4.35E-05	-27.889299	3.287386	-4.2398734	Abca13	ATP-binding cassette, sub-family A (ABC1), member 13
A_51_P469233	0.00982	4.36E-05	-27.873778	3.285844	-2.7850795	Myo5a	myosin VA
A_51_P481159	0.00982	4.40E-05	27.803174	3.278814	2.5856252	Cbr3	carbonyl reductase 3
A_51_P174275	0.00982	4.42E-05	-27.76926	3.275426	-3.6158519	Colec11	collectin sub-family member 11
A_51_P221441	0.00982	4.43E-05	27.750809	3.27358	3.1385969	Mall	mal, T cell differentiation protein-like
A_52_P472324	0.00982	4.57E-05	27.493162	3.247582	6.1619047	Slpi	secretory leukocyte peptidase inhibitor
A_52_P674808	0.00982	4.58E-05	-27.473781	3.24561	-5.1132998	Chrdl1	chordin-like 1
A_51_P147274	0.00982	4.63E-05	27.376527	3.235676	2.4165045	Clec4a3	C-type lectin domain family 4, member a3
A_52_P573586	0.00982	4.64E-05	27.359102	3.23389	2.5486782	Col6a3	collagen, type VI, alpha 3
A_51_P324450	0.00982	4.71E-05	27.242161	3.221853	5.4509685	Pbp2	phosphatidylethanolamine binding protein 2
A_51_P305950	0.00982	4.73E-05	-27.201963	3.217696	-4.2957721	Cryaa	crystallin, alpha A
A_51_P182303	0.00982	4.74E-05	27.182303	3.215658	2.3034077	Col1a2	collagen, type I, alpha 2
A_51_P353776	0.00982	4.76E-05	27.157154	3.213049	3.0592434	Gjb3	gap junction protein, beta 3
A_52_P284821	0.00982	4.78E-05	-27.118139	3.208992	-6.1703601	Slco4c1	solute carrier organic anion transporter family, member 4C1
A_51_P285856	0.00982	4.83E-05	27.038364	3.200667	2.6655178	4930503E14Rik	RIKEN cDNA 4930503E14 gene
A_51_P386270	0.00982	4.84E-05	-27.025247	3.199294	-2.4872651	Cyp2d12	cytochrome P450, family 2, subfamily d, polypeptide 12
A_52_P369761	0.00982	4.86E-05	26.988607	3.195453	2.0592806	Nrg1	neuregulin 1
A_51_P377579	0.00982	4.90E-05	-26.914007	3.187606	-2.0186739	Hyi	hydroxypyruvate isomerase (putative)
A_51_P499918	0.00982	4.92E-05	26.888085	3.184871	2.4404191	Hck	hemopoietic cell kinase
A_52_P422494	0.00982	4.92E-05	26.884001	3.18444	6.2947139	Cd300lf	CD300 molecule like family member F
A_51_P391631	0.00982	5.01E-05	-26.742917	3.169471	-4.0707511	Akr1d1	aldo-keto reductase family 1, member D1
A_52_P465129	0.00982	5.02E-05	26.716193	3.166621	4.2332139
A_51_P376656	0.00982	5.15E-05	-26.516424	3.145164	-3.6720862	Synpr	synaptoporin
A_52_P94633	0.00982	5.19E-05	-26.452297	3.138218	-6.1505661	Slc22a19	solute carrier family 22 (organic anion transporter), member 19
A_51_P221256	0.00982	5.20E-05	26.441326	3.137027	3.642729	Slc34a2	solute carrier family 34 (sodium phosphate), member 2
A_51_P503131	0.00982	5.22E-05	-26.413128	3.133962	-2.020467	Wnt11	wingless-type MMTV integration site family, member 11
A_51_P464558	0.00982	5.23E-05	-26.39956	3.132486	-1.9706168	Chst9	carbohydrate (N-acetylgalactosamine 4-0) sulfotransferase 9
A_52_P17556	0.00982	5.30E-05	26.292839	3.120826	2.7117295	Timd2	T cell immunoglobulin and mucin domain containing 2
A_52_P168524	0.00982	5.30E-05	-26.290904	3.120614	-2.2314596	Mfsd4a	major facilitator superfamily domain containing 4A
A_51_P390954	0.00982	5.32E-05	-26.260173	3.117242	-2.2176723	Gm9961	predicted gene 9961
A_51_P328857	0.00982	5.37E-05	-26.194912	3.110059	-2.1113692	Abcc9	ATP-binding cassette, sub-family C (CFTR/MRP), member 9
A_51_P202670	0.00982	5.38E-05	-26.175013	3.107863	-4.6822886	Dusp15	dual specificity phosphatase-like 15
A_52_P541344	0.00982	5.40E-05	26.14192	3.104204	2.5525589	Cd244	CD244 natural killer cell receptor 2B4
A_51_P267063	0.00982	5.41E-05	-26.134686	3.103403	-2.1800813	Ugt3a2	UDP glycosyltransferases 3 family, polypeptide A2
A_52_P523459	0.00982	5.57E-05	25.908244	3.078152	5.1096206	Cd44	CD44 antigen
A_51_P176156	0.00982	5.58E-05	25.893821	3.076531	3.9596156	Sirpb1b	signal-regulatory protein beta 1B
A_51_P446510	0.00982	5.58E-05	25.890451	3.076153	2.2102709	Emp3	epithelial membrane protein 3
A_51_P110640	0.00982	5.58E-05	25.889933	3.076094	2.6685367	Klk1b11	kallikrein 1-related peptidase b11
A_52_P1195461	0.00982	5.62E-05	-25.835238	3.069933	-2.612464	Gm3805	predicted gene 3805
A_52_P59683	0.00982	5.80E-05	-25.595648	3.042692	-4.2576834	Scara5	scavenger receptor class A, member 5
A_52_P136348	0.00982	5.87E-05	25.496812	3.031332	3.6759259	Nxpe5	neurexophilin and PC-esterase domain family, member 5
A_52_P271602	0.00982	5.88E-05	25.484961	3.029966	1.9032681	B130021B11Rik	RIKEN cDNA B130021B11 gene
A_52_P272175	0.00982	5.98E-05	-25.358204	3.015281	-5.0757439	Dusp15	dual specificity phosphatase-like 15
A_51_P381208	0.00982	5.99E-05	25.342146	3.013412	2.2816985	Ngf	nerve growth factor
A_51_P391432	0.00982	6.02E-05	25.309	3.009548	3.5475323	Ifi27l2b	interferon, alpha-inducible protein 27 like 2B
A_52_P578634	0.00982	6.05E-05	25.271662	3.005186	3.2208268	Cela1	chymotrypsin-like elastase family, member 1
A_51_P331570	0.00982	6.07E-05	25.241623	3.001669	3.2800271	Trib3	tribbles pseudokinase 3
A_52_P529660	0.00982	6.10E-05	-25.213082	2.998321	-2.651393	Lrrc52	leucine rich repeat containing 52
A_52_P461786	0.00982	6.13E-05	25.173599	2.993679	2.09024
A_51_P451377	0.00982	6.22E-05	-25.059277	2.980173	-1.9027667	Kng1	kininogen 1
A_51_P255304	0.00982	6.27E-05	25.004972	2.973723	4.07218	Cav3	caveolin 3
A_51_P507832	0.00982	6.30E-05	24.967722	2.969285	1.8512592	Pik3cg	phosphoinositide-3-kinase, catalytic, gamma polypeptide
A_51_P262208	0.00982	6.31E-05	24.960318	2.968402	2.1702273	Itgb2	integrin beta 2
A_51_P455338	0.00982	6.37E-05	24.883163	2.959171	1.9649939	Rnase2a	ribonuclease, RNase A family, 2A (liver, eosinophil-derived neurotoxin)
A_51_P181891	0.00982	6.45E-05	24.7931	2.948338	2.3740983	Amer2	APC membrane recruitment 2
A_52_P655687	0.00982	6.45E-05	-24.787363	2.947646	-1.9482792	Egfl6	EGF-like-domain, multiple 6
A_52_P771589	0.00982	6.50E-05	-24.738314	2.941718	-3.7129476	Trdn	triadin
A_52_P183826	0.00982	6.54E-05	24.693202	2.936249	1.8368981	Dctd	dCMP deaminase
A_52_P681310	0.00982	6.60E-05	24.616202	2.926876	2.8636279	Plaur	plasminogen activator, urokinase receptor
A_51_P344606	0.00982	6.62E-05	24.596605	2.924483	2.2193422	Prph	peripherin
A_51_P453909	0.00982	6.62E-05	-24.595418	2.924338	-2.0265773	Cyp2f2	cytochrome P450, family 2, subfamily f, polypeptide 2
A_52_P458177	0.00982	6.64E-05	-24.576082	2.921974	-2.6589655	Mettl7a2	methyltransferase like 7A2
A_51_P402908	0.00982	6.67E-05	24.539259	2.917464	1.9451098
A_51_P206225	0.00982	6.72E-05	-24.48748	2.911103	-5.2622511	Uroc1	urocanase domain containing 1
A_51_P269216	0.00982	6.72E-05	24.487317	2.911083	2.5427222	Atf5	activating transcription factor 5
A_51_P309370	0.00982	6.83E-05	24.367539	2.896287	2.6447463	Fblim1	filamin binding LIM protein 1
A_52_P418477	0.00982	6.86E-05	24.337961	2.892616	2.0409627	Tpm2	tropomyosin 2, beta
A_51_P387591	0.00982	6.87E-05	24.329933	2.891618	1.9848509	Nfkbiz	nuclear factor of kappa light polypeptide gene enhancer in B cells inhibitor, zeta
A_52_P205695	0.00982	6.90E-05	-24.294359	2.88719	-1.8079395	Mettl7a1	methyltransferase like 7A1
A_51_P300281	0.00982	7.01E-05	24.185534	2.873581	1.8359999	Coro1a	coronin, actin binding protein 1A
A_52_P295755	0.00982	7.02E-05	24.174085	2.872144	1.8868797	A830005F24Rik	RIKEN cDNA A830005F24 gene
A_51_P245789	0.00982	7.03E-05	24.162467	2.870685	2.3661328	Pcolce2	procollagen C-endopeptidase enhancer 2
A_51_P131408	0.00982	7.03E-05	24.156817	2.869974	2.6308089	Tnfrsf12a	tumor necrosis factor receptor superfamily, member 12a
A_52_P1083677	0.00982	7.04E-05	-24.147653	2.868822	-2.8194058	Slc27a2	solute carrier family 27 (fatty acid transporter), member 2
A_51_P111962	0.00982	7.05E-05	24.14154	2.868052	1.9190957	Bean1	brain expressed, associated with Nedd4, 1
A_52_P635898	0.00982	7.09E-05	-24.099666	2.862775	-1.9247694	Myo5a	myosin VA
A_51_P444005	0.00982	7.13E-05	-24.062253	2.858048	-2.0058987	Shroom1	shroom family member 1
A_52_P176956	0.00982	7.15E-05	-24.033531	2.85441	-2.210702	Slc22a8	solute carrier family 22 (organic anion transporter), member 8
A_51_P310629	0.00982	7.23E-05	-23.953158	2.844196	-1.9830237	Apoc3	apolipoprotein C-III
A_52_P519943	0.00982	7.34E-05	-23.852472	2.831324	-2.4897118	Fads6	fatty acid desaturase domain family, member 6
A_51_P300666	0.00982	7.37E-05	-23.824007	2.827669	-2.3049357	Npb	neuropeptide B
A_51_P286737	0.00982	7.42E-05	23.775819	2.821466	4.7065444	Ccl2	chemokine (C-C motif) ligand 2
A_51_P217498	0.00982	7.61E-05	-23.596034	2.79815	-1.8002634	Slc2a4	solute carrier family 2 (facilitated glucose transporter), member 4
A_52_P244109	0.00982	7.62E-05	23.581963	2.796314	4.9050679	Xirp2	xin actin-binding repeat containing 2
A_51_P103912	0.00982	7.64E-05	-23.563154	2.793856	-2.3064077	Mc5r	melanocortin 5 receptor
A_51_P170476	0.00982	7.76E-05	-23.459598	2.78027	-2.090775	Kcns1	K+ voltage-gated channel, subfamily S, 1
A_51_P264495	0.00982	7.77E-05	-23.442123	2.777968	-2.6740971	Pgam2	phosphoglycerate mutase 2
A_51_P213940	0.00982	7.79E-05	23.430709	2.776463	2.6740413	Sfn	stratifin
A_51_P281089	0.00982	7.81E-05	23.414456	2.774319	3.5040827	S100a6	S100 calcium binding protein A6 (calcyclin)
A_51_P328850	0.00982	7.81E-05	-23.409779	2.773701	-2.2496729	Abcc9	ATP-binding cassette, sub-family C (CFTR/MRP), member 9
A_51_P466633	0.00982	7.84E-05	-23.379308	2.769672	-2.6687278	Slc16a7	solute carrier family 16 (monocarboxylic acid transporters), member 7
A_51_P213030	0.00982	7.86E-05	-23.367762	2.768143	-1.7850389	Macrod1	MACRO domain containing 1
A_51_P105078	0.00982	7.88E-05	23.348207	2.765552	2.2786964	S100a4	S100 calcium binding protein A4
A_51_P419656	0.00982	7.93E-05	23.306207	2.759974	1.9285646	Klk1b27	kallikrein 1-related peptidase b27
A_52_P313285	0.00982	8.05E-05	-23.195073	2.745139	-2.2051473	Slc8a1	solute carrier family 8 (sodium/calcium exchanger), member 1
A_52_P18236	0.00982	8.06E-05	23.193394	2.744914	2.3902206	Pira6	paired-Ig-like receptor A6
A_52_P719962	0.00982	8.12E-05	-23.134651	2.737027	-5.8794732	Higd1c	HIG1 domain family, member 1C
A_51_P163106	0.00982	8.14E-05	-23.119899	2.735041	-2.8402705	Bdh1	3-hydroxybutyrate dehydrogenase, type 1
A_52_P544560	0.00982	8.23E-05	23.043306	2.724701	1.9557106	Slc22a15	solute carrier family 22 (organic anion/cation transporter), member 15
A_52_P116264	0.00982	8.28E-05	-23.000681	2.718923	-2.6696505	Adhfe1	alcohol dehydrogenase, iron containing, 1
A_52_P131476	0.00982	8.28E-05	-23.000218	2.718861	-2.2110176	Nrxn1	neurexin I
A_51_P241995	0.00982	8.33E-05	22.964126	2.713955	2.6603741	Col5a3	collagen, type V, alpha 3
A_52_P278047	0.00982	8.33E-05	22.963783	2.713909	1.7051506	Padi4	peptidyl arginine deiminase, type IV
A_52_P262883	0.00982	8.34E-05	22.952986	2.712439	1.6940084	Ppp1r14b	protein phosphatase 1, regulatory (inhibitor) subunit 14B
A_51_P255699	0.00982	8.36E-05	22.940246	2.710704	5.2239456	Mmp3	matrix metallopeptidase 3
A_52_P163489	0.00982	8.36E-05	22.933688	2.70981	2.0685863	Tmsb10	thymosin, beta 10
A_52_P324716	0.00982	8.48E-05	-22.835668	2.696401	-2.3477771	4933427G17Rik	RIKEN cDNA 4933427G17 gene
A_51_P352875	0.00982	8.51E-05	22.812069	2.693159	2.0112285	Lcp2	lymphocyte cytosolic protein 2
A_52_P501167	0.00982	8.58E-05	-22.759444	2.685912	-2.0439911	Prss53	protease, serine 53
A_51_P234663	0.00982	8.60E-05	-22.745824	2.684033	-2.5260832	Cacnb4	calcium channel, voltage-dependent, beta 4 subunit
A_51_P482868	0.00982	8.68E-05	-22.684047	2.675485	-3.2217729	Vmn1r28	vomeronasal 1 receptor 28
A_51_P120470	0.00982	8.72E-05	22.646366	2.670254	2.9653041
A_52_P473966	0.00982	8.75E-05	22.62722	2.66759	2.7561076	Kdelr3	KDEL (Lys-Asp-Glu-Leu) endoplasmic reticulum protein retention receptor 3
A_52_P512561	0.00982	8.92E-05	22.498345	2.649574	1.763345	Trim59	tripartite motif-containing 59
A_51_P402909	0.00982	8.95E-05	22.474048	2.64616	1.8535089	Ncf2	neutrophil cytosolic factor 2
A_51_P240801	0.00982	9.02E-05	22.418679	2.638359	2.2883325	Tmem173	transmembrane protein 173
A_52_P488252	0.00982	9.06E-05	-22.390928	2.634438	-1.6618542
A_51_P121915	0.00982	9.07E-05	-22.386873	2.633864	-2.3103213	BC089597	cDNA sequence BC089597
A_51_P343613	0.00982	9.07E-05	22.384668	2.633552	1.9239263	Ehd2	EH-domain containing 2
A_51_P453043	0.00982	9.10E-05	-22.357937	2.629766	-2.0399141	Aacs	acetoacetyl-CoA synthetase
A_51_P515639	0.00982	9.13E-05	22.337962	2.626933	5.7764229	Csf3r	colony stimulating factor 3 receptor (granulocyte)
A_51_P489153	0.00982	9.15E-05	-22.327214	2.625407	-1.7304101	Crot	carnitine O-octanoyltransferase
A_51_P392577	0.00982	9.16E-05	-22.319264	2.624277	-1.98771	Kyat3	kynurenine aminotransferase 3
A_51_P369550	0.00982	9.17E-05	22.310857	2.623082	2.6083321	Cd84	CD84 antigen
A_51_P112405	0.00982	9.19E-05	22.298408	2.621311	2.8029542	Plaur	plasminogen activator, urokinase receptor
A_51_P504991	0.00982	9.19E-05	22.29436	2.620735	1.7310088
A_52_P658611	0.00982	9.21E-05	22.28088	2.618815	2.7439766	Col1a1	collagen, type I, alpha 1
A_51_P262699	0.00982	9.22E-05	22.275475	2.618045	1.7192585	Cpb2	carboxypeptidase B2 (plasma)
A_51_P124126	0.00982	9.22E-05	-22.271633	2.617497	-2.092422	Cyp2d22	cytochrome P450, family 2, subfamily d, polypeptide 22
A_51_P185660	0.00982	9.24E-05	22.256102	2.615282	4.3472407	Ccl9	chemokine (C-C motif) ligand 9
A_51_P510882	0.00982	9.31E-05	22.209644	2.60864	3.4539167	Adam12	a disintegrin and metallopeptidase domain 12 (meltrin alpha)
A_51_P111655	0.00982	9.34E-05	-22.190816	2.605943	-1.9738865	Snhg11	small nucleolar RNA host gene 11
A_51_P377154	0.00982	9.39E-05	-22.150132	2.600102	-1.6355915	Cyp2a4	cytochrome P450, family 2, subfamily a, polypeptide 4
A_52_P604613	0.00982	9.53E-05	22.057347	2.58672	1.7168903	S1pr2	sphingosine-1-phosphate receptor 2
A_52_P101852	0.00982	9.55E-05	22.038484	2.583989	1.8794221	Sparc	secreted acidic cysteine rich glycoprotein
A_51_P239737	0.00982	9.66E-05	-21.967637	2.573701	-1.636394	Pigr	polymeric immunoglobulin receptor
A_51_P444934	0.00982	9.70E-05	21.940413	2.569735	1.7070363	Syk	spleen tyrosine kinase
A_52_P498193	0.00982	9.70E-05	21.935508	2.569019	1.8174434	Aldh1l2	aldehyde dehydrogenase 1 family, member L2
A_52_P923671	0.00982	9.81E-05	-21.860207	2.558005	-2.1150251
A_51_P261517	0.00982	9.87E-05	21.820795	2.552218	2.0731483	Tyrobp	TYRO protein tyrosine kinase binding protein
A_52_P267564	0.00982	9.97E-05	21.756608	2.542759	2.2788021	Creb5	cAMP responsive element binding protein 5
A_51_P113588	0.00982	1.00E-04	21.72155	2.537575	3.2254531	Oit1	oncoprotein induced transcript 1
A_51_P431087	0.00982	1.00E-04	21.706156	2.535295	1.6667009	Sparc	secreted acidic cysteine rich glycoprotein
A_51_P159792	0.00982	1.01E-04	21.703697	2.53493	1.982542	Col15a1	collagen, type XV, alpha 1
A_52_P955738	0.00982	1.01E-04	-21.687252	2.532491	-2.0623048
A_52_P198898	0.00982	1.02E-04	21.618611	2.522281	3.4082469	Samd5	sterile alpha motif domain containing 5
A_51_P163015	0.00982	1.02E-04	21.579475	2.516438	1.7494891	Arntl2	aryl hydrocarbon receptor nuclear translocator-like 2
A_51_P517843	0.00982	1.03E-04	21.526141	2.50845	3.6521833	Glipr2	GLI pathogenesis-related 2
A_52_P47660	0.00982	1.04E-04	-21.501134	2.504694	-2.2383275	Tenm2	teneurin transmembrane protein 2
A_51_P296846	0.00982	1.04E-04	-21.492081	2.503333	-4.7941704	Mpped1	metallophosphoesterase domain containing 1
A_52_P38627	0.00982	1.04E-04	-21.465722	2.499365	-5.6457514	Egf	epidermal growth factor
A_52_P163795	0.00982	1.05E-04	21.447195	2.496571	2.2842083	Tubb5	tubulin, beta 5 class I
A_51_P504194	0.00982	1.06E-04	21.382685	2.486816	4.1673398	Il1f6	interleukin 1 family, member 6
A_52_P562704	0.00982	1.06E-04	-21.350453	2.481926	-2.6444659	Slc8a1	solute carrier family 8 (sodium/calcium exchanger), member 1
A_51_P133037	0.00982	1.06E-04	21.345988	2.481248	1.5912266	Ppp1r14b	protein phosphatase 1, regulatory (inhibitor) subunit 14B
A_51_P216965	0.00982	1.07E-04	21.325397	2.478117	2.3507437	Fkbp10	FK506 binding protein 10
A_51_P160544	0.00982	1.07E-04	21.3106	2.475865	1.6881909	Efemp2	epidermal growth factor-containing fibulin-like extracellular matrix protein 2
A_51_P461364	0.00982	1.07E-04	21.298473	2.474017	1.9156504	Gpx7	glutathione peroxidase 7
A_51_P356055	0.00982	1.08E-04	21.26181	2.468421	7.6100321	Grp	gastrin releasing peptide
A_52_P439072	0.00982	1.09E-04	21.205363	2.459777	1.8552611	Sclt1	sodium channel and clathrin linker 1
A_52_P84384	0.00982	1.09E-04	21.202974	2.45941	2.169383	Flna	filamin, alpha
A_52_P670172	0.00982	1.09E-04	-21.18525	2.456689	-1.6679041	Vstm2l	V-set and transmembrane domain containing 2-like
A_51_P477682	0.00982	1.11E-04	-21.091821	2.442287	-2.0798402	Prss12	protease, serine 12 neurotrypsin (motopsin)
A_52_P360440	0.00982	1.11E-04	21.078194	2.440179	2.013298	Myof	myoferlin
A_51_P276223	0.00982	1.11E-04	-21.077818	2.440121	-3.3729213	Vmn1r6	vomeronasal 1 receptor 6
A_52_P87900	0.00982	1.11E-04	-21.075291	2.439729	-3.0006084	Fam107a	family with sequence similarity 107, member A
A_51_P468140	0.00982	1.12E-04	20.996008	2.42742	2.5960352	Serpind1	serine (or cysteine) peptidase inhibitor, clade D, member 1
A_51_P356931	0.00982	1.13E-04	20.948336	2.419986	2.0997167	Orc1	origin recognition complex, subunit 1
A_51_P264656	0.00982	1.14E-04	20.895134	2.41166	1.5813715	2900011O08Rik	RIKEN cDNA 2900011O08 gene
A_52_P517683	0.00982	1.15E-04	20.867829	2.407375	2.8126926	Tagln	transgelin
A_52_P420504	0.00982	1.15E-04	20.866821	2.407216	2.7409019	Acta2	actin, alpha 2, smooth muscle, aorta
A_52_P559957	0.00982	1.15E-04	-20.864655	2.406876	-1.7984944	Macrod1	MACRO domain containing 1
A_51_P296755	0.00982	1.15E-04	20.859407	2.406051	2.7979038	Fcgr1	Fc receptor, IgG, high affinity I
A_51_P119429	0.00982	1.15E-04	20.857764	2.405793	1.5427971	Nckap1l	NCK associated protein 1 like
A_51_P311372	0.00982	1.15E-04	-20.827879	2.40109	-1.939064
A_51_P302398	0.00982	1.16E-04	-20.808437	2.398025	-1.9346886	1700028J19Rik	RIKEN cDNA 1700028J19 gene
A_51_P165087	0.00982	1.16E-04	20.804884	2.397465	2.5877726	Snai1	snail family zinc finger 1
A_51_P121266	0.00982	1.16E-04	-20.775112	2.392762	-1.9822662	Pex5l	peroxisomal biogenesis factor 5-like
A_51_P230942	0.00982	1.17E-04	20.73737	2.386787	1.6052661	Runx2	runt related transcription factor 2
A_51_P461040	0.00982	1.19E-04	20.654285	2.373576	6.9380922	Crct1	cysteine-rich C-terminal 1
A_51_P100063	0.00982	1.19E-04	-20.648467	2.372648	-1.5922932	Lnx1	ligand of numb-protein X 1
A_51_P319879	0.00982	1.19E-04	-20.646617	2.372353	-2.0801134	Acadm	acyl-Coenzyme A dehydrogenase, medium chain
A_51_P264673	0.00982	1.19E-04	-20.643072	2.371787	-2.3200274	Prlr	prolactin receptor
A_51_P404846	0.00982	1.20E-04	20.603368	2.365442	4.3778097	Msr1	macrophage scavenger receptor 1
A_52_P515057	0.00982	1.20E-04	20.583836	2.362314	3.0942545	Slc25a24	solute carrier family 25 (mitochondrial carrier, phosphate carrier), member 24
A_51_P461138	0.00982	1.20E-04	20.574901	2.360882	2.4542789	Pdlim1	PDZ and LIM domain 1 (elfin)
A_51_P220222	0.00982	1.20E-04	20.573725	2.360693	1.8535218	Tacc3	transforming, acidic coiled-coil containing protein 3
A_52_P1026777	0.00982	1.21E-04	20.553769	2.35749	1.9072333	Ecscr	endothelial cell surface expressed chemotaxis and apoptosis regulator
A_51_P452936	0.00982	1.21E-04	-20.549147	2.356748	-4.4564252	Vmn1r18	vomeronasal 1 receptor 18
A_51_P280657	0.00982	1.21E-04	-20.547969	2.356559	-1.5473216	0610040A22Rik	RIKEN cDNA 0610040A22 gene
A_52_P996797	0.00982	1.22E-04	-20.48364	2.3462	-2.7283058
A_52_P337259	0.00982	1.22E-04	20.482368	2.345994	1.7694225	Heyl	hairy/enhancer-of-split related with YRPW motif-like
A_51_P520191	0.00982	1.22E-04	20.479392	2.345514	2.2757525	Gpr35	G protein-coupled receptor 35
A_52_P1067757	0.00982	1.23E-04	20.412008	2.334609	2.5133991	Nudt6	nudix (nucleoside diphosphate linked moiety X)-type motif 6
A_51_P239750	0.00982	1.23E-04	20.405765	2.333596	4.0112869	Inhba	inhibin beta-A
A_52_P504254	0.00982	1.24E-04	-20.3992	2.33253	-1.5972051	Adtrp	androgen dependent TFPI regulating protein
A_51_P275268	0.00982	1.24E-04	-20.395099	2.331864	-1.7203405	4933421I07Rik	RIKEN cDNA 4933421I07 gene
A_51_P180413	0.00982	1.25E-04	20.308267	2.317718	2.6495828	Nrcam	neuronal cell adhesion molecule
A_51_P402943	0.00982	1.26E-04	20.288009	2.314405	8.3267262	S100a9	S100 calcium binding protein A9 (calgranulin B)
A_51_P267933	0.00982	1.26E-04	-20.282269	2.313465	-1.8466182	Snhg11	small nucleolar RNA host gene 11
A_51_P323770	0.00982	1.26E-04	-20.261231	2.310019	-2.5706372	Wfdc15a	WAP four-disulfide core domain 15A
A_52_P53507	0.00982	1.27E-04	20.248317	2.3079	2.6344175	Ighv14-4///Igh-VJ558	immunoglobulin heavy variable 14-4///immunoglobulin heavy chain (J558 family)
A_51_P282947	0.00982	1.28E-04	-20.188644	2.298086	-1.5659046	Dhrs3	dehydrogenase/reductase (SDR family) member 3
A_51_P517105	0.00982	1.29E-04	-20.150053	2.291717	-1.6171446	Aoah	acyloxyacyl hydrolase
A_51_P185458	0.00982	1.29E-04	-20.137	2.289558	-1.8330605	Vps13b	vacuolar protein sorting 13B
A_51_P408363	0.00982	1.29E-04	20.116393	2.286147	1.9301276	Cfp	complement factor properdin
A_51_P246854	0.00982	1.30E-04	20.099182	2.283294	2.8802483	Acta1	actin, alpha 1, skeletal muscle
A_52_P415116	0.00982	1.30E-04	20.097725	2.283052	4.4705455	Trem1	triggering receptor expressed on myeloid cells 1
A_51_P437309	0.00982	1.31E-04	20.037466	2.273034	1.9670107	Oasl1	2'-5' oligoadenylate synthetase-like 1
A_52_P87804	0.00982	1.33E-04	-19.947742	2.258038	-2.0589103	Mfsd4a	major facilitator superfamily domain containing 4A
A_52_P479262	0.00982	1.34E-04	19.908642	2.251472	2.5038075	Col6a3	collagen, type VI, alpha 3
A_52_P507214	0.00982	1.34E-04	19.907966	2.251359	5.2195038	Mmp9	matrix metallopeptidase 9
A_51_P432958	0.00982	1.34E-04	-19.896651	2.249455	-1.5228968	Podn	podocan
A_52_P629748	0.00982	1.34E-04	-19.894383	2.249074	-2.7136557	Notumos	notum pectinacetylesterase homolog (Drosophila), opposite strand
A_52_P421133	0.00982	1.36E-04	-19.823742	2.237153	-1.7444086	Bckdha	branched chain ketoacid dehydrogenase E1, alpha polypeptide
A_52_P439887	0.00982	1.37E-04	-19.796343	2.232513	-3.2161615
A_51_P264934	0.00982	1.37E-04	-19.7906	2.231539	-1.717331	Matn4	matrilin 4
A_51_P502872	0.00982	1.37E-04	19.787004	2.230929	2.2325487	2200002D01Rik	RIKEN cDNA 2200002D01 gene
A_51_P321286	0.00982	1.37E-04	19.777295	2.229282	1.687748	Pum3	pumilio RNA-binding family member 3
A_51_P373393	0.00982	1.37E-04	19.762341	2.226742	1.904444	Lce3c	late cornified envelope 3C
A_52_P258116	0.00982	1.38E-04	-19.7525	2.22507	-1.5903072	Wnt3	wingless-type MMTV integration site family, member 3
A_51_P154780	0.00982	1.40E-04	19.668445	2.210733	1.9525833	Vav1	vav 1 oncogene
A_52_P368772	0.00982	1.40E-04	19.662051	2.209639	1.5129871
A_51_P106211	0.00982	1.40E-04	-19.661753	2.209588	-1.4928007	Aldh9a1	aldehyde dehydrogenase 9, subfamily A1
A_51_P291438	0.00982	1.40E-04	19.652609	2.208022	3.9973912	Tnc	tenascin C
A_51_P169087	0.00982	1.40E-04	19.630537	2.204238	2.207221	Gls2	glutaminase 2 (liver, mitochondrial)
A_51_P329928	0.00982	1.41E-04	19.598783	2.198785	1.7038388	Phlda3	pleckstrin homology like domain, family A, member 3
A_51_P196726	0.00982	1.43E-04	-19.542739	2.189129	-5.103042	Itih2	inter-alpha trypsin inhibitor, heavy chain 2
A_52_P311787	0.00982	1.43E-04	19.528908	2.18674	2.0908282	Axl	AXL receptor tyrosine kinase
A_52_P355169	0.00982	1.43E-04	19.506511	2.182866	3.2460588	Tnc	tenascin C
A_51_P307166	0.00982	1.44E-04	19.472746	2.177014	1.6002266	Il1rn	interleukin 1 receptor antagonist
A_52_P423174	0.00982	1.45E-04	-19.462702	2.175271	-1.6582289	Acaa1b	acetyl-Coenzyme A acyltransferase 1B
A_51_P455906	0.00982	1.45E-04	19.429872	2.169563	1.5451136	Pold4	polymerase (DNA-directed), delta 4
A_52_P678393	0.00982	1.47E-04	-19.377509	2.160431	-3.5348941	Slc22a14	solute carrier family 22 (organic cation transporter), member 14
A_52_P387237	0.00982	1.47E-04	-19.364455	2.15815	-1.4769964	Dhrs3	dehydrogenase/reductase (SDR family) member 3
A_51_P133148	0.00982	1.47E-04	-19.355932	2.156658	-2.020756
A_51_P419711	0.00982	1.47E-04	19.353604	2.156251	2.2813034	Tmsb10	thymosin, beta 10
A_51_P240253	0.00982	1.47E-04	19.351204	2.155831	2.1986163	Rrad	Ras-related associated with diabetes
A_52_P487303	0.00982	1.48E-04	-19.344253	2.154614	-1.605356	Rasgrp1	RAS guanyl releasing protein 1
A_51_P131335	0.00982	1.50E-04	-19.24322	2.136853	-2.7681251	Lrrc66	leucine rich repeat containing 66
A_51_P356169	0.00982	1.52E-04	-19.169175	2.123753	-1.6181221	Tpk1	thiamine pyrophosphokinase
A_51_P243122	0.00982	1.52E-04	-19.168472	2.123628	-3.0053748	Sec14l3	SEC14-like lipid binding 3
A_52_P408826	0.00982	1.53E-04	-19.139666	2.118512	-1.5750799	9530083O12Rik	RIKEN cDNA 9530083O12 gene
A_52_P543855	0.00982	1.53E-04	19.124957	2.115895	2.342314	Ntm	neurotrimin
A_52_P300533	0.00982	1.53E-04	19.11743	2.114556	3.0474195	2310043M15Rik	RIKEN cDNA 2310043M15 gene
A_52_P662013	0.00982	1.55E-04	-19.040904	2.10089	-3.2770145	Plg	plasminogen
A_51_P196605	0.00982	1.57E-04	-18.998979	2.093371	-1.4227076	Pink1	PTEN induced putative kinase 1
A_51_P196997	0.00982	1.57E-04	18.993159	2.092325	3.247116	Soat2	sterol O-acyltransferase 2
A_51_P105124	0.00982	1.58E-04	18.965084	2.087275	1.6467848	P2ry6	pyrimidinergic receptor P2Y, G-protein coupled, 6
A_51_P372473	0.00982	1.58E-04	-18.950213	2.084595	-1.4064407	Auh	AU RNA binding protein/enoyl-coenzyme A hydratase
A_51_P114910	0.00982	1.58E-04	18.946566	2.083938	1.7803197	Cstb	cystatin B
A_52_P385736	0.00982	1.58E-04	-18.936349	2.082095	-1.5155454	Pantr1	POU domain, class 3, transcription factor 3 adjacent noncoding transcript 1
A_51_P114177	0.00982	1.59E-04	-18.90809	2.07699	-1.9864068	Eci3	enoyl-Coenzyme A delta isomerase 3
A_52_P550069	0.00982	1.60E-04	-18.883016	2.072452	-2.3301611	Ivd	isovaleryl coenzyme A dehydrogenase
A_51_P451527	0.00982	1.60E-04	-18.87916	2.071753	-2.8186237	Plce1	phospholipase C, epsilon 1
A_51_P371740	0.00982	1.62E-04	18.798776	2.057143	8.9738523	Havcr1	hepatitis A virus cellular receptor 1
A_51_P282616	0.00982	1.62E-04	18.792896	2.056071	3.1836908	Maats1	MYCBP-associated, testis expressed 1
A_52_P96040	0.00982	1.63E-04	18.762072	2.050443	1.3918845	Pkn3	protein kinase N3
A_51_P227004	0.00982	1.64E-04	18.744084	2.047153	2.2528381	Cks1b	CDC28 protein kinase 1b
A_52_P23716	0.00982	1.64E-04	18.721696	2.043052	1.9211998	Tdgf1	teratocarcinoma-derived growth factor 1
A_51_P273921	0.00982	1.67E-04	18.650471	2.029959	2.4650416	Capg	capping protein (actin filament), gelsolin-like
A_51_P181772	0.00982	1.67E-04	18.645272	2.029001	1.5111303	Ptpre	protein tyrosine phosphatase, receptor type, E
A_51_P299235	0.00982	1.67E-04	-18.63906	2.027855	-3.0149899	Fcamr	Fc receptor, IgA, IgM, high affinity
A_51_P206585	0.00982	1.67E-04	18.631141	2.026394	2.8556502	Runx1	runt related transcription factor 1
A_51_P484551	0.00982	1.67E-04	-18.620507	2.02443	-2.0952554	Slc27a2	solute carrier family 27 (fatty acid transporter), member 2
A_52_P408736	0.00982	1.68E-04	-18.611468	2.02276	-2.8462803	Slc16a7	solute carrier family 16 (monocarboxylic acid transporters), member 7
A_51_P333253	0.00982	1.68E-04	18.597168	2.020116	1.5626163	Myo1g	myosin IG
A_51_P379171	0.00982	1.68E-04	-18.592246	2.019205	-1.4119134
A_51_P300277	0.00982	1.69E-04	18.585739	2.018	1.6228885	Coro1a	coronin, actin binding protein 1A
A_51_P191448	0.00982	1.69E-04	-18.578532	2.016665	-3.1449545	Slc8a1	solute carrier family 8 (sodium/calcium exchanger), member 1
A_52_P70888	0.00982	1.69E-04	-18.553658	2.012052	-1.8477373	Snhg11	small nucleolar RNA host gene 11
A_52_P218058	0.00982	1.70E-04	18.545346	2.010508	3.0482566	Clec5a	C-type lectin domain family 5, member a
A_51_P335969	0.00982	1.70E-04	18.535628	2.008702	1.7702036	Des	desmin
A_51_P337675	0.00982	1.70E-04	18.527695	2.007227	2.7400541	Cd53	CD53 antigen
A_52_P176160	0.00982	1.71E-04	-18.488618	1.999949	-1.4456144	Ahcy	S-adenosylhomocysteine hydrolase
A_51_P383489	0.00982	1.72E-04	18.482186	1.998749	4.2817569	Fignl1	fidgetin-like 1
A_51_P305437	0.00982	1.72E-04	18.479156	1.998183	1.9152084	Rcn1	reticulocalbin 1
A_52_P618417	0.00982	1.73E-04	18.431147	1.989205	2.4360705
A_52_P433188	0.00982	1.73E-04	-18.423325	1.98774	-1.4335489
A_52_P263518	0.00982	1.75E-04	18.391456	1.981759	1.492198	Gng2	guanine nucleotide binding protein (G protein), gamma 2
A_52_P542502	0.00982	1.75E-04	-18.389281	1.98135	-1.9922438	Perm1	PPARGC1 and ESRR induced regulator, muscle 1
A_52_P489193	0.00982	1.75E-04	18.360075	1.975856	2.4542606	Pdlim7	PDZ and LIM domain 7
A_51_P405478	0.00982	1.76E-04	18.341472	1.97235	1.5860458	Fcer1g	Fc receptor, IgE, high affinity I, gamma polypeptide
A_52_P235319	0.00982	1.76E-04	18.341459	1.972347	1.455791	Ptpre	protein tyrosine phosphatase, receptor type, E
A_51_P449878	0.00982	1.79E-04	18.262794	1.957468	2.1250014	Abcc3	ATP-binding cassette, sub-family C (CFTR/MRP), member 3
A_51_P420489	0.00982	1.79E-04	-18.239657	1.953075	-1.7218868	Acot3	acyl-CoA thioesterase 3
A_51_P303180	0.00982	1.80E-04	18.229402	1.951125	1.5321727	Fam114a1	family with sequence similarity 114, member A1
A_52_P118521	0.00982	1.80E-04	18.207148	1.946889	3.4449643	Pilra	paired immunoglobin-like type 2 receptor alpha
A_51_P395856	0.00982	1.81E-04	-18.204112	1.946311	-6.8058348	Slc22a7	solute carrier family 22 (organic anion transporter), member 7
A_51_P508402	0.00982	1.81E-04	18.179592	1.941634	2.1800492	Mical2	microtubule associated monooxygenase, calponin and LIM domain containing 2
A_52_P876218	0.00982	1.81E-04	-18.176118	1.940971	-2.9115333	Slc8a1	solute carrier family 8 (sodium/calcium exchanger), member 1
A_52_P563818	0.00982	1.81E-04	18.175304	1.940816	2.725105	Dclk1	doublecortin-like kinase 1
A_52_P463968	0.00982	1.82E-04	-18.173972	1.940561	-1.840877	Nrtn	neurturin
A_51_P132625	0.00982	1.82E-04	-18.167164	1.939261	-1.3627544	Hsd17b11	hydroxysteroid (17-beta) dehydrogenase 11
A_52_P670399	0.00982	1.82E-04	-18.166951	1.93922	-1.9684877
A_51_P260683	0.00982	1.82E-04	18.155295	1.936992	2.8155479	Rgs1	regulator of G-protein signaling 1
A_52_P304128	0.00982	1.83E-04	18.129794	1.93211	1.9546969	Mmp14	matrix metallopeptidase 14 (membrane-inserted)
A_51_P288341	0.00982	1.83E-04	-18.127002	1.931575	-4.6422695	Hpd	4-hydroxyphenylpyruvic acid dioxygenase
A_52_P102207	0.00982	1.83E-04	18.117855	1.929822	2.3943293	Ntm	neurotrimin
A_52_P114414	0.00982	1.84E-04	18.104302	1.927221	1.4127479	Ksr1	kinase suppressor of ras 1
A_51_P194065	0.00982	1.84E-04	-18.091135	1.924692	-1.9987138	Tbx10	T-box 10
A_51_P399175	0.00982	1.84E-04	18.090947	1.924656	2.0856728	Ppm1j	protein phosphatase 1J
A_51_P281134	0.00982	1.85E-04	-18.084253	1.923369	-1.5870051
A_51_P309184	0.00982	1.85E-04	-18.078912	1.922342	-2.1604046	Pxmp2	peroxisomal membrane protein 2
A_51_P454217	0.00982	1.85E-04	18.07735	1.922042	1.4632377	Nfkb2	nuclear factor of kappa light polypeptide gene enhancer in B cells 2, p49/p100
A_51_P351062	0.00982	1.86E-04	-18.053724	1.917493	-2.0083346	Odf4	outer dense fiber of sperm tails 4
A_51_P487175	0.00982	1.86E-04	-18.042004	1.915233	-3.7797765	Acsm3	acyl-CoA synthetase medium-chain family member 3
A_51_P411926	0.00982	1.86E-04	18.039248	1.914701	1.4471428	Bmp8b	bone morphogenetic protein 8b
A_51_P311706	0.00982	1.87E-04	-18.016981	1.910402	-1.9972563
A_51_P359822	0.00982	1.87E-04	18.014008	1.909827	1.5691728	Sftpd	surfactant associated protein D
A_52_P607230	0.00982	1.88E-04	17.993555	1.905871	1.6813183	Cd93	CD93 antigen
A_52_P415440	0.00982	1.88E-04	17.983489	1.903922	1.498481	Rps12	ribosomal protein S12
A_52_P1084681	0.00982	1.88E-04	-17.978002	1.902858	-1.5362909	Adam28	a disintegrin and metallopeptidase domain 28
A_51_P456941	0.00982	1.88E-04	17.977612	1.902783	1.4929333	Ier5	immediate early response 5
A_52_P163796	0.00982	1.89E-04	17.962951	1.89994	1.5492663	Tubb5	tubulin, beta 5 class I
A_51_P381260	0.00982	1.89E-04	17.961702	1.899697	2.209413	Fxyd5	FXYD domain-containing ion transport regulator 5
A_51_P310780	0.00982	1.89E-04	17.941208	1.895717	3.0617673	Pilra	paired immunoglobin-like type 2 receptor alpha
A_52_P380502	0.00982	1.90E-04	17.935174	1.894544	1.6659629	Plec	plectin
A_52_P996487	0.00982	1.90E-04	-17.92096	1.891779	-3.10304
A_52_P87713	0.00982	1.90E-04	17.915681	1.890751	6.3501278	Timp1	tissue inhibitor of metalloproteinase 1
A_52_P325116	0.00982	1.91E-04	-17.886154	1.884995	-1.6077814	Gramd1b	GRAM domain containing 1B
A_52_P32121	0.00982	1.92E-04	17.88268	1.884316	1.9622502	Ckap4	cytoskeleton-associated protein 4
A_52_P81345	0.00982	1.92E-04	17.86921	1.881685	2.068974	C3ar1	complement component 3a receptor 1
A_52_P408411	0.00982	1.92E-04	17.860449	1.879973	2.4531045	Jazf1	JAZF zinc finger 1
A_52_P334191	0.00982	1.92E-04	17.859822	1.87985	2.7305048	Sfn	stratifin
A_52_P382076	0.00982	1.93E-04	-17.838442	1.875666	-2.816987
A_52_P294948	0.00982	1.94E-04	17.824873	1.873007	1.3741297
A_51_P387072	0.00982	1.94E-04	-17.811328	1.87035	-1.6530008	Gm13103	predicted gene 13103
A_52_P157893	0.00982	1.95E-04	17.794532	1.867051	1.3900292	Obox1	oocyte specific homeobox 1
A_51_P207622	0.00982	1.95E-04	-17.790163	1.866192	-2.8169179	Fmod	fibromodulin
A_52_P446364	0.00982	1.95E-04	17.789659	1.866093	6.1827637	Lgi2	leucine-rich repeat LGI family, member 2
A_51_P145883	0.00982	1.95E-04	17.785128	1.865202	1.644011	Btk	Bruton agammaglobulinemia tyrosine kinase
A_52_P9703	0.00982	1.95E-04	-17.785009	1.865179	-1.3881674	Cyp2a4	cytochrome P450, family 2, subfamily a, polypeptide 4
A_51_P366306	0.00982	1.96E-04	-17.764955	1.861231	-1.5130589	Zcchc12	zinc finger, CCHC domain containing 12
A_52_P90157	0.00982	1.96E-04	-17.76228	1.860704	-1.4039674
A_51_P509961	0.00982	1.97E-04	-17.731005	1.854535	-1.6998267	Slc5a10	solute carrier family 5 (sodium/glucose cotransporter), member 10
A_51_P389864	0.00982	1.97E-04	17.721446	1.852647	2.1983686	B3gnt9	UDP-GlcNAc:betaGal beta-1,3-N-acetylglucosaminyltransferase 9
A_51_P343566	0.00982	1.98E-04	17.718957	1.852155	1.3804231	Galnt10	UDP-N-acetyl-alpha-D-galactosamine:polypeptide N-acetylgalactosaminyltransferase 10
A_51_P451032	0.00982	1.98E-04	17.717431	1.851854	3.1707473	Anxa3	annexin A3
A_51_P371745	0.00982	1.98E-04	17.695685	1.847551	3.7163205	Havcr1	hepatitis A virus cellular receptor 1
A_51_P204913	0.00982	1.98E-04	17.695472	1.847509	1.5478087	Bag2	BCL2-associated athanogene 2
A_51_P187121	0.00982	1.98E-04	17.694345	1.847286	4.5869262	Gjb4	gap junction protein, beta 4
A_51_P150242	0.00982	1.99E-04	-17.689979	1.846421	-2.9563127	Olfr1362	olfactory receptor 1362
A_51_P434332	0.00982	1.99E-04	-17.67684	1.843817	-2.4658329	Sycn	syncollin
A_51_P431539	0.00982	2.00E-04	17.658492	1.840176	5.0866089	Prss56	protease, serine 56
A_52_P453013	0.00982	2.00E-04	-17.657761	1.840031	-2.1255348	Fabp2	fatty acid binding protein 2, intestinal
A_52_P47846	0.00982	2.02E-04	17.594622	1.827462	2.6579029	Fcgr1	Fc receptor, IgG, high affinity I
A_51_P333896	0.00982	2.02E-04	-17.593387	1.827216	-1.4305063	Olfr1393	olfactory receptor 1393
A_51_P478303	0.00982	2.02E-04	-17.58678	1.825897	-2.8732023	Cyp2d9	cytochrome P450, family 2, subfamily d, polypeptide 9
A_51_P479029	0.00982	2.03E-04	17.576697	1.823883	2.0112926	Trpv6	transient receptor potential cation channel, subfamily V, member 6
A_52_P671700	0.00982	2.03E-04	-17.573632	1.82327	-1.5652075	Acad12	acyl-Coenzyme A dehydrogenase family, member 12
A_52_P161454	0.00982	2.03E-04	-17.568098	1.822164	-1.4987621	Ldhd	lactate dehydrogenase D
A_51_P488196	0.00982	2.04E-04	17.558415	1.820227	2.0225262	Bmper	BMP-binding endothelial regulator
A_52_P1165070	0.00982	2.04E-04	17.549809	1.818505	1.4611802
A_51_P159194	0.00982	2.04E-04	17.549436	1.81843	1.8427715	Junb	jun B proto-oncogene
A_51_P464918	0.00982	2.05E-04	17.513014	1.811127	4.4765033	Mefv	Mediterranean fever
A_51_P112966	0.00982	2.06E-04	17.500682	1.808649	2.7241931	Ch25h	cholesterol 25-hydroxylase
A_51_P256771	0.00982	2.06E-04	17.485943	1.805685	1.8732612	Raet1a	retinoic acid early transcript 1, alpha
A_51_P386870	0.00982	2.07E-04	17.47332	1.803144	9.7681954	Sprr2f	small proline-rich protein 2F
A_51_P139678	0.00982	2.07E-04	17.461884	1.80084	2.5967006	Sprr1a	small proline-rich protein 1A
A_51_P449580	0.00982	2.08E-04	17.447891	1.798018	1.6073858	Hmga2-ps1	high mobility group AT-hook 2, pseudogene 1
A_52_P650453	0.00982	2.09E-04	-17.432749	1.79496	-1.7239285	Spink4	serine peptidase inhibitor, Kazal type 4
A_52_P367745	0.00982	2.09E-04	-17.414841	1.79134	-1.289711	Acads	acyl-Coenzyme A dehydrogenase, short chain
A_51_P127527	0.00982	2.09E-04	-17.413437	1.791056	-2.1621723	Slc22a8	solute carrier family 22 (organic anion transporter), member 8
A_52_P556099	0.00982	2.09E-04	17.409447	1.790248	2.1826787	Oip5	Opa interacting protein 5
A_52_P418644	0.00982	2.10E-04	17.386978	1.785697	2.9523011	Plp2	proteolipid protein 2
A_51_P496685	0.00982	2.10E-04	17.385791	1.785456	1.9687879	B4galt2	UDP-Gal:betaGlcNAc beta 1,4- galactosyltransferase, polypeptide 2
A_52_P290799	0.00982	2.11E-04	17.379456	1.784171	1.723732	Gpr35	G protein-coupled receptor 35
A_51_P221263	0.00982	2.11E-04	-17.373228	1.782908	-1.9069939	Arsg	arylsulfatase G
A_52_P295432	0.00982	2.11E-04	17.365094	1.781256	2.0833151	Cxcl5	chemokine (C-X-C motif) ligand 5
A_52_P180741	0.00982	2.12E-04	17.353068	1.778813	1.4984627	Pcdhb17	protocadherin beta 17
A_51_P124133	0.00982	2.13E-04	-17.315722	1.77121	-2.7030444	Cyp2d9	cytochrome P450, family 2, subfamily d, polypeptide 9
A_52_P555235	0.00982	2.13E-04	17.311502	1.77035	1.9621324	Rgs19	regulator of G-protein signaling 19
A_51_P368210	0.00982	2.13E-04	-17.311362	1.770321	-1.7194023	Phyhip	phytanoyl-CoA hydroxylase interacting protein
A_52_P666414	0.00982	2.14E-04	-17.299586	1.767919	-2.263221	4930519H02Rik	RIKEN cDNA 4930519H02 gene
A_51_P445865	0.00982	2.16E-04	-17.259007	1.759623	-5.7608528	Slco4c1	solute carrier organic anion transporter family, member 4C1
A_52_P628615	0.00982	2.16E-04	17.256962	1.759204	1.6170402	Fyb	FYN binding protein
A_51_P203356	0.00982	2.16E-04	17.246961	1.757155	1.4188843
A_52_P295104	0.00982	2.16E-04	-17.246445	1.75705	-1.5247001	Smim5	small integral membrane protein 5
A_51_P173162	0.00982	2.17E-04	17.226804	1.753021	1.5340398	Edaradd	EDAR (ectodysplasin-A receptor)-associated death domain
A_52_P635388	0.00982	2.17E-04	17.218078	1.75123	5.9498603	Ms4a6d	membrane-spanning 4-domains, subfamily A, member 6D
A_52_P67892	0.00982	2.19E-04	-17.187649	1.744972	-2.4147691
A_51_P149714	0.00982	2.19E-04	17.179801	1.743356	5.7300584	Ms4a6d	membrane-spanning 4-domains, subfamily A, member 6D
A_51_P356467	0.00982	2.19E-04	17.167736	1.740869	2.4430366	Cldn4	claudin 4
A_52_P152274	0.00982	2.20E-04	-17.154485	1.738135	-1.9052725	Clcnka	chloride channel, voltage-sensitive Ka
A_51_P367866	0.00982	2.20E-04	17.152386	1.737702	1.5008492	Egr1	early growth response 1
A_51_P227785	0.00982	2.20E-04	-17.147951	1.736786	-1.3850746	Klhl3	kelch-like 3
A_52_P56397	0.00982	2.21E-04	17.140669	1.735282	5.3142138	Aunip	aurora kinase A and ninein interacting protein
A_51_P255875	0.00982	2.22E-04	17.107454	1.72841	4.6904151	Padi4	peptidyl arginine deiminase, type IV
A_51_P455897	0.00982	2.23E-04	17.092701	1.725352	2.3467221	Fam64a	family with sequence similarity 64, member A
A_52_P95294	0.00982	2.23E-04	-17.080205	1.722759	-2.9740636	Tcerg1l	transcription elongation regulator 1-like
A_51_P180974	0.00982	2.23E-04	17.078163	1.722335	1.4188733	Prkcdbp	protein kinase C, delta binding protein
A_51_P143162	0.00982	2.24E-04	-17.071164	1.720881	-2.6608913	Myh7	myosin, heavy polypeptide 7, cardiac muscle, beta
A_52_P482274	0.00982	2.24E-04	17.05764	1.71807	1.3141108	Zfp583	zinc finger protein 583
A_51_P366344	0.00982	2.25E-04	17.046127	1.715674	1.4927711
A_51_P494241	0.00982	2.26E-04	17.019989	1.710228	1.9246511	Bcl2a1b	B cell leukemia/lymphoma 2 related protein A1b
A_52_P631613	0.00982	2.26E-04	-17.004987	1.707097	-1.4227693
A_52_P192059	0.00982	2.27E-04	16.992777	1.704546	1.7209761	Nup210l	nucleoporin 210-like
A_52_P117393	0.00982	2.30E-04	16.935741	1.692598	2.1577027	Tlr6	toll-like receptor 6
A_51_P147024	0.00982	2.30E-04	16.929036	1.69119	1.6157668	Ccdc184	coiled-coil domain containing 184
A_51_P358765	0.00982	2.31E-04	16.913925	1.688014	1.2879729	Spp1	secreted phosphoprotein 1
A_52_P406181	0.00982	2.31E-04	-16.903445	1.685809	-1.3729348	Nacad	NAC alpha domain containing
A_52_P971150	0.00982	2.31E-04	16.894687	1.683965	1.4174456	Nr4a2	nuclear receptor subfamily 4, group A, member 2
A_51_P208922	0.00982	2.31E-04	16.894379	1.6839	1.2829521	Stc2	stanniocalcin 2
A_52_P560022	0.00982	2.32E-04	16.890111	1.683001	1.9668362	Ptrf	polymerase I and transcript release factor
A_52_P110070	0.00982	2.32E-04	16.889743	1.682923	2.6252132	5730416F02Rik	capping protein (actin filament), gelsolin-like pseudogene
A_51_P268535	0.00982	2.32E-04	16.888454	1.682652	1.5358601	Ear10	eosinophil-associated, ribonuclease A family, member 10
A_51_P221008	0.00982	2.32E-04	-16.885029	1.68193	-1.5425067	Gramd1b	GRAM domain containing 1B
A_52_P240796	0.00982	2.32E-04	-16.874908	1.679796	-2.4339519	Rdh16	retinol dehydrogenase 16
A_51_P300038	0.00982	2.33E-04	-16.859838	1.676615	-2.0273361	Ldhd	lactate dehydrogenase D
A_51_P284486	0.00982	2.33E-04	-16.858386	1.676308	-1.3190603	Gstm2	glutathione S-transferase, mu 2
A_51_P150964	0.00982	2.33E-04	16.851277	1.674806	1.9039526	Pdgfrb	platelet derived growth factor receptor, beta polypeptide
A_51_P115229	0.00982	2.33E-04	-16.849271	1.674382	-2.4647939	Vmn1r81	vomeronasal 1 receptor 81
A_52_P465946	0.00982	2.34E-04	-16.842432	1.672936	-1.3801279	Olfr275	olfactory receptor 275
A_52_P399990	0.00982	2.34E-04	16.840798	1.67259	1.4611514	B4galt2	UDP-Gal:betaGlcNAc beta 1,4- galactosyltransferase, polypeptide 2
A_52_P151093	0.00982	2.34E-04	-16.837422	1.671876	-1.4044211	Hmx2	H6 homeobox 2
A_51_P337655	0.00982	2.34E-04	16.835284	1.671424	1.3571315	Dsn1	DSN1 homolog, MIS12 kinetochore complex component
A_52_P76931	0.00982	2.35E-04	16.812968	1.666698	2.2364504	Wdhd1	WD repeat and HMG-box DNA binding protein 1
A_52_P527874	0.00982	2.35E-04	16.811827	1.666456	1.5421901	Rrp12	ribosomal RNA processing 12 homolog (S. cerevisiae)
A_51_P215887	0.00982	2.36E-04	16.797736	1.663467	3.2546274	Aldh18a1	aldehyde dehydrogenase 18 family, member A1
A_51_P382152	0.00982	2.36E-04	16.791426	1.662127	2.4116673	Procr	protein C receptor, endothelial
A_52_P184149	0.00982	2.37E-04	16.781922	1.660109	3.0742338	Mthfd2	methylenetetrahydrofolate dehydrogenase (NAD+ dependent), methenyltetrahydrofolate cyclohydrolase
A_52_P285315	0.00982	2.37E-04	-16.771535	1.657901	-2.124079	Vash2	vasohibin 2
A_51_P243532	0.00982	2.37E-04	16.769263	1.657417	2.916193	Plp2	proteolipid protein 2
A_51_P216303	0.00982	2.37E-04	16.768641	1.657285	1.8351721	Mmp14	matrix metallopeptidase 14 (membrane-inserted)
A_51_P418259	0.00982	2.40E-04	-16.716406	1.646151	-1.2597256	Pccb	propionyl Coenzyme A carboxylase, beta polypeptide
A_51_P415555	0.00982	2.40E-04	-16.712499	1.645317	-1.4477789	Amy2a5	amylase 2a5
A_51_P423963	0.00982	2.42E-04	-16.670831	1.6364	-1.4584327	Tas1r3	taste receptor, type 1, member 3
A_52_P1083765	0.00982	2.43E-04	-16.644944	1.630845	-1.321929	Gm16124	predicted gene 16124
A_52_P679247	0.00982	2.44E-04	16.626882	1.626963	1.8939853	AI504432	expressed sequence AI504432
A_51_P485791	0.00982	2.46E-04	-16.582064	1.617306	-2.6682222	Cyp51	cytochrome P450, family 51
A_51_P131084	0.00982	2.47E-04	-16.560923	1.612738	-1.3692961	Etfa	electron transferring flavoprotein, alpha polypeptide
A_51_P187625	0.00982	2.48E-04	-16.554245	1.611294	-3.0211656	Cabp2	calcium binding protein 2
A_51_P197863	0.00982	2.50E-04	-16.511602	1.602054	-1.9665766	Cacnb4	calcium channel, voltage-dependent, beta 4 subunit
A_52_P964651	0.00982	2.50E-04	-16.500386	1.599618	-1.2457435	Fam65c	family with sequence similarity 65, member C
A_51_P308961	0.00982	2.51E-04	-16.493218	1.59806	-1.2178831	Hmgcl	3-hydroxy-3-methylglutaryl-Coenzyme A lyase
A_51_P515605	0.00982	2.51E-04	16.485042	1.596283	3.0830312	Col3a1	collagen, type III, alpha 1
A_51_P118443	0.00982	2.51E-04	16.476399	1.594402	1.6600818	Ppp1r18	protein phosphatase 1, regulatory subunit 18
A_51_P492456	0.00982	2.53E-04	16.437696	1.585965	2.16781	Has1	hyaluronan synthase1
A_51_P425680	0.00982	2.54E-04	-16.421945	1.582524	-2.097332	Ivd	isovaleryl coenzyme A dehydrogenase
A_52_P313284	0.00982	2.55E-04	-16.406591	1.579165	-2.4973021	Slc8a1	solute carrier family 8 (sodium/calcium exchanger), member 1
A_52_P16098	0.00982	2.56E-04	16.396236	1.576898	1.4631429	Cad	carbamoyl-phosphate synthetase 2, aspartate transcarbamylase, and dihydroorotase
A_52_P486910	0.00982	2.56E-04	-16.392226	1.576019	-3.5249667
A_51_P167535	0.00982	2.56E-04	-16.379629	1.573258	-1.858129	Fabp3	fatty acid binding protein 3, muscle and heart
A_51_P487518	0.00982	2.56E-04	16.37871	1.573056	1.2746887	Casp12	caspase 12
A_51_P150845	0.00982	2.57E-04	-16.372066	1.571598	-1.4815941	Tcerg1l	transcription elongation regulator 1-like
A_52_P90684	0.00982	2.57E-04	16.360874	1.569141	1.3504696	Klhl31	kelch-like 31
A_51_P153063	0.00982	2.58E-04	-16.358934	1.568715	-1.25829	Fabp12	fatty acid binding protein 12
A_51_P319449	0.00982	2.58E-04	-16.349668	1.566678	-2.0876398	Acat1	acetyl-Coenzyme A acetyltransferase 1
A_52_P541118	0.00982	2.58E-04	-16.346853	1.566059	-2.1979084	Snhg11	small nucleolar RNA host gene 11
A_52_P372013	0.00982	2.59E-04	16.340297	1.564617	2.1059298	Zfp9	zinc finger protein 9
A_52_P414645	0.00982	2.59E-04	16.339687	1.564483	1.4670365	Adgrg6	adhesion G protein-coupled receptor G6
A_52_P340628	0.00982	2.59E-04	-16.338007	1.564113	-3.7805094	Tmem207	transmembrane protein 207
A_52_P29743	0.00982	2.59E-04	-16.335654	1.563595	-1.7624445	Sugct	succinyl-CoA glutarate-CoA transferase
A_51_P352636	0.00982	2.59E-04	16.330334	1.562424	2.1136334	Olfr397	olfactory receptor 397
A_51_P467224	0.00982	2.60E-04	16.316945	1.559474	2.0043235	Fbn1	fibrillin 1
A_51_P170823	0.00982	2.60E-04	-16.315052	1.559057	-1.3611441	Ngef	neuronal guanine nucleotide exchange factor
A_51_P204121	0.00982	2.60E-04	-16.314627	1.558963	-1.219707
A_51_P375237	0.00982	2.60E-04	16.307722	1.55744	1.5601747	Cux1	cut-like homeobox 1
A_51_P209996	0.00982	2.61E-04	16.302302	1.556245	1.3432212	Tuba-rs1	tubulin alpha, related sequence 1
A_52_P247658	0.00982	2.61E-04	-16.298087	1.555314	-1.685334	LOC328066	uncharacterized LOC328066
A_51_P288687	0.00982	2.62E-04	16.282387	1.551846	1.3247995	Serpinb6b	serine (or cysteine) peptidase inhibitor, clade B, member 6b
A_51_P164530	0.00982	2.62E-04	-16.281155	1.551574	-1.3167057	Fhit	fragile histidine triad gene
A_52_P322941	0.00982	2.62E-04	-16.267062	1.548457	-1.3814349	Gm11992	predicted gene 11992
A_51_P159201	0.00982	2.63E-04	16.258397	1.546538	2.1182098	Junb	jun B proto-oncogene
A_51_P232371	0.00982	2.63E-04	16.253069	1.545358	1.318851	Stab1	stabilin 1
A_51_P344752	0.00982	2.64E-04	16.243306	1.543194	1.927526	Sh3bgrl3	SH3 domain binding glutamic acid-rich protein-like 3
A_52_P59346	0.00982	2.64E-04	16.234724	1.541291	1.6890051	A430106F12Rik	RIKEN cDNA A430106F12 gene
A_51_P374436	0.00982	2.65E-04	-16.218615	1.537714	-2.9050703	Cndp1	carnosine dipeptidase 1 (metallopeptidase M20 family)
A_52_P445360	0.00982	2.65E-04	16.217196	1.537399	8.9797818	Krt20	keratin 20
A_51_P208330	0.00982	2.66E-04	16.202965	1.534235	1.5484729	Camkk1	calcium/calmodulin-dependent protein kinase kinase 1, alpha
A_52_P485939	0.00982	2.67E-04	-16.181936	1.529553	-2.2422323	Slc39a8	solute carrier family 39 (metal ion transporter), member 8
A_52_P415319	0.00982	2.68E-04	16.169331	1.526743	1.5523317	Runx2	runt related transcription factor 2
A_51_P113395	0.00982	2.68E-04	-16.167039	1.526232	-1.6158743	Nnt	nicotinamide nucleotide transhydrogenase
A_52_P59579	0.00982	2.68E-04	-16.162918	1.525312	-1.210041	Tmbim6	transmembrane BAX inhibitor motif containing 6
A_51_P335569	0.00982	2.68E-04	-16.157834	1.524177	-1.5391381	Slco1a4	solute carrier organic anion transporter family, member 1a4
A_51_P269351	0.00982	2.68E-04	-16.157485	1.524099	-4.7426585
A_51_P358152	0.00982	2.69E-04	16.140425	1.520288	1.6917367	Sepn1	selenoprotein N, 1
A_51_P205390	0.00982	2.70E-04	-16.132844	1.518593	-1.8127622	1700040L02Rik	RIKEN cDNA 1700040L02 gene
A_51_P263591	0.00982	2.70E-04	-16.126589	1.517193	-1.6934109	Pank1	pantothenate kinase 1
A_52_P117510	0.00982	2.70E-04	-16.12654	1.517182	-1.2309823	Myh6	myosin, heavy polypeptide 6, cardiac muscle, alpha
A_51_P495540	0.00982	2.71E-04	16.11223	1.513978	1.3855119	Pea15a	phosphoprotein enriched in astrocytes 15A
A_51_P129694	0.00982	2.71E-04	-16.106598	1.512716	-1.3171706	Lrtm2	leucine-rich repeats and transmembrane domains 2
A_51_P291227	0.00982	2.71E-04	16.103971	1.512127	1.3368399	Arhgap30	Rho GTPase activating protein 30
A_52_P291723	0.00982	2.72E-04	-16.097262	1.510622	-1.1940892	H2-M10.2	histocompatibility 2, M region locus 10.2
A_52_P385606	0.00982	2.72E-04	-16.096397	1.510428	-1.8683581	Ckb	creatine kinase, brain
A_52_P244193	0.00982	2.72E-04	16.083143	1.507453	1.5310306	Cd24a	CD24a antigen
A_52_P891775	0.00982	2.73E-04	16.078208	1.506344	1.9968562	Cdr2l	cerebellar degeneration-related protein 2-like
A_52_P179068	0.00982	2.74E-04	16.059929	1.502234	1.1874337	Gucy1b3	guanylate cyclase 1, soluble, beta 3
A_51_P117385	0.00982	2.75E-04	-16.040502	1.49786	-2.3565311	Slc26a7	solute carrier family 26, member 7
A_52_P600087	0.00982	2.75E-04	16.039992	1.497745	1.3782596
A_51_P119760	0.00982	2.75E-04	-16.034865	1.496589	-1.2370791	H2-Aa	histocompatibility 2, class II antigen A, alpha
A_52_P446677	0.00982	2.75E-04	16.033527	1.496287	1.4130912	Rhbdl2	rhomboid, veinlet-like 2 (Drosophila)
A_52_P763938	0.00982	2.75E-04	-16.032008	1.495945	-1.3454919	Gm4285	predicted gene 4285
A_51_P245989	0.00982	2.76E-04	16.02494	1.49435	1.8936723	Ccr2	chemokine (C-C motif) receptor 2
A_52_P1093529	0.00982	2.76E-04	16.014699	1.492039	2.2816651	Pik3r5	phosphoinositide-3-kinase, regulatory subunit 5, p101
A_52_P93837	0.00982	2.77E-04	-16.009973	1.490971	-1.3650322	Mme	membrane metallo endopeptidase
A_52_P635182	0.00982	2.77E-04	16.002772	1.489344	1.3614702	Rras	related RAS viral (r-ras) oncogene
A_51_P398491	0.00982	2.77E-04	16.00169	1.489099	3.5550782	Trem1	triggering receptor expressed on myeloid cells 1
A_52_P13109	0.00982	2.77E-04	-15.99776	1.488211	-1.4225228	Aldh2	aldehyde dehydrogenase 2, mitochondrial
A_52_P58359	0.00982	2.79E-04	15.960565	1.479787	1.2029016	Tlx1	T cell leukemia, homeobox 1
A_52_P156775	0.00982	2.80E-04	-15.953965	1.47829	-4.542453	Scgb1c1	secretoglobin, family 1C, member 1
A_51_P277941	0.00982	2.80E-04	15.945269	1.476316	1.4634981	Cad	carbamoyl-phosphate synthetase 2, aspartate transcarbamylase, and dihydroorotase
A_51_P419226	0.00982	2.81E-04	15.941552	1.475472	1.9164753	S100a14	S100 calcium binding protein A14
A_51_P356871	0.00982	2.82E-04	15.924006	1.471483	1.6126697
A_52_P441036	0.00982	2.82E-04	-15.923083	1.471273	-2.2073052	Col23a1	collagen, type XXIII, alpha 1
A_52_P522971	0.00982	2.82E-04	-15.921373	1.470884	-1.3055122
A_52_P477286	0.00982	2.83E-04	15.908934	1.468052	1.5600991	Rab8b	RAB8B, member RAS oncogene family
A_51_P299670	0.00982	2.84E-04	15.879165	1.461264	1.1840243	Rcc2	regulator of chromosome condensation 2
A_52_P159738	0.00982	2.85E-04	-15.873529	1.459977	-1.8328798
A_51_P390715	0.00982	2.87E-04	15.840519	1.452427	1.4631166	Tgfb1	transforming growth factor, beta 1
A_52_P205363	0.00982	2.88E-04	-15.823822	1.448601	-1.9941351	Rap1gap	Rap1 GTPase-activating protein
A_51_P171288	0.00982	2.89E-04	15.805131	1.444311	1.5364087	Gli3	GLI-Kruppel family member GLI3
A_52_P575900	0.00982	2.90E-04	-15.783059	1.439237	-1.2972712	Bglap	bone gamma carboxyglutamate protein
A_51_P187507	0.00982	2.91E-04	-15.772264	1.436752	-1.4617152	Acad10	acyl-Coenzyme A dehydrogenase family, member 10
A_52_P340692	0.00982	2.91E-04	15.769344	1.43608	1.4206037	Obfc1	oligonucleotide/oligosaccharide-binding fold containing 1
A_52_P512955	0.00982	2.91E-04	15.765627	1.435224	2.5752506	Anln	anillin, actin binding protein
A_52_P220163	0.00982	2.91E-04	-15.763468	1.434726	-1.2071238	5830454E08Rik	RIKEN cDNA 5830454E08 gene
A_51_P114002	0.00982	2.92E-04	-15.743373	1.430091	-1.4851401	Gstm7	glutathione S-transferase, mu 7
A_51_P257938	0.00982	2.93E-04	15.738351	1.428932	2.0022635	Tacstd2	tumor-associated calcium signal transducer 2
A_52_P104738	0.00982	2.93E-04	-15.736264	1.42845	-1.4505243	Galnt14	UDP-N-acetyl-alpha-D-galactosamine:polypeptide N-acetylgalactosaminyltransferase 14
A_52_P527800	0.00982	2.94E-04	15.7234	1.425477	2.4016819	Emilin2	elastin microfibril interfacer 2
A_51_P448464	0.00982	2.94E-04	-15.722121	1.425182	-2.1505224	Masp2	mannan-binding lectin serine peptidase 2
A_52_P319927	0.00982	2.94E-04	-15.717411	1.424092	-2.4882495	Dhtkd1	dehydrogenase E1 and transketolase domain containing 1
A_51_P222436	0.00982	2.96E-04	15.688641	1.41743	1.2782898	Atic	5-aminoimidazole-4-carboxamide ribonucleotide formyltransferase/IMP cyclohydrolase
A_52_P635338	0.00982	2.96E-04	15.682843	1.416085	1.269588	Fes	feline sarcoma oncogene
A_51_P166288	0.00982	2.98E-04	-15.656212	1.409901	-2.5913176	Acy1	aminoacylase 1
A_51_P326502	0.00982	2.98E-04	15.652702	1.409085	3.4950449	Chek1	checkpoint kinase 1
A_52_P362603	0.00982	2.98E-04	15.651335	1.408767	4.5958454	Dscc1	DNA replication and sister chromatid cohesion 1
A_52_P452689	0.00982	2.98E-04	15.648778	1.408172	2.3315305	Atf3	activating transcription factor 3
A_51_P385114	0.00982	2.99E-04	-15.633415	1.404596	-2.0690768	Snhg11	small nucleolar RNA host gene 11
A_51_P275427	0.00982	3.00E-04	15.630574	1.403935	1.3523712
A_51_P451588	0.00982	3.00E-04	-15.62682	1.40306	-1.8612709	Plekhb1	pleckstrin homology domain containing, family B (evectins) member 1
A_52_P426605	0.00982	3.00E-04	-15.620959	1.401694	-2.4298835	Slc15a2	solute carrier family 15 (H+/peptide transporter), member 2
A_51_P132718	0.00982	3.00E-04	-15.620956	1.401693	-1.2698664	2310010J17Rik	RIKEN cDNA 2310010J17 gene
A_52_P506407	0.00982	3.00E-04	15.618235	1.401059	1.3899813	Pira2	paired-Ig-like receptor A2
A_51_P165165	0.00982	3.00E-04	-15.616419	1.400635	-1.4017487	Hibadh	3-hydroxyisobutyrate dehydrogenase
A_52_P553471	0.00982	3.01E-04	-15.610913	1.399351	-1.8596086	Lipa	lysosomal acid lipase A
A_51_P236234	0.00982	3.01E-04	15.605645	1.398121	4.2591481	Sell	selectin, lymphocyte
A_51_P156108	0.00982	3.02E-04	15.59041	1.394563	3.8721195	Crlf1	cytokine receptor-like factor 1
A_52_P233801	0.00982	3.02E-04	15.588764	1.394178	1.4463153	Dysf	dysferlin
A_51_P128356	0.00982	3.02E-04	15.584475	1.393176	1.4390545	5730433N10Rik	RIKEN cDNA 5730433N10 gene
A_51_P398621	0.00982	3.05E-04	-15.547708	1.384565	-2.1444397	Cacnb4	calcium channel, voltage-dependent, beta 4 subunit
A_52_P369769	0.00982	3.05E-04	15.546976	1.384394	1.6913027	Nrg1	neuregulin 1
A_51_P384831	0.00982	3.06E-04	15.537661	1.382208	1.5009017	Syt12	synaptotagmin XII
A_51_P459100	0.00982	3.06E-04	15.53583	1.381778	2.2414551	Stil	Scl/Tal1 interrupting locus
A_52_P647576	0.00982	3.06E-04	-15.533328	1.381191	-1.4347469	Uncx	UNC homeobox
A_52_P258595	0.00982	3.06E-04	-15.531109	1.38067	-2.6816795
A_51_P204252	0.00982	3.07E-04	15.522015	1.378533	2.0436556	Efhb	EF hand domain family, member B
A_51_P483438	0.00982	3.07E-04	15.511387	1.376034	1.8614681	Sema3e	sema domain, immunoglobulin domain (Ig), short basic domain, secreted, (semaphorin) 3E
A_51_P480427	0.00982	3.08E-04	-15.504451	1.374402	-1.1601286	Olfr430	olfactory receptor 430
A_51_P495730	0.00982	3.09E-04	15.488185	1.370571	1.3920732	1700049L16Rik	hematological and neurological expressed 1-like pseudogene
A_52_P62037	0.00982	3.09E-04	15.488123	1.370557	2.9959111	Anxa2	annexin A2
A_51_P393654	0.00982	3.10E-04	15.467464	1.365684	2.955816	Fam171b	family with sequence similarity 171, member B
A_51_P397934	0.00982	3.11E-04	-15.45574	1.362914	-2.3347635	Grin3b	glutamate receptor, ionotropic, NMDA3B
A_52_P127239	0.00982	3.11E-04	15.448305	1.361157	2.3900387	Mms22l	MMS22-like, DNA repair protein
A_52_P415931	0.00982	3.12E-04	15.436895	1.358458	2.5372674	Cenpu	centromere protein U
A_51_P244052	0.00982	3.12E-04	-15.435423	1.35811	-1.3673358	Acad8	acyl-Coenzyme A dehydrogenase family, member 8
A_51_P221651	0.00982	3.12E-04	-15.432434	1.357402	-1.4621472	Coq8a	coenzyme Q8A
A_52_P365011	0.00982	3.13E-04	15.421473	1.354806	1.3477187	Fes	feline sarcoma oncogene
A_51_P108108	0.00982	3.13E-04	15.420974	1.354688	2.2751608	Lrrc25	leucine rich repeat containing 25
A_52_P255849	0.00982	3.13E-04	15.420583	1.354595	1.8488657
A_52_P255724	0.00982	3.14E-04	15.40885	1.351813	1.4528339	1810009N02Rik	RIKEN cDNA 1810009N02 gene
A_51_P408116	0.00982	3.15E-04	15.401732	1.350124	3.0530278	Il1f9	interleukin 1 family, member 9
A_52_P85372	0.00982	3.15E-04	-15.399457	1.349584	-1.7958131	Chrm1	cholinergic receptor, muscarinic 1, CNS
A_51_P227345	0.00982	3.15E-04	-15.399116	1.349503	-1.5932183	Dpep1	dipeptidase 1 (renal)
A_51_P384113	0.00982	3.15E-04	-15.397403	1.349096	-1.5384011	Acad12	acyl-Coenzyme A dehydrogenase family, member 12
A_52_P434073	0.00982	3.15E-04	-15.396718	1.348933	-1.5671301	Lnx1	ligand of numb-protein X 1
A_52_P436447	0.00982	3.15E-04	-15.393479	1.348164	-1.2824905	Slc25a35	solute carrier family 25, member 35
A_52_P228551	0.00982	3.16E-04	15.386835	1.346586	3.0973499	Gpr176	G protein-coupled receptor 176
A_51_P399664	0.00982	3.16E-04	15.386754	1.346567	2.5214219	Cttn	cortactin
A_52_P481097	0.00982	3.16E-04	-15.379674	1.344884	-1.3206591	Lztfl1	leucine zipper transcription factor-like 1
A_52_P243045	0.00982	3.16E-04	-15.379593	1.344864	-1.5678301	Gm14920	predicted pseudogene 14920
A_51_P421846	0.00982	3.16E-04	-15.375441	1.343877	-1.1634903	Ech1	enoyl coenzyme A hydratase 1, peroxisomal
A_51_P171200	0.00982	3.16E-04	15.373119	1.343324	2.2485395	Golm1	golgi membrane protein 1
A_52_P78730	0.00982	3.17E-04	-15.364282	1.341221	-1.1584706	1110032A03Rik	RIKEN cDNA 1110032A03 gene
A_52_P395228	0.00982	3.17E-04	-15.361901	1.340654	-1.5259619	Nnt	nicotinamide nucleotide transhydrogenase
A_51_P449329	0.00982	3.18E-04	-15.349876	1.337789	-1.5230045	H2-Oa	histocompatibility 2, O region alpha locus
A_51_P123134	0.00982	3.19E-04	15.343769	1.336333	4.3186946	Ercc6l	excision repair cross-complementing rodent repair deficiency complementation group 6 like
A_51_P238354	0.00982	3.19E-04	15.335398	1.334336	2.6299455	Plek	pleckstrin
A_51_P462192	0.00982	3.20E-04	15.321697	1.331065	4.135776	Olr1	oxidized low density lipoprotein (lectin-like) receptor 1
A_51_P149469	0.00982	3.20E-04	15.31602	1.329708	2.3735652	Actc1	actin, alpha, cardiac muscle 1
A_51_P475138	0.00982	3.21E-04	-15.310397	1.328364	-2.9078388	Duox1	dual oxidase 1
A_52_P660945	0.00982	3.21E-04	-15.307429	1.327654	-1.4995642	Ctsf	cathepsin F
A_51_P431888	0.00982	3.21E-04	15.305469	1.327185	1.1903391	Radil	Ras association and DIL domains
A_51_P336161	0.00982	3.22E-04	-15.298994	1.325635	-1.2104092	Man2b1	mannosidase 2, alpha B1
A_52_P1019763	0.00982	3.22E-04	-15.296863	1.325125	-2.5721824
A_51_P101929	0.00982	3.22E-04	15.292841	1.324162	3.1830487	Lgals3	lectin, galactose binding, soluble 3
A_52_P233811	0.00982	3.22E-04	15.290363	1.323569	3.4417539	B430306N03Rik	RIKEN cDNA B430306N03 gene
A_52_P503809	0.00982	3.22E-04	15.290272	1.323547	1.3019614	Tuba1c	tubulin, alpha 1C
A_51_P222475	0.00982	3.23E-04	15.286063	1.322538	1.3413391	Ehbp1l1	EH domain binding protein 1-like 1
A_51_P479352	0.00982	3.23E-04	-15.276574	1.320264	-1.5969462	Klhdc9	kelch domain containing 9
A_51_P289862	0.00982	3.25E-04	-15.257344	1.315649	-1.9759722	Rap1gap	Rap1 GTPase-activating protein
A_52_P99082	0.00982	3.25E-04	-15.251807	1.314318	-1.700208
A_52_P10063	0.00982	3.26E-04	15.235834	1.310477	3.101625	Raet1e	retinoic acid early transcript 1E
A_52_P601829	0.00982	3.26E-04	-15.230944	1.3093	-1.7626183
A_51_P408082	0.00982	3.26E-04	-15.230214	1.309125	-1.8434217	Apoa1	apolipoprotein A-I
A_51_P164296	0.00982	3.27E-04	-15.227858	1.308558	-2.0566454	Adamdec1	ADAM-like, decysin 1
A_51_P426276	0.00982	3.28E-04	-15.213353	1.305063	-1.2533789	Pdk2	pyruvate dehydrogenase kinase, isoenzyme 2
A_51_P317141	0.00982	3.28E-04	15.210343	1.304337	3.1073894	Col2a1	collagen, type II, alpha 1
A_52_P322927	0.00982	3.28E-04	15.20142	1.302185	2.1421512
A_51_P388984	0.00982	3.29E-04	15.198987	1.301598	1.8215511	Rgs19	regulator of G-protein signaling 19
A_52_P241383	0.00982	3.29E-04	-15.190272	1.299493	-1.5758407	Dmkn	dermokine
A_52_P199237	0.00982	3.30E-04	-15.182547	1.297627	-1.9561088	Fam166b	family with sequence similarity 166, member B
A_51_P106538	0.00982	3.30E-04	15.176673	1.296207	1.7084971	Htra3	HtrA serine peptidase 3
A_52_P38499	0.00982	3.31E-04	-15.171355	1.294921	-1.6257922	Cntn5	contactin 5
A_52_P413805	0.00982	3.31E-04	15.165019	1.293388	1.8036313	Rad18	RAD18 E3 ubiquitin protein ligase
A_51_P165342	0.00982	3.32E-04	15.150639	1.289905	3.0329552	Anxa2	annexin A2
A_51_P243323	0.00982	3.33E-04	-15.143767	1.28824	-1.2128043	Nadk2	NAD kinase 2, mitochondrial
A_51_P412966	0.00982	3.33E-04	-15.142697	1.28798	-1.2938902	Lrrn1	leucine rich repeat protein 1, neuronal
A_51_P308394	0.00982	3.33E-04	-15.142481	1.287928	-1.9298446	Clec9a	C-type lectin domain family 9, member a
A_51_P491742	0.00982	3.33E-04	15.141014	1.287572	4.486977	Uhrf1	ubiquitin-like, containing PHD and RING finger domains, 1
A_51_P160713	0.00982	3.33E-04	-15.138837	1.287044	-1.2073121	Alb	albumin
A_51_P465292	0.00982	3.33E-04	-15.133072	1.285646	-1.5875606	Hnmt	histamine N-methyltransferase
A_52_P476454	0.00982	3.34E-04	-15.125526	1.283814	-1.8770757	Lipo3	lipase, member O3
A_51_P105709	0.00982	3.35E-04	15.108066	1.279571	3.3895633	Trip13	thyroid hormone receptor interactor 13
A_52_P197436	0.00982	3.36E-04	15.100679	1.277774	1.5302164
A_51_P210956	0.00982	3.37E-04	15.084729	1.27389	1.8469944	Vcam1	vascular cell adhesion molecule 1
A_51_P450957	0.00982	3.37E-04	15.082296	1.273297	1.2157688	Acta2	actin, alpha 2, smooth muscle, aorta
A_52_P333097	0.00982	3.38E-04	-15.07209	1.270809	-2.4093661
A_52_P322141	0.00982	3.39E-04	15.062672	1.268511	1.4189238	Ccdc88b	coiled-coil domain containing 88B
A_51_P461684	0.00982	3.41E-04	15.02937	1.260371	2.7360587	Gprc5a	G protein-coupled receptor, family C, group 5, member A
A_51_P295085	0.00982	3.41E-04	-15.024811	1.259255	-1.7995816	Ogn	osteoglycin
A_51_P448178	0.00982	3.42E-04	-15.021706	1.258494	-1.903933	Kctd8	potassium channel tetramerisation domain containing 8
A_52_P578952	0.00982	3.42E-04	15.01428	1.256675	4.3623231	Muc4	mucin 4
A_52_P338951	0.00982	3.43E-04	15.007731	1.255069	1.328999	D630045M09Rik	RIKEN cDNA D630045M09 gene
A_51_P472867	0.00982	3.44E-04	14.99682	1.252393	1.9163413	Oas3	2'-5' oligoadenylate synthetase 3
A_51_P207540	0.00982	3.44E-04	14.994935	1.25193	1.675333	Olfr969	olfactory receptor 969
A_51_P140347	0.00982	3.44E-04	-14.993921	1.251681	-1.1138129	Slc4a9	solute carrier family 4, sodium bicarbonate cotransporter, member 9
A_52_P283869	0.00982	3.44E-04	-14.98678	1.249927	-1.964787	Vill	villin-like
A_51_P418469	0.00982	3.46E-04	14.96785	1.245274	1.1104917	Dut	deoxyuridine triphosphatase
A_51_P364600	0.00982	3.47E-04	14.954478	1.241982	1.4507561	Fyb	FYN binding protein
A_51_P491976	0.00982	3.47E-04	14.946629	1.240048	1.1663208	Fbxw17	F-box and WD-40 domain protein 17
A_51_P474459	0.00982	3.48E-04	14.940594	1.23856	3.8813329	Socs3	suppressor of cytokine signaling 3
A_51_P447966	0.00982	3.48E-04	-14.933765	1.236876	-1.6717286
A_51_P473259	0.00982	3.49E-04	-14.924413	1.234567	-1.4467473	Dpyd	dihydropyrimidine dehydrogenase
A_51_P110689	0.00982	3.50E-04	14.919307	1.233306	2.938991	Rrm2	ribonucleotide reductase M2
A_51_P269546	0.00982	3.50E-04	14.91301	1.23175	4.3161954	Trem2	triggering receptor expressed on myeloid cells 2
A_52_P458870	0.00982	3.50E-04	-14.909673	1.230925	-1.1715417	Slc25a16	solute carrier family 25 (mitochondrial carrier, Graves disease autoantigen), member 16
A_52_P656699	0.00982	3.50E-04	-14.908928	1.230741	-1.353755	Actn3	actinin alpha 3
A_51_P374137	0.00982	3.51E-04	14.904693	1.229694	1.2339311	Bco1	beta-carotene oxygenase 1
A_51_P367310	0.00982	3.51E-04	14.897976	1.228032	3.0269785	Chaf1b	chromatin assembly factor 1, subunit B (p60)
A_51_P123625	0.00982	3.51E-04	14.896148	1.22758	5.0096009	Acod1	aconitate decarboxylase 1
A_51_P401797	0.00982	3.53E-04	14.875336	1.222424	4.9422211	Mmp9	matrix metallopeptidase 9
A_51_P115441	0.00982	3.53E-04	14.86897	1.220845	1.3649225	Dpysl3	dihydropyrimidinase-like 3
A_52_P24690	0.00982	3.54E-04	14.860264	1.218684	1.9412801
A_51_P169696	0.00982	3.54E-04	14.860129	1.218651	1.9097137	C5ar2	complement component 5a receptor 2
A_52_P415047	0.00982	3.54E-04	-14.857715	1.218052	-1.3954217	Olfr229	olfactory receptor 229
A_51_P204715	0.00982	3.55E-04	-14.849405	1.215987	-2.0699854	Chpt1	choline phosphotransferase 1
A_52_P31641	0.00982	3.56E-04	14.839037	1.21341	4.0705557	Tmem145	transmembrane protein 145
A_51_P425847	0.00982	3.56E-04	14.83721	1.212956	2.3772208	Ulbp1	UL16 binding protein 1
A_51_P190218	0.00982	3.56E-04	-14.830873	1.211379	-1.4799586
A_52_P680941	0.00982	3.57E-04	-14.821918	1.20915	-1.8647094	Ghr	growth hormone receptor
A_51_P256747	0.00982	3.58E-04	-14.808073	1.205699	-1.4692843	Adcy10	adenylate cyclase 10
A_51_P357573	0.00982	3.59E-04	14.801525	1.204066	1.2922282	Cald1	caldesmon 1
A_52_P541095	0.00982	3.59E-04	14.795426	1.202544	1.2231083	Unc5a	unc-5 netrin receptor A
A_51_P151828	0.00982	3.60E-04	14.790779	1.201384	2.1400447	Flna	filamin, alpha
A_52_P166770	0.00982	3.60E-04	14.781397	1.19904	1.4074068	Nans	N-acetylneuraminic acid synthase (sialic acid synthase)
A_52_P627177	0.00982	3.61E-04	14.771921	1.196671	1.8521347	Msn	moesin
A_52_P553589	0.00982	3.62E-04	-14.768467	1.195807	-1.1596432	9030617O03Rik	RIKEN cDNA 9030617O03 gene
A_51_P322473	0.00982	3.63E-04	-14.753089	1.191957	-4.4540362	Perm1	PPARGC1 and ESRR induced regulator, muscle 1
A_52_P601446	0.00982	3.63E-04	14.748066	1.190699	1.4951494	Trim27	tripartite motif-containing 27
A_51_P504546	0.00982	3.64E-04	-14.738385	1.188272	-1.5306978	Aldh1l1	aldehyde dehydrogenase 1 family, member L1
A_51_P470295	0.00982	3.65E-04	-14.724895	1.184886	-1.0968637
A_52_P1156957	0.00982	3.65E-04	-14.724704	1.184839	-2.1466949
A_52_P409746	0.00982	3.67E-04	-14.701895	1.179106	-1.7916398	Serpinc1	serine (or cysteine) peptidase inhibitor, clade C (antithrombin), member 1
A_51_P290207	0.00982	3.67E-04	-14.699793	1.178577	-1.5927439	Insig1	insulin induced gene 1
A_52_P297062	0.00982	3.67E-04	-14.699576	1.178522	-1.5762973	Lnx1	ligand of numb-protein X 1
A_51_P475672	0.00982	3.67E-04	14.696076	1.177641	1.2534299	Slc7a1	solute carrier family 7 (cationic amino acid transporter, y+ system), member 1
A_51_P302453	0.00982	3.68E-04	14.689952	1.1761	1.8083014	Lhfpl2	lipoma HMGIC fusion partner-like 2
A_52_P150620	0.00982	3.69E-04	14.680612	1.173746	1.5679224	Adamtsl5	ADAMTS-like 5
A_52_P335218	0.00982	3.69E-04	14.675089	1.172354	1.7117529
A_51_P153765	0.00982	3.69E-04	14.673326	1.17191	3.3092401	Car13	carbonic anhydrase 13
A_52_P745	0.00982	3.70E-04	-14.66692	1.170294	-1.5571236	Acox3	acyl-Coenzyme A oxidase 3, pristanoyl
A_52_P177960	0.00982	3.70E-04	14.66568	1.169981	1.1200065	Parva	parvin, alpha
A_51_P101777	0.00982	3.70E-04	-14.659516	1.168425	-1.1753726	Herc4	hect domain and RLD 4
A_51_P443344	0.00982	3.71E-04	-14.657816	1.167995	-1.171123	Acyp2	acylphosphatase 2, muscle type
A_51_P317254	0.00982	3.71E-04	-14.651315	1.166353	-1.4751022	Defb11	defensin beta 11
A_52_P568200	0.00982	3.71E-04	14.650912	1.166251	1.6253221
A_51_P132530	0.00982	3.71E-04	-14.649814	1.165974	-2.1324491	Cldn22	claudin 22
A_52_P353698	0.00982	3.71E-04	14.647875	1.165484	1.7162237	Clec4a2	C-type lectin domain family 4, member a2
A_51_P343569	0.00982	3.72E-04	14.64091	1.163723	1.5157318	Galnt10	UDP-N-acetyl-alpha-D-galactosamine:polypeptide N-acetylgalactosaminyltransferase 10
A_51_P490323	0.00982	3.73E-04	-14.628161	1.160498	-3.0201102	Pzp	pregnancy zone protein
A_51_P411996	0.00982	3.74E-04	-14.619368	1.158271	-1.1858459	1110032A03Rik	RIKEN cDNA 1110032A03 gene
A_51_P300709	0.00982	3.74E-04	14.61625	1.157481	1.2049293	Srm	spermidine synthase
A_51_P319070	0.00982	3.75E-04	-14.605682	1.154801	-1.8885317	Retsat	retinol saturase (all trans retinol 13,14 reductase)
A_51_P465281	0.00982	3.76E-04	14.596791	1.152545	2.453289	Lgals1	lectin, galactose binding, soluble 1
A_51_P363303	0.00982	3.76E-04	-14.592427	1.151438	-1.343591	Prss41	protease, serine 41
A_52_P683136	0.00982	3.76E-04	-14.588349	1.150402	-1.9246554	Mccc2	methylcrotonoyl-Coenzyme A carboxylase 2 (beta)
A_51_P270355	0.00982	3.77E-04	14.5877	1.150237	2.0922849	Dclk1	doublecortin-like kinase 1
A_52_P99848	0.00982	3.77E-04	14.585397	1.149652	1.1727247	Pik3cd	phosphatidylinositol 3-kinase catalytic delta polypeptide
A_51_P184853	0.00982	3.78E-04	-14.573514	1.146631	-2.0089452	Tenm2	teneurin transmembrane protein 2
A_52_P110541	0.00982	3.80E-04	14.549937	1.140629	1.2447829	Itpripl2	inositol 1,4,5-triphosphate receptor interacting protein-like 2
A_52_P636752	0.00982	3.80E-04	-14.545598	1.139523	-2.5198178	Cyp51	cytochrome P450, family 51
A_52_P109131	0.00982	3.80E-04	14.54411	1.139144	1.0768294	Psip1	PC4 and SFRS1 interacting protein 1
A_51_P322396	0.00982	3.80E-04	-14.543274	1.13893	-2.4042062	Ugt3a1	UDP glycosyltransferases 3 family, polypeptide A1
A_51_P117903	0.00982	3.81E-04	14.536363	1.137168	2.9416506	Ighg	Immunoglobulin heavy chain (gamma polypeptide)
A_52_P175242	0.00982	3.81E-04	-14.530363	1.135637	-1.380219	Irs1	insulin receptor substrate 1
A_51_P103007	0.00982	3.82E-04	14.529713	1.135471	4.6047604	Itgam	integrin alpha M
A_52_P336748	0.00982	3.82E-04	-14.528584	1.135182	-2.0279899	Dusp8	dual specificity phosphatase 8
A_51_P186281	0.00982	3.83E-04	14.518726	1.132665	1.0881815	Fer	fer (fms/fps related) protein kinase
A_51_P331507	0.00982	3.83E-04	-14.517192	1.132273	-1.6222777	Idh2	isocitrate dehydrogenase 2 (NADP+), mitochondrial
A_51_P410772	0.00982	3.83E-04	-14.510866	1.130656	-1.6367021	Rhcg	Rhesus blood group-associated C glycoprotein
A_51_P500984	0.00982	3.83E-04	14.50878	1.130122	1.2004633	Gadd45b	growth arrest and DNA-damage-inducible 45 beta
A_51_P382524	0.00982	3.84E-04	14.503467	1.128763	1.5154395	Atp8b2	ATPase, class I, type 8B, member 2
A_51_P325914	0.00982	3.84E-04	14.49948	1.127743	1.7363696	Jun	jun proto-oncogene
A_51_P274803	0.00982	3.84E-04	14.498721	1.127549	3.6704147	Trim30b	tripartite motif-containing 30B
A_52_P442691	0.00982	3.85E-04	-14.495581	1.126745	-1.5220179	Mccc1	methylcrotonoyl-Coenzyme A carboxylase 1 (alpha)
A_52_P532880	0.00982	3.85E-04	14.490138	1.125351	1.2435494
A_51_P467953	0.00982	3.85E-04	14.485119	1.124065	1.4224725	Lrfn4	leucine rich repeat and fibronectin type III domain containing 4
A_51_P297679	0.00982	3.86E-04	14.482614	1.123423	1.3328295	Hcls1	hematopoietic cell specific Lyn substrate 1
A_51_P263302	0.00982	3.86E-04	-14.474102	1.121241	-2.569363	Rnf24	ring finger protein 24
A_52_P659470	0.00982	3.87E-04	-14.468221	1.119732	-1.148243	Rgs9bp	regulator of G-protein signalling 9 binding protein
A_51_P132185	0.00982	3.87E-04	14.466343	1.11925	4.6549044	Stfa1	stefin A1
A_51_P397200	0.00982	3.87E-04	-14.462072	1.118154	-1.771965	Sugct	succinyl-CoA glutarate-CoA transferase
A_51_P209778	0.00982	3.88E-04	14.459379	1.117462	1.5672514	Prrx1	paired related homeobox 1
A_51_P311566	0.00982	3.88E-04	14.452842	1.115783	1.4305382
A_51_P270949	0.00982	3.89E-04	14.448222	1.114596	2.0824072	Hist1h1b	histone cluster 1, H1b
A_51_P102096	0.00982	3.90E-04	14.430211	1.109962	2.19577	Myc	myelocytomatosis oncogene
A_51_P193185	0.00982	3.91E-04	14.425744	1.108812	1.8836229	Mb	myoglobin
A_51_P500661	0.00982	3.91E-04	-14.420315	1.107414	-1.2855022	Rnf182	ring finger protein 182
A_51_P295797	0.00982	3.91E-04	-14.41827	1.106887	-1.4292684	Ccdc30	coiled-coil domain containing 30
A_52_P508750	0.00982	3.92E-04	-14.412551	1.105412	-1.3629899	Grn	granulin
A_51_P286798	0.00982	3.92E-04	-14.410794	1.104959	-1.3840795	Magel2	melanoma antigen, family L, 2
A_51_P422588	0.00982	3.92E-04	-14.408266	1.104308	-1.4251518	Wnk1	WNK lysine deficient protein kinase 1
A_51_P123630	0.00982	3.93E-04	14.403634	1.103112	4.5465405	Acod1	aconitate decarboxylase 1
A_51_P209502	0.00982	3.93E-04	-14.402748	1.102884	-1.0988879	Tmbim6	transmembrane BAX inhibitor motif containing 6
A_52_P5945	0.00982	3.93E-04	-14.401627	1.102595	-1.0637803	Ppargc1a	peroxisome proliferative activated receptor, gamma, coactivator 1 alpha
A_52_P176409	0.00982	3.93E-04	14.398102	1.101685	1.489654	Chst12	carbohydrate sulfotransferase 12
A_51_P186703	0.00982	3.95E-04	-14.382453	1.097642	-1.7108073	Fbln5	fibulin 5
A_51_P409825	0.00982	3.95E-04	14.381447	1.097382	2.3082907	Fndc4	fibronectin type III domain containing 4
A_51_P385598	0.00982	3.95E-04	-14.380876	1.097234	-1.1755061	Slc37a4	solute carrier family 37 (glucose-6-phosphate transporter), member 4
A_52_P372165	0.00982	3.96E-04	14.368374	1.094001	1.5031755	Rpsa	ribosomal protein SA
A_51_P482951	0.00982	3.96E-04	-14.366537	1.093525	-1.107501	Fpgs	folylpolyglutamyl synthetase
A_51_P483544	0.00982	3.97E-04	-14.361315	1.092173	-1.9033103	Aass	aminoadipate-semialdehyde synthase
A_52_P261846	0.00982	3.97E-04	14.354927	1.090518	1.3997249	Col18a1	collagen, type XVIII, alpha 1
A_51_P468005	0.00982	3.97E-04	-14.353793	1.090225	-2.0791726	Fmo5	flavin containing monooxygenase 5
A_52_P247185	0.00982	3.97E-04	14.351518	1.089635	2.7027123	Masp1	mannan-binding lectin serine peptidase 1
A_51_P460748	0.00982	3.98E-04	14.345279	1.088018	1.5355823	Mab21l3	mab-21-like 3 (C. elegans)
A_51_P487813	0.00982	3.98E-04	14.342881	1.087396	1.5777483	Lxn	latexin
A_51_P493302	0.00982	3.99E-04	-14.332876	1.0848	-2.2628537	Kmo	kynurenine 3-monooxygenase (kynurenine 3-hydroxylase)
A_52_P54261	0.00982	3.99E-04	-14.329843	1.084012	-1.2883248	Tmem56	transmembrane protein 56
A_51_P245090	0.00982	4.00E-04	-14.326952	1.083261	-1.1387691	Aqp3	aquaporin 3
A_51_P128987	0.00982	4.00E-04	14.322504	1.082106	3.3966494	Akr1b8	aldo-keto reductase family 1, member B8
A_51_P361448	0.00982	4.00E-04	-14.321628	1.081878	-1.2693648	Scara5	scavenger receptor class A, member 5
A_51_P273657	0.00982	4.00E-04	14.321411	1.081822	1.1305051	6430531B16Rik	RIKEN cDNA 6430531B16 gene
A_52_P562676	0.00982	4.02E-04	14.305976	1.077808	1.3045173	Sult4a1	sulfotransferase family 4A, member 1
A_52_P299771	0.00982	4.02E-04	14.301728	1.076703	1.7787528	Bcl2a1c	B cell leukemia/lymphoma 2 related protein A1c
A_51_P480855	0.00982	4.03E-04	14.295375	1.075049	1.6131091	Rad18	RAD18 E3 ubiquitin protein ligase
A_51_P242930	0.00982	4.04E-04	14.282912	1.071801	1.5508401	Lat2	linker for activation of T cells family, member 2
A_52_P35534	0.00982	4.04E-04	14.278091	1.070544	1.1075816	E230029C05Rik	RIKEN cDNA E230029C05 gene
A_52_P611213	0.00982	4.05E-04	-14.271949	1.068942	-1.1083832	Dnajc28	DnaJ heat shock protein family (Hsp40) member C28
A_52_P376574	0.00982	4.05E-04	-14.26846	1.068031	-2.1873612	Pcsk6	proprotein convertase subtilisin/kexin type 6
A_51_P358683	0.00982	4.06E-04	14.262078	1.066365	1.5373888	Gpr183	G protein-coupled receptor 183
A_52_P1141022	0.00982	4.06E-04	-14.260892	1.066055	-2.41581
A_52_P38639	0.00982	4.07E-04	14.244382	1.06174	1.2478156	Fermt3	fermitin family member 3
A_52_P656455	0.00982	4.09E-04	-14.227446	1.057307	-5.1226553	Sec14l3	SEC14-like lipid binding 3
A_51_P181448	0.00982	4.10E-04	-14.216167	1.05435	-1.1902618	Bcat2	branched chain aminotransferase 2, mitochondrial
A_51_P395011	0.00982	4.11E-04	14.211764	1.053196	1.37993	Bak1	BCL2-antagonist/killer 1
A_52_P5454	0.00982	4.12E-04	14.19274	1.048202	1.4092939	Cd248	CD248 antigen, endosialin
A_52_P239320	0.00982	4.14E-04	-14.178197	1.044378	-1.1950767	Syngr1	synaptogyrin 1
A_51_P171382	0.00982	4.14E-04	-14.175697	1.043721	-2.592628	Cd163l1	CD163 molecule-like 1
A_51_P131364	0.00982	4.14E-04	14.174168	1.043318	1.6341393	Selplg	selectin, platelet (p-selectin) ligand
A_51_P183051	0.00982	4.15E-04	-14.169981	1.042216	-2.3651581	Upb1	ureidopropionase, beta
A_51_P518600	0.00982	4.15E-04	-14.169768	1.04216	-1.7346311	Atp6v1c2	ATPase, H+ transporting, lysosomal V1 subunit C2
A_52_P392205	0.00982	4.15E-04	14.168646	1.041865	1.2054293	Krt222	keratin 222
A_51_P436652	0.00982	4.15E-04	14.166256	1.041236	5.8767156	Ccl7	chemokine (C-C motif) ligand 7
A_51_P461123	0.00982	4.15E-04	14.163044	1.04039	2.1589794	Tlr5	toll-like receptor 5
A_52_P397313	0.00982	4.16E-04	-14.158493	1.039191	-1.17068	Epb41	erythrocyte membrane protein band 4.1
A_52_P56751	0.00982	4.16E-04	14.156547	1.038678	1.5093346	Lcp1	lymphocyte cytosolic protein 1
A_51_P189442	0.00982	4.16E-04	14.155977	1.038527	1.8334611	Adh4	alcohol dehydrogenase 4 (class II), pi polypeptide
A_51_P400784	0.00982	4.17E-04	14.147946	1.03641	1.2058215	Hnrnpa1	heterogeneous nuclear ribonucleoprotein A1
A_52_P380195	0.00982	4.18E-04	14.13648	1.033384	1.8630994	Arl4c	ADP-ribosylation factor-like 4C
A_52_P715581	0.00982	4.19E-04	-14.125064	1.030369	-1.8332896
A_52_P621603	0.00982	4.19E-04	14.123825	1.030041	1.0621324	Tubb2a	tubulin, beta 2A class IIA
A_51_P357341	0.00982	4.20E-04	14.112126	1.026948	1.3573713	Clic1	chloride intracellular channel 1
A_51_P150770	0.00982	4.22E-04	-14.095835	1.022635	-1.398397	Ropn1l	ropporin 1-like
A_52_P1042732	0.00982	4.22E-04	-14.095688	1.022596	-1.8354483	Akap5	A kinase (PRKA) anchor protein 5
A_51_P425772	0.00982	4.22E-04	-14.091226	1.021413	-1.8802886	Ckb	creatine kinase, brain
A_51_P300456	0.00982	4.23E-04	14.087948	1.020544	1.2578669	Pxdn	peroxidasin
A_51_P334876	0.00982	4.23E-04	14.086543	1.020172	1.8180451	Asic2	acid-sensing (proton-gated) ion channel 2
A_51_P113205	0.00982	4.24E-04	-14.072693	1.016497	-2.147005	F13b	coagulation factor XIII, beta subunit
A_51_P423518	0.00982	4.25E-04	14.062656	1.013832	1.5208032	Amph	amphiphysin
A_51_P413853	0.00982	4.25E-04	-14.060664	1.013302	-1.5022673	Tmco3	transmembrane and coiled-coil domains 3
A_51_P482503	0.00982	4.25E-04	-14.060368	1.013224	-1.060617	Tpd52l1	tumor protein D52-like 1
A_51_P409039	0.00982	4.26E-04	-14.057451	1.012448	-1.3499236	Echs1	enoyl Coenzyme A hydratase, short chain, 1, mitochondrial
A_51_P392950	0.00982	4.26E-04	-14.05734	1.012419	-1.9870515	Sostdc1	sclerostin domain containing 1
A_51_P287069	0.00982	4.26E-04	14.055659	1.011972	1.8910546	Serpinh1	serine (or cysteine) peptidase inhibitor, clade H, member 1
A_51_P161086	0.00982	4.26E-04	-14.050854	1.010694	-1.4286451	Ppic	peptidylprolyl isomerase C
A_51_P464023	0.00982	4.27E-04	14.04153	1.008213	1.4805367	Chst12	carbohydrate sulfotransferase 12
A_52_P201311	0.00982	4.27E-04	14.04131	1.008155	1.0584111	Tmpo	thymopoietin
A_51_P237153	0.00982	4.28E-04	-14.035491	1.006605	-2.0373385	Spock3	sparc/osteonectin, cwcv and kazal-like domains proteoglycan 3
A_52_P210672	0.00982	4.28E-04	14.033145	1.005981	1.4363034	D630045M09Rik	RIKEN cDNA D630045M09 gene
A_52_P131812	0.00982	4.28E-04	14.032313	1.005759	1.1346145	Kirrel	kin of IRRE like (Drosophila)
A_52_P480360	0.00982	4.29E-04	14.024896	1.003782	1.1045952	Dut	deoxyuridine triphosphatase
A_51_P148037	0.00982	4.30E-04	14.011052	1.00009	1.223521	Sh3pxd2b	SH3 and PX domains 2B
A_51_P138854	0.00982	4.31E-04	14.007251	0.999075	1.5909653	Exosc6	exosome component 6
A_51_P196087	0.00982	4.32E-04	13.998051	0.996618	1.0560398	Nav1	neuron navigator 1
A_51_P288162	0.00982	4.32E-04	13.997456	0.996459	1.1366539	Ddx39	DEAD (Asp-Glu-Ala-Asp) box polypeptide 39
A_52_P716675	0.00982	4.33E-04	13.988336	0.994021	1.127574
A_52_P137875	0.00982	4.33E-04	13.980867	0.992023	2.111829	Fam109b	family with sequence similarity 109, member B
A_51_P174645	0.00982	4.34E-04	-13.975921	0.990699	-1.1087398	Asl	argininosuccinate lyase
A_51_P405476	0.00982	4.34E-04	13.975324	0.99054	1.3428526	Fcer1g	Fc receptor, IgE, high affinity I, gamma polypeptide
A_51_P505689	0.00982	4.34E-04	-13.97262	0.989816	-1.1229062	Kifc2	kinesin family member C2
A_52_P595687	0.00982	4.35E-04	-13.967492	0.988442	-1.28897	Mpc1	mitochondrial pyruvate carrier 1
A_52_P633489	0.00982	4.35E-04	-13.965278	0.987849	-1.1451998	C1qtnf4	C1q and tumor necrosis factor related protein 4
A_51_P506045	0.00982	4.36E-04	-13.959789	0.986378	-1.1808481	Cpq	carboxypeptidase Q
A_52_P515907	0.00982	4.36E-04	13.956765	0.985567	1.8887551	4930503L19Rik	RIKEN cDNA 4930503L19 gene
A_51_P383644	0.00982	4.36E-04	-13.95517	0.985139	-1.2237945	Amy1	amylase 1, salivary
A_51_P463803	0.00982	4.36E-04	13.954938	0.985077	1.0567894
A_51_P315941	0.00982	4.37E-04	-13.946916	0.982925	-2.3093004	Prkd3	protein kinase D3
A_51_P213511	0.00982	4.37E-04	-13.941763	0.981541	-2.3522854	Dnajc13	DnaJ heat shock protein family (Hsp40) member C13
A_52_P337910	0.00982	4.38E-04	-13.938821	0.980751	-1.2519901	E130114P18Rik	RIKEN cDNA E130114P18 gene
A_52_P360395	0.00982	4.38E-04	-13.9365	0.980128	-1.1974211	Me3	malic enzyme 3, NADP(+)-dependent, mitochondrial
A_51_P438841	0.00982	4.39E-04	-13.923648	0.976674	-4.4528258	Ctnna2	catenin (cadherin associated protein), alpha 2
A_52_P633597	0.00982	4.40E-04	13.917159	0.974928	1.4943113	Rftn1	raftlin lipid raft linker 1
A_51_P460954	0.00982	4.41E-04	13.907764	0.972399	3.5532579	Ccl6	chemokine (C-C motif) ligand 6
A_52_P522157	0.00982	4.42E-04	13.900036	0.970317	1.4759746	Snhg5	small nucleolar RNA host gene 5
A_52_P677117	0.00982	4.42E-04	13.89834	0.96986	1.1472669	Ptprc	protein tyrosine phosphatase, receptor type, C
A_51_P487999	0.00982	4.42E-04	13.895564	0.969112	2.9758747	Sgol1	shugoshin-like 1 (S. pombe)
A_52_P480351	0.00982	4.42E-04	13.89509	0.968984	2.0431633	Loxl2	lysyl oxidase-like 2
A_51_P267622	0.00982	4.42E-04	-13.894184	0.96874	-1.5155179	Gjb2	gap junction protein, beta 2
A_51_P212068	0.00982	4.43E-04	13.88426	0.966063	3.160945	Aoc1	amine oxidase, copper-containing 1
A_51_P205907	0.00982	4.44E-04	13.881456	0.965306	5.3934421	Flnc	filamin C, gamma
A_51_P408732	0.00982	4.45E-04	13.867993	0.96167	2.0546827	Phgdh	3-phosphoglycerate dehydrogenase
A_52_P502717	0.00982	4.45E-04	13.86564	0.961035	3.7195909	Dpep2	dipeptidase 2
A_52_P216525	0.00982	4.46E-04	13.863201	0.960375	1.3295498	Adcy3	adenylate cyclase 3
A_52_P210078	0.00982	4.47E-04	13.847044	0.956004	2.6751036	Acta2	actin, alpha 2, smooth muscle, aorta
A_51_P111902	0.00982	4.48E-04	-13.839214	0.953884	-1.498549	Slc22a17	solute carrier family 22 (organic cation transporter), member 17
A_52_P647291	0.00982	4.49E-04	-13.835868	0.952977	-1.4567127	Cecr2	cat eye syndrome chromosome region, candidate 2
A_52_P183038	0.00982	4.49E-04	13.834831	0.952696	1.1189208	Impdh1	inosine 5'-phosphate dehydrogenase 1
A_52_P515677	0.00982	4.50E-04	13.820346	0.948768	1.5033903
A_51_P183912	0.00982	4.51E-04	13.816844	0.947817	1.4982767	Il27ra	interleukin 27 receptor, alpha
A_51_P145402	0.00982	4.52E-04	13.807946	0.945401	1.3966741	Tuba3a	tubulin, alpha 3A
A_51_P169745	0.00982	4.52E-04	13.799763	0.943177	2.2072262	Tuba1a	tubulin, alpha 1A
A_52_P515247	0.00982	4.53E-04	13.790774	0.940733	1.0452876	Arhgdib	Rho, GDP dissociation inhibitor (GDI) beta
A_52_P706861	0.00982	4.55E-04	-13.77779	0.937198	-1.0604658	Itsn2	intersectin 2
A_51_P511787	0.00982	4.57E-04	13.761015	0.932626	1.8868012	Casp4	caspase 4, apoptosis-related cysteine peptidase
A_51_P451516	0.00982	4.57E-04	13.756897	0.931503	1.1163535	Arhgef25	Rho guanine nucleotide exchange factor (GEF) 25
A_52_P14569	0.00982	4.59E-04	-13.744691	0.92817	-1.4741969	1700101I11Rik	RIKEN cDNA 1700101I11 gene
A_52_P1140283	0.00982	4.59E-04	-13.744019	0.927986	-2.1604514
A_51_P174591	0.00982	4.60E-04	-13.73309	0.924999	-1.1967955	Prdx5	peroxiredoxin 5
A_51_P378589	0.00982	4.62E-04	13.715761	0.920257	2.3962688	Myof	myoferlin
A_52_P224801	0.00982	4.62E-04	13.712127	0.919262	1.925776	Fbn1	fibrillin 1
A_51_P193146	0.00982	4.63E-04	13.70814	0.91817	3.2098076	Ms4a6c	membrane-spanning 4-domains, subfamily A, member 6C
A_52_P228621	0.00982	4.64E-04	13.693003	0.914019	2.4954469	Tnfrsf1b	tumor necrosis factor receptor superfamily, member 1b
A_51_P203620	0.00982	4.64E-04	-13.692498	0.91388	-1.0650062	Slc18a1	solute carrier family 18 (vesicular monoamine), member 1
A_51_P259186	0.00982	4.65E-04	13.689932	0.913176	1.1609371	Ppp1r42	protein phosphatase 1, regulatory subunit 42
A_52_P577992	0.00982	4.66E-04	13.677868	0.909863	1.9208712
A_52_P328867	0.00982	4.67E-04	-13.670354	0.907798	-1.4662121	Prkcb	protein kinase C, beta
A_51_P383638	0.00982	4.67E-04	-13.670146	0.90774	-1.3230958	Amy1	amylase 1, salivary
A_51_P510156	0.00982	4.69E-04	13.653192	0.903075	7.1920525	Lcn2	lipocalin 2
A_52_P499879	0.00982	4.69E-04	-13.647881	0.901613	-1.584147	Gstz1	glutathione transferase zeta 1 (maleylacetoacetate isomerase)
A_52_P165406	0.00982	4.72E-04	-13.623677	0.894937	-1.2953034	Sv2a	synaptic vesicle glycoprotein 2 a
A_51_P125260	0.00982	4.73E-04	-13.618584	0.893531	-1.128952	Acaa2	acetyl-Coenzyme A acyltransferase 2 (mitochondrial 3-oxoacyl-Coenzyme A thiolase)
A_52_P492939	0.00982	4.73E-04	13.614761	0.892475	1.5939352	Csf2rb	colony stimulating factor 2 receptor, beta, low-affinity (granulocyte-macrophage)
A_51_P510891	0.00982	4.73E-04	13.613578	0.892148	1.958291	Afp	alpha fetoprotein
A_51_P423743	0.00982	4.74E-04	13.605449	0.889901	1.4227724	Cldn6	claudin 6
A_51_P166244	0.00982	4.74E-04	-13.604105	0.889529	-1.0621496	Osbpl1a	oxysterol binding protein-like 1A
A_52_P229972	0.00982	4.75E-04	-13.595763	0.887221	-1.2009106	Slc22a1	solute carrier family 22 (organic cation transporter), member 1
A_51_P297447	0.00982	4.76E-04	-13.590767	0.885838	-1.5206866	Zfyve26	zinc finger, FYVE domain containing 26
A_52_P298017	0.00982	4.76E-04	-13.589977	0.885619	-1.419049	Kansl1	KAT8 regulatory NSL complex subunit 1
A_52_P83252	0.00982	4.76E-04	-13.586712	0.884715	-1.3018508	Hpn	hepsin
A_52_P300445	0.00982	4.77E-04	-13.583181	0.883737	-2.8444011	Atp4a	ATPase, H+/K+ exchanging, gastric, alpha polypeptide
A_51_P125745	0.00982	4.77E-04	13.582827	0.883639	3.0622749	Asns	asparagine synthetase
A_51_P187902	0.00982	4.78E-04	13.575319	0.881558	1.1489382	Nop56	NOP56 ribonucleoprotein
A_51_P468658	0.00982	4.78E-04	13.571377	0.880465	1.4934833	Aldh1l2	aldehyde dehydrogenase 1 family, member L2
A_51_P349495	0.00982	4.78E-04	13.570562	0.880239	2.0193768	Mboat1	membrane bound O-acyltransferase domain containing 1
A_51_P389779	0.00982	4.79E-04	-13.565599	0.878862	-2.1847873	Ptms	parathymosin
A_51_P195506	0.00982	4.79E-04	13.564108	0.878448	1.9458871	Csf1	colony stimulating factor 1 (macrophage)
A_51_P503654	0.00982	4.79E-04	-13.56107	0.877605	-1.0952692	Tmem205	transmembrane protein 205
A_51_P293538	0.00982	4.79E-04	-13.560561	0.877463	-1.4649563	Ppp1r1a	protein phosphatase 1, regulatory (inhibitor) subunit 1A
A_52_P374997	0.00982	4.80E-04	13.558768	0.876965	3.8892011	E2f7	E2F transcription factor 7
A_51_P364250	0.00982	4.80E-04	-13.557107	0.876504	-2.2855897	Itih5	inter-alpha (globulin) inhibitor H5
A_52_P565507	0.00982	4.80E-04	13.556211	0.876255	1.1529689	Ear3	eosinophil-associated, ribonuclease A family, member 3
A_52_P514061	0.00982	4.81E-04	13.545026	0.873147	4.1909762	Padi4	peptidyl arginine deiminase, type IV
A_51_P258493	0.00982	4.82E-04	-13.534451	0.870206	-1.6040656	Per3	period circadian clock 3
A_52_P154918	0.00982	4.83E-04	-13.530725	0.869169	-1.017776	Tmem72	transmembrane protein 72
A_51_P318510	0.00982	4.83E-04	13.529983	0.868962	3.956294	Ptprn	protein tyrosine phosphatase, receptor type, N
A_52_P68028	0.00982	4.83E-04	-13.52734	0.868227	-2.3897166	Ace	angiotensin I converting enzyme (peptidyl-dipeptidase A) 1
A_51_P380309	0.00982	4.83E-04	13.526674	0.868041	1.1542473	Ncam1	neural cell adhesion molecule 1
A_51_P131561	0.00982	4.84E-04	13.521677	0.866649	1.214334	Plet1	placenta expressed transcript 1
A_51_P247157	0.00982	4.85E-04	13.513369	0.864334	1.698689	Hn1	hematological and neurological expressed sequence 1
A_51_P142465	0.00982	4.85E-04	13.510427	0.863514	1.0471644	Ranbp1	RAN binding protein 1
A_52_P54609	0.00982	4.86E-04	13.5058	0.862223	1.8593404	Eml1	echinoderm microtubule associated protein like 1
A_51_P241269	0.00982	4.86E-04	13.502827	0.861394	1.3493452	Actg2	actin, gamma 2, smooth muscle, enteric
A_52_P450038	0.00982	4.87E-04	-13.497687	0.859959	-1.1444101	Aldob	aldolase B, fructose-bisphosphate
A_52_P101399	0.00982	4.88E-04	13.489935	0.857794	1.1381779	Tmem130	transmembrane protein 130
A_51_P454634	0.00982	4.88E-04	13.488965	0.857523	1.3359516	Amotl1	angiomotin-like 1
A_51_P260504	0.00982	4.88E-04	13.485693	0.856609	1.4775625	Arhgef4	Rho guanine nucleotide exchange factor (GEF) 4
A_51_P491987	0.00982	4.89E-04	13.483073	0.855877	2.9054978	Ripk3	receptor-interacting serine-threonine kinase 3
A_52_P13680	0.00982	4.89E-04	-13.475608	0.853789	-1.8344338	C920021L13Rik	RIKEN cDNA C920021L13 gene
A_52_P285182	0.00982	4.92E-04	13.454895	0.84799	1.1724352	Donson	downstream neighbor of SON
A_51_P238523	0.00982	4.92E-04	13.450705	0.846816	1.3792648	Shisa4	shisa family member 4
A_51_P335081	0.00982	4.93E-04	13.449821	0.846568	1.0904136	Gnb1	guanine nucleotide binding protein (G protein), beta 1
A_51_P223776	0.00982	4.93E-04	-13.44947	0.846469	-1.4785165	Nr1d1	nuclear receptor subfamily 1, group D, member 1
A_51_P495171	0.00982	4.93E-04	13.443258	0.844727	1.2597995	Pbdc1	polysaccharide biosynthesis domain containing 1
A_51_P221144	0.00982	4.96E-04	-13.42451	0.839463	-1.6232476	Vwa8	von Willebrand factor A domain containing 8
A_52_P734742	0.00982	4.96E-04	13.423503	0.83918	1.2353861	Lrrc73	leucine rich repeat containing 73
A_51_P502599	0.00982	4.96E-04	-13.423198	0.839095	-2.2484185	Cyp2c40	cytochrome P450, family 2, subfamily c, polypeptide 40
A_52_P94149	0.00982	4.96E-04	-13.422682	0.83895	-2.4949534	4933415F23Rik	RIKEN cDNA 4933415F23 gene
A_51_P408729	0.00982	4.96E-04	13.420467	0.838327	2.0944495	Phgdh	3-phosphoglycerate dehydrogenase
A_51_P204080	0.00982	4.97E-04	13.4132	0.836284	4.2103498	Hk2	hexokinase 2
A_52_P590995	0.00982	4.97E-04	-13.41252	0.836093	-1.749419	E230016K23Rik	RIKEN cDNA E230016K23 gene
A_51_P444301	0.00982	4.98E-04	-13.408671	0.835009	-1.2201095	Mpc1	mitochondrial pyruvate carrier 1
AT_ssM_PC_3	0.00982	4.99E-04	-13.399318	0.832377	-1.7366609
A_51_P473576	0.00982	5.00E-04	13.391808	0.830261	1.0095496	Apex1	apurinic/apyrimidinic endonuclease 1
A_51_P450955	0.00982	5.00E-04	13.39046	0.829881	1.1781778	P3h4	prolyl 3-hydroxylase family member 4 (non-enzymatic)
A_51_P273556	0.00982	5.00E-04	13.388103	0.829216	2.0141768	Fam83d	family with sequence similarity 83, member D
A_51_P136337	0.00982	5.00E-04	-13.385936	0.828606	-1.4073724	Galm	galactose mutarotase
A_52_P501707	0.00982	5.01E-04	-13.383261	0.827851	-1.0307736	Stamos	signal transducing adaptor molecule (SH3 domain and ITAM motif) 1, opposite strand
A_51_P450278	0.00982	5.01E-04	13.381979	0.82749	2.3450403	2010003K11Rik	RIKEN cDNA 2010003K11 gene
A_52_P533673	0.00982	5.01E-04	13.379943	0.826915	3.3480038
A_51_P172663	0.00982	5.01E-04	-13.379816	0.826879	-1.7082324	Usp2	ubiquitin specific peptidase 2
A_51_P438527	0.00982	5.02E-04	13.376614	0.825976	1.0587716	Cyb5r1	cytochrome b5 reductase 1
A_51_P273639	0.00982	5.02E-04	13.368897	0.823798	2.4007656	Slc7a5	solute carrier family 7 (cationic amino acid transporter, y+ system), member 5
A_51_P505761	0.00982	5.03E-04	-13.365696	0.822894	-1.1942401	Vwa8	von Willebrand factor A domain containing 8
A_51_P515965	0.00982	5.04E-04	13.357378	0.820543	4.0691173	Nfe2	nuclear factor, erythroid derived 2
A_51_P153053	0.00982	5.04E-04	-13.357004	0.820437	-1.4082413	Smpdl3a	sphingomyelin phosphodiesterase, acid-like 3A
A_52_P460767	0.00982	5.04E-04	-13.35424	0.819656	-2.1759886	Fmo5	flavin containing monooxygenase 5
A_52_P552547	0.00982	5.04E-04	-13.353075	0.819326	-1.2118359	Lppos	LIM domain containing preferred translocation partner in lipoma, opposite strand
A_52_P333178	0.00982	5.05E-04	13.348942	0.818158	1.6881585	Pold1	polymerase (DNA directed), delta 1, catalytic subunit
A_51_P337065	0.00982	5.05E-04	-13.34633	0.817419	-1.1203079	Pdpr	pyruvate dehydrogenase phosphatase regulatory subunit
A_51_P155643	0.00982	5.05E-04	13.345914	0.817301	1.78478	S100a11	S100 calcium binding protein A11
A_51_P427663	0.00982	5.06E-04	13.343932	0.81674	1.3663841	Cnn2	calponin 2
A_51_P440535	0.00982	5.06E-04	13.338438	0.815185	2.6852092	Mlkl	mixed lineage kinase domain-like
A_51_P369784	0.00982	5.07E-04	-13.336601	0.814664	-2.6186809	Ces1e	carboxylesterase 1E
A_51_P346132	0.00982	5.08E-04	-13.328208	0.812287	-5.0075704	Rhox9	reproductive homeobox 9
A_52_P343455	0.00982	5.09E-04	13.320013	0.809963	1.8329797	Tnfrsf13b	tumor necrosis factor receptor superfamily, member 13b
A_52_P175634	0.00982	5.11E-04	-13.299068	0.804017	-3.8247988	A4gnt	alpha-1,4-N-acetylglucosaminyltransferase
A_52_P627357	0.00982	5.12E-04	13.291414	0.801841	1.1307449	Elk3	ELK3, member of ETS oncogene family
A_52_P421364	0.00982	5.12E-04	-13.290249	0.80151	-1.3809531	Rnf24	ring finger protein 24
A_51_P421279	0.00982	5.13E-04	13.285358	0.800119	1.0447641	Eml1	echinoderm microtubule associated protein like 1
A_51_P472762	0.00982	5.13E-04	13.281505	0.799022	1.1106064	Harbi1	harbinger transposase derived 1
A_51_P387913	0.00982	5.14E-04	-13.281109	0.79891	-1.6327567	Cox17	cytochrome c oxidase assembly protein 17
A_52_P95740	0.00982	5.15E-04	-13.273134	0.796639	-0.9903274	Smim19	small integral membrane protein 19
A_51_P426739	0.00982	5.15E-04	-13.2722	0.796373	-1.8288603	Gpt	glutamic pyruvic transaminase, soluble
A_52_P154971	0.00982	5.15E-04	-13.270707	0.795948	-1.6876159	Slc27a2	solute carrier family 27 (fatty acid transporter), member 2
A_51_P120830	0.00982	5.15E-04	13.269653	0.795648	3.9161815	Mmp10	matrix metallopeptidase 10
A_51_P199266	0.00982	5.15E-04	-13.269072	0.795482	-1.1687913
A_51_P309501	0.00982	5.16E-04	13.265151	0.794365	1.4242229	Praf2	PRA1 domain family 2
A_51_P476091	0.00982	5.16E-04	13.264411	0.794154	1.1142263	Hnrnpdl	heterogeneous nuclear ribonucleoprotein D-like
A_52_P418013	0.00982	5.17E-04	13.25769	0.792237	1.0519109	Fmn1	formin 1
A_51_P506284	0.00982	5.17E-04	13.256927	0.79202	2.3373239	Pdlim7	PDZ and LIM domain 7
A_51_P362857	0.00982	5.17E-04	13.255966	0.791746	2.6941013	4930427A07Rik	RIKEN cDNA 4930427A07 gene
A_52_P88007	0.00982	5.17E-04	-13.255472	0.791604	-1.2992999	Slc6a7	solute carrier family 6 (neurotransmitter transporter, L-proline), member 7
A_52_P498167	0.00982	5.17E-04	-13.254208	0.791244	-1.2761159	D10Jhu81e	DNA segment, Chr 10, Johns Hopkins University 81 expressed
A_51_P320022	0.00982	5.17E-04	13.251689	0.790525	2.384258	Atp10a	ATPase, class V, type 10A
A_51_P456721	0.00982	5.18E-04	-13.249933	0.790024	-2.8194995	Azgp1	alpha-2-glycoprotein 1, zinc
A_52_P224485	0.00982	5.18E-04	13.24619	0.788956	1.3894439	Pcdhb12	protocadherin beta 12
A_51_P480578	0.00982	5.18E-04	-13.246144	0.788942	-1.5237779	Pcx	pyruvate carboxylase
A_51_P178063	0.00982	5.19E-04	13.242558	0.787919	0.9970174	Rasa3	RAS p21 protein activator 3
A_51_P222604	0.00982	5.20E-04	13.233061	0.785205	1.8712642	Fut1	fucosyltransferase 1
A_51_P346634	0.00982	5.21E-04	13.226991	0.78347	1.0544121	Armcx4	armadillo repeat containing, X-linked 4
A_51_P503896	0.00982	5.21E-04	13.221525	0.781906	3.4538844	Pycr1	pyrroline-5-carboxylate reductase 1
A_52_P343306	0.00982	5.22E-04	-13.214437	0.779877	-1.253489	H2-Aa	histocompatibility 2, class II antigen A, alpha
A_52_P48218	0.00982	5.23E-04	13.211778	0.779116	1.6157	Tdrd1	tudor domain containing 1
A_51_P164270	0.00982	5.23E-04	13.21076	0.778824	1.0593858	Snrpa1	small nuclear ribonucleoprotein polypeptide A'
A_51_P370552	0.00982	5.23E-04	13.209078	0.778342	2.199794	Spink12	serine peptidase inhibitor, Kazal type 12
A_52_P388829	0.00982	5.24E-04	-13.200362	0.775845	-1.4947467	Smarca2	SWI/SNF related, matrix associated, actin dependent regulator of chromatin, subfamily a, member 2
A_52_P73385	0.00982	5.24E-04	13.198629	0.775348	0.9811554	Fas	Fas (TNF receptor superfamily member 6)
A_52_P971729	0.00982	5.25E-04	-13.195399	0.774421	-2.6632862
A_51_P409496	0.00982	5.26E-04	13.188649	0.772485	2.0763399	Arhgap11a	Rho GTPase activating protein 11A
A_51_P509651	0.00982	5.26E-04	13.18523	0.771504	3.1656601	Cep55	centrosomal protein 55
A_52_P327381	0.00982	5.26E-04	13.183937	0.771132	2.6727063	Fndc4	fibronectin type III domain containing 4
A_51_P491017	0.00982	5.28E-04	-13.168345	0.766653	-0.9794707
A_52_P477269	0.00982	5.28E-04	-13.167705	0.766469	-1.0375504
A_51_P445765	0.00982	5.29E-04	13.164599	0.765576	2.7302277	Lrp8	low density lipoprotein receptor-related protein 8, apolipoprotein e receptor
A_52_P61735	0.00982	5.29E-04	13.163453	0.765246	5.6856386	Flnc	filamin C, gamma
A_52_P165315	0.00982	5.29E-04	13.159964	0.764242	1.2465427
A_52_P301085	0.00982	5.29E-04	13.159714	0.76417	2.6984908	Dctd	dCMP deaminase
A_51_P219970	0.00982	5.29E-04	13.159438	0.764091	2.7205148	Cela1	chymotrypsin-like elastase family, member 1
A_51_P150763	0.00982	5.30E-04	-13.156383	0.763211	-1.3113499	Ropn1l	ropporin 1-like
A_51_P402496	0.00982	5.30E-04	-13.153808	0.76247	-1.0846252	Atp5a1	ATP synthase, H+ transporting, mitochondrial F1 complex, alpha subunit 1
A_52_P190339	0.00982	5.30E-04	13.15373	0.762448	1.3526421	Mis18a	MIS18 kinetochore protein A
A_51_P135137	0.00982	5.31E-04	13.144068	0.759665	1.3239179	St3gal4	ST3 beta-galactoside alpha-2,3-sialyltransferase 4
A_52_P377693	0.00982	5.33E-04	13.133342	0.756573	1.0751035	Fsd1	fibronectin type 3 and SPRY domain-containing protein
A_51_P408749	0.00982	5.34E-04	-13.126433	0.75458	-1.2643619	4933439C10Rik	RIKEN cDNA 4933439C10 gene
A_52_P574306	0.00982	5.34E-04	-13.121559	0.753173	-2.1141758	Apoc3	apolipoprotein C-III
A_51_P321886	0.00982	5.36E-04	13.110132	0.749872	1.7820387	Cmtm3	CKLF-like MARVEL transmembrane domain containing 3
A_52_P519904	0.00982	5.36E-04	-13.108255	0.749329	-1.7622204	Kcnc3	potassium voltage gated channel, Shaw-related subfamily, member 3
A_51_P495581	0.00982	5.37E-04	13.105618	0.748567	1.6878454	Tlr1	toll-like receptor 1
A_51_P120674	0.00982	5.37E-04	13.104066	0.748118	1.0802163	Elk3	ELK3, member of ETS oncogene family
A_51_P104897	0.00982	5.37E-04	13.099691	0.746853	1.7292786	Itpr3	inositol 1,4,5-triphosphate receptor 3
A_51_P186601	0.00982	5.38E-04	-13.096842	0.746028	-1.1410789	Me1	malic enzyme 1, NADP(+)-dependent, cytosolic
A_52_P415267	0.00982	5.39E-04	-13.084598	0.742483	-2.7156849	Stkld1	serine/threonine kinase-like domain containing 1
A_51_P382500	0.00982	5.41E-04	13.073443	0.739251	1.9127085	Dip2b	disco interacting protein 2 homolog B
A_51_P424954	0.00982	5.41E-04	-13.070033	0.738262	-1.2937591	B230114P17Rik	RIKEN cDNA B230114P17 gene
A_51_P433360	0.00982	5.42E-04	-13.066647	0.737279	-1.306345	Cyp4a12b	cytochrome P450, family 4, subfamily a, polypeptide 12B
A_52_P320261	0.00982	5.42E-04	13.063297	0.736307	1.4543839	Cpa2	carboxypeptidase A2, pancreatic
A_52_P257812	0.00982	5.43E-04	-13.056324	0.734283	-2.245214	Lpl	lipoprotein lipase
A_51_P159612	0.00982	5.43E-04	13.056193	0.734244	0.9659629	Hebp2	heme binding protein 2
A_51_P496751	0.00982	5.44E-04	13.050974	0.732728	1.1724219	Nop58	NOP58 ribonucleoprotein
A_52_P366980	0.00982	5.44E-04	13.048476	0.732002	1.0228376	Tspan17	tetraspanin 17
A_51_P495945	0.00982	5.45E-04	13.044959	0.73098	1.7184894	Faxc	failed axon connections homolog
A_51_P116651	0.00982	5.46E-04	13.037093	0.728692	1.7135816	Dpt	dermatopontin
A_51_P331279	0.00982	5.46E-04	13.034628	0.727975	1.952126	Arpc1b	actin related protein 2/3 complex, subunit 1B
A_51_P410900	0.00982	5.47E-04	13.033268	0.727579	1.2510996	Fut10	fucosyltransferase 10
A_51_P516133	0.00982	5.47E-04	-13.031799	0.727152	-1.2289452	Hist1h1c	histone cluster 1, H1c
A_51_P504214	0.00982	5.47E-04	-13.031449	0.72705	-1.4978757	Magix	MAGI family member, X-linked
A_51_P387473	0.00982	5.48E-04	13.025741	0.725388	0.9732816	Rab13	RAB13, member RAS oncogene family
A_51_P143002	0.00982	5.49E-04	-13.017436	0.722968	-0.9943633	Mtfr1	mitochondrial fission regulator 1
A_51_P102782	0.00982	5.49E-04	-13.015295	0.722344	-0.9739618	Bckdhb	branched chain ketoacid dehydrogenase E1, beta polypeptide
A_52_P679470	0.00982	5.50E-04	-13.009309	0.720599	-1.1531832	H2-Ob	histocompatibility 2, O region beta locus
A_51_P242399	0.00982	5.50E-04	13.006232	0.719701	2.1849055	Krt8	keratin 8
A_51_P284177	0.00982	5.51E-04	-13.002818	0.718705	-4.6189486	Akr1c14	aldo-keto reductase family 1, member C14
A_52_P493493	0.00982	5.52E-04	-12.994412	0.716251	-1.5463199	Lnx1	ligand of numb-protein X 1
A_52_P586004	0.00982	5.52E-04	12.994168	0.71618	2.6122074	Hk3	hexokinase 3
A_51_P143103	0.00982	5.53E-04	12.990061	0.71498	1.0612507	Pprc1	peroxisome proliferative activated receptor, gamma, coactivator-related 1
A_51_P426792	0.00982	5.53E-04	-12.988855	0.714628	-2.8644777	Atp4a	ATPase, H+/K+ exchanging, gastric, alpha polypeptide
A_52_P1196772	0.00982	5.53E-04	12.9879	0.714348	1.248919	Anxa2	annexin A2
A_51_P316188	0.00982	5.53E-04	-12.986702	0.713998	-0.9587755	Iscu	iron-sulfur cluster assembly enzyme
A_52_P161400	0.00982	5.53E-04	12.985195	0.713558	0.9921617	Cnpy4	canopy FGF signaling regulator 4
A_52_P571561	0.00982	5.55E-04	12.972538	0.709856	3.5976086	Zdbf2	zinc finger, DBF-type containing 2
A_52_P344910	0.00982	5.56E-04	12.964512	0.707506	0.9876685	Ran	RAN, member RAS oncogene family
A_51_P121635	0.00982	5.56E-04	12.962825	0.707012	1.01372	Maged2	melanoma antigen, family D, 2
A_51_P192397	0.00982	5.59E-04	-12.943691	0.701403	-1.37674	Scube2	signal peptide, CUB domain, EGF-like 2
A_51_P470793	0.00982	5.61E-04	-12.932605	0.698149	-2.4851668	Dcst1	DC-STAMP domain containing 1
A_51_P311159	0.00982	5.63E-04	12.919647	0.694341	3.2364974	Pla2g2e	phospholipase A2, group IIE
A_52_P156540	0.00982	5.63E-04	-12.917844	0.69381	-1.4627981	Tpk1	thiamine pyrophosphokinase
A_52_P317346	0.00982	5.63E-04	-12.915951	0.693254	-1.7594753
A_51_P208525	0.00982	5.64E-04	-12.910993	0.691795	-1.0907819	Cr2	complement receptor 2
A_52_P368057	0.00982	5.65E-04	12.903381	0.689554	3.6353119	Slc7a11	solute carrier family 7 (cationic amino acid transporter, y+ system), member 11
A_51_P352572	0.00982	5.66E-04	-12.896335	0.687478	-1.1913471	Clcnkb	chloride channel, voltage-sensitive Kb
A_51_P214083	0.00982	5.67E-04	-12.891408	0.686026	-1.1250415	2310039H08Rik	RIKEN cDNA 2310039H08 gene
A_52_P271099	0.00982	5.67E-04	12.888366	0.685129	1.5335889	Cyth4	cytohesin 4
A_52_P448994	0.00982	5.67E-04	12.886977	0.68472	1.125947	Col4a1	collagen, type IV, alpha 1
A_52_P646832	0.00982	5.68E-04	12.882916	0.683522	2.4688971	Samsn1	SAM domain, SH3 domain and nuclear localization signals, 1
A_51_P242400	0.00982	5.69E-04	12.877712	0.681986	2.065382	Krt8	keratin 8
A_52_P184130	0.00982	5.69E-04	-12.877219	0.68184	-1.0739145	Med14	mediator complex subunit 14
A_51_P499871	0.00982	5.69E-04	12.87396	0.680878	1.6574938	S1pr2	sphingosine-1-phosphate receptor 2
A_51_P165185	0.00982	5.69E-04	12.872665	0.680496	1.5160956	Cldn7	claudin 7
A_52_P684242	0.00982	5.71E-04	12.863321	0.677735	2.4627947	Col3a1	collagen, type III, alpha 1
A_51_P509971	0.00982	5.71E-04	12.861235	0.677119	1.880795	Plekho1	pleckstrin homology domain containing, family O member 1
A_52_P536947	0.00982	5.71E-04	-12.86099	0.677046	-1.1036778	Cyfip2	cytoplasmic FMR1 interacting protein 2
A_52_P451929	0.00982	5.72E-04	12.855228	0.675342	3.8231101	Lilra6	leukocyte immunoglobulin-like receptor, subfamily A (with TM domain), member 6
A_51_P324934	0.00982	5.72E-04	12.854413	0.675101	3.0141792	Mcm3	minichromosome maintenance complex component 3
A_51_P283818	0.00982	5.72E-04	12.853915	0.674954	1.2618928	Prss23	protease, serine 23
A_52_P683413	0.00982	5.75E-04	12.834941	0.669336	0.9838743	F3	coagulation factor III
A_51_P351306	0.00982	5.75E-04	-12.833254	0.668836	-1.2673113
A_51_P379428	0.00982	5.76E-04	-12.825264	0.666467	-1.1364813	Syp	synaptophysin
A_52_P458219	0.00982	5.76E-04	12.824204	0.666153	3.8196528	Muc4	mucin 4
A_51_P419246	0.00982	5.77E-04	12.817191	0.664072	2.0527553	Mirt1	myocardial infarction associated transcript 1
A_51_P119776	0.00982	5.78E-04	12.816778	0.663949	1.154248	Synpo2	synaptopodin 2
A_52_P201551	0.00982	5.78E-04	12.81237	0.662641	0.9945111	Nav1	neuron navigator 1
A_52_P915402	0.00982	5.78E-04	-12.81206	0.662549	-1.2750697	A830091E24	uncharacterized A830091E24
A_52_P339011	0.00982	5.80E-04	12.798435	0.6585	1.377094	Neurl1a	neuralized E3 ubiquitin protein ligase 1A
A_52_P661982	0.00982	5.81E-04	12.790638	0.656181	2.0972319	Obsl1	obscurin-like 1
A_52_P195839	0.00982	5.82E-04	12.790274	0.656073	1.9243107	Ctsc	cathepsin C
A_51_P276063	0.00982	5.82E-04	-12.787394	0.655216	-1.2150936	Phyh	phytanoyl-CoA hydroxylase
A_51_P111554	0.00982	5.82E-04	-12.785173	0.654555	-1.0650368	Sucla2	succinate-Coenzyme A ligase, ADP-forming, beta subunit
A_51_P288531	0.00982	5.84E-04	-12.776165	0.651872	-1.0114563
A_52_P429636	0.00982	5.84E-04	-12.775849	0.651778	-2.160367	Slc9a8	solute carrier family 9 (sodium/hydrogen exchanger), member 8
A_51_P425047	0.00982	5.84E-04	12.77529	0.651611	1.755147	Srpx2	sushi-repeat-containing protein, X-linked 2
A_52_P538158	0.00982	5.84E-04	12.770923	0.65031	7.6593541	1700001F09Rik	RIKEN cDNA 1700001F09 gene
A_52_P496260	0.00982	5.85E-04	12.768354	0.649544	1.0806446	Exosc8	exosome component 8
A_52_P487599	0.00982	5.85E-04	-12.76728	0.649224	-1.453886	Thnsl2	threonine synthase-like 2 (bacterial)
A_52_P537566	0.00982	5.85E-04	12.764256	0.648322	1.9157972	Cenpt	centromere protein T
A_51_P436690	0.00982	5.86E-04	-12.762072	0.647671	-1.5000603	Apob	apolipoprotein B
A_52_P440284	0.00982	5.86E-04	12.759044	0.646767	1.2737227	Mxra7	matrix-remodelling associated 7
A_52_P1101427	0.00982	5.87E-04	-12.750626	0.644254	-2.0836022
A_52_P46242	0.00982	5.88E-04	12.748707	0.643681	1.21826
A_52_P445253	0.00982	5.88E-04	-12.746175	0.642925	-0.9719348	Dst	dystonin
A_51_P135944	0.00982	5.89E-04	12.738881	0.640745	2.6488478	Stfa2	stefin A2
A_52_P155990	0.00982	5.90E-04	-12.736287	0.639969	-1.0731988	Acaa1a	acetyl-Coenzyme A acyltransferase 1A
A_51_P146149	0.00982	5.90E-04	-12.734171	0.639337	-3.1483302	Napsa	napsin A aspartic peptidase
A_51_P311977	0.00982	5.90E-04	12.731081	0.638412	1.449749	Ybx3	Y box protein 3
A_51_P121891	0.00982	5.91E-04	12.729009	0.637792	1.5225053	Rac2	RAS-related C3 botulinum substrate 2
A_51_P448627	0.00982	5.92E-04	-12.723781	0.636228	-1.0333748	Tmem116	transmembrane protein 116
A_51_P504114	0.00982	5.92E-04	-12.719889	0.635062	-1.3598313	Atp11a	ATPase, class VI, type 11A
A_52_P628212	0.00982	5.92E-04	-12.719764	0.635025	-1.5767534	Esrrb	estrogen related receptor, beta
A_51_P130028	0.00982	5.93E-04	12.717283	0.634282	2.1039746	Eno2	enolase 2, gamma neuronal
A_51_P167313	0.00982	5.93E-04	12.717169	0.634248	2.9099667	Pgbd5	piggyBac transposable element derived 5
A_51_P423308	0.00982	5.93E-04	-12.714315	0.633393	-2.4575002	Igfbp2	insulin-like growth factor binding protein 2
A_52_P55029	0.00982	5.94E-04	12.709571	0.631971	1.0568366	Apobec1	apolipoprotein B mRNA editing enzyme, catalytic polypeptide 1
A_51_P342871	0.00982	5.94E-04	12.707743	0.631423	2.2103009	S100a10	S100 calcium binding protein A10 (calpactin)
A_52_P199019	0.00982	5.95E-04	12.701861	0.629659	1.8737586	Trim6	tripartite motif-containing 6
A_51_P473383	0.00982	5.95E-04	-12.700671	0.629302	-1.2840619	Tenm4	teneurin transmembrane protein 4
A_52_P51224	0.00982	5.97E-04	-12.690735	0.62632	-1.2890604	4930512B01Rik	RIKEN cDNA 4930512B01 gene
A_51_P439248	0.00982	5.97E-04	12.689766	0.626029	1.7403453	Mrc1	mannose receptor, C type 1
A_52_P641316	0.00982	5.98E-04	12.682802	0.623937	1.1130378	Pinx1	PIN2/TERF1 interacting, telomerase inhibitor 1
A_51_P403260	0.00982	5.98E-04	12.68276	0.623924	1.1245739	Diaph3	diaphanous related formin 3
A_52_P566325	0.00982	5.99E-04	-12.67696	0.622181	-2.5669179	Cfap100	cilia and flagella associated protein 100
A_52_P624969	0.00982	5.99E-04	-12.676557	0.62206	-1.4175241
A_51_P294235	0.00982	5.99E-04	12.673496	0.621139	3.6406291	Cxcl17	chemokine (C-X-C motif) ligand 17
A_51_P325223	0.00982	6.00E-04	-12.672146	0.620733	-2.1598451	Lin7b	lin-7 homolog B (C. elegans)
A_51_P516125	0.00982	6.00E-04	-12.670742	0.620311	-1.1493735
A_51_P131358	0.00982	6.00E-04	12.668687	0.619693	1.9005485	Selplg	selectin, platelet (p-selectin) ligand
A_51_P189343	0.00982	6.01E-04	12.665959	0.618872	1.0841546	Map7d1	MAP7 domain containing 1
A_51_P365152	0.00982	6.01E-04	12.663317	0.618076	1.6007941	Hs3st1	heparan sulfate (glucosamine) 3-O-sulfotransferase 1
A_52_P14496	0.00982	6.02E-04	-12.657104	0.616205	-1.4135261	Tcp10c	t-complex protein 10c
A_52_P557240	0.00982	6.02E-04	-12.655907	0.615845	-2.3994818	Ugt3a2	UDP glycosyltransferases 3 family, polypeptide A2
A_52_P271511	0.00982	6.02E-04	12.655437	0.615703	1.3737294	Cd28	CD28 antigen
A_52_P509020	0.00982	6.03E-04	-12.653341	0.615072	-0.959677	Adamts8	a disintegrin-like and metallopeptidase (reprolysin type) with thrombospondin type 1 motif, 8
A_52_P18765	0.00982	6.03E-04	-12.649551	0.61393	-1.7591097	Hsbp1l1	heat shock factor binding protein 1-like 1
A_51_P328652	0.00982	6.04E-04	12.644117	0.612291	0.9844909	Acot7	acyl-CoA thioesterase 7
A_52_P94150	0.00982	6.04E-04	12.641818	0.611598	2.1383348	Gm8096	3-phosphoglycerate dehydrogenase pseudogene
A_52_P5823	0.00982	6.05E-04	12.640683	0.611256	1.0865674
A_51_P113399	0.00982	6.05E-04	-12.636211	0.609906	-1.4953165	Nnt	nicotinamide nucleotide transhydrogenase
A_51_P181722	0.00982	6.06E-04	-12.628233	0.607498	-0.9927502	Rbks	ribokinase
A_51_P478353	0.00982	6.07E-04	12.625783	0.606758	2.1499519	Myof	myoferlin
A_52_P613528	0.00982	6.07E-04	12.625735	0.606743	1.3375258	Clec4b1	C-type lectin domain family 4, member b1
A_52_P393488	0.00982	6.08E-04	12.619111	0.604742	2.2220816	Ms4a4c	membrane-spanning 4-domains, subfamily A, member 4C
A_51_P130595	0.00982	6.08E-04	12.61906	0.604726	1.5087116	Smpd5	sphingomyelin phosphodiesterase 5
A_51_P282975	0.00982	6.08E-04	-12.618877	0.604671	-1.4682922	Mccc1	methylcrotonoyl-Coenzyme A carboxylase 1 (alpha)
A_51_P318580	0.00982	6.09E-04	-12.612818	0.602839	-1.5696216	Myh14	myosin, heavy polypeptide 14
A_51_P215143	0.00982	6.10E-04	12.608666	0.601583	0.9415457	D430006K04	uncharacterized protein D430006K04
A_52_P480425	0.00982	6.10E-04	12.605932	0.600756	1.0885339	Parp3	poly (ADP-ribose) polymerase family, member 3
A_51_P452968	0.00982	6.11E-04	-12.600547	0.599126	-2.4919305	Lrriq4	leucine-rich repeats and IQ motif containing 4
A_52_P45616	0.00982	6.12E-04	-12.590576	0.596105	-1.0231159	Emilin3	elastin microfibril interfacer 3
A_51_P407606	0.00982	6.13E-04	12.590263	0.59601	0.9770284	Ndc1	NDC1 transmembrane nucleoporin
A_51_P222077	0.00982	6.14E-04	-12.583701	0.594021	-0.9654326	3110062M04Rik	RIKEN cDNA 3110062M04 gene
A_51_P116289	0.00982	6.14E-04	12.578075	0.592314	2.4984941	Mtfr2	mitochondrial fission regulator 2
A_51_P484671	0.00982	6.16E-04	12.569708	0.589775	1.1886864	Adcy3	adenylate cyclase 3
A_52_P708817	0.00982	6.17E-04	12.565381	0.588461	1.0806031	Frk	fyn-related kinase
A_51_P430082	0.00982	6.17E-04	-12.563239	0.58781	-1.5349021	Tst	thiosulfate sulfurtransferase, mitochondrial
A_51_P258848	0.00982	6.17E-04	-12.562045	0.587447	-1.7404794	4933427G17Rik	RIKEN cDNA 4933427G17 gene
A_52_P255745	0.00982	6.17E-04	-12.561348	0.587235	-1.6231596
A_52_P143129	0.00982	6.17E-04	12.561092	0.587157	1.0406463	Eno4	enolase 4
A_52_P238492	0.00982	6.20E-04	-12.546174	0.582621	-1.0085225
A_52_P121916	0.00982	6.21E-04	-12.539091	0.580465	-1.5824544	Osbpl8	oxysterol binding protein-like 8
A_52_P154725	0.00982	6.21E-04	-12.538948	0.580421	-1.3906376	2810021J22Rik	RIKEN cDNA 2810021J22 gene
A_51_P419147	0.00982	6.21E-04	12.537389	0.579946	0.9662371	Lpxn	leupaxin
A_52_P553841	0.00982	6.21E-04	-12.534946	0.579202	-1.0472812	Atp5b	ATP synthase, H+ transporting mitochondrial F1 complex, beta subunit
A_52_P167278	0.00982	6.22E-04	12.530059	0.577713	2.7083344	Mthfd1l	methylenetetrahydrofolate dehydrogenase (NADP+ dependent) 1-like
A_51_P164817	0.00982	6.23E-04	12.523114	0.575596	3.1594565	Adamts2	a disintegrin-like and metallopeptidase (reprolysin type) with thrombospondin type 1 motif, 2
A_51_P346472	0.00982	6.26E-04	-12.510065	0.571614	-0.994976
A_52_P651425	0.00982	6.26E-04	12.509734	0.571513	2.9591246	Ncf1	neutrophil cytosolic factor 1
A_51_P437240	0.00982	6.27E-04	12.5038	0.5697	1.9993362	Emp2	epithelial membrane protein 2
A_51_P214251	0.00982	6.27E-04	-12.498445	0.568064	-1.018641	Rnls	renalase, FAD-dependent amine oxidase
A_52_P476775	0.00982	6.28E-04	12.497697	0.567835	2.2645409	Mdfi	MyoD family inhibitor
A_52_P280044	0.00982	6.28E-04	12.494307	0.566799	2.1890568	Adam19	a disintegrin and metallopeptidase domain 19 (meltrin beta)
A_51_P316360	0.00982	6.28E-04	-12.493648	0.566597	-0.9635665	Oxgr1	oxoglutarate (alpha-ketoglutarate) receptor 1
A_52_P225377	0.00982	6.28E-04	12.492971	0.56639	2.3141751	Pvr	poliovirus receptor
A_51_P338040	0.00982	6.29E-04	12.491271	0.565871	1.1613941	Vopp1	vesicular, overexpressed in cancer, prosurvival protein 1
A_52_P137678	0.00982	6.29E-04	-12.490257	0.56556	-1.4598308	Ank2	ankyrin 2, brain
A_51_P515768	0.00982	6.30E-04	12.486268	0.56434	2.604867	Pdlim7	PDZ and LIM domain 7
A_52_P748882	0.00982	6.30E-04	12.483706	0.563556	2.209012	Eno2	enolase 2, gamma neuronal
A_51_P306789	0.00982	6.30E-04	-12.481939	0.563015	-0.9644666	Mir99ahg	Mir99a and Mirlet7c-1 host gene (non-protein coding)
A_51_P479645	0.00982	6.31E-04	-12.478824	0.562061	-0.9975896	Cdnf	cerebral dopamine neurotrophic factor
A_52_P38157	0.00982	6.31E-04	-12.47762	0.561692	-1.5270824	Lypla1	lysophospholipase 1
A_51_P184284	0.00982	6.32E-04	-12.472902	0.560247	-0.9349194	Dld	dihydrolipoamide dehydrogenase
A_52_P274960	0.00982	6.32E-04	12.471274	0.559748	1.4445779	Arhgap30	Rho GTPase activating protein 30
A_51_P271733	0.00982	6.32E-04	12.470697	0.559572	1.0322237	Sept8	septin 8
A_51_P258372	0.00982	6.33E-04	12.468183	0.558801	1.9207637	Igsf6	immunoglobulin superfamily, member 6
A_51_P114616	0.00982	6.33E-04	12.467403	0.558562	1.8586211	Batf	basic leucine zipper transcription factor, ATF-like
A_52_P490910	0.00982	6.33E-04	12.465545	0.557992	2.2907879	Fndc4	fibronectin type III domain containing 4
A_52_P180972	0.00982	6.33E-04	12.463908	0.55749	1.6318593
A_51_P315646	0.00982	6.35E-04	-12.456039	0.555077	-1.1688285	Nfs1	nitrogen fixation gene 1 (S. cerevisiae)
A_52_P150236	0.00982	6.36E-04	-12.448911	0.552888	-2.2941747	Apom	apolipoprotein M
A_52_P520375	0.00982	6.36E-04	12.448556	0.55278	1.116647	Heg1	heart development protein with EGF-like domains 1
A_51_P407977	0.00982	6.36E-04	-12.446031	0.552004	-1.269475	Apeh	acylpeptide hydrolase
A_52_P208763	0.00982	6.37E-04	12.44438	0.551497	5.146527	Ccl7	chemokine (C-C motif) ligand 7
A_51_P383524	0.00982	6.38E-04	-12.436585	0.549101	-1.1939125	Art3	ADP-ribosyltransferase 3
A_52_P106709	0.00982	6.38E-04	12.433655	0.5482	1.2427175	Rasgrf2	RAS protein-specific guanine nucleotide-releasing factor 2
A_51_P295816	0.00982	6.39E-04	12.430182	0.547132	1.1534898	Cep192	centrosomal protein 192
A_52_P619219	0.00982	6.39E-04	-12.428077	0.546485	-1.2956278	Nudt12	nudix (nucleoside diphosphate linked moiety X)-type motif 12
A_52_P246255	0.00982	6.40E-04	-12.423759	0.545156	-1.0320792	Cyp2a4	cytochrome P450, family 2, subfamily a, polypeptide 4
A_52_P573517	0.00982	6.40E-04	-12.422688	0.544826	-1.8219002	BC049762	cDNA sequence BC049762
A_52_P660693	0.00982	6.42E-04	12.413396	0.541965	1.3479037	Dsel	dermatan sulfate epimerase-like
A_52_P229167	0.00982	6.42E-04	12.412141	0.541578	1.2001457
A_51_P389957	0.00982	6.42E-04	12.412075	0.541558	1.2316997	Rgs14	regulator of G-protein signaling 14
A_51_P100856	0.00982	6.42E-04	12.41049	0.541069	2.0280704	Fn1	fibronectin 1
A_51_P318123	0.00982	6.42E-04	12.409897	0.540886	2.8344967
A_51_P328622	0.00982	6.42E-04	-12.409567	0.540785	-0.9830856	Tlcd2	TLC domain containing 2
A_51_P180891	0.00982	6.43E-04	-12.408921	0.540586	-1.6191206	Ttc39c	tetratricopeptide repeat domain 39C
A_51_P376299	0.00982	6.43E-04	-12.404951	0.539362	-5.9883671	Mchr1	melanin-concentrating hormone receptor 1
A_52_P67250	0.00982	6.44E-04	12.402338	0.538556	1.6642576	G630025P09Rik	RIKEN cDNA G630025P09 gene
A_51_P173043	0.00982	6.46E-04	12.388732	0.534357	4.3000009	Egr2	early growth response 2
A_51_P228524	0.00982	6.47E-04	-12.385471	0.53335	-1.6343889	4933440M02Rik	RIKEN cDNA 4933440M02 gene
A_52_P104824	0.00982	6.47E-04	12.385111	0.533239	3.3997035	Diaph3	diaphanous related formin 3
A_52_P507305	0.00982	6.47E-04	-12.383562	0.53276	-1.5145936	Iah1	isoamyl acetate-hydrolyzing esterase 1 homolog
A_51_P435844	0.00982	6.47E-04	-12.381552	0.532139	-3.096694	Nr2e3	nuclear receptor subfamily 2, group E, member 3
A_51_P233304	0.00982	6.48E-04	12.378037	0.531053	5.1003902	Medag	mesenteric estrogen dependent adipogenesis
A_51_P257613	0.00982	6.49E-04	-12.371683	0.529088	-1.142782	D2hgdh	D-2-hydroxyglutarate dehydrogenase
A_52_P577624	0.00982	6.49E-04	-12.369686	0.52847	-1.2750802	Dnajc28	DnaJ heat shock protein family (Hsp40) member C28
A_52_P578043	0.00982	6.50E-04	12.365964	0.527319	2.4206498	Sacs	sacsin
A_52_P557010	0.00982	6.50E-04	12.365722	0.527244	1.1632786	Nasp	nuclear autoantigenic sperm protein (histone-binding)
A_52_P184609	0.00982	6.52E-04	12.355203	0.523987	4.0268795	Gabrp	gamma-aminobutyric acid (GABA) A receptor, pi
A_51_P325152	0.00982	6.52E-04	12.352219	0.523063	0.9183397	Trmt61a	tRNA methyltransferase 61A
A_51_P446678	0.00982	6.53E-04	12.346638	0.521333	1.2353825	Mre11a	MRE11A homolog A, double strand break repair nuclease
A_51_P339356	0.00982	6.54E-04	-12.343122	0.520243	-1.6242626	Rnf24	ring finger protein 24
A_51_P488340	0.00982	6.55E-04	12.335929	0.518011	1.20052	Crlf2	cytokine receptor-like factor 2
A_51_P392665	0.00982	6.56E-04	12.333584	0.517283	1.5767746	Smo	smoothened, frizzled class receptor
A_52_P31155	0.00982	6.56E-04	12.33081	0.516422	2.0119664	Dcdc2a	doublecortin domain containing 2a
A_52_P342940	0.00982	6.57E-04	-12.323711	0.514217	-1.3701155	Park2	Parkinson disease (autosomal recessive, juvenile) 2, parkin
A_51_P249360	0.00982	6.58E-04	-12.316867	0.512091	-1.0737095	Suox	sulfite oxidase
A_52_P539310	0.00982	6.59E-04	12.316742	0.512052	1.9108996	Serp2	stress-associated endoplasmic reticulum protein family member 2
A_52_P2659	0.00982	6.59E-04	-12.316351	0.51193	-2.0519772
A_51_P193536	0.00982	6.60E-04	-12.309236	0.509717	-1.3945613	Ccs	copper chaperone for superoxide dismutase
A_51_P369056	0.00982	6.60E-04	-12.307563	0.509197	-1.8045125	Prox1	prospero homeobox 1
A_51_P250349	0.00982	6.61E-04	-12.301136	0.507196	-0.9677012
A_51_P142515	0.00982	6.62E-04	12.29857	0.506397	0.9486961	Antxr2	anthrax toxin receptor 2
A_51_P257457	0.00982	6.63E-04	12.289091	0.503444	3.9908278	Ltbp2	latent transforming growth factor beta binding protein 2
A_51_P306109	0.00982	6.64E-04	-12.283495	0.501699	-0.9485075	Gm11959	predicted gene 11959
A_51_P248982	0.00982	6.67E-04	-12.270749	0.497722	-1.3050737
A_51_P355589	0.00982	6.67E-04	12.269048	0.497191	1.0319884	Fjx1	four jointed box 1 (Drosophila)
A_51_P230878	0.00982	6.67E-04	12.266459	0.496382	1.7425601	Mad2l1	MAD2 mitotic arrest deficient-like 1
A_51_P239236	0.00982	6.69E-04	-12.258039	0.493751	-1.4950895	Acacb	acetyl-Coenzyme A carboxylase beta
A_51_P470935	0.00982	6.72E-04	-12.240485	0.488259	-1.2274356	Bdh2	3-hydroxybutyrate dehydrogenase, type 2
A_52_P176983	0.00982	6.73E-04	-12.237927	0.487458	-2.5783572	9530080O11Rik	RIKEN cDNA 9530080O11 gene
A_51_P518528	0.00982	6.73E-04	12.237119	0.487205	1.1186442	Dpy19l1	dpy-19-like 1 (C. elegans)
A_52_P494354	0.00982	6.74E-04	12.23044	0.485112	1.2049298	Mapk6	mitogen-activated protein kinase 6
A_51_P212754	0.00982	6.74E-04	12.228967	0.48465	2.1585779	Tgfbi	transforming growth factor, beta induced
A_51_P243194	0.00982	6.74E-04	12.228561	0.484523	0.9952941	Cnpy4	canopy FGF signaling regulator 4
A_52_P633163	0.00982	6.75E-04	-12.226146	0.483766	-1.4362006	Mut	methylmalonyl-Coenzyme A mutase
A_52_P682352	0.00982	6.77E-04	12.212129	0.479368	0.9993649	Tmem44	transmembrane protein 44
A_51_P421559	0.00982	6.79E-04	12.205136	0.477172	0.9477873	Bspry	B-box and SPRY domain containing
A_51_P217395	0.00982	6.79E-04	-12.204104	0.476848	-2.7355003	Cyp2d34	cytochrome P450, family 2, subfamily d, polypeptide 34
A_52_P235241	0.00982	6.79E-04	12.202579	0.476369	1.0575805	Fntb	farnesyltransferase, CAAX box, beta
A_51_P198596	0.00982	6.79E-04	-12.201616	0.476066	-2.7316511
A_51_P484254	0.00982	6.79E-04	-12.201351	0.475983	-1.7156787	Pcca	propionyl-Coenzyme A carboxylase, alpha polypeptide
A_51_P478678	0.00982	6.80E-04	-12.199724	0.475472	-1.2701793	Angptl1	angiopoietin-like 1
A_52_P668157	0.00982	6.86E-04	12.162121	0.463631	1.923964	Ncam1	neural cell adhesion molecule 1
A_52_P563908	0.00982	6.87E-04	-12.160238	0.463037	-1.6155298	Prox1	prospero homeobox 1
A_52_P362757	0.00982	6.88E-04	12.153334	0.460858	1.8246746	Col6a2	collagen, type VI, alpha 2
A_51_P207636	0.00982	6.90E-04	-12.14597	0.458532	-0.9384379	Atp5b	ATP synthase, H+ transporting mitochondrial F1 complex, beta subunit
A_51_P254181	0.00982	6.90E-04	-12.143294	0.457687	-1.2723546	Fahd2a	fumarylacetoacetate hydrolase domain containing 2A
A_51_P513573	0.00982	6.91E-04	-12.138604	0.456204	-1.0221462	Ces2c	carboxylesterase 2C
A_51_P384136	0.00982	6.91E-04	12.138509	0.456174	2.0186904	Arsi	arylsulfatase i
A_51_P400498	0.00982	6.93E-04	12.128736	0.453083	1.3868032	Whsc1	Wolf-Hirschhorn syndrome candidate 1 (human)
A_52_P411296	0.00982	6.93E-04	12.126714	0.452443	0.9146805	Sh3kbp1	SH3-domain kinase binding protein 1
A_51_P402760	0.00982	6.94E-04	12.121037	0.450646	1.3689251	Pla2g4a	phospholipase A2, group IVA (cytosolic, calcium-dependent)
A_51_P215106	0.00982	6.95E-04	12.119295	0.450094	1.4882559	Fstl1	follistatin-like 1
A_52_P371063	0.00982	6.95E-04	-12.114917	0.448707	-0.9487209	Iqcc	IQ motif containing C
A_51_P141741	0.00982	6.95E-04	-12.114401	0.448544	-1.255732	Acot11	acyl-CoA thioesterase 11
A_51_P356760	0.00982	6.96E-04	12.111404	0.447594	1.2887278	Mical1	microtubule associated monooxygenase, calponin and LIM domain containing 1
A_52_P643674	0.00982	6.96E-04	12.111089	0.447494	1.2433553	Edaradd	EDAR (ectodysplasin-A receptor)-associated death domain
A_51_P479230	0.00982	6.96E-04	-12.109139	0.446876	-1.8672156	Nat8	N-acetyltransferase 8 (GCN5-related)
A_51_P245939	0.00982	6.97E-04	12.105197	0.445626	1.6013267
A_52_P577748	0.00982	6.98E-04	12.099484	0.443814	1.0922558	Lpxn	leupaxin
A_52_P359745	0.00982	7.00E-04	-12.09023	0.440876	-1.406662	Cyfip2	cytoplasmic FMR1 interacting protein 2
A_51_P238094	0.00982	7.03E-04	12.075035	0.436047	1.1315365	Cyp4f18	cytochrome P450, family 4, subfamily f, polypeptide 18
A_51_P217697	0.00982	7.03E-04	12.073491	0.435555	1.4059851	Cfap157	cilia and flagella associated protein 157
A_51_P247614	0.00982	7.04E-04	-12.071918	0.435055	-1.2034387	Smim10l2a	small integral membrane protein 10 like 2A
A_51_P406328	0.00982	7.04E-04	12.071018	0.434769	1.8207378	Serpinb6c	serine (or cysteine) peptidase inhibitor, clade B, member 6c
A_52_P116134	0.00982	7.04E-04	-12.06922	0.434197	-1.1888442	Aldh2	aldehyde dehydrogenase 2, mitochondrial
A_52_P447567	0.00982	7.06E-04	12.059181	0.431	1.9647317	5330417C22Rik	RIKEN cDNA 5330417C22 gene
A_52_P441070	0.00982	7.07E-04	-12.051433	0.428531	-1.2814036	Apob	apolipoprotein B
A_51_P108757	0.00982	7.08E-04	-12.047327	0.427222	-1.1918087	Fuca1	fucosidase, alpha-L- 1, tissue
A_52_P491693	0.00982	7.08E-04	-12.047056	0.427136	-0.8940747
A_52_P532982	0.00982	7.09E-04	12.045267	0.426565	1.9147319	Gdf15	growth differentiation factor 15
A_52_P44949	0.00982	7.09E-04	12.044082	0.426187	1.0886912	Tpm1	tropomyosin 1, alpha
A_51_P305140	0.00982	7.09E-04	12.041631	0.425405	1.4092035	Gsta1	glutathione S-transferase, alpha 1 (Ya)
A_51_P337771	0.00982	7.10E-04	12.038818	0.424508	1.1769385	Pcdhb17	protocadherin beta 17
A_51_P191700	0.00982	7.10E-04	12.037534	0.424098	1.3390212	Col18a1	collagen, type XVIII, alpha 1
A_52_P260954	0.00982	7.11E-04	-12.032011	0.422335	-1.2221687	Ric3	RIC3 acetylcholine receptor chaperone
A_51_P108038	0.00982	7.11E-04	-12.031956	0.422317	-0.8974705	Vmn2r1	vomeronasal 2, receptor 1
A_51_P440092	0.00982	7.12E-04	-12.028591	0.421242	-0.9634747	Fam187b	family with sequence similarity 187, member B
A_51_P312360	0.00982	7.13E-04	12.024966	0.420084	2.6287694	Pkmyt1	protein kinase, membrane associated tyrosine/threonine 1
A_51_P115178	0.00982	7.13E-04	12.022871	0.419414	2.1462949	Scara3	scavenger receptor class A, member 3
A_52_P16482	0.00982	7.13E-04	-12.020511	0.41866	-2.0883534	Cacnb4	calcium channel, voltage-dependent, beta 4 subunit
A_51_P223656	0.00982	7.14E-04	12.019955	0.418482	1.1255121	Lamb3	laminin, beta 3
A_51_P464175	0.00982	7.14E-04	-12.018806	0.418115	-1.0329952	Aldh3a2	aldehyde dehydrogenase family 3, subfamily A2
A_52_P644045	0.00982	7.15E-04	-12.014023	0.416585	-1.1471064	1700018L02Rik	RIKEN cDNA 1700018L02 gene
A_52_P579352	0.00982	7.15E-04	-12.011259	0.415701	-0.9699626	Lifr	leukemia inhibitory factor receptor
A_52_P607255	0.00982	7.16E-04	-12.006249	0.414097	-1.2278345	Slc2a13	solute carrier family 2 (facilitated glucose transporter), member 13
A_51_P224843	0.00982	7.16E-04	12.005769	0.413943	0.9085402	Tmsb4x	thymosin, beta 4, X chromosome
A_51_P344376	0.00982	7.17E-04	-12.000274	0.412184	-1.2473431	Gpr162	G protein-coupled receptor 162
A_51_P520426	0.00982	7.18E-04	-11.999698	0.411999	-1.0226285	Gfra3	glial cell line derived neurotrophic factor family receptor alpha 3
A_51_P140017	0.00982	7.18E-04	11.998058	0.411474	0.894588	Cysltr1	cysteinyl leukotriene receptor 1
A_52_P442031	0.00982	7.18E-04	-11.994972	0.410485	-1.9955086	Klf2	Kruppel-like factor 2 (lung)
A_52_P558411	0.00982	7.19E-04	11.992441	0.409674	1.5476308	Msn	moesin
A_51_P432659	0.00982	7.23E-04	-11.974331	0.403863	-0.9227648	Pex7	peroxisomal biogenesis factor 7
A_52_P454622	0.00982	7.23E-04	11.96981	0.402411	1.4105804	Srgap1	SLIT-ROBO Rho GTPase activating protein 1
A_52_P389324	0.00982	7.25E-04	-11.962009	0.399904	-3.2484876	Sox2ot	SOX2 overlapping transcript (non-protein coding)
A_51_P520718	0.00982	7.27E-04	-11.950181	0.396099	-1.4169798	Ptger3	prostaglandin E receptor 3 (subtype EP3)
A_51_P169061	0.00982	7.29E-04	11.942329	0.393571	1.4624748	Lpcat2	lysophosphatidylcholine acyltransferase 2
A_52_P148212	0.00982	7.30E-04	11.934942	0.391191	2.0846791	Mis18bp1	MIS18 binding protein 1
A_52_P255562	0.00982	7.31E-04	-11.933592	0.390756	-1.5476327
A_52_P154741	0.00982	7.32E-04	-11.929067	0.389297	-1.0864859	Lgals6///Lgals4	lectin, galactose binding, soluble 6///lectin, galactose binding, soluble 4
A_51_P475342	0.00982	7.33E-04	11.922536	0.38719	2.8148422	Chrnb1	cholinergic receptor, nicotinic, beta polypeptide 1 (muscle)
A_51_P332355	0.00982	7.33E-04	11.920517	0.386538	1.8842418	Kif18a	kinesin family member 18A
A_51_P477414	0.00982	7.34E-04	-11.917832	0.385671	-1.0680523	Echdc2	enoyl Coenzyme A hydratase domain containing 2
A_51_P389751	0.00982	7.35E-04	11.911761	0.383711	1.5684591	Relb	avian reticuloendotheliosis viral (v-rel) oncogene related B
A_51_P514256	0.00982	7.36E-04	11.907266	0.382258	1.6863542	Tubb2b	tubulin, beta 2B class IIB
A_52_P209184	0.00982	7.38E-04	11.898991	0.379583	0.8831506	Csrp1	cysteine and glycine-rich protein 1
A_52_P132608	0.00982	7.40E-04	11.887426	0.37584	2.8746596	Slc25a24	solute carrier family 25 (mitochondrial carrier, phosphate carrier), member 24
A_51_P286373	0.00982	7.41E-04	11.884404	0.374862	0.9168635	Ttll12	tubulin tyrosine ligase-like family, member 12
A_52_P592230	0.00982	7.43E-04	-11.875125	0.371855	-0.8920441	Dnaja4	DnaJ heat shock protein family (Hsp40) member A4
A_51_P338485	0.00982	7.44E-04	-11.870236	0.37027	-1.7647233	Aldh6a1	aldehyde dehydrogenase family 6, subfamily A1
A_51_P193935	0.00982	7.45E-04	-11.864884	0.368534	-1.4317899	Mut	methylmalonyl-Coenzyme A mutase
A_52_P628580	0.00982	7.45E-04	11.864313	0.368348	0.8864102	Ggt7	gamma-glutamyltransferase 7
A_52_P175897	0.00982	7.45E-04	-11.863282	0.368014	-1.1278667	Ndufv3	NADH dehydrogenase (ubiquinone) flavoprotein 3
A_52_P679769	0.00982	7.45E-04	-11.862492	0.367757	-0.9676452	Cat	catalase
A_51_P181205	0.00982	7.45E-04	11.861314	0.367375	0.880835	9130401M01Rik	RIKEN cDNA 9130401M01 gene
A_52_P16102	0.00982	7.48E-04	11.848931	0.363353	1.4789753	Cad	carbamoyl-phosphate synthetase 2, aspartate transcarbamylase, and dihydroorotase
A_51_P180492	0.00982	7.48E-04	-11.8488	0.36331	-2.1757379	Dbp	D site albumin promoter binding protein
A_52_P302496	0.00982	7.49E-04	-11.843013	0.361429	-1.9572496	Fah	fumarylacetoacetate hydrolase
A_51_P136303	0.00982	7.50E-04	-11.839086	0.360152	-3.9165575	Cyp4f15	cytochrome P450, family 4, subfamily f, polypeptide 15
A_52_P670978	0.00982	7.50E-04	11.838383	0.359923	0.9796491	Nkain1	Na+/K+ transporting ATPase interacting 1
A_51_P161037	0.00982	7.52E-04	11.830336	0.357304	1.285038	Cep170	centrosomal protein 170
A_51_P475613	0.00982	7.52E-04	-11.828473	0.356698	-1.2213488	Fahd2a	fumarylacetoacetate hydrolase domain containing 2A
A_51_P262421	0.00982	7.54E-04	11.818084	0.353313	1.0192451	Kdelc1	KDEL (Lys-Asp-Glu-Leu) containing 1
A_51_P334093	0.00982	7.56E-04	-11.81162	0.351205	-2.1469974	Slc39a8	solute carrier family 39 (metal ion transporter), member 8
A_52_P595104	0.00982	7.56E-04	-11.810282	0.350769	-2.7207651	Tfam	transcription factor A, mitochondrial
A_52_P260145	0.00982	7.57E-04	11.805198	0.34911	1.7909803
A_51_P227739	0.00982	7.58E-04	11.801642	0.347949	1.294923	Tead2	TEA domain family member 2
A_51_P417077	0.00982	7.59E-04	-11.798787	0.347017	-2.0488925	Vill	villin-like
A_51_P363564	0.00982	7.59E-04	-11.798474	0.346915	-0.919404	Trp53bp2	transformation related protein 53 binding protein 2
A_51_P376711	0.00982	7.59E-04	11.797454	0.346582	1.2208963	Gm15498	predicted gene 15498
A_52_P21574	0.00982	7.60E-04	11.791555	0.344655	2.6409812	Pdlim7	PDZ and LIM domain 7
A_52_P434038	0.00982	7.62E-04	11.783157	0.341909	1.1132078	Lsm2	LSM2 homolog, U6 small nuclear RNA and mRNA degradation associated
A_51_P451966	0.00982	7.62E-04	11.780504	0.341041	2.9751913	Gml	glycosylphosphatidylinositol anchored molecule like
A_51_P426096	0.00982	7.63E-04	11.778726	0.340459	4.5947916	Mmp7	matrix metallopeptidase 7
A_51_P128648	0.00982	7.63E-04	-11.778701	0.340451	-1.0290194	Uqcrc2	ubiquinol cytochrome c reductase core protein 2
A_51_P356705	0.00982	7.63E-04	-11.777238	0.339973	-0.9071655	Plekhb2	pleckstrin homology domain containing, family B (evectins) member 2
A_51_P130666	0.00982	7.63E-04	-11.77601	0.339571	-0.9603834	Adk	adenosine kinase
A_52_P584293	0.00982	7.64E-04	-11.774044	0.338927	-0.9587016	Atrnl1	attractin like 1
A_52_P845178	0.00982	7.64E-04	-11.77242	0.338396	-1.296895
A_51_P389531	0.00982	7.64E-04	11.772233	0.338335	0.8995862	Prmt1	protein arginine N-methyltransferase 1
A_51_P256827	0.00982	7.65E-04	11.766515	0.336462	7.9866177	S100a8	S100 calcium binding protein A8 (calgranulin A)
A_51_P419169	0.00982	7.65E-04	11.766302	0.336392	1.2875407	Suv39h2	suppressor of variegation 3-9 homolog 2 (Drosophila)
A_51_P470242	0.00982	7.66E-04	11.765854	0.336245	1.166451	Rasl2-9	RAS-like, family 2, locus 9
A_51_P293853	0.00982	7.67E-04	-11.759859	0.334281	-1.3146768	Gpd1	glycerol-3-phosphate dehydrogenase 1 (soluble)
A_51_P167803	0.00982	7.68E-04	11.754874	0.332646	1.2188673	Pde1b	phosphodiesterase 1B, Ca2+-calmodulin dependent
A_52_P24365	0.00982	7.68E-04	-11.753042	0.332045	-2.4292603	Lrriq3	leucine-rich repeats and IQ motif containing 3
A_51_P177194	0.00982	7.68E-04	-11.75303	0.332041	-0.9050665	Rdh19	retinol dehydrogenase 19
A_52_P747196	0.00982	7.69E-04	11.748818	0.33066	2.6154997
A_51_P203675	0.00982	7.69E-04	11.747776	0.330318	2.1744785	Trem3	triggering receptor expressed on myeloid cells 3
A_51_P389421	0.00982	7.70E-04	-11.742952	0.328734	-1.1279812	Fahd1	fumarylacetoacetate hydrolase domain containing 1
A_51_P155085	0.00982	7.71E-04	11.742221	0.328494	1.16574	Dennd2a	DENN/MADD domain containing 2A
A_52_P144297	0.00982	7.71E-04	11.742171	0.328478	0.9724977	Tspyl3	TSPY-like 3
A_51_P172752	0.00982	7.71E-04	11.739733	0.327677	1.0220695	Gpatch4	G patch domain containing 4
A_52_P567281	0.00982	7.72E-04	-11.737413	0.326915	-2.3727679
A_51_P356512	0.00982	7.72E-04	11.736111	0.326487	1.1879711	Armcx2	armadillo repeat containing, X-linked 2
A_51_P402193	0.00982	7.73E-04	11.732566	0.325323	0.9449444	Map3k1	mitogen-activated protein kinase kinase kinase 1
A_52_P661731	0.00982	7.74E-04	-11.727312	0.323595	-0.9151263	Marc2	mitochondrial amidoxime reducing component 2
A_51_P452768	0.00982	7.75E-04	-11.724305	0.322606	-3.0868754	Cyp4f14	cytochrome P450, family 4, subfamily f, polypeptide 14
A_52_P150903	0.00982	7.77E-04	-11.713724	0.319124	-0.8761783	Tubb6	tubulin, beta 6 class V
A_51_P439299	0.00982	7.77E-04	11.71352	0.319057	1.5810213	Relt	RELT tumor necrosis factor receptor
A_51_P291766	0.00982	7.79E-04	-11.705445	0.316397	-1.2971141	Olfr521	olfactory receptor 521
A_52_P331215	0.00982	7.79E-04	-11.703355	0.315709	-1.0160136	Tlcd1	TLC domain containing 1
A_52_P193785	0.00982	7.79E-04	11.702643	0.315474	1.5643909	Sash1	SAM and SH3 domain containing 1
A_51_P461665	0.00982	7.79E-04	-11.701696	0.315162	-2.9061134	Cxcl9	chemokine (C-X-C motif) ligand 9
A_51_P140211	0.00982	7.80E-04	-11.700673	0.314824	-1.3362298	Ndufv3	NADH dehydrogenase (ubiquinone) flavoprotein 3
A_51_P467699	0.00982	7.81E-04	-11.693814	0.312563	-2.4217096
A_52_P622230	0.00982	7.82E-04	-11.689198	0.31104	-1.0608692	Gm4890	predicted gene 4890
A_51_P356762	0.00982	7.82E-04	11.688621	0.310849	2.2719922	Mcm4	minichromosome maintenance complex component 4
A_52_P947137	0.00982	7.83E-04	11.685524	0.309827	1.810539
A_51_P298991	0.00982	7.83E-04	11.684532	0.309499	1.0038345
A_51_P462533	0.00982	7.84E-04	-11.680284	0.308096	-1.2754083	Syt7	synaptotagmin VII
A_51_P359315	0.00982	7.86E-04	-11.673993	0.306018	-1.8846302	Apobec2	apolipoprotein B mRNA editing enzyme, catalytic polypeptide 2
A_52_P225466	0.00982	7.86E-04	-11.672377	0.305483	-0.9488835	Tmem219	transmembrane protein 219
A_52_P698715	0.00982	7.87E-04	-11.665995	0.303373	-1.5518923	Lhx1os	LIM homeobox 1, opposite strand
A_51_P174921	0.00982	7.88E-04	-11.663169	0.302438	-1.5178566	Lrp2	low density lipoprotein receptor-related protein 2
A_52_P527625	0.00982	7.88E-04	11.662962	0.30237	0.9764857	Colec12	collectin sub-family member 12
A_51_P327491	0.00982	7.88E-04	-11.66254	0.30223	-3.4606971	Apoa4	apolipoprotein A-IV
A_52_P436643	0.00982	7.89E-04	-11.660032	0.3014	-1.170826	Asah2	N-acylsphingosine amidohydrolase 2
A_51_P491504	0.00982	7.89E-04	-11.658759	0.300979	-0.9608459	Aldh5a1	aldhehyde dehydrogenase family 5, subfamily A1
A_51_P503671	0.00982	7.90E-04	-11.6546	0.299602	-1.1205237	Syt13	synaptotagmin XIII
A_52_P49096	0.00982	7.91E-04	11.650642	0.298291	1.0089927	Rbms2	RNA binding motif, single stranded interacting protein 2
A_51_P507290	0.00982	7.91E-04	11.647278	0.297176	1.7509975	Klf5	Kruppel-like factor 5
A_51_P136542	0.00982	7.92E-04	11.645166	0.296476	1.7260118	Bcl3	B cell leukemia/lymphoma 3
A_52_P456640	0.00982	7.92E-04	11.643284	0.295852	2.3161856	Fgr	FGR proto-oncogene, Src family tyrosine kinase
A_52_P92585	0.00982	7.92E-04	11.642795	0.29569	0.9164267
A_52_P677074	0.00982	7.93E-04	-11.638685	0.294328	-1.5525885
A_52_P594107	0.00982	7.94E-04	11.636946	0.293751	0.8916292
A_51_P225592	0.00982	7.95E-04	11.63361	0.292644	2.1167998	Tpm4	tropomyosin 4
A_52_P39418	0.00982	7.95E-04	-11.632931	0.292419	-1.0342498	Ccpg1	cell cycle progression 1
A_51_P205215	0.00982	7.95E-04	11.632426	0.292251	1.3844159	Klhl30	kelch-like 30
A_52_P160279	0.00982	7.96E-04	-11.629048	0.29113	-1.255351	Ahcyl2	S-adenosylhomocysteine hydrolase-like 2
A_51_P408910	0.00982	7.96E-04	11.627494	0.290614	1.963448	Cacng2	calcium channel, voltage-dependent, gamma subunit 2
A_51_P502225	0.00982	7.96E-04	-11.624935	0.289764	-1.606008	Slc22a4	solute carrier family 22 (organic cation transporter), member 4
A_51_P146760	0.00982	7.97E-04	11.622429	0.288932	1.1522984	Pcdhb20	protocadherin beta 20
A_51_P151038	0.00982	7.98E-04	-11.616596	0.286993	-0.8914957	Pmpcb	peptidase (mitochondrial processing) beta
A_52_P92312	0.00982	7.99E-04	-11.615544	0.286644	-2.4120092	Ccdc169	coiled-coil domain containing 169
A_51_P287587	0.00982	7.99E-04	-11.614515	0.286302	-1.2992951	Zc3h6	zinc finger CCCH type containing 6
A_51_P483351	0.00982	7.99E-04	11.614152	0.286181	1.1652407	Lix1l	Lix1-like
A_52_P340136	0.00982	7.99E-04	-11.61345	0.285948	-1.5316062	Cyp4a10	cytochrome P450, family 4, subfamily a, polypeptide 10
A_51_P462422	0.00982	8.00E-04	-11.611609	0.285336	-0.9875367	Gjb1	gap junction protein, beta 1
A_51_P339154	0.00982	8.00E-04	-11.611152	0.285184	-0.938025	BC025446	cDNA sequence BC025446
A_52_P3276	0.00982	8.00E-04	11.608569	0.284325	5.497065	Medag	mesenteric estrogen dependent adipogenesis
A_51_P448632	0.00982	8.00E-04	-11.607888	0.284098	-1.018919	Tmem116	transmembrane protein 116
A_52_P622600	0.00982	8.01E-04	-11.604339	0.282917	-1.6535885	3010026O09Rik	RIKEN cDNA 3010026O09 gene
A_52_P67643	0.00982	8.01E-04	-11.602875	0.28243	-1.5500436	Mtor	mechanistic target of rapamycin (serine/threonine kinase)
A_51_P257898	0.00982	8.02E-04	11.601808	0.282075	1.0165434	Impdh2	inosine 5'-phosphate dehydrogenase 2
A_51_P349912	0.00982	8.03E-04	11.595947	0.280124	1.1010742	Fmn1	formin 1
A_51_P315754	0.00982	8.03E-04	11.595679	0.280034	0.8837204	Dis3	DIS3 homolog, exosome endoribonuclease and 3'-5' exoribonuclease
A_52_P479001	0.00982	8.05E-04	11.585551	0.27666	1.2183819	Ddx58	DEAD (Asp-Glu-Ala-Asp) box polypeptide 58
A_52_P634250	0.00982	8.06E-04	-11.583656	0.276028	-1.0699677	Lgals4	lectin, galactose binding, soluble 4
A_52_P401334	0.00982	8.06E-04	11.581293	0.27524	6.8187641
A_51_P103975	0.00982	8.07E-04	-11.580297	0.274908	-1.2431483	Mpc2	mitochondrial pyruvate carrier 2
A_52_P1197913	0.00982	8.08E-04	11.575451	0.273291	1.1693549	Gadd45b	growth arrest and DNA-damage-inducible 45 beta
A_52_P413756	0.00982	8.08E-04	11.575335	0.273252	0.978138	Pi16	peptidase inhibitor 16
A_52_P602669	0.00982	8.08E-04	11.574909	0.27311	2.0868387	Serpinb6d	serine (or cysteine) peptidase inhibitor, clade B, member 6d
A_51_P177118	0.00982	8.10E-04	-11.566501	0.270303	-0.9995623	Utp18	UTP18 small subunit processome component
A_51_P288026	0.00982	8.11E-04	11.562659	0.26902	1.0624957	Haus6	HAUS augmin-like complex, subunit 6
A_52_P638513	0.00982	8.11E-04	-11.561972	0.26879	-1.0395493	Zbtb11os1	zinc finger and BTB domain containing 11, opposite strand 1
A_52_P537376	0.00982	8.11E-04	11.560166	0.268186	1.0353637	Garnl3	GTPase activating RANGAP domain-like 3
A_52_P533731	0.00982	8.13E-04	-11.551788	0.265385	-1.0630825
A_52_P134083	0.00982	8.13E-04	-11.55127	0.265212	-1.2200584	Cyhr1	cysteine and histidine rich 1
A_52_P507169	0.00982	8.15E-04	-11.5436	0.262645	-1.024981	2810449D17Rik	RIKEN cDNA 2810449D17 gene
A_52_P385801	0.00982	8.15E-04	11.543443	0.262593	2.4912024	Spock2	sparc/osteonectin, cwcv and kazal-like domains proteoglycan 2
A_51_P469724	0.00982	8.16E-04	-11.538331	0.260881	-0.9704013	Vmn1r46	vomeronasal 1 receptor 46
A_52_P597448	0.00982	8.19E-04	-11.528355	0.257539	-2.9388959	Qk	quaking
A_52_P172704	0.00982	8.21E-04	11.52	0.254737	1.4918404	E030011O05Rik	RIKEN cDNA E030011O05 gene
A_52_P1131540	0.00982	8.21E-04	11.517971	0.254056	1.1330957
A_51_P295967	0.00982	8.21E-04	-11.516781	0.253656	-1.9252147	Proc	protein C
A_51_P473533	0.00982	8.22E-04	-11.514902	0.253026	-1.5087991	Gm4737	predicted gene 4737
A_52_P46085	0.00982	8.22E-04	11.512744	0.252301	2.1564932	Mvp	major vault protein
A_51_P261059	0.00982	8.23E-04	11.510826	0.251657	1.311198	Cpne2	copine II
A_52_P402175	0.00982	8.23E-04	-11.510822	0.251656	-0.8561678	Ppm1b	protein phosphatase 1B, magnesium dependent, beta isoform
A_52_P106929	0.00982	8.23E-04	-11.50909	0.251074	-0.8927989	Atp5f1	ATP synthase, H+ transporting, mitochondrial F0 complex, subunit B1
A_51_P464387	0.00982	8.23E-04	11.5083	0.250809	1.8590112	Hspb8	heat shock protein 8
A_52_P662919	0.00982	8.24E-04	-11.503513	0.2492	-1.5608578
A_51_P473528	0.00982	8.26E-04	-11.498097	0.24738	-1.4456048	Ahcy	S-adenosylhomocysteine hydrolase
A_51_P497152	0.00982	8.27E-04	-11.492194	0.245395	-1.0341258	Fgf9	fibroblast growth factor 9
A_52_P442126	0.00982	8.27E-04	-11.491414	0.245132	-2.6622426	Gpr179	G protein-coupled receptor 179
A_52_P486279	0.00982	8.29E-04	11.484327	0.242747	3.5608625	Popdc3	popeye domain containing 3
A_52_P209383	0.00982	8.29E-04	11.483416	0.24244	1.4505053
A_51_P269549	0.00982	8.30E-04	11.479942	0.24127	4.1871127	Trem2	triggering receptor expressed on myeloid cells 2
A_51_P272123	0.00982	8.31E-04	-11.477433	0.240425	-0.9822826	Ndufa10	NADH dehydrogenase (ubiquinone) 1 alpha subcomplex 10
A_51_P394802	0.00982	8.31E-04	11.477363	0.240402	2.4779667	Fam111a	family with sequence similarity 111, member A
A_52_P551526	0.00982	8.33E-04	11.466628	0.236783	0.9935827
A_51_P260889	0.00982	8.33E-04	-11.466368	0.236695	-1.0511723	Cd3g	CD3 antigen, gamma polypeptide
A_51_P353703	0.00982	8.34E-04	11.46147	0.235043	1.2066788	Frk	fyn-related kinase
A_52_P707673	0.00982	8.35E-04	11.461004	0.234885	0.9956191
A_52_P463373	0.00982	8.38E-04	11.445677	0.229709	1.2143552	Cd37	CD37 antigen
A_51_P386670	0.00982	8.38E-04	11.444733	0.22939	1.0797467	Dse	dermatan sulfate epimerase
A_51_P328944	0.00982	8.39E-04	-11.443362	0.228927	-0.8981209
A_52_P8227	0.00982	8.40E-04	-11.436394	0.22657	-1.7320771	Lypla1	lysophospholipase 1
A_52_P341733	0.00982	8.42E-04	-11.431693	0.22498	-0.9350038	C130013H08Rik	RIKEN cDNA C130013H08 gene
A_51_P308362	0.00982	8.42E-04	-11.43105	0.224762	-0.9051795	Ugt1a6b	UDP glucuronosyltransferase 1 family, polypeptide A6B
A_51_P262228	0.00982	8.42E-04	-11.430834	0.224689	-1.1033344	Ggact	gamma-glutamylamine cyclotransferase
A_51_P142604	0.00982	8.43E-04	11.425308	0.222818	2.0240345	Nfam1	Nfat activating molecule with ITAM motif 1
A_51_P225209	0.00982	8.44E-04	11.421802	0.221631	0.84339	Nipsnap3b	nipsnap homolog 3B (C. elegans)
A_51_P268439	0.00982	8.46E-04	11.413285	0.218744	1.4572787	Mcam	melanoma cell adhesion molecule
A_52_P460929	0.00982	8.47E-04	11.410428	0.217776	1.0142259	BC048507	cDNA sequence BC048507
A_52_P143357	0.00982	8.48E-04	-11.405502	0.216105	-2.2751217
A_51_P435198	0.00982	8.51E-04	-11.392996	0.211859	-1.4755969	Cryz	crystallin, zeta
A_52_P276348	0.00982	8.52E-04	11.387261	0.20991	2.337728	Adh6a	alcohol dehydrogenase 6A (class V)
A_52_P75034	0.00982	8.53E-04	11.384954	0.209126	1.1975119	9930012K11Rik	RIKEN cDNA 9930012K11 gene
A_51_P408382	0.00982	8.53E-04	11.383949	0.208784	1.1759191	Itgb4	integrin beta 4
A_52_P231893	0.00982	8.53E-04	11.383661	0.208686	1.0124421	Ift140	intraflagellar transport 140
A_52_P316474	0.00982	8.54E-04	11.380122	0.207483	1.3097618	St3gal4	ST3 beta-galactoside alpha-2,3-sialyltransferase 4
A_51_P179565	0.00982	8.55E-04	11.378225	0.206837	1.0144491	2010204K13Rik	RIKEN cDNA 2010204K13 gene
A_52_P495031	0.00982	8.57E-04	11.367456	0.203172	0.8687596	9130401M01Rik	RIKEN cDNA 9130401M01 gene
A_51_P405227	0.00982	8.58E-04	11.364325	0.202105	1.0112701	Nradd	neurotrophin receptor associated death domain
A_51_P217273	0.00982	8.60E-04	-11.358167	0.200006	-1.822098	4933429H19Rik	RIKEN cDNA 4933429H19 gene
A_51_P334685	0.00982	8.60E-04	11.357836	0.199894	1.4546781	Esyt1	extended synaptotagmin-like protein 1
A_51_P314019	0.00982	8.60E-04	11.357558	0.199799	1.0213838	Banf1	barrier to autointegration factor 1
A_51_P116813	0.00982	8.60E-04	-11.356582	0.199466	-0.8935027	Cyp17a1	cytochrome P450, family 17, subfamily a, polypeptide 1
A_52_P518160	0.00982	8.60E-04	-11.354831	0.198869	-1.5341734	Galns	galactosamine (N-acetyl)-6-sulfate sulfatase
A_51_P147034	0.00982	8.61E-04	-11.353708	0.198486	-1.702095	Ica1l	islet cell autoantigen 1-like
A_51_P520456	0.00982	8.63E-04	11.346514	0.196032	2.1228918	Pdpn	podoplanin
A_52_P73126	0.00982	8.63E-04	11.345459	0.195672	0.9693944	Epb42	erythrocyte membrane protein band 4.2
A_51_P461716	0.00982	8.63E-04	11.345184	0.195578	1.0086343	G2e3	G2/M-phase specific E3 ubiquitin ligase
A_51_P251256	0.00982	8.63E-04	11.344477	0.195337	1.2697258	Slc12a4	solute carrier family 12, member 4
A_51_P282523	0.00982	8.65E-04	11.338608	0.193333	0.9070244	Adgra2	adhesion G protein-coupled receptor A2
A_51_P458852	0.00982	8.66E-04	-11.333463	0.191575	-1.3768573
A_52_P651998	0.00982	8.67E-04	11.329443	0.190201	0.8376021	Minpp1	multiple inositol polyphosphate histidine phosphatase 1
A_52_P748854	0.00982	8.67E-04	-11.329021	0.190057	-2.1028085	H1fx	H1 histone family, member X
A_52_P184594	0.00982	8.69E-04	-11.321035	0.187326	-1.0792048	Slc2a9	solute carrier family 2 (facilitated glucose transporter), member 9
A_51_P123676	0.00982	8.69E-04	11.320054	0.18699	1.1215644	Synpo	synaptopodin
A_52_P674489	0.00982	8.70E-04	-11.316989	0.185941	-0.8352981	Atp5a1	ATP synthase, H+ transporting, mitochondrial F1 complex, alpha subunit 1
A_51_P324351	0.00982	8.70E-04	11.316644	0.185823	4.0109374	Mfi2	antigen p97 (melanoma associated) identified by monoclonal antibodies 133.2 and 96.5
A_51_P430462	0.00982	8.71E-04	11.314195	0.184984	0.9601924	Alox8	arachidonate 8-lipoxygenase
GE_BrightCorner	0.00982	8.71E-04	-11.31187	0.184188	-2.2654309
A_52_P614598	0.00982	8.73E-04	11.304976	0.181827	1.7705762	4930572P05Rik	RIKEN cDNA 4930572P05 gene
A_52_P1180449	0.00982	8.74E-04	11.302447	0.18096	1.1482356	Rtn4	reticulon 4
A_52_P297032	0.00982	8.74E-04	11.301833	0.18075	1.7359314	Srxn1	sulfiredoxin 1 homolog (S. cerevisiae)
A_52_P363013	0.00982	8.75E-04	-11.298073	0.17946	-1.5741882	Lrrc31	leucine rich repeat containing 31
A_52_P468023	0.00982	8.75E-04	-11.29781	0.17937	-1.314115	Aldob	aldolase B, fructose-bisphosphate
A_52_P476635	0.00982	8.75E-04	-11.297598	0.179297	-1.5148733	Olfr373	olfactory receptor 373
A_51_P484030	0.00982	8.76E-04	11.294045	0.178079	1.4884825	Limk1	LIM-domain containing, protein kinase
A_52_P394395	0.00982	8.77E-04	-11.290161	0.176746	-0.8726606	Abcd3	ATP-binding cassette, sub-family D (ALD), member 3
A_52_P566681	0.00982	8.77E-04	-11.289602	0.176554	-2.4302067	Gpm6a	glycoprotein m6a
A_51_P130841	0.00982	8.77E-04	11.289185	0.176411	2.65816	Srgap1	SLIT-ROBO Rho GTPase activating protein 1
A_51_P184928	0.00982	8.78E-04	11.286049	0.175335	1.319056
A_52_P659448	0.00982	8.78E-04	-11.285237	0.175056	-2.3762814
A_52_P269158	0.00982	8.79E-04	11.281347	0.17372	1.2342763	Pid1	phosphotyrosine interaction domain containing 1
A_52_P35217	0.00982	8.80E-04	11.277896	0.172534	1.00035	Btg2	B cell translocation gene 2, anti-proliferative
A_52_P592835	0.00982	8.80E-04	11.277499	0.172398	1.1007655	Gucy1b3	guanylate cyclase 1, soluble, beta 3
A_51_P116245	0.00982	8.81E-04	11.272688	0.170744	1.277951	Styk1	serine/threonine/tyrosine kinase 1
A_52_P94482	0.00982	8.82E-04	-11.269771	0.169742	-1.0533092	Ttyh1	tweety family member 1
A_51_P299062	0.00982	8.82E-04	11.269585	0.169678	1.3072712	Kel	Kell blood group
A_51_P354857	0.00982	8.83E-04	11.266462	0.168604	1.7161658	Bnipl	BCL2/adenovirus E1B 19kD interacting protein like
A_52_P661606	0.00982	8.83E-04	11.265391	0.168235	2.3193402	Phgdh	3-phosphoglycerate dehydrogenase
A_51_P433237	0.00982	8.84E-04	11.261295	0.166826	1.9598226	Cdh3	cadherin 3
A_51_P114826	0.00982	8.84E-04	-11.260305	0.166485	-1.2024298	Cdh13	cadherin 13
A_51_P497280	0.00982	8.85E-04	11.25724	0.16543	1.0413323	Dbndd1	dysbindin (dystrobrevin binding protein 1) domain containing 1
A_52_P287992	0.00982	8.86E-04	-11.254632	0.164532	-0.9406281	Tbcel	tubulin folding cofactor E-like
A_52_P626101	0.00982	8.87E-04	-11.251329	0.163394	-0.9673009	Letm2	leucine zipper-EF-hand containing transmembrane protein 2
A_52_P278549	0.00982	8.87E-04	11.249224	0.162669	1.6696853	Myc	myelocytomatosis oncogene
A_51_P413866	0.00982	8.88E-04	-11.247051	0.16192	-1.3267917	Cfb	complement factor B
A_51_P491635	0.00982	8.90E-04	11.239963	0.159476	0.9316583	Ly6g6e	lymphocyte antigen 6 complex, locus G6E
A_52_P329851	0.00982	8.92E-04	-11.231036	0.156396	-0.9948001	Ctbs	chitobiase, di-N-acetyl-
A_52_P531651	0.00982	8.92E-04	11.230271	0.156132	1.2869246	Parvg	parvin, gamma
A_51_P468415	0.00982	8.94E-04	-11.2231	0.153655	-1.1649284	Arsb	arylsulfatase B
A_51_P102911	0.00982	8.95E-04	11.221251	0.153016	1.4827051	Hoxa11	homeobox A11
A_52_P130490	0.00982	8.96E-04	11.21659	0.151406	2.1036357	Hist1h2ao	histone cluster 1, H2ao
A_51_P233928	0.00982	8.97E-04	11.21317	0.150223	1.6681642	B4galnt1	beta-1,4-N-acetyl-galactosaminyl transferase 1
A_52_P715292	0.00982	8.97E-04	11.210047	0.149143	1.0340107
A_51_P167292	0.00982	8.99E-04	11.202782	0.146629	7.6334433	Chil3	chitinase-like 3
A_51_P341177	0.00982	8.99E-04	11.202678	0.146593	0.9222593	Ddah2	dimethylarginine dimethylaminohydrolase 2
A_51_P280918	0.00982	9.00E-04	-11.201603	0.146221	-1.0800209	Itfg1	integrin alpha FG-GAP repeat containing 1
A_51_P280492	0.00982	9.00E-04	-11.200378	0.145797	-0.9295669	Ndufa9	NADH dehydrogenase (ubiquinone) 1 alpha subcomplex, 9
A_52_P337427	0.00982	9.01E-04	-11.196706	0.144525	-1.3698764	Izumo4	IZUMO family member 4
A_51_P498152	0.00982	9.01E-04	-11.19498	0.143927	-1.2918949	Sat2	spermidine/spermine N1-acetyl transferase 2
A_51_P128491	0.00982	9.02E-04	-11.194503	0.143762	-1.3375416	Tcn2	transcobalamin 2
A_51_P191331	0.00982	9.02E-04	11.194089	0.143618	0.854352	Sipa1	signal-induced proliferation associated gene 1
A_52_P523445	0.00982	9.02E-04	-11.193833	0.14353	-1.0591192	Cdhr5	cadherin-related family member 5
A_52_P557911	0.00982	9.02E-04	-11.192856	0.143191	-1.1659429	Sox21	SRY (sex determining region Y)-box 21
A_52_P183524	0.00982	9.02E-04	-11.192412	0.143037	-1.8943043	Tmem86b	transmembrane protein 86B
A_51_P182131	0.00982	9.03E-04	11.190948	0.14253	3.2802706	5330417C22Rik	RIKEN cDNA 5330417C22 gene
A_52_P594656	0.00982	9.04E-04	11.186603	0.141024	2.1135914
A_51_P517680	0.00982	9.04E-04	11.184809	0.140402	1.783227	Fntb	farnesyltransferase, CAAX box, beta
A_51_P367550	0.00982	9.04E-04	-11.184594	0.140327	-1.1737444	Prr30	proline rich 30
A_51_P165330	0.00982	9.04E-04	11.184054	0.14014	0.9371085	Mrpl33	mitochondrial ribosomal protein L33
A_52_P314705	0.00982	9.06E-04	11.178416	0.138184	4.0648722	Uhrf1	ubiquitin-like, containing PHD and RING finger domains, 1
A_51_P270733	0.00982	9.07E-04	-11.172867	0.136258	-0.8577786	Syngr1	synaptogyrin 1
A_52_P310530	0.00982	9.07E-04	11.172322	0.136068	1.3472204	Rbfox2	RNA binding protein, fox-1 homolog (C. elegans) 2
A_52_P441340	0.00982	9.08E-04	11.17084	0.135554	1.003988
A_51_P312485	0.00982	9.08E-04	11.169368	0.135043	5.2692463	Fpr1	formyl peptide receptor 1
A_51_P317225	0.00982	9.09E-04	11.165386	0.133659	1.016989	Cmtm2a	CKLF-like MARVEL transmembrane domain containing 2A
A_51_P464530	0.00982	9.09E-04	11.16524	0.133609	1.0699429	Sept5	septin 5
A_52_P430194	0.00982	9.12E-04	11.153923	0.129674	1.4160848	Smox	spermine oxidase
A_52_P479051	0.00982	9.13E-04	-11.1519	0.12897	-0.9811373	Krtap6-1	keratin associated protein 6-1
A_51_P364339	0.00982	9.13E-04	-11.151122	0.1287	-1.0015526	Ndufv1	NADH dehydrogenase (ubiquinone) flavoprotein 1
A_51_P157677	0.00982	9.13E-04	11.150161	0.128365	0.8768322	Pdlim3	PDZ and LIM domain 3
A_52_P599317	0.00982	9.14E-04	-11.148576	0.127814	-1.4321937	Hs6st2	heparan sulfate 6-O-sulfotransferase 2
A_52_P357469	0.00982	9.15E-04	11.14598	0.12691	1.263773	Frk	fyn-related kinase
A_51_P245038	0.00982	9.15E-04	-11.144964	0.126556	-1.3211737	Krt88	keratin 88
A_51_P108853	0.00982	9.15E-04	-11.144574	0.12642	-1.2554536	Lyplal1	lysophospholipase-like 1
A_51_P150480	0.00982	9.16E-04	11.141677	0.125412	0.9413595	Myl12a	myosin, light chain 12A, regulatory, non-sarcomeric
A_51_P227594	0.00982	9.16E-04	-11.141244	0.125261	-5.2264428	Vmn1r27	vomeronasal 1 receptor 27
A_51_P281844	0.00982	9.17E-04	11.137742	0.124041	0.9040017	Myef2	myelin basic protein expression factor 2, repressor
A_52_P35064	0.00982	9.17E-04	-11.137502	0.123957	-1.1744032	Tm7sf2	transmembrane 7 superfamily member 2
A_51_P347862	0.00982	9.17E-04	11.137034	0.123794	1.5993581	Actn1	actinin, alpha 1
A_51_P130447	0.00982	9.17E-04	-11.136987	0.123778	-0.9004214	C920006O11Rik	RIKEN cDNA C920006O11 gene
A_52_P655803	0.00982	9.17E-04	-11.136653	0.123662	-1.8266596	Chpt1	choline phosphotransferase 1
A_52_P655890	0.00982	9.19E-04	11.131278	0.121788	2.2548175	Wdhd1	WD repeat and HMG-box DNA binding protein 1
A_52_P481988	0.00982	9.19E-04	11.130245	0.121428	1.2672985	Ddr2	discoidin domain receptor family, member 2
A_52_P1037027	0.00982	9.20E-04	-11.126662	0.120178	-1.6096859
A_52_P517447	0.00982	9.20E-04	-11.126647	0.120173	-2.1940279
A_52_P313382	0.00982	9.21E-04	-11.123507	0.119078	-3.0969409	Tfap2e	transcription factor AP-2, epsilon
A_52_P34806	0.00982	9.21E-04	11.123417	0.119046	1.0602741	Kpna3	karyopherin (importin) alpha 3
A_51_P110317	0.00982	9.21E-04	-11.122097	0.118586	-1.6928162	1110019B22Rik	RIKEN cDNA 1110019B22 gene
A_52_P609738	0.00982	9.21E-04	-11.120489	0.118024	-1.1692874	Asic3	acid-sensing (proton-gated) ion channel 3
A_52_P215176	0.00982	9.23E-04	11.116036	0.11647	1.153873	Opn3	opsin 3
A_52_P237357	0.00982	9.23E-04	11.114998	0.116107	2.7020659
A_52_P236160	0.00982	9.23E-04	-11.114599	0.115968	-2.9958873	Rusc1	RUN and SH3 domain containing 1
A_52_P26118	0.00982	9.23E-04	-11.113231	0.11549	-2.455903	Slc12a1	solute carrier family 12, member 1
A_51_P338713	0.00982	9.24E-04	-11.109263	0.114104	-2.4595165	Ass1	argininosuccinate synthetase 1
A_51_P400217	0.00982	9.28E-04	-11.096438	0.10962	-2.1147368	Vpreb1	pre-B lymphocyte gene 1
A_52_P384916	0.00982	9.29E-04	11.092069	0.108091	2.2279372	Nfkbiz	nuclear factor of kappa light polypeptide gene enhancer in B cells inhibitor, zeta
A_52_P12855	0.00982	9.32E-04	-11.081528	0.1044	-1.7942862	Sowaha	sosondowah ankyrin repeat domain family member A
A_52_P371108	0.00982	9.32E-04	11.081184	0.104279	4.7948479	Cdc6	cell division cycle 6
A_52_P353417	0.00982	9.32E-04	-11.080145	0.103915	-1.3015366	Gm2a	GM2 ganglioside activator protein
A_52_P421543	0.00982	9.34E-04	11.074394	0.101899	2.4227846	Cldn23	claudin 23
A_52_P600274	0.00982	9.35E-04	11.07086	0.10066	2.8765645	Trib3	tribbles pseudokinase 3
A_51_P418765	0.00982	9.36E-04	-11.067936	0.099634	-1.4836311	Sephs2	selenophosphate synthetase 2
A_52_P511821	0.00982	9.39E-04	-11.056515	0.095624	-0.9223261	Wdfy1	WD repeat and FYVE domain containing 1
A_51_P453963	0.00982	9.39E-04	-11.056395	0.095582	-1.5473077	Adtrp	androgen dependent TFPI regulating protein
A_51_P293688	0.00982	9.40E-04	11.053423	0.094538	0.9133377	Rab32	RAB32, member RAS oncogene family
A_52_P203301	0.00982	9.41E-04	11.050251	0.093423	7.474387	BC061237	cDNA sequence BC061237
A_52_P321318	0.00982	9.42E-04	-11.046317	0.09204	-0.8547339
A_52_P641195	0.00982	9.42E-04	-11.04426	0.091317	-0.963182	1700029J07Rik	RIKEN cDNA 1700029J07 gene
A_51_P458983	0.00982	9.43E-04	-11.044073	0.091251	-1.248961	Gm5617	predicted gene 5617
A_51_P499979	0.00982	9.43E-04	-11.043905	0.091192	-0.9661984
A_52_P125467	0.00982	9.43E-04	11.043896	0.091189	0.976969	Reep2	receptor accessory protein 2
A_51_P285323	0.00982	9.43E-04	11.041885	0.090482	1.6648448	Bora	bora, aurora kinase A activator
A_51_P278550	0.00982	9.44E-04	-11.039375	0.089599	-0.8498306	Tecr	trans-2,3-enoyl-CoA reductase
A_51_P341379	0.00982	9.46E-04	-11.031858	0.086953	-1.0403337	Acad9	acyl-Coenzyme A dehydrogenase family, member 9
A_51_P109835	0.00982	9.47E-04	-11.026413	0.085034	-0.9681492	Uqcrc1	ubiquinol-cytochrome c reductase core protein 1
A_51_P274163	0.00982	9.48E-04	-11.024758	0.084451	-1.3165383	Clybl	citrate lyase beta like
A_52_P59681	0.00982	9.49E-04	-11.02251	0.083659	-1.4776597	Rida	reactive intermediate imine deaminase A homolog
A_51_P220813	0.00982	9.49E-04	11.021123	0.08317	1.5107327	Gng2	guanine nucleotide binding protein (G protein), gamma 2
A_52_P228171	0.00982	9.49E-04	11.021093	0.08316	1.065841	Ept1	ethanolaminephosphotransferase 1 (CDP-ethanolamine-specific)
A_51_P370975	0.00982	9.49E-04	11.019943	0.082754	0.8134518	Ptp4a1	protein tyrosine phosphatase 4a1
A_52_P148703	0.00982	9.49E-04	11.019488	0.082594	2.3736162
A_52_P315369	0.00982	9.52E-04	11.010815	0.079535	1.0686064	Cyb5r1	cytochrome b5 reductase 1
A_52_P365948	0.00982	9.54E-04	11.004277	0.077227	2.7153919	5033406O09Rik	RIKEN cDNA 5033406O09 gene
A_51_P405766	0.00982	9.54E-04	11.003843	0.077074	1.0947347	Dtymk	deoxythymidylate kinase
A_51_P341041	0.00982	9.54E-04	11.003827	0.077068	3.8498833	Dscc1	DNA replication and sister chromatid cohesion 1
A_51_P505169	0.00982	9.55E-04	10.998165	0.075068	1.2631078	Donson	downstream neighbor of SON
A_51_P481398	0.00982	9.57E-04	10.994187	0.073662	2.843353	Kif11	kinesin family member 11
A_52_P451245	0.00982	9.57E-04	-10.991772	0.072808	-0.850297	Immt	inner membrane protein, mitochondrial
A_52_P475111	0.00982	9.58E-04	10.989888	0.072142	0.9758892	Dsg1a	desmoglein 1 alpha
A_51_P123745	0.00982	9.59E-04	10.984209	0.070133	1.1902046	Spns2	spinster homolog 2
A_52_P72546	0.00982	9.60E-04	-10.981237	0.069081	-1.3462052	Mir99ahg	Mir99a and Mirlet7c-1 host gene (non-protein coding)
A_51_P191375	0.00982	9.61E-04	10.978485	0.068108	1.9664693	Serpinb6a	serine (or cysteine) peptidase inhibitor, clade B, member 6a
A_51_P425334	0.00982	9.61E-04	10.977798	0.067864	8.9267417	1700001F09Rik	RIKEN cDNA 1700001F09 gene
A_52_P393471	0.00982	9.65E-04	10.964871	0.063284	0.8847985	Dock2	dedicator of cyto-kinesis 2
A_52_P1003643	0.00982	9.68E-04	-10.953526	0.05926	-2.0521786	BC017643	cDNA sequence BC017643
A_51_P451767	0.00982	9.68E-04	-10.952963	0.05906	-2.5168833
A_52_P1013432	0.00982	9.69E-04	-10.950062	0.05803	-2.8455116
A_52_P408530	0.00982	9.70E-04	10.948496	0.057474	1.0249371	St3gal2	ST3 beta-galactoside alpha-2,3-sialyltransferase 2
A_51_P165435	0.00982	9.70E-04	-10.947849	0.057245	-0.8397956	Cox4i1	cytochrome c oxidase subunit IV isoform 1
A_52_P302544	0.00982	9.70E-04	-10.946369	0.056719	-0.8441968	Col8a2	collagen, type VIII, alpha 2
A_52_P136316	0.00982	9.71E-04	10.945062	0.056255	1.0252798
A_52_P292693	0.00982	9.71E-04	10.944632	0.056102	1.1241708	Hnrnpdl	heterogeneous nuclear ribonucleoprotein D-like
A_52_P6442	0.00982	9.72E-04	10.94176	0.055082	2.4285071	Pknox2	Pbx/knotted 1 homeobox 2
A_51_P183882	0.00982	9.73E-04	10.938254	0.053835	0.8908236	Tnfsf12	tumor necrosis factor (ligand) superfamily, member 12
A_51_P390508	0.00982	9.74E-04	-10.935652	0.05291	-6.8254429	Mep1b	meprin 1 beta
A_51_P398878	0.00982	9.75E-04	10.931095	0.05129	1.377974	Uck2	uridine-cytidine kinase 2
A_52_P282035	0.00982	9.75E-04	-10.929741	0.050808	-0.8922253	Rnf5	ring finger protein 5
A_51_P435339	0.00982	9.76E-04	-10.926235	0.04956	-1.3374967	Epor	erythropoietin receptor
A_52_P179640	0.00982	9.76E-04	-10.926058	0.049497	-1.1418719	Fuca1	fucosidase, alpha-L- 1, tissue
A_51_P314285	0.00982	9.77E-04	-10.922864	0.04836	-2.0061693	Tmem86a	transmembrane protein 86A
A_52_P483713	0.00982	9.78E-04	10.920467	0.047507	1.85116	Prrx1	paired related homeobox 1
A_52_P1052518	0.00982	9.78E-04	10.919764	0.047257	1.4892597
A_51_P387348	0.00982	9.78E-04	10.918623	0.04685	1.3914218	Adora2a	adenosine A2a receptor
A_52_P1147453	0.00982	9.79E-04	-10.917058	0.046293	-2.2272932	Fmo5	flavin containing monooxygenase 5
A_52_P282713	0.00982	9.80E-04	10.914947	0.045541	1.201484	Frk	fyn-related kinase
A_52_P643172	0.00982	9.80E-04	-10.914443	0.045361	-0.8966298	Aph1c	aph1 homolog C, gamma secretase subunit
A_52_P635078	0.00982	9.80E-04	-10.913073	0.044873	-1.1980233	Lrp4	low density lipoprotein receptor-related protein 4
A_52_P252737	0.00982	9.81E-04	10.910376	0.043912	0.823545	Rangap1	RAN GTPase activating protein 1
A_52_P496956	0.00982	9.81E-04	10.909104	0.043458	4.1308448	Acsbg1	acyl-CoA synthetase bubblegum family member 1
A_52_P231610	0.00982	9.82E-04	10.905085	0.042025	1.0357342	Zc3hav1	zinc finger CCCH type, antiviral 1
A_52_P708886	0.00982	9.83E-04	-10.903598	0.041495	-1.6001539
A_52_P675617	0.00982	9.83E-04	-10.903359	0.041409	-0.9229083	Agbl3	ATP/GTP binding protein-like 3
A_51_P408430	0.00982	9.84E-04	10.900753	0.04048	1.176863	Col24a1	collagen, type XXIV, alpha 1
A_52_P24753	0.00982	9.84E-04	-10.900317	0.040324	-1.4569635	B930025P03Rik	RIKEN cDNA B930025P03 gene
A_52_P171064	0.00982	9.84E-04	-10.899159	0.039911	-1.1314263	Wnk1	WNK lysine deficient protein kinase 1
A_51_P405956	0.00982	9.85E-04	-10.895408	0.038572	-1.1312237	AI428898	expressed sequence AI428898
A_51_P152826	0.00982	9.86E-04	10.894333	0.038188	0.889874	Golt1b	golgi transport 1B
A_52_P45738	0.00982	9.87E-04	10.890406	0.036786	0.9839439	Trim35	tripartite motif-containing 35
A_51_P133105	0.00982	9.87E-04	-10.890386	0.036778	-1.1892996	8430416G17Rik	RIKEN cDNA 8430416G17 gene
A_51_P151070	0.00982	9.87E-04	-10.888535	0.036117	-1.5987029
A_52_P444815	0.00982	9.88E-04	-10.886063	0.035234	-1.1063576	Epo	erythropoietin
A_52_P483269	0.00982	9.88E-04	10.885367	0.034985	0.8404086	Slc22a15	solute carrier family 22 (organic anion/cation transporter), member 15
A_51_P379618	0.00982	9.88E-04	-10.885173	0.034916	-3.4374494	Aadat	aminoadipate aminotransferase
A_51_P424558	0.00982	9.89E-04	-10.884664	0.034734	-0.8625908	Zfp93	zinc finger protein 93
A_52_P407068	0.00982	9.89E-04	-10.883793	0.034422	-0.9613681	Slc5a2	solute carrier family 5 (sodium/glucose cotransporter), member 2
A_51_P396325	0.00982	9.90E-04	-10.880015	0.033072	-1.1369617	Syn2	synapsin II
A_51_P190863	0.00982	9.90E-04	10.878367	0.032483	0.9203248	Fzd3	frizzled class receptor 3
A_52_P276397	0.00982	9.90E-04	-10.878245	0.032439	-0.8635659	Rab3a	RAB3A, member RAS oncogene family
A_51_P433172	0.00982	9.92E-04	-10.872715	0.030461	-0.8333564	Tmem59	transmembrane protein 59
A_52_P327993	0.00982	9.95E-04	-10.864026	0.02735	-0.8107414	Rab9b	RAB9B, member RAS oncogene family
A_51_P309854	0.00982	9.95E-04	-10.86279	0.026907	-1.2893536	Kcnn2	potassium intermediate/small conductance calcium-activated channel, subfamily N, member 2
A_51_P374203	0.00982	9.95E-04	10.862312	0.026736	1.0585051	Cxcl16	chemokine (C-X-C motif) ligand 16
A_52_P578732	0.00982	9.96E-04	10.858603	0.025407	2.558795	Ccr5	chemokine (C-C motif) receptor 5
A_51_P358445	0.00982	9.97E-04	-10.85756	0.025033	-2.422649	Dnase1	deoxyribonuclease I
A_52_P700056	0.00982	9.98E-04	10.85268	0.023284	2.0577101	Wfdc17	WAP four-disulfide core domain 17
A_51_P459465	0.00982	9.98E-04	-10.851546	0.022877	-1.4270692	Kidins220	kinase D-interacting substrate 220
A_51_P382970	0.00982	1.00E-03	10.841266	0.019189	0.8684049	Itga9	integrin alpha 9
A_51_P438657	0.00982	1.00E-03	-10.84039	0.018875	-1.2135105	Ipcef1	interaction protein for cytohesin exchange factors 1
A_51_P518621	0.00982	1.00E-03	10.833698	0.016471	2.9757574	Hist1h3a	histone cluster 1, H3a
A_51_P320481	0.00982	1.01E-03	-10.827014	0.014069	-1.2355461	Mcee	methylmalonyl CoA epimerase
A_52_P452667	0.00982	1.01E-03	-10.825465	0.013512	-0.9624205	Prom2	prominin 2
A_51_P408946	0.00982	1.01E-03	10.821478	0.012079	3.0914973	Ccne1	cyclin E1
A_51_P425573	0.00982	1.01E-03	-10.821466	0.012074	-1.8293459	Cep120	centrosomal protein 120
A_52_P33453	0.00982	1.01E-03	-10.821151	0.011961	-0.9768429
A_52_P899041	0.00982	1.01E-03	10.818126	0.010873	1.5543564	4930429F11Rik	RIKEN cDNA 4930429F11 gene
A_51_P148089	0.00982	1.01E-03	10.817777	0.010747	2.3652496	Efcab5	EF-hand calcium binding domain 5
A_52_P537663	0.00982	1.01E-03	-10.813047	0.009045	-0.8316832	Trp53bp2	transformation related protein 53 binding protein 2
A_51_P367125	0.00982	1.01E-03	10.810148	0.008001	1.6380152	Pold1	polymerase (DNA directed), delta 1, catalytic subunit
A_52_P416575	0.00982	1.01E-03	-10.808335	0.007348	-1.4726577	Trim61	tripartite motif-containing 61
A_52_P469956	0.00982	1.01E-03	-10.801061	0.004727	-1.0517487	Zc3h6	zinc finger CCCH type containing 6
A_52_P259817	0.00982	1.01E-03	-10.798174	0.003686	-3.5456833	Upp2	uridine phosphorylase 2
A_52_P58594	0.00982	1.02E-03	-10.793165	0.00188	-1.8065347
A_51_P432794	0.00982	1.02E-03	10.788894	0.000339	1.029557	Tcaf2	TRPM8 channel-associated factor 2
A_52_P49453	0.00982	1.02E-03	10.787594	-0.000131	1.9350686
A_51_P191743	0.00982	1.02E-03	10.787168	-0.000284	0.9328318	Pcdhb16	protocadherin beta 16
A_52_P283674	0.00982	1.02E-03	10.787081	-0.000316	2.66449	Eif4ebp1	eukaryotic translation initiation factor 4E binding protein 1
A_51_P256759	0.00982	1.02E-03	-10.783103	-0.001752	-0.9582229	Atraid	all-trans retinoic acid induced differentiation factor
A_52_P205118	0.00982	1.02E-03	10.779285	-0.003131	0.9008703	Cinp	cyclin-dependent kinase 2 interacting protein
A_52_P241270	0.00982	1.02E-03	10.778031	-0.003584	6.1422883
A_52_P756169	0.00982	1.02E-03	-10.777984	-0.003601	-1.7118768
A_51_P350048	0.00982	1.02E-03	-10.772454	-0.0056	-1.0881557	Gstt2	glutathione S-transferase, theta 2
A_51_P239994	0.00982	1.02E-03	-10.772256	-0.005671	-0.8003807	Sim1	single-minded homolog 1 (Drosophila)
A_51_P128463	0.00982	1.02E-03	10.769045	-0.006832	1.1953669	Grrp1	glycine/arginine rich protein 1
A_51_P340987	0.00982	1.02E-03	10.765583	-0.008084	1.5904646	Garnl3	GTPase activating RANGAP domain-like 3
A_52_P616229	0.00982	1.03E-03	-10.76139	-0.009602	-1.2201033	Abhd18	abhydrolase domain containing 18
A_52_P582716	0.00982	1.03E-03	-10.761385	-0.009603	-1.5244925	Maats1	MYCBP-associated, testis expressed 1
A_51_P379597	0.00982	1.03E-03	-10.760586	-0.009893	-1.2605362	Ndufs1	NADH dehydrogenase (ubiquinone) Fe-S protein 1
A_52_P305062	0.00982	1.03E-03	-10.756485	-0.011377	-1.1675911	Stk32a	serine/threonine kinase 32A
A_51_P254541	0.00982	1.03E-03	10.755868	-0.0116	0.873239	Bax	BCL2-associated X protein
A_51_P394354	0.00982	1.03E-03	-10.752771	-0.012722	-0.9347792	Fam213a	family with sequence similarity 213, member A
A_52_P419455	0.00982	1.03E-03	10.749933	-0.01375	1.9485783	Adora2b	adenosine A2b receptor
A_52_P100293	0.00982	1.03E-03	-10.742329	-0.016506	-0.8612533	4930526I15Rik	RIKEN cDNA 4930526I15 gene
A_51_P154840	0.00982	1.03E-03	-10.740747	-0.017081	-1.248086	1700080G18Rik	RIKEN cDNA 1700080G18 gene
A_51_P147822	0.00982	1.03E-03	10.738834	-0.017774	0.8116052	Pon2	paraoxonase 2
A_51_P145380	0.00982	1.03E-03	-10.738235	-0.017992	-1.4472613	Zar1	zygote arrest 1
A_51_P128229	0.00982	1.03E-03	10.73435	-0.019401	0.9180646	Hn1l	hematological and neurological expressed 1-like
A_52_P336629	0.00982	1.04E-03	10.732153	-0.020198	1.0610246	Arrb2	arrestin, beta 2
A_52_P275080	0.00982	1.04E-03	10.730305	-0.020869	1.4391
A_52_P494207	0.00982	1.04E-03	-10.729862	-0.02103	-0.8299227	Itpr2	inositol 1,4,5-triphosphate receptor 2
A_51_P433467	0.00982	1.04E-03	10.721245	-0.02416	0.8424754	Evl	Ena-vasodilator stimulated phosphoprotein
A_52_P778774	0.00982	1.04E-03	10.720135	-0.024564	0.9523106
A_51_P466180	0.00982	1.04E-03	-10.719677	-0.02473	-1.1996441	Gm2a	GM2 ganglioside activator protein
A_52_P244682	0.00982	1.04E-03	10.719416	-0.024825	1.8373866	Rab7b	RAB7B, member RAS oncogene family
A_51_P453111	0.00982	1.04E-03	-10.717955	-0.025356	-1.1306715	Hexb	hexosaminidase B
A_52_P680870	0.00982	1.04E-03	10.717813	-0.025408	1.8310342	Ctxn1	cortexin 1
A_52_P103628	0.00982	1.04E-03	10.713748	-0.026886	1.637454
A_51_P128526	0.00982	1.04E-03	10.712996	-0.027159	0.9512849	Ptp4a1	protein tyrosine phosphatase 4a1
A_51_P286946	0.00982	1.04E-03	10.709959	-0.028264	0.9906554	Lhpp	phospholysine phosphohistidine inorganic pyrophosphate phosphatase
A_51_P360508	0.00982	1.04E-03	-10.706625	-0.029477	-0.945023	Tmem143	transmembrane protein 143
A_51_P234359	0.00982	1.04E-03	10.703634	-0.030566	1.3564567	Sct	secretin
A_51_P219064	0.00982	1.05E-03	10.697931	-0.032643	0.9686208	Prmt2	protein arginine N-methyltransferase 2
A_52_P639774	0.00982	1.05E-03	10.697054	-0.032962	0.8212204	Gart	phosphoribosylglycinamide formyltransferase
A_51_P355996	0.00982	1.05E-03	10.694249	-0.033984	2.2640933	Acot5	acyl-CoA thioesterase 5
A_52_P263763	0.00982	1.05E-03	10.688023	-0.036254	1.2784536	Mtap7d3	MAP7 domain containing 3
A_52_P193440	0.00982	1.05E-03	-10.68709	-0.036594	-1.1652617	E130102H24Rik	RIKEN cDNA E130102H24 gene
A_51_P125205	0.00982	1.05E-03	-10.686851	-0.036681	-2.16605	Aqp1	aquaporin 1
A_52_P86417	0.00982	1.05E-03	-10.681762	-0.038537	-0.9273228	Edem1	ER degradation enhancer, mannosidase alpha-like 1
A_52_P108346	0.00982	1.05E-03	10.681468	-0.038645	2.2846269	Myc	myelocytomatosis oncogene
A_51_P346380	0.00982	1.05E-03	-10.679397	-0.0394	-1.2718756	2610029K11Rik	RIKEN cDNA 2610029K11 gene
A_51_P397468	0.00982	1.05E-03	-10.679273	-0.039446	-1.1507216	Rundc3a	RUN domain containing 3A
A_52_P186751	0.00982	1.05E-03	10.677858	-0.039962	7.1532641	BC061237	cDNA sequence BC061237
A_51_P344407	0.00982	1.06E-03	-10.67025	-0.04274	-1.1092591	H2-Ke6	H2-K region expressed gene 6
A_51_P172573	0.00982	1.06E-03	-10.666585	-0.044079	-1.1690721	Sod2	superoxide dismutase 2, mitochondrial
A_51_P263471	0.00982	1.06E-03	10.664046	-0.045007	3.3441512	Clec4n	C-type lectin domain family 4, member n
A_51_P199175	0.00982	1.06E-03	10.664046	-0.045007	1.3879063	2700038G22Rik	RIKEN cDNA 2700038G22 gene
A_52_P21	0.00982	1.06E-03	10.661788	-0.045833	2.2598131	Ttc9	tetratricopeptide repeat domain 9
A_52_P361165	0.00982	1.06E-03	-10.660676	-0.046239	-2.5026531	Ass1	argininosuccinate synthetase 1
A_51_P102421	0.00982	1.06E-03	10.658755	-0.046942	2.551878	Clcf1	cardiotrophin-like cytokine factor 1
A_51_P218292	0.00982	1.06E-03	10.658136	-0.047168	1.214761	Stac	src homology three (SH3) and cysteine rich domain
A_52_P91265	0.00982	1.06E-03	-10.656195	-0.047878	-0.9123106	Abca3	ATP-binding cassette, sub-family A (ABC1), member 3
A_52_P489295	0.00982	1.06E-03	10.654408	-0.048532	1.7230468	Adamts1	a disintegrin-like and metallopeptidase (reprolysin type) with thrombospondin type 1 motif, 1
A_51_P172532	0.00982	1.06E-03	-10.654368	-0.048547	-0.8673057	Nit1	nitrilase 1
A_52_P11817	0.00982	1.06E-03	10.654258	-0.048587	1.7886729	Fn1	fibronectin 1
A_51_P489285	0.00982	1.06E-03	10.651238	-0.049692	2.2498211	Casc5	cancer susceptibility candidate 5
A_51_P380699	0.00982	1.06E-03	-10.648525	-0.050686	-1.1537366	Acsl6	acyl-CoA synthetase long-chain family member 6
A_51_P186622	0.00982	1.06E-03	-10.645516	-0.051787	-1.0893557	E130106K03Rik	RIKEN cDNA E130106K03 gene
A_51_P326499	0.00982	1.06E-03	10.644639	-0.052108	3.5225804	Chek1	checkpoint kinase 1
A_52_P482360	0.00982	1.06E-03	-10.643996	-0.052344	-2.9933796	Syn1	synapsin I
A_51_P109828	0.00982	1.06E-03	-10.643286	-0.052604	-0.8553281	Uqcrc1	ubiquinol-cytochrome c reductase core protein 1
A_51_P305230	0.00982	1.06E-03	-10.641999	-0.053075	-2.0160739	Elavl3	ELAV (embryonic lethal, abnormal vision, Drosophila)-like 3 (Hu antigen C)
A_52_P405655	0.00982	1.06E-03	-10.641692	-0.053188	-1.2759728	Sall3	sal-like 3 (Drosophila)
A_51_P162162	0.00982	1.06E-03	-10.640737	-0.053538	-4.4599175	Inmt	indolethylamine N-methyltransferase
A_51_P138450	0.00982	1.06E-03	10.640467	-0.053637	0.8895974	Gjc1	gap junction protein, gamma 1
A_52_P359591	0.00982	1.07E-03	-10.63992	-0.053837	-1.0104292	Zfp354b	zinc finger protein 354B
A_52_P87757	0.00982	1.07E-03	10.639465	-0.054004	3.4642083	Il24	interleukin 24
A_52_P346803	0.00982	1.07E-03	-10.637738	-0.054637	-0.9967933	Foxred1	FAD-dependent oxidoreductase domain containing 1
A_52_P143287	0.00982	1.07E-03	10.635647	-0.055403	1.1580472	Itgb4	integrin beta 4
A_51_P514857	0.00982	1.07E-03	-10.63538	-0.055501	-1.3344359	Sypl2	synaptophysin-like 2
A_51_P236829	0.00982	1.07E-03	-10.634841	-0.055699	-0.7855072	Zswim7	zinc finger SWIM-type containing 7
A_52_P578956	0.00982	1.07E-03	10.634264	-0.05591	3.5291476	Muc4	mucin 4
A_52_P680735	0.00982	1.07E-03	-10.626611	-0.058717	-0.9626498	Aifm1	apoptosis-inducing factor, mitochondrion-associated 1
A_52_P305683	0.00982	1.07E-03	10.621833	-0.060471	1.8017626	Fam109b	family with sequence similarity 109, member B
A_52_P509744	0.00982	1.07E-03	10.621202	-0.060703	1.0500162	Nup160	nucleoporin 160
A_51_P391616	0.00982	1.07E-03	-10.620853	-0.060831	-3.1588359	Etnppl	ethanolamine phosphate phospholyase
A_51_P319805	0.00982	1.07E-03	-10.61699	-0.06225	-0.8123922	Mrgprg	MAS-related GPR, member G
A_51_P357647	0.00982	1.07E-03	-10.615706	-0.062721	-1.064008	Angptl1	angiopoietin-like 1
A_51_P365704	0.00982	1.07E-03	10.615557	-0.062776	0.9073872	Slc35g3	solute carrier family 35, member G3
A_51_P158734	0.00982	1.07E-03	-10.614528	-0.063154	-3.9444999	Ngb	neuroglobin
A_51_P437176	0.00982	1.07E-03	10.614363	-0.063215	1.2015891	Trim47	tripartite motif-containing 47
A_51_P238722	0.00982	1.07E-03	10.613808	-0.063419	1.3316279	Cd93	CD93 antigen
A_52_P479099	0.00982	1.07E-03	10.6107	-0.064561	0.8344331	Tuba1c	tubulin, alpha 1C
A_51_P112912	0.00982	1.07E-03	10.610648	-0.06458	1.1619649	Rras2	related RAS viral (r-ras) oncogene 2
A_51_P359046	0.00982	1.07E-03	10.610225	-0.064735	1.8721869	Slurp1	secreted Ly6/Plaur domain containing 1
A_52_P141141	0.00982	1.07E-03	-10.609761	-0.064906	-1.2851296	Fggy	FGGY carbohydrate kinase domain containing
A_52_P467389	0.00982	1.07E-03	10.609753	-0.064909	1.6079643	Slc15a3	solute carrier family 15, member 3
A_52_P453972	0.00982	1.08E-03	-10.606358	-0.066157	-0.9691091	B230369F24Rik	RIKEN cDNA B230369F24 gene
A_51_P170178	0.00982	1.08E-03	10.60348	-0.067215	1.0834303	B3gnt8	UDP-GlcNAc:betaGal beta-1,3-N-acetylglucosaminyltransferase 8
A_51_P359018	0.00982	1.08E-03	10.593938	-0.070727	0.8989139	Mapk7	mitogen-activated protein kinase 7
A_51_P175311	0.00982	1.08E-03	10.593533	-0.070876	3.2012167	Gpbar1	G protein-coupled bile acid receptor 1
A_52_P160481	0.00982	1.08E-03	-10.592798	-0.071147	-1.6500406	Ptger3	prostaglandin E receptor 3 (subtype EP3)
A_51_P438820	0.00982	1.08E-03	10.591866	-0.07149	0.8878789	Pycard	PYD and CARD domain containing
A_51_P368496	0.00982	1.08E-03	10.589095	-0.07251	1.0124631	Tmem98	transmembrane protein 98
A_51_P168708	0.00982	1.08E-03	-10.587621	-0.073053	-0.811665	Atp5f1	ATP synthase, H+ transporting, mitochondrial F0 complex, subunit B1
RC4	0.00982	1.08E-03	-10.584988	-0.074024	-0.9024458
A_51_P382708	0.00982	1.08E-03	-10.58051	-0.075674	-0.7869487	Col4a4	collagen, type IV, alpha 4
A_51_P188343	0.00982	1.09E-03	10.576898	-0.077006	0.8715544	Sept7	septin 7
A_51_P124222	0.00982	1.09E-03	-10.57635	-0.077208	-1.0843139	Aqp6	aquaporin 6
DarkCorner	0.00982	1.09E-03	-10.574066	-0.078051	-0.7810907
A_51_P188911	0.00982	1.09E-03	10.572569	-0.078603	0.8041158	Galnt12	UDP-N-acetyl-alpha-D-galactosamine:polypeptide N-acetylgalactosaminyltransferase 12
A_51_P180905	0.00982	1.09E-03	-10.568847	-0.079977	-2.368145	Pcsk6	proprotein convertase subtilisin/kexin type 6
A_51_P279854	0.00982	1.09E-03	-10.568781	-0.080001	-0.8598375	Ndufa11	NADH dehydrogenase (ubiquinone) 1 alpha subcomplex 11
A_52_P940978	0.00982	1.09E-03	10.568616	-0.080062	0.7887507
A_51_P316784	0.00982	1.09E-03	-10.566165	-0.080967	-1.4096048	Gm9963	predicted gene 9963
A_51_P213334	0.00982	1.09E-03	-10.56497	-0.081408	-0.8805814	Hdac11	histone deacetylase 11
A_51_P449675	0.00982	1.09E-03	10.564826	-0.081461	2.0695262	Pgbd1	piggyBac transposable element derived 1
A_51_P441494	0.00982	1.09E-03	10.562384	-0.082363	1.1594405	BC100451	cDNA sequence BC100451
A_52_P262914	0.00982	1.09E-03	10.558574	-0.083771	1.2224336	Zfp593	zinc finger protein 593
A_51_P257175	0.00982	1.09E-03	10.557466	-0.08418	3.1516065	Krt76	keratin 76
A_51_P161410	0.00982	1.09E-03	-10.556235	-0.084635	-2.1148369	Tc2n	tandem C2 domains, nuclear
A_52_P488666	0.00982	1.09E-03	-10.550926	-0.086598	-2.5783548	Susd2	sushi domain containing 2
A_52_P448006	0.00982	1.09E-03	-10.55052	-0.086748	-1.5550776	Nit2	nitrilase family, member 2
A_52_P37477	0.00982	1.09E-03	-10.550109	-0.0869	-1.0832398	4430402I18Rik	RIKEN cDNA 4430402I18 gene
A_52_P644434	0.00982	1.10E-03	-10.54819	-0.08761	-0.796529	Vmn2r84	vomeronasal 2, receptor 84
A_51_P338998	0.00982	1.10E-03	10.54808	-0.087651	1.4813766	Prim2	DNA primase, p58 subunit
A_51_P361951	0.00982	1.10E-03	-10.544793	-0.088867	-1.0834265	Uqcrfs1	ubiquinol-cytochrome c reductase, Rieske iron-sulfur polypeptide 1
A_51_P483118	0.00982	1.10E-03	10.543281	-0.089427	2.6968717	Hmga1	high mobility group AT-hook 1
A_52_P426016	0.00982	1.10E-03	10.541399	-0.090123	1.0215397	Impdh2	inosine 5'-phosphate dehydrogenase 2
A_51_P447866	0.00982	1.10E-03	10.540087	-0.090609	1.3411658	Sash3	SAM and SH3 domain containing 3
A_52_P649296	0.00982	1.10E-03	10.53835	-0.091252	1.77173	Nras	neuroblastoma ras oncogene
A_51_P293489	0.00982	1.10E-03	-10.536726	-0.091853	-0.8087339	Rbm47	RNA binding motif protein 47
A_52_P421947	0.00982	1.10E-03	-10.534761	-0.092581	-0.8293729	Mtss1	metastasis suppressor 1
A_51_P306527	0.00982	1.10E-03	10.534584	-0.092647	1.579876	Ywhah	tyrosine 3-monooxygenase/tryptophan 5-monooxygenase activation protein, eta polypeptide
A_52_P485850	0.00982	1.10E-03	-10.527461	-0.095286	-2.3417578	Mgam	maltase-glucoamylase
A_51_P256246	0.00982	1.10E-03	-10.527435	-0.095296	-1.3854298	Tspan13	tetraspanin 13
A_52_P600474	0.00982	1.10E-03	-10.522692	-0.097055	-0.7796261	Kif17	kinesin family member 17
A_51_P186053	0.00982	1.11E-03	10.520741	-0.097779	0.7922473	Rrp15	ribosomal RNA processing 15 homolog (S. cerevisiae)
A_52_P112017	0.00982	1.11E-03	10.519197	-0.098351	0.8673205	Tspo	translocator protein
A_51_P274992	0.00982	1.11E-03	10.51801	-0.098792	1.0193891	Gar1	GAR1 ribonucleoprotein
A_52_P13815	0.00982	1.11E-03	10.515622	-0.099678	1.43573	Laptm5	lysosomal-associated protein transmembrane 5
A_52_P1163599	0.00982	1.11E-03	-10.514795	-0.099985	-0.8337917
A_51_P206203	0.00982	1.11E-03	10.509693	-0.10188	1.3920853	Mrgprf	MAS-related GPR, member F
A_52_P616356	0.00982	1.11E-03	-10.506983	-0.102886	-0.7935805	Ccr1	chemokine (C-C motif) receptor 1
A_52_P963032	0.00982	1.11E-03	-10.504007	-0.103992	-0.7880688	4930434J06Rik	RIKEN cDNA 4930434J06 gene
A_51_P103261	0.00982	1.11E-03	-10.503922	-0.104024	-1.1661677	Slc17a1	solute carrier family 17 (sodium phosphate), member 1
A_51_P354792	0.00982	1.11E-03	10.50273	-0.104467	1.1933513	Ltc4s	leukotriene C4 synthase
A_52_P299053	0.00982	1.11E-03	-10.500247	-0.105389	-0.9578147	Hacd2	3-hydroxyacyl-CoA dehydratase 2
A_52_P6566	0.00982	1.11E-03	-10.49652	-0.106775	-0.8610499	Lrrc61	leucine rich repeat containing 61
A_52_P867673	0.00982	1.12E-03	-10.491011	-0.108825	-0.7941437
A_51_P267447	0.00982	1.12E-03	10.486708	-0.110426	1.7638542	Adam19	a disintegrin and metallopeptidase domain 19 (meltrin beta)
A_51_P183703	0.00982	1.12E-03	-10.479431	-0.113136	-0.8619142
A_51_P412809	0.00982	1.12E-03	-10.479336	-0.113172	-1.0774965	Dqx1	DEAQ RNA-dependent ATPase
A_52_P469767	0.00982	1.12E-03	-10.478822	-0.113363	-2.07742	Rnf38	ring finger protein 38
A_51_P301277	0.00982	1.12E-03	-10.476122	-0.11437	-0.7847636	Asb14	ankyrin repeat and SOCS box-containing 14
A_51_P314375	0.00982	1.12E-03	-10.476039	-0.1144	-0.9870276	Serpinc1	serine (or cysteine) peptidase inhibitor, clade C (antithrombin), member 1
A_52_P603421	0.00982	1.12E-03	-10.475792	-0.114493	-0.9052963	Ccdc189	coiled-coil domain containing 189
A_52_P395280	0.00982	1.12E-03	-10.475206	-0.114711	-0.7994239	Lrrc55	leucine rich repeat containing 55
A_51_P221308	0.00982	1.12E-03	10.473204	-0.115457	1.4829549
A_51_P196862	0.00982	1.12E-03	-10.467047	-0.117753	-2.0482168	Amdhd1	amidohydrolase domain containing 1
A_51_P469789	0.00982	1.12E-03	10.466692	-0.117886	1.4279864	Agxt	alanine-glyoxylate aminotransferase
A_51_P324072	0.00982	1.12E-03	-10.46569	-0.11826	-1.0065231	6-Mar	membrane-associated ring finger (C3HC4) 6
A_52_P14686	0.00982	1.12E-03	10.464693	-0.118631	3.970622	Dtl	denticleless E3 ubiquitin protein ligase
A_51_P102471	0.00982	1.12E-03	10.464027	-0.11888	1.0521061	Pglyrp2	peptidoglycan recognition protein 2
A_51_P288138	0.00982	1.13E-03	10.46303	-0.119252	5.3776272	Fpr2	formyl peptide receptor 2
A_52_P560146	0.00982	1.13E-03	10.461368	-0.119872	2.7663893
A_51_P209043	0.00982	1.13E-03	-10.460592	-0.120162	-0.7983642
A_52_P10023	0.00982	1.13E-03	-10.457895	-0.121169	-0.7823811	Ube2r2	ubiquitin-conjugating enzyme E2R 2
A_51_P130524	0.00982	1.13E-03	-10.456008	-0.121874	-1.6224802
A_51_P285756	0.00982	1.13E-03	-10.453614	-0.122768	-1.1046739	Cxx1c	CAAX box 1C
A_52_P489838	0.00982	1.13E-03	10.453176	-0.122931	6.0248205
A_51_P213691	0.00982	1.13E-03	-10.450654	-0.123874	-1.3635888	Scnn1a	sodium channel, nonvoltage-gated 1 alpha
A_51_P158418	0.00982	1.13E-03	-10.447943	-0.124887	-1.7058287	A430035B10Rik	RIKEN cDNA A430035B10 gene
A_52_P499907	0.00982	1.13E-03	-10.442969	-0.126747	-1.3262062	Kcnj1	potassium inwardly-rectifying channel, subfamily J, member 1
A_51_P246317	0.00982	1.13E-03	10.44022	-0.127775	2.6865873	Mt2	metallothionein 2
A_52_P860158	0.00982	1.13E-03	-10.438166	-0.128544	-0.7978604	Focad	focadhesin
A_52_P437502	0.00982	1.13E-03	-10.437863	-0.128657	-0.7747483	Rmdn1	regulator of microtubule dynamics 1
A_52_P581435	0.00982	1.13E-03	-10.436626	-0.129119	-0.8264208	Pdha1	pyruvate dehydrogenase E1 alpha 1
A_52_P282430	0.00982	1.14E-03	10.433425	-0.130318	0.8225343	D16Ertd472e	DNA segment, Chr 16, ERATO Doi 472, expressed
A_51_P162853	0.00982	1.14E-03	-10.431483	-0.131045	-0.7956161	Olfr1281	olfactory receptor 1281
A_52_P333071	0.00982	1.14E-03	-10.430933	-0.131251	-0.7950115	Uba6	ubiquitin-like modifier activating enzyme 6
A_51_P393699	0.00982	1.14E-03	10.426813	-0.132794	0.8847885	Hacd1	3-hydroxyacyl-CoA dehydratase 1
A_52_P395492	0.00982	1.14E-03	-10.426613	-0.132869	-3.1165126	Cym	chymosin
A_51_P314111	0.00982	1.14E-03	10.426245	-0.133007	0.7899504	Psip1	PC4 and SFRS1 interacting protein 1
A_52_P285041	0.00982	1.14E-03	10.423737	-0.133946	0.9694328	Gjc1	gap junction protein, gamma 1
A_52_P435016	0.00982	1.14E-03	10.423382	-0.134079	0.8877645	Hdac7	histone deacetylase 7
A_51_P325992	0.00982	1.14E-03	10.423151	-0.134166	0.9823003	Setd4	SET domain containing 4
A_52_P602091	0.00982	1.14E-03	-10.42145	-0.134803	-1.0974016	Csf1r	colony stimulating factor 1 receptor
A_52_P572188	0.00982	1.14E-03	-10.41892	-0.135752	-0.7975216	Atp1a3	ATPase, Na+/K+ transporting, alpha 3 polypeptide
A_51_P150145	0.00982	1.14E-03	-10.418081	-0.136066	-1.0144215
A_51_P430630	0.00982	1.14E-03	-10.417071	-0.136445	-0.7831082	Gpr33	G protein-coupled receptor 33
A_52_P267401	0.00982	1.14E-03	-10.412713	-0.13808	-0.7940423
A_52_P311031	0.00982	1.14E-03	-10.412324	-0.138226	-2.3507151	Gm9757	predicted gene 9757
A_52_P325598	0.00982	1.14E-03	-10.411672	-0.13847	-0.773231	Gm20559	predicted gene, 20559
A_52_P400584	0.00982	1.14E-03	10.411584	-0.138503	0.8903479	Msantd3	Myb/SANT-like DNA-binding domain containing 3
A_51_P157083	0.00982	1.14E-03	-10.411537	-0.138521	-1.1197715	Gas1	growth arrest specific 1
A_52_P770791	0.00982	1.14E-03	-10.40752	-0.140028	-0.7952223
A_52_P1084657	0.00982	1.14E-03	-10.407413	-0.140069	-0.7914469
A_51_P290921	0.00982	1.15E-03	10.406487	-0.140416	1.4641891	Sytl2	synaptotagmin-like 2
A_51_P257122	0.00982	1.15E-03	-10.405783	-0.14068	-0.8045807	4933404O12Rik	RIKEN cDNA 4933404O12 gene
A_51_P453428	0.00982	1.15E-03	-10.404616	-0.141119	-0.9053812	Cdhr5	cadherin-related family member 5
A_51_P262766	0.00982	1.15E-03	-10.403606	-0.141498	-0.9774361	Ccnd1	cyclin D1
A_52_P502357	0.00982	1.15E-03	-10.400334	-0.142727	-0.7811808	C230086J09Rik	RIKEN cDNA C230086J09 gene
A_51_P509499	0.00982	1.15E-03	-10.399814	-0.142922	-0.8049507
A_52_P651226	0.00982	1.15E-03	-10.398695	-0.143343	-0.7953234	Cntn4	contactin 4
A_52_P62986	0.00982	1.15E-03	-10.395139	-0.144679	-4.56534	Synpo	synaptopodin
A_52_P225158	0.00982	1.15E-03	-10.393178	-0.145416	-0.7687034
A_51_P442152	0.00982	1.15E-03	-10.391308	-0.146119	-0.7859488	Itfg1	integrin alpha FG-GAP repeat containing 1
A_51_P340027	0.00982	1.15E-03	10.38855	-0.147156	1.0275893	Pappa	pregnancy-associated plasma protein A
A_51_P109050	0.00982	1.15E-03	10.388062	-0.14734	1.2010341	Paqr4	progestin and adipoQ receptor family member IV
A_52_P651406	0.00982	1.15E-03	-10.388053	-0.147343	-0.801646
A_52_P755197	0.00982	1.15E-03	-10.387527	-0.147541	-0.802423	D430032J08Rik	RIKEN cDNA D430032J08 gene
A_51_P299527	0.00982	1.15E-03	-10.386296	-0.148004	-3.2462961	Slc22a26	solute carrier family 22 (organic cation transporter), member 26
A_52_P593805	0.00982	1.15E-03	-10.386008	-0.148112	-0.8052144	Chl1	cell adhesion molecule L1-like
A_51_P247873	0.00982	1.15E-03	-10.385244	-0.1484	-0.9078527	Ndufb8	NADH dehydrogenase (ubiquinone) 1 beta subcomplex 8
A_51_P257156	0.00982	1.15E-03	-10.385026	-0.148482	-0.8991628	Ddrgk1	DDRGK domain containing 1
A_52_P594036	0.00982	1.15E-03	10.38452	-0.148672	0.8882847
A_52_P585339	0.00982	1.15E-03	-10.383728	-0.14897	-0.7911301	Abca13	ATP-binding cassette, sub-family A (ABC1), member 13
A_52_P638041	0.00982	1.15E-03	-10.380923	-0.150026	-0.8039944
A_51_P104392	0.00982	1.15E-03	10.379857	-0.150427	2.1983423	Rpp25	ribonuclease P/MRP 25 subunit
A_52_P866221	0.00982	1.16E-03	-10.377614	-0.151272	-0.7958386	1700016F12Rik	RIKEN cDNA 1700016F12 gene
A_51_P500718	0.00982	1.16E-03	10.377257	-0.151406	1.2340307	Dck	deoxycytidine kinase
A_51_P411286	0.00982	1.16E-03	-10.377228	-0.151417	-0.788384
A_52_P315719	0.00982	1.16E-03	-10.377012	-0.151498	-0.8717461	Gpr22	G protein-coupled receptor 22
A_52_P778486	0.00982	1.16E-03	-10.3755	-0.152068	-0.7970366	4932412D23Rik	RIKEN cDNA 4932412D23 gene
A_52_P971238	0.00982	1.16E-03	-10.375378	-0.152114	-1.6284342	1700048G13Rik	RIKEN cDNA 1700048G13 gene
A_51_P103659	0.00982	1.16E-03	10.374531	-0.152433	1.602016	Tubb2a	tubulin, beta 2A class IIA
A_51_P419840	0.00982	1.16E-03	-10.37276	-0.1531	-0.8026881
A_52_P637756	0.00982	1.16E-03	-10.369948	-0.154159	-0.7896249	Pknox2	Pbx/knotted 1 homeobox 2
A_51_P311476	0.00982	1.16E-03	10.369273	-0.154414	0.9017167	Rgma	repulsive guidance molecule family member A
RC10	0.00982	1.16E-03	-10.369224	-0.154432	-0.8076555
A_52_P763049	0.00982	1.16E-03	-10.367131	-0.155221	-0.7851498
A_52_P208714	0.00982	1.16E-03	-10.366533	-0.155447	-0.7811139	Tmc2	transmembrane channel-like gene family 2
A_51_P396978	0.00982	1.16E-03	-10.36614	-0.155595	-0.7804887	Kcnip4	Kv channel interacting protein 4
A_52_P672825	0.00982	1.16E-03	-10.365813	-0.155718	-0.7749512	Rad9b	RAD9 checkpoint clamp component B
A_52_P173726	0.00982	1.16E-03	10.365375	-0.155883	1.9068463	Vav1	vav 1 oncogene
A_52_P907553	0.00982	1.16E-03	-10.36482	-0.156092	-0.8012886
A_51_P283876	0.00982	1.16E-03	-10.364195	-0.156328	-1.8743534	Bphl	biphenyl hydrolase-like (serine hydrolase, breast epithelial mucin-associated antigen)
A_51_P222337	0.00982	1.16E-03	-10.361906	-0.157191	-0.7865658	Rspo2	R-spondin 2
A_51_P409616	0.00982	1.16E-03	-10.35919	-0.158216	-0.8020725	Ostf1	osteoclast stimulating factor 1
A_52_P602719	0.00982	1.16E-03	10.358415	-0.158508	1.9622536	Dck	deoxycytidine kinase
A_52_P146865	0.00982	1.16E-03	-10.357305	-0.158927	-1.8274865	Pcdhb11	protocadherin beta 11
A_52_P313861	0.00982	1.16E-03	10.357005	-0.15904	1.1636624	Prdx4	peroxiredoxin 4
A_52_P448749	0.00982	1.16E-03	-10.35643	-0.159257	-2.3714554	Tc2n	tandem C2 domains, nuclear
A_51_P505457	0.00982	1.16E-03	-10.356427	-0.159258	-0.7795794	Olfr284	olfactory receptor 284
A_52_P1196187	0.00982	1.16E-03	10.354271	-0.160072	0.778548
A_52_P49080	0.00982	1.16E-03	-10.354021	-0.160166	-0.7829285	Otx2	orthodenticle homeobox 2
A_51_P159189	0.00982	1.16E-03	-10.353184	-0.160482	-0.7919681	Inhbc	inhibin beta-C
A_52_P225617	0.00982	1.16E-03	-10.352137	-0.160877	-0.8040855	Csrnp3	cysteine-serine-rich nuclear protein 3
A_51_P470432	0.00982	1.17E-03	10.351479	-0.161126	0.8654094	Pdlim4	PDZ and LIM domain 4
A_52_P778709	0.00982	1.17E-03	-10.347382	-0.162673	-0.7828631
A_51_P178887	0.00982	1.17E-03	-10.347178	-0.16275	-1.015796	Mttp	microsomal triglyceride transfer protein
A_51_P140721	0.00982	1.17E-03	10.347143	-0.162763	0.8460259	Chst14	carbohydrate (N-acetylgalactosamine 4-0) sulfotransferase 14
A_51_P468629	0.00982	1.17E-03	-10.345411	-0.163418	-0.7965319
A_51_P414208	0.00982	1.17E-03	-10.34325	-0.164234	-0.7734189	Lce1c	late cornified envelope 1C
A_51_P324814	0.00982	1.17E-03	10.341016	-0.165079	2.0782743	Krt18	keratin 18
A_51_P155458	0.00982	1.17E-03	-10.340219	-0.16538	-1.6644812	Dok7	docking protein 7
A_51_P221753	0.00982	1.17E-03	10.339917	-0.165494	2.1830077	Klk1b9	kallikrein 1-related peptidase b9
A_52_P197046	0.00982	1.17E-03	-10.339821	-0.16553	-0.7766299
A_52_P609024	0.00982	1.17E-03	10.338678	-0.165963	1.4671135	Cenpw	centromere protein W
A_51_P365369	0.00982	1.17E-03	-10.336216	-0.166893	-2.1168869	Reln	reelin
A_51_P477179	0.00982	1.17E-03	-10.335242	-0.167262	-1.4751001	Sirt3	sirtuin 3
[truncated: 39,268 more rows]
