# Supplementary material for: OGG1 aggravates renal ischemia–reperfusion injury by repressing PINK1‐mediated mitophagy
Source: Cell Prolif. 2023 Feb 14;56(8):e13418. doi: 10.1111/cpr.13418 (PMC10392062; doi:10.1111/cpr.13418)
Supplement: Supplementary file 1 — DATA S1. Supporting Information [file CPR-56-e13418-s001.zip › Supplemental datasheet 3/GSE35497-DiffEG.txt]

	logFC	AveExpr	t	P.Value	adj.P.Val	B	Group
Mug2	-2.917046667	10.30716	-21.01189215	4.33E-13	1.05E-08	18.65286212	down
Por	1.09055	10.99164167	13.38753468	4.06E-10	4.92E-06	13.17792451	up
Tspan4	1.004561667	10.43681917	12.29892261	1.41E-09	9.10E-06	12.07506909	up
Nxpe2	-1.431351667	9.027894167	-12.2461514	1.50E-09	9.10E-06	12.01889399	down
Bid	-1.018216667	6.762561667	-11.97159189	2.09E-09	1.01E-05	11.72236655	down
n-R5s71	0.880166667	6.693218333	11.20543127	5.42E-09	2.19E-05	10.8556023	up
1700112E06Rik	-0.950871667	5.939320833	-11.08088035	6.36E-09	2.20E-05	10.70899565	down
Entpd4	-0.69958	9.809226667	-10.86018206	8.47E-09	2.56E-05	10.44514233	down
Caprin1	-1.091433333	10.37696667	-10.51216637	1.34E-08	3.40E-05	10.01823209	down
Tmem254b	-0.697683333	12.46945833	-10.42504016	1.51E-08	3.40E-05	9.909228885	down
Tmem184c	-1.56803	8.193116667	-10.38154758	1.60E-08	3.40E-05	9.854491646	down
Vps39	-0.802315	7.692410833	-10.17342987	2.13E-08	3.40E-05	9.589546124	down
Tab2	-1.071745	9.053840833	-10.15462079	2.18E-08	3.40E-05	9.565352584	down
Gm10002	-1.263021667	3.872009167	-10.14367276	2.22E-08	3.40E-05	9.55125135	down
Clpx	-1.31452	8.573885	-10.1071996	2.33E-08	3.40E-05	9.504171581	down
Pdik1l	-0.689648333	6.0542325	-10.09367688	2.38E-08	3.40E-05	9.486676515	down
Stk4	-0.781693333	7.51552	-10.08914318	2.39E-08	3.40E-05	9.480806195	down
Lats1	-0.735633333	8.371743333	-9.984270296	2.77E-08	3.51E-05	9.3443341	down
Zfp146	-1.160863333	6.29334	-9.983814847	2.77E-08	3.51E-05	9.343738564	down
Ciart	2.529096667	9.180285	9.947156804	2.91E-08	3.51E-05	9.295723825	up
Pde9a	-0.786855	8.3952875	-9.886209497	3.17E-08	3.51E-05	9.215537924	down
Dcun1d4	-0.798011667	8.2471125	-9.857701055	3.30E-08	3.51E-05	9.177876798	down
Stam2	-0.956033333	7.444036667	-9.848087537	3.35E-08	3.51E-05	9.165154679	down
Tnks2	-1.038546667	8.176273333	-9.80303321	3.57E-08	3.51E-05	9.10538233	down
Fermt2	-1.456741667	9.277030833	-9.790865477	3.63E-08	3.51E-05	9.089197409	down
Abcb11	-0.977616667	10.78164167	-9.651792561	4.42E-08	3.93E-05	8.902922586	down
Papola	-0.976076667	9.695906667	-9.636735308	4.52E-08	3.93E-05	8.882612069	down
Ceacam1	-1.109686667	10.60720667	-9.628923024	4.57E-08	3.93E-05	8.872063139	down
Aftph	-1.083173333	8.041686667	-9.596831505	4.79E-08	3.93E-05	8.828650606	down
Clint1	-0.746666667	9.545861667	-9.563728265	5.02E-08	3.93E-05	8.783735406	down
Dnajc3	-1.247078333	9.5863225	-9.561198117	5.04E-08	3.93E-05	8.780296834	down
Med13	-1.060193333	8.179863333	-9.493645294	5.55E-08	4.20E-05	8.688194179	down
Mrrf	-0.636758333	9.895504167	-9.453537031	5.89E-08	4.32E-05	8.633239253	down
Marveld1	0.923805	9.710985833	9.36718447	6.67E-08	4.65E-05	8.514233285	up
Fam175b	-1.078083333	8.298555	-9.351221792	6.83E-08	4.65E-05	8.492130992	down
Gpt	0.72417	9.66241	9.34317875	6.91E-08	4.65E-05	8.480982134	up
Aldh8a1	-0.803216667	11.373125	-9.299755193	7.37E-08	4.82E-05	8.420648202	down
Vps54	-0.627406667	6.989726667	-9.094383031	9.98E-08	6.36E-05	8.132016233	down
Clcc1	-1.121898333	9.338095833	-9.056732916	1.06E-07	6.48E-05	8.078509447	down
Rhbdd2	0.55163	9.192653333	9.047240204	1.07E-07	6.48E-05	8.064989571	up
Rspry1	-0.676863333	6.988285	-8.996608841	1.16E-07	6.83E-05	7.992679092	down
Ppp4r1	-0.607233333	8.81917	-8.955494546	1.23E-07	6.94E-05	7.933712827	down
Zfp84	-0.762656667	7.132601667	-8.945578995	1.25E-07	6.94E-05	7.919458565	down
Tef	0.888035	8.8434925	8.937570447	1.26E-07	6.94E-05	7.907936269	up
Slc43a3	-0.730941667	9.706585833	-8.920457409	1.30E-07	6.94E-05	7.88328648	down
Cald1	-0.779505	8.2631875	-8.908975988	1.32E-07	6.94E-05	7.866726809	down
Atrn	-0.86812	8.831385	-8.842153217	1.46E-07	7.52E-05	7.770001081	down
Fam69a	-0.792658333	7.7870075	-8.823619971	1.50E-07	7.57E-05	7.743069025	down
Dbp	1.037281667	10.55365917	8.772179711	1.62E-07	7.93E-05	7.668076879	up
Srpk1	-0.641691667	8.0119975	-8.76712043	1.64E-07	7.93E-05	7.660682077	down
Gm6245	-0.696536667	9.180411667	-8.734149581	1.72E-07	8.17E-05	7.612406701	down
Adssl1	0.586768333	9.041010833	8.68948946	1.84E-07	8.37E-05	7.546782863	up
Ap1g1	-0.876675	8.845619167	-8.689332129	1.84E-07	8.37E-05	7.546551204	down
Adam17	-0.743071667	7.1437125	-8.677669077	1.88E-07	8.37E-05	7.529368902	down
Tubgcp4	-0.792761667	7.664024167	-8.669858155	1.90E-07	8.37E-05	7.517851376	down
Pdcd6ip	-0.492943333	9.854328333	-8.602868118	2.11E-07	8.76E-05	7.418732466	not-significant
Cdk18	0.626841667	9.6296225	8.589065993	2.15E-07	8.76E-05	7.398235046	up
Senp5	-0.764436667	6.856473333	-8.5858466	2.16E-07	8.76E-05	7.393450224	down
Arel1	-0.816576667	9.418563333	-8.580547778	2.18E-07	8.76E-05	7.385571776	down
Apobec1	-1.282301667	8.3597325	-8.580545964	2.18E-07	8.76E-05	7.385569079	down
Prmt10	-0.957613333	6.984876667	-8.573411997	2.21E-07	8.76E-05	7.37495604	down
Gpalpp1	-0.795548333	7.062454167	-8.562947318	2.24E-07	8.76E-05	7.359375426	down
4931406P16Rik	-0.549536667	7.900145	-8.4925516	2.50E-07	9.36E-05	7.254176004	down
Wdr43	-0.896995	7.393710833	-8.492426055	2.50E-07	9.36E-05	7.253987784	down
Tars	-0.72141	8.093013333	-8.485518937	2.53E-07	9.36E-05	7.243629097	down
Rnf141	-0.889445	9.360009167	-8.473287547	2.58E-07	9.36E-05	7.225269466	down
Capn2	-0.685468333	8.543965833	-8.464921039	2.61E-07	9.36E-05	7.212699284	down
Acot12	-0.984833333	10.84971667	-8.461046199	2.63E-07	9.36E-05	7.206874308	down
Abce1	-0.950151667	9.566824167	-8.437722823	2.73E-07	9.47E-05	7.171769048	down
Pdia4	-0.779833333	11.60625	-8.426874485	2.77E-07	9.47E-05	7.155415106	down
Lman1	-0.812066667	11.47361667	-8.42633339	2.78E-07	9.47E-05	7.154598975	down
Sel1l	-0.819923333	9.436353333	-8.407410644	2.86E-07	9.60E-05	7.126032541	down
Mid2	-0.709881667	6.389090833	-8.399500982	2.90E-07	9.60E-05	7.114077188	down
Ubxn4	-0.785916667	8.886506667	-8.380431344	2.98E-07	9.76E-05	7.085218117	down
Hipk1	-0.604165	9.2907625	-8.336082711	3.20E-07	0.00010332	7.017908278	down
Lgals8	-0.760221667	10.22218917	-8.313922041	3.31E-07	0.000104091	6.984171792	down
Dkc1	-1.06885	6.617756667	-8.304441948	3.36E-07	0.000104091	6.969718836	down
Sumf1	0.632683333	8.210325	8.297235072	3.40E-07	0.000104091	6.958723163	up
Map3k7	-0.863593333	7.929121667	-8.288377059	3.45E-07	0.000104091	6.945198408	down
Arhgap42	-0.938	9.61066	-8.285397706	3.47E-07	0.000104091	6.94064696	down
Mbl2	0.656976667	10.217345	8.282836021	3.48E-07	0.000104091	6.936732579	up
Otud4	-0.801175	8.513795833	-8.225177758	3.82E-07	0.000112505	6.848385535	down
Macrod1	0.665371667	8.784294167	8.214229506	3.88E-07	0.000112505	6.831557521	up
Ogg1	-0.591918333	6.161494167	-8.198016942	3.99E-07	0.000112505	6.806607143	down
Nnt	0.650433333	9.278981667	8.19684227	3.99E-07	0.000112505	6.804797945	up
Cul3	-0.901541667	9.092919167	-8.196477943	4.00E-07	0.000112505	6.804236779	down
Prkd3	-0.981993333	8.839211667	-8.185570509	4.07E-07	0.000112534	6.787427646	down
C4bp	-1.001066667	11.63168333	-8.164538303	4.21E-07	0.000112534	6.754968349	down
Ppip5k2	-1.168508333	7.529460833	-8.164174061	4.21E-07	0.000112534	6.754405663	down
Fam114a1	-0.854288333	7.7453525	-8.158326406	4.25E-07	0.000112534	6.745369549	down
Usp25	-0.886821667	7.9736075	-8.155027718	4.27E-07	0.000112534	6.740270114	down
Ralgapb	-0.742398333	7.669124167	-8.154210531	4.28E-07	0.000112534	6.73900659	down
Zmynd11	-0.703868333	7.944545833	-8.141789063	4.36E-07	0.000113514	6.719789103	down
Srp72	-0.98619	8.84496	-8.129177045	4.45E-07	0.000113514	6.700254579	down
Zc3h12c	-0.872978333	7.198300833	-8.128829565	4.45E-07	0.000113514	6.699716057	down
Pja1	-0.65661	8.24741	-8.108099856	4.60E-07	0.000115044	6.667558453	down
Copa	-0.700666667	10.63975	-8.100483912	4.66E-07	0.000115044	6.655728752	down
Tdrd3	-0.570103333	7.067496667	-8.098976095	4.67E-07	0.000115044	6.653385717	down
Nr3c1	-0.908058333	8.019705833	-8.094892498	4.70E-07	0.000115044	6.647038498	down
Rc3h1	-0.859408333	8.112694167	-8.078174352	4.83E-07	0.000116306	6.621028572	down
Ankib1	-0.654206667	7.926403333	-8.075728122	4.85E-07	0.000116306	6.617219436	down
Nr5a2	-0.634636667	9.04831	-8.06007981	4.98E-07	0.000118114	6.592832709	down
Eml4	-0.765536667	7.144421667	-8.050378832	5.05E-07	0.000118816	6.577697047	down
Cyp2j6	-1.065861667	8.470730833	-8.039185879	5.15E-07	0.000119824	6.560217005	down
Tank	-1.16498	7.687811667	-8.012506204	5.37E-07	0.000119833	6.518479664	down
Dtx3l	-0.762051667	8.642890833	-8.009819959	5.40E-07	0.000119833	6.514271736	down
Ptpn12	-0.810418333	7.804054167	-8.009750135	5.40E-07	0.000119833	6.514162345	down
Ccdc50	-1.018145	8.695380833	-8.009321526	5.40E-07	0.000119833	6.513490843	down
Crot	-1.1921	11.78738333	-8.008890881	5.41E-07	0.000119833	6.512816123	down
Cul2	-1.211136667	7.990541667	-7.997714029	5.50E-07	0.000119833	6.495295411	down
Msantd4	-0.763741667	6.9448325	-7.989209709	5.58E-07	0.000119833	6.481952231	down
Supt16	-0.896455	6.454350833	-7.989152988	5.58E-07	0.000119833	6.481863201	down
Mapk6	-0.81413	8.315298333	-7.971383172	5.75E-07	0.000119833	6.453949201	down
Srr	-0.77642	8.859165	-7.963479102	5.82E-07	0.000119833	6.441518518	down
Enpp3	-1.092021667	10.5563725	-7.962369037	5.83E-07	0.000119833	6.439772011	down
Igsf5	-0.658151667	8.696999167	-7.95904074	5.86E-07	0.000119833	6.434534428	down
Tmem14a	0.689721667	6.918654167	7.9568319	5.88E-07	0.000119833	6.431057609	up
Hipk3	-0.885923333	9.20088	-7.953815352	5.91E-07	0.000119833	6.426308296	down
Clock	-1.422591667	7.449510833	-7.95296004	5.92E-07	0.000119833	6.42496144	down
Zc3h14	-0.855511667	7.222850833	-7.951051744	5.94E-07	0.000119833	6.421956078	down
Bri3	0.535776667	8.97543	7.933431789	6.11E-07	0.000122307	6.394181989	up
Gm22750	0.663863333	6.074873333	7.921926404	6.23E-07	0.000122654	6.37602229	up
Msr1	-0.637481667	7.356214167	-7.921662024	6.23E-07	0.000122654	6.37560478	down
Zc3hav1	-0.580576667	6.907008333	-7.910786788	6.34E-07	0.000123017	6.358421888	down
Myo1e	-0.572813333	7.839161667	-7.909983752	6.35E-07	0.000123017	6.35715242	down
Wnk1	-0.812905	8.330870833	-7.900984303	6.44E-07	0.000123834	6.342919453	down
Hspa5	-0.772916667	11.540925	-7.893387554	6.53E-07	0.000123834	6.330895893	down
Cldn1	-0.739083333	11.040525	-7.89144944	6.55E-07	0.000123834	6.32782707	down
Ppp1r21	-0.644243333	7.14057	-7.885053591	6.62E-07	0.000124168	6.317696023	down
Mug-ps1	-1.042483333	12.08575833	-7.874445612	6.73E-07	0.000124463	6.300880031	down
Dnajc19-ps	0.614165	10.26275083	7.874218141	6.73E-07	0.000124463	6.300519263	up
Tnks1bp1	0.47947	8.213515	7.864305672	6.84E-07	0.000125375	6.28479091	not-significant
Gm10509	-1.04012	6.194201667	-7.860532914	6.89E-07	0.000125375	6.278800883	down
Nudcd1	-0.836813333	6.976811667	-7.844325342	7.07E-07	0.000127797	6.253044814	down
Necab1	-1.013631667	9.697235833	-7.832126412	7.22E-07	0.000129421	6.233634161	down
2610301B20Rik	-0.876958333	7.149554167	-7.819863894	7.36E-07	0.000131089	6.214100781	down
Ppfibp1	-0.978193333	7.527123333	-7.801587601	7.59E-07	0.00013285	6.184947732	down
Ptar1	-0.581026667	6.874268333	-7.799250261	7.62E-07	0.00013285	6.181215907	down
Spcs3	-1.004151667	9.205370833	-7.798528834	7.63E-07	0.00013285	6.18006391	down
Mier3	-1.153598333	7.283710833	-7.790034822	7.73E-07	0.000133763	6.166494765	down
Nmt1	-0.686268333	9.245340833	-7.773405488	7.95E-07	0.000136382	6.139899395	down
3110001I22Rik	-0.658268333	7.3794825	-7.766829174	8.04E-07	0.000136382	6.129370869	down
Ccser2	-1.010573333	8.353345	-7.762701132	8.09E-07	0.000136382	6.122758786	down
Ints6	-0.6795	7.39626	-7.761254676	8.11E-07	0.000136382	6.120441345	down
Camk1d	-1.260906667	7.994805	-7.753405	8.22E-07	0.000137213	6.107859721	down
Pdxdc1	-0.783465	8.9358275	-7.741848897	8.38E-07	0.00013868	6.089321179	down
Rasgrp3	-0.92314	6.759488333	-7.738714004	8.42E-07	0.00013868	6.084288793	down
Raph1	-0.643568333	8.646924167	-7.726235442	8.60E-07	0.00013989	6.064243119	down
Psmd1	-1.118113333	10.43921	-7.722621497	8.65E-07	0.00013989	6.058433444	down
Eif5	-0.821265	10.4866675	-7.721295517	8.67E-07	0.00013989	6.056301363	down
Gdap2	-1.308278333	8.428870833	-7.711650997	8.81E-07	0.000140423	6.040786016	down
Impa1	-0.838036667	8.227273333	-7.705935749	8.89E-07	0.000140423	6.031585425	down
Mast3	0.539866667	8.129526667	7.702816741	8.94E-07	0.000140423	6.026562354	up
Ugt2b34	-1.067916667	11.581425	-7.701970825	8.95E-07	0.000140423	6.025199787	down
Nde1	-0.572861667	7.330780833	-7.698332491	9.00E-07	0.000140423	6.019338132	down
Etfdh	-1.033321667	10.68765583	-7.695358572	9.05E-07	0.000140423	6.014545481	down
Nfatc3	-0.707171667	7.834264167	-7.689273412	9.14E-07	0.000140423	6.004734884	down
Tapt1	-0.620313333	10.07066	-7.687738485	9.16E-07	0.000140423	6.002259403	down
Fnbp4	-0.677346667	7.242833333	-7.680058384	9.28E-07	0.000141335	5.989868056	down
Gm11401	0.703943333	8.138293333	7.675362232	9.35E-07	0.000141555	5.982286909	up
Ints12	-1.083328333	7.756944167	-7.669731201	9.44E-07	0.000142001	5.973192344	down
Fam195a	0.692608333	9.134100833	7.661769998	9.57E-07	0.00014301	5.960326523	up
Mib1	-0.873775	7.4713425	-7.655679615	9.67E-07	0.000143584	5.950477864	down
Tom1l1	-0.707536667	7.644433333	-7.645377025	9.83E-07	0.00014488	5.933805465	down
Gm3893	-0.76179	6.250511667	-7.640573826	9.91E-07	0.00014488	5.926027316	down
Myo1b	-0.942653333	8.68992	-7.639370192	9.93E-07	0.00014488	5.924077665	down
Exoc2	-0.834498333	7.074455833	-7.630709811	1.01E-06	0.000145313	5.91004334	down
Zbtb41	-1.016536667	6.132853333	-7.625221899	1.02E-06	0.000145313	5.901144429	down
Dlg1	-0.80218	8.24716	-7.622804923	1.02E-06	0.000145313	5.897223799	down
Uba2	-0.7681	8.169536667	-7.621346417	1.02E-06	0.000145313	5.894857514	down
Cdadc1	-0.794813333	7.904156667	-7.619417855	1.03E-06	0.000145313	5.891728133	down
Camk2n1	0.597025	9.3577875	7.616346037	1.03E-06	0.000145313	5.886742535	up
Sorbs2	-0.650315	8.852760833	-7.599204935	1.06E-06	0.000146957	5.858897128	down
Efr3a	-1.024798333	8.288845833	-7.598893204	1.06E-06	0.000146957	5.858390331	down
Serpina12	-1.333141667	7.265690833	-7.597601288	1.07E-06	0.000146957	5.856289848	down
Tusc3	0.585381667	6.8819025	7.595898388	1.07E-06	0.000146957	5.853520787	up
Atp6v1a	-0.702115	8.8134725	-7.592125707	1.07E-06	0.000147054	5.847384585	down
Srm	0.611056667	10.198355	7.586194808	1.09E-06	0.00014769	5.837733891	up
Cul1	-1.12755	7.645746667	-7.576754149	1.10E-06	0.000148812	5.822361593	down
Eif2ak1	-0.495298333	8.533155833	-7.575023185	1.11E-06	0.000148812	5.819541643	not-significant
Pik3ca	-1.046151667	7.408930833	-7.566279802	1.12E-06	0.000149603	5.805290946	down
Rmdn2	-0.719465	9.3275225	-7.564525373	1.13E-06	0.000149603	5.802430089	down
Parp16	0.568833333	8.645255	7.561579508	1.13E-06	0.000149603	5.797625412	up
Api5	-0.838445	7.580785833	-7.555589916	1.14E-06	0.000149603	5.787852546	down
Wdr48	-0.757551667	8.208625833	-7.553855686	1.15E-06	0.000149603	5.785021927	down
Gm12699	-0.690201667	7.1865175	-7.54811591	1.16E-06	0.000149603	5.775650315	down
Pdzd8	-0.494031667	8.2228825	-7.54576531	1.16E-06	0.000149603	5.771810989	not-significant
Pusl1	0.566256667	8.142833333	7.540788294	1.17E-06	0.000149603	5.763679177	up
Ccbl2	-1.072525	10.44592083	-7.540500971	1.17E-06	0.000149603	5.763209618	down
4932438A13Rik	-0.870966667	7.60353	-7.539708109	1.17E-06	0.000149603	5.761913816	down
Mttp	-0.881016667	10.690925	-7.528534555	1.20E-06	0.000150148	5.743642728	down
Atp8b1	-0.860663333	7.87541	-7.528336511	1.20E-06	0.000150148	5.743318721	down
Fam198a	-1.074415	6.899039167	-7.528244651	1.20E-06	0.000150148	5.743168432	down
C1qbp	0.542071667	10.25636417	7.508028765	1.24E-06	0.000153356	5.710064092	up
Ireb2	-1.131138333	8.757925833	-7.50471505	1.25E-06	0.000153356	5.704632055	down
Sptssa	0.617768333	7.340794167	7.50467721	1.25E-06	0.000153356	5.704570016	up
Pter	-1.094276667	8.792048333	-7.501737101	1.25E-06	0.000153356	5.699749058	down
Usp7	-0.794521667	8.315129167	-7.500549048	1.25E-06	0.000153356	5.697800625	down
Ints4	-0.746213333	7.094961667	-7.470900912	1.32E-06	0.00015938	5.649110206	down
Ccnd3	0.621875	8.9075975	7.465633026	1.33E-06	0.00015938	5.640445435	up
Zfyve9	-0.677148333	6.537844167	-7.462633213	1.34E-06	0.00015938	5.635509443	down
Arhgap12	-0.712293333	6.597688333	-7.462350734	1.34E-06	0.00015938	5.635044575	down
Snx4	-0.76109	7.788111667	-7.460556029	1.34E-06	0.00015938	5.632090804	down
Gnl3l	-0.47786	6.836988333	-7.460114875	1.34E-06	0.00015938	5.631364669	not-significant
1110057K04Rik	-0.631913333	9.434205	-7.456874692	1.35E-06	0.000159476	5.626030491	down
Rps6kb1	-0.586441667	7.5381425	-7.448853065	1.37E-06	0.000160134	5.612818207	down
Zfr	-0.736586667	7.844501667	-7.447750377	1.37E-06	0.000160134	5.611001252	down
Dpp8	-0.8233	8.421376667	-7.445871217	1.38E-06	0.000160134	5.607904455	down
Marf1	-0.810221667	8.698300833	-7.441445898	1.39E-06	0.000160569	5.600609624	down
Prepl	-0.857956667	7.906403333	-7.427681667	1.42E-06	0.000160679	5.577901912	down
Vcl	-0.596673333	7.628011667	-7.423011808	1.43E-06	0.000160679	5.570191448	down
Lysmd3	-0.834215	7.937374167	-7.42121385	1.43E-06	0.000160679	5.567221964	down
Ankfy1	-0.767553333	7.36776	-7.421021826	1.43E-06	0.000160679	5.566904792	down
Fam13b	-0.55163	6.871485	-7.419545843	1.44E-06	0.000160679	5.564466682	down
Tmed1	0.51387	7.545276667	7.418841564	1.44E-06	0.000160679	5.563303203	up
Snx2	-1.043755	8.192519167	-7.416780303	1.45E-06	0.000160679	5.559897552	down
Copg2	-0.860606667	8.472548333	-7.413145251	1.45E-06	0.000160679	5.553890139	down
Wdr11	-0.632341667	7.982475833	-7.41147034	1.46E-06	0.000160679	5.551121471	down
Pphln1	-0.553203333	7.673576667	-7.411271483	1.46E-06	0.000160679	5.550792727	down
Wee1	0.95184	8.57705	7.409536928	1.46E-06	0.000160679	5.547924982	up
Gm4952	-0.687016667	11.14505833	-7.406095658	1.47E-06	0.000160679	5.542234214	down
Rc3h2	-1.17848	7.576336667	-7.405520708	1.47E-06	0.000160679	5.541283261	down
Lsg1	-0.777245	7.355194167	-7.395370999	1.50E-06	0.00016208	5.524487892	down
Nedd4	-0.882465	10.0555175	-7.39201738	1.51E-06	0.00016208	5.518935123	down
Krit1	-0.689588333	6.7199025	-7.390163573	1.51E-06	0.00016208	5.515864967	down
Uggt1	-0.732821667	8.4035925	-7.389930197	1.51E-06	0.00016208	5.515478428	down
Ddx58	-0.983358333	7.6784575	-7.38340233	1.53E-06	0.00016317	5.504663154	down
Iars	-0.803701667	8.1510475	-7.375876035	1.55E-06	0.000164552	5.492185938	down
Slain2	-0.475838333	9.948614167	-7.368329573	1.57E-06	0.00016591	5.479666939	not-significant
D1Ertd622e	0.643255	8.422620833	7.365937924	1.58E-06	0.00016591	5.475697632	up
Tfg	-0.569381667	10.26602583	-7.358509206	1.60E-06	0.000166871	5.463363184	down
Cpsf3	-0.667271667	9.0239575	-7.34842077	1.62E-06	0.000166871	5.446599628	down
Ddhd1	-0.576105	8.175825833	-7.347407023	1.63E-06	0.000166871	5.444914298	down
Tex2	-0.463621667	9.1781275	-7.345447367	1.63E-06	0.000166871	5.441655989	not-significant
Ccdc71l	0.598395	6.475725833	7.344432384	1.63E-06	0.000166871	5.43996816	up
Ints7	-0.573296667	8.172756667	-7.343239899	1.64E-06	0.000166871	5.437984967	down
Ddx1	-1.021261667	9.5733575	-7.339024368	1.65E-06	0.000166871	5.430972546	down
Uso1	-0.702935	8.543069167	-7.337366433	1.65E-06	0.000166871	5.428213901	down
Ptprk	-0.656676667	8.897996667	-7.33223126	1.67E-06	0.000166871	5.419666899	down
Cox20	0.497896667	10.34815167	7.325747384	1.69E-06	0.000166871	5.408869573	not-significant
Tomm40	0.549258333	8.5687325	7.324756661	1.69E-06	0.000166871	5.407219219	up
Rpl4	-0.591961667	9.9819025	-7.324023023	1.69E-06	0.000166871	5.405997026	down
Pnrc2	-0.94953	9.803085	-7.322591612	1.70E-06	0.000166871	5.403612162	down
Birc3	-0.821288333	6.6720575	-7.32240326	1.70E-06	0.000166871	5.403298326	down
Rab4a	0.606636667	8.91526	7.32138896	1.70E-06	0.000166871	5.401608197	up
Fgfr1op2	-0.651743333	7.773481667	-7.3210646	1.70E-06	0.000166871	5.401067685	down
Eps15	-1.02393	7.712446667	-7.318828929	1.71E-06	0.000166871	5.397341742	down
Cdh2	-0.610233333	10.2878	-7.314177718	1.72E-06	0.000166871	5.389587734	down
Spata2l	0.508583333	7.916408333	7.312103851	1.73E-06	0.000166871	5.386129376	up
Aff4	-0.938015	9.072615833	-7.307708039	1.74E-06	0.000166871	5.378796877	down
Lancl2	-0.743616667	7.623521667	-7.307018374	1.74E-06	0.000166871	5.377646212	down
Ifrd1	-0.551471667	6.566914167	-7.305821165	1.75E-06	0.000166871	5.375648576	down
Xrcc6bp1	0.5656	7.646785	7.305553175	1.75E-06	0.000166871	5.375201384	up
Arf5	0.53335	10.035075	7.304497513	1.75E-06	0.000166871	5.373439715	up
Elk4	-0.460351667	8.6262725	-7.299044241	1.77E-06	0.000166871	5.364336773	not-significant
Srp9	0.50994	8.66816	7.29610366	1.78E-06	0.000166871	5.359426356	up
Elovl2	-0.90435	12.04705833	-7.293593652	1.78E-06	0.000166871	5.355233939	down
Taf4b	-0.592785	5.279550833	-7.288260051	1.80E-06	0.000166871	5.346322246	down
Naa25	-0.686143333	7.263075	-7.28632856	1.81E-06	0.000166871	5.343093966	down
Rnf144b	-0.587043333	9.346625	-7.285712424	1.81E-06	0.000166871	5.342064044	down
Vps41	-1.269341667	8.045560833	-7.285001311	1.81E-06	0.000166871	5.340875292	down
Gna13	-0.70544	9.252566667	-7.284161429	1.81E-06	0.000166871	5.339471184	down
Sos2	-0.60667	7.52933	-7.281999428	1.82E-06	0.000166871	5.335856288	down
Sec63	-0.870078333	9.100229167	-7.276455594	1.84E-06	0.000166871	5.326583777	down
Zbtb26	-0.646218333	6.3135525	-7.274651264	1.84E-06	0.000166871	5.323564912	down
Immt	-0.88213	9.25946	-7.27374521	1.85E-06	0.000166871	5.322048793	down
Dctn4	-0.826508333	7.800784167	-7.27343303	1.85E-06	0.000166871	5.321526388	down
Acot1	0.590266667	6.969908333	7.273279408	1.85E-06	0.000166871	5.32126931	up
Hspb8	0.588316667	10.68899167	7.270231141	1.86E-06	0.000167124	5.316167481	up
Psme4	-1.001416667	8.772096667	-7.263274433	1.88E-06	0.000167501	5.30451904	down
Srebf1	0.924715	10.5274925	7.262903486	1.88E-06	0.000167501	5.303897719	up
Timm8a1	0.710446667	7.869048333	7.262470365	1.88E-06	0.000167501	5.303172233	up
Tnrc6a	-0.7903	7.300305	-7.257829089	1.90E-06	0.00016777	5.295396279	down
Crls1	0.650006667	8.7731	7.257279138	1.90E-06	0.00016777	5.294474686	up
Fig4	-0.609406667	7.234348333	-7.254420544	1.91E-06	0.000167985	5.289683611	down
Dstn	-0.905213333	10.23627667	-7.251804074	1.92E-06	0.000168132	5.285297286	down
Gm22831	0.568433333	4.973523333	7.243901333	1.94E-06	0.000169408	5.272042779	up
Nars	-0.609216667	9.862591667	-7.243220183	1.95E-06	0.000169408	5.270899919	down
Ecd	-0.503331667	8.0262625	-7.22862427	1.99E-06	0.000173102	5.246393924	down
9130023H24Rik	-0.426638333	7.797869167	-7.222907659	2.01E-06	0.000173934	5.236787386	not-significant
Tlk1	-0.680636667	7.91943	-7.221702924	2.02E-06	0.000173934	5.234762261	down
Ergic2	-1.137798333	8.2551375	-7.215078057	2.04E-06	0.000174836	5.223622225	down
Tsen34	0.545751667	9.350250833	7.21459823	2.04E-06	0.000174836	5.222815122	up
Scyl2	-0.812	8.34259	-7.202760403	2.09E-06	0.00017782	5.20289228	down
Mrpl23	0.44675	10.69485833	7.19859349	2.10E-06	0.000178159	5.195874522	not-significant
Tmem144	-0.693273333	7.40996	-7.197597848	2.10E-06	0.000178159	5.194197321	down
Ube4a	-0.927178333	8.299345833	-7.192208154	2.12E-06	0.000178736	5.185115608	down
Megf9	-0.64322	7.781308333	-7.189871091	2.13E-06	0.000178736	5.181176291	down
Papss1	-0.734248333	6.630345833	-7.188915403	2.14E-06	0.000178736	5.179565165	down
Krr1	-0.637251667	6.526809167	-7.18194753	2.16E-06	0.000178736	5.167814455	down
Ipo8	-0.773675	8.1802325	-7.180887586	2.17E-06	0.000178736	5.166026323	down
Slc30a4	-0.813381667	6.747879167	-7.180668095	2.17E-06	0.000178736	5.16565602	down
Nlrp6	-0.651751667	8.7676525	-7.178471964	2.18E-06	0.000178736	5.161950536	down
Dcxr	0.5224	10.67855	7.17539831	2.19E-06	0.000178736	5.156763231	up
2410015M20Rik	0.501898333	8.6610425	7.174497306	2.19E-06	0.000178736	5.15524237	up
Gm6226	0.535455	5.896105833	7.173060789	2.20E-06	0.000178736	5.152817339	up
Calm1	-0.6976	10.97066667	-7.169503637	2.21E-06	0.000178736	5.146811079	down
Zfp131	-0.695953333	6.156845	-7.167277522	2.22E-06	0.000178736	5.143051329	down
Zfp652	-0.52477	8.682288333	-7.166187215	2.22E-06	0.000178736	5.141209611	down
Acad11	-0.82315	10.831075	-7.16493281	2.23E-06	0.000178736	5.139090485	down
Zfc3h1	-0.76953	6.698865	-7.164763345	2.23E-06	0.000178736	5.138804181	down
Cab39l	-1.056531667	8.151615833	-7.164283701	2.23E-06	0.000178736	5.137993824	down
Optn	-0.78721	8.654895	-7.153941933	2.27E-06	0.000180333	5.120513135	down
Ddi2	-0.674588333	10.3703725	-7.153798211	2.27E-06	0.000180333	5.12027009	down
Appbp2	-1.004193333	8.837045	-7.152341235	2.28E-06	0.000180333	5.117806064	down
Slc35c1	0.494058333	7.834770833	7.150983417	2.28E-06	0.000180333	5.11550945	not-significant
9030624J02Rik	-0.618913333	7.767056667	-7.146874824	2.30E-06	0.000180333	5.108558515	down
Htt	-0.457625	7.080470833	-7.146141383	2.30E-06	0.000180333	5.107317413	not-significant
Trip4	-0.72207	7.759158333	-7.14594643	2.30E-06	0.000180333	5.106987508	down
Klf7	-0.737235	7.3190075	-7.140882741	2.32E-06	0.000181263	5.09841661	down
Usp45	-0.82039	6.806216667	-7.139268576	2.33E-06	0.000181263	5.095683647	down
Stk35	0.647008333	9.060565833	7.132569541	2.36E-06	0.000182374	5.084337311	up
Gpbp1	-1.004441667	7.6587875	-7.130645809	2.36E-06	0.000182374	5.081077807	down
Usp15	-1.027158333	6.988655833	-7.128838818	2.37E-06	0.000182374	5.078015608	down
Chuk	-0.993361667	9.4450875	-7.128394513	2.37E-06	0.000182374	5.077262598	down
Nav2	-0.527006667	7.643371667	-7.123730353	2.39E-06	0.000183277	5.069355988	down
Capza1	-0.764601667	8.972449167	-7.107975836	2.46E-06	0.000187491	5.042625402	down
Efcab14	-0.684131667	8.030084167	-7.107040001	2.46E-06	0.000187491	5.041036422	down
Gm10319	-1.589426667	8.451635	-7.098960294	2.50E-06	0.000189088	5.027312279	down
Usp2	1.915293333	8.711751667	7.091992866	2.53E-06	0.000189088	5.015469693	up
Tmem57	-0.476848333	7.791605833	-7.091484028	2.53E-06	0.000189088	5.014604537	not-significant
Enpp2	-1.024596667	9.36679	-7.090920321	2.53E-06	0.000189088	5.013646044	down
Zfp866	-0.712868333	6.202890833	-7.090538231	2.53E-06	0.000189088	5.012996334	down
Tbck	-0.696745	7.792049167	-7.088398221	2.54E-06	0.000189088	5.009357042	down
Pdia6	-0.541468333	9.8570825	-7.088237737	2.54E-06	0.000189088	5.009084096	down
Nrd1	-0.873755	8.772520833	-7.087914918	2.55E-06	0.000189088	5.008535045	down
Tmem60	0.701576667	7.857566667	7.085193719	2.56E-06	0.000189406	5.003906214	up
Kdm2a	-0.43086	7.930948333	-7.082428515	2.57E-06	0.000189741	4.999201405	not-significant
Fam45a	-1.185113333	9.081311667	-7.077335676	2.59E-06	0.000190619	4.990533322	down
Sec62	-0.743946667	8.228936667	-7.075917668	2.60E-06	0.000190619	4.98811917	down
Abhd14b	0.490316667	11.58730833	7.073485852	2.61E-06	0.000190619	4.983978321	not-significant
Arhgef5	-0.568283333	7.471296667	-7.071305861	2.62E-06	0.000190619	4.980265532	down
Cct4	-0.875583333	9.25247	-7.070609032	2.62E-06	0.000190619	4.979078599	down
Prr13	0.545241667	9.2804975	7.069399297	2.63E-06	0.000190619	4.977017845	up
Ppp2r1b	-0.73935	7.883985	-7.067268552	2.64E-06	0.000190758	4.973387646	down
Sp100	-0.788433333	6.620925	-7.064797573	2.65E-06	0.000191013	4.969176941	down
Cct6a	-0.697018333	9.657990833	-7.060141633	2.67E-06	0.000191852	4.961240471	down
C530030P08Rik	-1.023515	9.235760833	-7.058893826	2.68E-06	0.000191852	4.959112926	down
Cog3	-0.484071667	6.739755833	-7.052909303	2.71E-06	0.000193297	4.948905948	not-significant
Serpinb9	-0.915978333	5.952914167	-7.048957769	2.73E-06	0.000194065	4.942163453	down
Osbpl9	-0.941931667	9.9225675	-7.046285821	2.74E-06	0.000194402	4.937603004	down
Nudt19	0.777165	10.19925083	7.04029967	2.77E-06	0.000194688	4.927382077	up
Nufip2	-0.577321667	8.2799725	-7.040061146	2.77E-06	0.000194688	4.926974704	down
Rnf4	-0.648455	10.28565583	-7.038898621	2.77E-06	0.000194688	4.924989119	down
Strn	-0.730625	6.900324167	-7.038780632	2.77E-06	0.000194688	4.924787583	down
Vipas39	-0.604731667	6.647590833	-7.035524696	2.79E-06	0.000195172	4.919225344	down
Zmym2	-0.982473333	7.357973333	-7.034062487	2.80E-06	0.000195172	4.916726886	down
Azi2	-0.686806667	7.648665	-7.028147802	2.83E-06	0.000196254	4.906617311	down
Hspe1	0.6018	11.42501667	7.024254596	2.85E-06	0.000196254	4.899960086	up
Trim33	-0.757685	6.874595833	-7.023241392	2.85E-06	0.000196254	4.898227181	down
Xpo4	-0.7233	6.7126	-7.022427819	2.85E-06	0.000196254	4.896835599	down
Pex3	-1.002298333	8.702905833	-7.021145408	2.86E-06	0.000196254	4.894641889	down
Taf2	-0.86623	6.980736667	-7.019723769	2.87E-06	0.000196254	4.892209731	down
Jak1	-0.941653333	9.011933333	-7.019506661	2.87E-06	0.000196254	4.891838273	down
Bnip3l	-0.548216667	11.678425	-7.015619469	2.89E-06	0.000196264	4.885186361	down
Helb	-0.687445	6.454960833	-7.015141613	2.89E-06	0.000196264	4.884368481	down
Chchd3	-0.52365	10.75645833	-7.014664614	2.89E-06	0.000196264	4.883552033	down
Atxn10	-0.56405	10.81570833	-7.00539096	2.94E-06	0.000198158	4.867672253	down
Fastkd2	-0.942361667	5.811809167	-7.004591315	2.95E-06	0.000198158	4.866302381	down
Rnf167	0.510241667	9.934445833	7.0029957	2.95E-06	0.000198158	4.86356865	up
Rin2	-0.521225	8.064354167	-7.002837618	2.95E-06	0.000198158	4.86329779	down
Ggps1	-0.794005	6.5777475	-6.997850461	2.98E-06	0.000199241	4.854750858	down
Zbtb33	-0.87614	6.909496667	-6.996079032	2.99E-06	0.000199241	4.851714117	down
Xpo7	-0.81713	7.91749	-6.995019374	3.00E-06	0.000199241	4.849897336	down
Ric8b	-0.591958333	6.885460833	-6.987725215	3.03E-06	0.000200969	4.837386997	down
Lipc	-0.703425	9.4976775	-6.986987034	3.04E-06	0.000200969	4.83612049	down
Plrg1	-0.860431667	8.453589167	-6.979997691	3.08E-06	0.000202899	4.82412479	down
Serpina3k	-0.782733333	12.02255	-6.971004257	3.12E-06	0.00020544	4.808678851	down
Cct2	-0.655208333	10.17754583	-6.969535574	3.13E-06	0.00020544	4.806155296	down
Gm23969	0.65186	6.000008333	6.968292645	3.14E-06	0.00020544	4.804019394	up
Kpna3	-1.216705	8.475084167	-6.962371788	3.17E-06	0.000207033	4.793841589	down
Lyn	-0.646473333	8.734321667	-6.957722913	3.20E-06	0.000208174	4.78584665	down
Med23	-0.650058333	7.3545175	-6.953737459	3.22E-06	0.00020871	4.778990085	down
Sfxn1	-0.889403333	10.07439833	-6.952445421	3.23E-06	0.00020871	4.776766761	down
Cab39	-0.504103333	9.333665	-6.951703356	3.23E-06	0.00020871	4.775489712	down
Sdc1	0.606666667	10.62273333	6.946058612	3.26E-06	0.000209011	4.765772781	up
Gm26602	0.580106667	7.025805	6.945891209	3.27E-06	0.000209011	4.76548454	up
Slmap	-0.987895	7.425285833	-6.94428236	3.27E-06	0.000209011	4.762714143	down
Per1	1.43428	7.827861667	6.943711641	3.28E-06	0.000209011	4.761731287	up
Plbd1	-0.563893333	9.577186667	-6.943370554	3.28E-06	0.000209011	4.761143866	down
Cdc16	-0.735288333	6.987345833	-6.941518897	3.29E-06	0.000209145	4.757954635	down
Blzf1	-0.810721667	7.537094167	-6.937483324	3.31E-06	0.000209217	4.751002141	down
Hbs1l	-0.597108333	8.945984167	-6.937342283	3.32E-06	0.000209217	4.750759113	down
Dnph1	0.814833333	8.258631667	6.93605401	3.32E-06	0.000209217	4.748539139	up
Lclat1	-0.561216667	10.225875	-6.935401608	3.33E-06	0.000209217	4.747414813	down
Swi5	0.65553	8.010773333	6.929822739	3.36E-06	0.000210634	4.737797832	up
Hspbp1	0.501601667	9.007120833	6.928641224	3.37E-06	0.000210634	4.735760518	up
Hist1h2ab	0.968581667	4.042204167	6.914404584	3.45E-06	0.000215378	4.711195678	up
Acy1	0.700406667	9.202483333	6.913112745	3.46E-06	0.000215378	4.708965168	up
Zyx	0.422148333	8.499845833	6.909921845	3.48E-06	0.000215562	4.703454648	not-significant
Vps36	-0.668036667	7.735445	-6.909058914	3.49E-06	0.000215562	4.701964151	down
Pid1	-0.694755	9.663850833	-6.907217974	3.50E-06	0.000215562	4.69878402	down
Pcmtd1	-0.882008333	8.927194167	-6.906843793	3.50E-06	0.000215562	4.69813758	down
Eltd1	-0.807198333	8.064094167	-6.90150581	3.53E-06	0.000216931	4.688913348	down
Eif4g2	-0.83074	10.36231333	-6.900393312	3.54E-06	0.000216931	4.68699038	down
Cped1	-0.889248333	8.2285775	-6.897975818	3.55E-06	0.000217311	4.682811072	down
Arsa	0.629581667	9.022060833	6.893809435	3.58E-06	0.000217867	4.675606296	up
Snap47	-0.472983333	9.967691667	-6.89267723	3.59E-06	0.000217867	4.67364797	not-significant
Atp5sl	0.52395	8.79937	6.892267573	3.59E-06	0.000217867	4.672939357	up
Atpaf2	0.574043333	9.069028333	6.889578326	3.61E-06	0.000218359	4.668286957	up
Masp1	-0.703526667	10.07103667	-6.886352481	3.63E-06	0.00021884	4.662704829	down
Pnisr	-0.870695	7.1013925	-6.885519581	3.63E-06	0.00021884	4.661263296	down
Gpkow	-0.562818333	7.799400833	-6.879654678	3.67E-06	0.00021981	4.651109765	down
Rprl3	0.532366667	9.902233333	6.877873002	3.68E-06	0.00021981	4.648024253	up
Rfwd3	-0.501885	6.976680833	-6.877204899	3.69E-06	0.00021981	4.646867109	down
Dnajb9	0.702766667	10.99535	6.87634823	3.69E-06	0.00021981	4.645383275	up
Nbr1	-0.693055	9.298095833	-6.875690267	3.70E-06	0.00021981	4.644243546	down
Gm4951	-1.001615	9.6635275	-6.874661808	3.70E-06	0.00021981	4.64246191	down
Ndn	0.676488333	6.387279167	6.865885862	3.76E-06	0.000222712	4.627252662	up
4930518I15Rik	-0.9182	6.604375	-6.862106147	3.79E-06	0.000223376	4.620698671	down
Kdelr1	0.502651667	10.2285575	6.861457052	3.79E-06	0.000223376	4.619572932	up
Sbno1	-0.754236667	6.777525	-6.857841792	3.82E-06	0.000224082	4.613301774	down
Nfx1	-0.636943333	7.711686667	-6.855997454	3.83E-06	0.000224082	4.610101775	down
Derl2	0.547783333	10.53674167	6.855582619	3.83E-06	0.000224082	4.60938195	up
Serhl	0.460255	7.584479167	6.853261305	3.85E-06	0.000224465	4.605353518	not-significant
Tubgcp5	-0.696053333	5.386676667	-6.847787262	3.88E-06	0.000225772	4.595850647	down
AW209491	-0.631508333	6.543215833	-6.847285032	3.89E-06	0.000225772	4.59497856	down
Hspa4	-0.684773333	9.433171667	-6.844095928	3.91E-06	0.000226512	4.589440032	down
2610005L07Rik	-0.979678333	8.991089167	-6.836223773	3.97E-06	0.000228103	4.575761977	down
Pds5a	-0.845136667	8.297973333	-6.835767788	3.97E-06	0.000228103	4.574969412	down
Fgd6	-0.62787	7.333686667	-6.833652532	3.98E-06	0.000228103	4.571292396	down
D15Ertd621e	-0.859555	8.700699167	-6.833429821	3.99E-06	0.000228103	4.570905213	down
Eif2b1	-0.600475	7.515955833	-6.832217317	3.99E-06	0.000228103	4.568797139	down
Tgoln1	-0.907101667	10.31509917	-6.830440743	4.01E-06	0.000228103	4.565707976	down
Deptor	-0.837123333	9.613826667	-6.829686832	4.01E-06	0.000228103	4.56439691	down
Pnpt1	-1.452955	7.2923475	-6.829003019	4.02E-06	0.000228103	4.563207673	down
Dars2	-0.611843333	6.980681667	-6.828175844	4.02E-06	0.000228103	4.561769019	down
Enpp5	-0.642085	8.8413725	-6.82642912	4.04E-06	0.000228278	4.558730717	down
Zfp719	-0.834391667	5.9156325	-6.823731558	4.05E-06	0.000228842	4.554037613	down
Xiap	-0.842083333	8.152163333	-6.815878812	4.11E-06	0.000231524	4.540369598	down
Dph6	-0.75088	7.272496667	-6.806675634	4.18E-06	0.00023459	4.524339473	down
Atp2c1	-0.810271667	8.4482175	-6.804847096	4.19E-06	0.00023459	4.521153027	down
Nfic	0.567155	9.8898375	6.804589162	4.20E-06	0.00023459	4.520703504	up
Dda1	0.54563	8.768341667	6.802821524	4.21E-06	0.000234788	4.517622645	up
Fem1c	-0.624078333	8.0042375	-6.799078762	4.24E-06	0.000235817	4.511097763	down
Copb2	-0.773513333	9.047781667	-6.790682874	4.30E-06	0.000238826	4.496453385	down
Mapk9	-0.706136667	8.737618333	-6.789060984	4.31E-06	0.00023897	4.493623228	down
Smarce1	-0.575575	8.065895833	-6.783472598	4.36E-06	0.000240059	4.483868654	down
Wac	-0.650555	9.404839167	-6.783343874	4.36E-06	0.000240059	4.48364391	down
Appl2	-0.707793333	7.089231667	-6.781598637	4.37E-06	0.000240059	4.480596602	down
C030046E11Rik	-0.553295	7.768144167	-6.778382509	4.40E-06	0.000240059	4.474979834	down
Aph1a	0.560516667	10.63454167	6.77738659	4.40E-06	0.000240059	4.473240213	up
1110008L16Rik	-0.770636667	8.185645	-6.7772188	4.41E-06	0.000240059	4.472947112	down
Ifit3	-1.215121667	6.9167625	-6.776606351	4.41E-06	0.000240059	4.471877228	down
Mctp2	-0.920896667	6.685538333	-6.775446792	4.42E-06	0.000240059	4.469851449	down
Purb	-0.862588333	6.7307325	-6.775094615	4.42E-06	0.000240059	4.469236147	down
Tbce	-0.871661667	7.737470833	-6.766202317	4.49E-06	0.000242606	4.453693994	down
Setd5	-0.615765	7.3938925	-6.766050469	4.49E-06	0.000242606	4.453428489	down
Gm5970	-1.000283333	5.607225	-6.764334635	4.51E-06	0.000242606	4.450428131	down
Atp6v1c1	-0.726056667	8.928995	-6.764035281	4.51E-06	0.000242606	4.449904627	down
Abcb4	-0.654216667	10.58375833	-6.762948886	4.52E-06	0.000242606	4.448004651	down
Rheb	0.651398333	9.9436175	6.760376907	4.54E-06	0.000243154	4.443505867	up
Rbm39	-0.913728333	8.5535925	-6.759212376	4.55E-06	0.000243154	4.441468602	down
Ndufb8	0.54	9.657943333	6.75737413	4.56E-06	0.000243418	4.438252311	up
Dnajc10	-0.86597	6.139318333	-6.755055059	4.58E-06	0.000243892	4.434194031	down
Klf13	0.795581667	8.277425833	6.75185997	4.61E-06	0.000244223	4.428601451	up
Nudt12	-0.927865	8.604859167	-6.751846335	4.61E-06	0.000244223	4.42857758	down
Bmpr2	-0.712498333	8.605875833	-6.748485274	4.64E-06	0.00024516	4.422692851	down
Naa35	-0.895455	7.904294167	-6.744915097	4.67E-06	0.000246194	4.416440155	down
Srp54b	-0.88202	9.883523333	-6.738194239	4.72E-06	0.000248634	4.404664336	down
Usp37	-0.76085	4.632278333	-6.731513609	4.78E-06	0.000251082	4.392952375	down
Hmg20a	-0.516263333	6.897668333	-6.729098117	4.80E-06	0.000251625	4.388716094	down
Zfp869	-0.672295	6.3890675	-6.724398593	4.84E-06	0.000252263	4.380471616	down
Gm13445	0.598953333	8.379861667	6.724116059	4.84E-06	0.000252263	4.379975854	up
Arhgap24	-0.494888333	6.144540833	-6.724076795	4.84E-06	0.000252263	4.379906958	not-significant
Mpp6	-0.71078	8.4571	-6.722513864	4.86E-06	0.000252428	4.377164273	down
Car14	0.715936667	10.59264833	6.720008491	4.88E-06	0.000252756	4.372767007	up
Wwp1	-1.051773333	9.234396667	-6.719401547	4.89E-06	0.000252756	4.371701599	down
Hps3	-0.688826667	6.916433333	-6.716439944	4.91E-06	0.000253561	4.366502123	down
Morc2a	-0.476225	6.752365833	-6.708682187	4.98E-06	0.000256112	4.352876227	not-significant
Orc3	-1.155496667	7.632723333	-6.708490236	4.98E-06	0.000256112	4.352538967	down
Tek	-0.727975	7.3175225	-6.707057699	4.99E-06	0.000256129	4.350021812	down
Cops4	-1.072806667	8.160111667	-6.706093818	5.00E-06	0.000256129	4.348327975	down
Myo6	-0.744133333	7.683483333	-6.70400528	5.02E-06	0.000256549	4.344657299	down
Acat3	-0.56483	10.139835	-6.696380024	5.09E-06	0.00025954	4.331250173	down
B430218F22Rik	0.474026667	7.119941667	6.694110556	5.11E-06	0.000259954	4.327258213	not-significant
Fam135a	-0.777843333	7.228211667	-6.693155613	5.12E-06	0.000259954	4.325578256	down
Rmnd1	-0.846075	8.045984167	-6.689029331	5.16E-06	0.000260706	4.318317655	down
Frrs1	-0.623346667	8.354725	-6.688442941	5.16E-06	0.000260706	4.317285638	down
Tmub2	0.51004	8.220825	6.688061265	5.17E-06	0.000260706	4.316613881	up
Utp11l	-0.640715	6.9304875	-6.686322229	5.18E-06	0.000260803	4.313552871	down
Enpp4	-0.705166667	7.294165	-6.684511503	5.20E-06	0.000260803	4.3103652	down
Dusp28	0.485051667	7.8530475	6.683484939	5.21E-06	0.000260803	4.308557781	not-significant
Tug1	-1.012653333	8.706323333	-6.68320498	5.21E-06	0.000260803	4.308064845	down
Ctsc	-0.642585	10.13117417	-6.682091792	5.22E-06	0.000260803	4.306104689	down
Mospd2	-1.338813333	8.071165	-6.679210666	5.25E-06	0.00026105	4.301030614	down
Secisbp2l	-0.793195	8.044209167	-6.679129221	5.25E-06	0.00026105	4.30088716	down
Osbpl8	-0.809146667	7.950656667	-6.677997785	5.26E-06	0.00026105	4.298894189	down
Sesn3	-0.619031667	7.7959225	-6.677000332	5.27E-06	0.00026105	4.297137065	down
Asb13	-0.390551667	9.920590833	-6.673576728	5.30E-06	0.000261721	4.291104892	not-significant
Ube2e2	0.61065	9.529405	6.673307822	5.31E-06	0.000261721	4.290631024	up
Tbl1x	-0.646116667	9.144015	-6.671214696	5.33E-06	0.000262172	4.286942131	down
Heatr5a	-0.523611667	7.269094167	-6.66915538	5.35E-06	0.000262172	4.283312192	down
Ncoa4	-0.98814	9.438288333	-6.668897886	5.35E-06	0.000262172	4.282858265	down
Txn2	0.4344	11.53741667	6.667601601	5.36E-06	0.000262172	4.280572943	not-significant
Nup54	-0.62834	7.96829	-6.666724696	5.37E-06	0.000262172	4.279026838	down
Gm4804	0.609141667	8.265945833	6.66439955	5.39E-06	0.000262742	4.274926733	up
Fbxo38	-0.570076667	7.210448333	-6.661496716	5.42E-06	0.00026359	4.269806827	down
Hspa13	-1.024256667	8.319391667	-6.659079275	5.45E-06	0.00026421	4.265542085	down
Alyref	0.574373333	10.40316333	6.651648221	5.52E-06	0.000266799	4.252427144	up
Trim30a	-0.853975	7.029359167	-6.651449781	5.52E-06	0.000266799	4.252076808	down
Rprd2	-0.558518333	8.225894167	-6.64461461	5.59E-06	0.00026784	4.240006123	down
Kat2b	-0.87957	7.38159	-6.64260143	5.61E-06	0.00026784	4.236449598	down
Mios	-0.854205	6.1165775	-6.642443161	5.61E-06	0.00026784	4.236169972	down
Klhl24	-1.209073333	8.982158333	-6.642053069	5.61E-06	0.00026784	4.235480748	down
2610507B11Rik	-0.66764	8.708616667	-6.641054929	5.62E-06	0.00026784	4.23371711	down
Xpnpep3	-0.589635	7.809574167	-6.640782827	5.63E-06	0.00026784	4.233236302	down
Senp6	-0.719928333	7.7522425	-6.640323204	5.63E-06	0.00026784	4.232424113	down
Srd5a2	-0.642111667	6.591014167	-6.639875398	5.64E-06	0.00026784	4.231632779	down
Paxbp1	-0.661188333	6.3931625	-6.638521654	5.65E-06	0.00026784	4.229240344	down
Srsf11	-0.614325	7.898774167	-6.638336629	5.65E-06	0.00026784	4.228913334	down
Acd	0.471816667	7.579995	6.63388074	5.70E-06	0.000268108	4.22103653	not-significant
Rpa3	0.650658333	7.4369125	6.633721036	5.70E-06	0.000268108	4.220754162	up
Tmem53	0.495566667	10.45478333	6.632886962	5.71E-06	0.000268108	4.219279398	not-significant
Scrn3	-0.915115	9.3097975	-6.632876477	5.71E-06	0.000268108	4.219260859	down
2310061I04Rik	0.463036667	9.195356667	6.632388441	5.71E-06	0.000268108	4.218397893	not-significant
Zfp281	-0.65221	8.758616667	-6.627504241	5.76E-06	0.000269758	4.209759504	down
Ppp2r3c	-1.22773	6.595136667	-6.626742639	5.77E-06	0.000269758	4.208412186	down
Rprl2	0.524541667	10.11484583	6.62558054	5.78E-06	0.000269758	4.206356202	up
Gata6	0.468375	8.694009167	6.624673489	5.79E-06	0.000269758	4.204751311	not-significant
Msl3	-0.754081667	8.681114167	-6.623196406	5.81E-06	0.000269758	4.202137571	down
Kpnb1	-0.671588333	8.1629575	-6.622182153	5.82E-06	0.000269758	4.200342636	down
Mknk2	0.737715	9.698119167	6.620785935	5.83E-06	0.000269758	4.197871482	up
3010026O09Rik	-0.65764	8.399271667	-6.619415429	5.85E-06	0.000269758	4.195445558	down
Nab1	-0.757061667	8.450679167	-6.618551585	5.86E-06	0.000269758	4.193916331	down
Rbbp9	-0.734363333	8.85138	-6.618173875	5.86E-06	0.000269758	4.193247652	down
Hsp90b1	-1.110083333	10.77644167	-6.614503042	5.90E-06	0.000269758	4.186747892	down
Ezh1	-0.562256667	7.69501	-6.613707435	5.91E-06	0.000269758	4.185338887	down
Zfp317	-0.866548333	5.603919167	-6.613680414	5.91E-06	0.000269758	4.185291033	down
Pkp4	-0.467131667	9.050079167	-6.612402885	5.92E-06	0.000269758	4.183028354	not-significant
Smu1	-0.914885	8.214385833	-6.612058372	5.93E-06	0.000269758	4.182418134	down
Kmo	-0.66525	11.41014167	-6.610050518	5.95E-06	0.000269758	4.17886136	down
n-R5s136	0.549023333	10.016505	6.609601794	5.95E-06	0.000269758	4.178066396	up
Rsrc2	-0.718778333	7.218819167	-6.606610351	5.99E-06	0.000269758	4.17276596	down
Pan2	-0.487821667	8.294174167	-6.605634048	6.00E-06	0.000269758	4.171035797	not-significant
Stard5	0.503883333	11.754475	6.605543231	6.00E-06	0.000269758	4.170874847	up
H2afz	0.531058333	10.17430417	6.604895942	6.00E-06	0.000269758	4.169727663	up
Pcf11	-0.800595	6.588869167	-6.601682752	6.04E-06	0.000269758	4.164032037	down
Neo1	-0.548271667	7.518154167	-6.601337011	6.04E-06	0.000269758	4.163419092	down
Arhgef3	-0.664416667	8.145138333	-6.598950517	6.07E-06	0.000269758	4.15918774	down
Irf9	-0.591018333	7.997310833	-6.597379818	6.09E-06	0.000269758	4.156402368	down
Nifk	-1.060946667	8.278753333	-6.595849692	6.10E-06	0.000269758	4.153688594	down
Tdrd7	-0.724653333	7.335316667	-6.594753027	6.12E-06	0.000269758	4.151743378	down
Cldn2	-0.735908333	8.0973475	-6.593387947	6.13E-06	0.000269758	4.149321811	down
Cdc40	-0.796175	7.3072375	-6.593261748	6.13E-06	0.000269758	4.149097928	down
Arid2	-0.679601667	7.3874225	-6.592790483	6.14E-06	0.000269758	4.148261861	down
Kdm3a	-0.694066667	6.140976667	-6.592108097	6.15E-06	0.000269758	4.147051187	down
Lonp2	-0.640916667	10.60784167	-6.591933429	6.15E-06	0.000269758	4.146741283	down
Usp24	-0.760746667	7.781765	-6.591820566	6.15E-06	0.000269758	4.146541035	down
Hprt	0.50295	10.26949167	6.591326163	6.15E-06	0.000269758	4.145663813	up
9530009G21Rik	-0.710953333	5.313021667	-6.590098393	6.17E-06	0.000269758	4.143485216	down
Rsbn1l	-0.616201667	7.268900833	-6.589763525	6.17E-06	0.000269758	4.142890976	down
Pagr1a	0.496308333	9.2209425	6.588999283	6.18E-06	0.000269758	4.14153473	not-significant
Poglut1	-0.505065	7.348024167	-6.587986192	6.19E-06	0.000269758	4.139736736	down
Aqp11	0.505276667	9.658611667	6.587466334	6.20E-06	0.000269758	4.138814054	up
Csde1	-0.871648333	9.604744167	-6.586753695	6.21E-06	0.000269758	4.137549144	down
Etf1	-0.790401667	9.0676675	-6.585788118	6.22E-06	0.000269758	4.135835159	down
Rsl1d1	-0.970328333	8.040534167	-6.585737132	6.22E-06	0.000269758	4.135744651	down
Ptprj	-0.63162	9.412646667	-6.58014022	6.28E-06	0.000271873	4.125806882	down
Aldh4a1	0.459616667	10.86629167	6.579455347	6.29E-06	0.000271873	4.124590517	not-significant
Ell2	-0.691441667	8.814364167	-6.577507065	6.31E-06	0.000272349	4.121129904	down
Tex261	0.6317	10.5934	6.574859273	6.34E-06	0.000272388	4.116425897	up
Tnfsf10	-0.865113333	6.77377	-6.573740114	6.35E-06	0.000272388	4.114437312	down
Ift52	-0.696716667	8.173736667	-6.571851309	6.38E-06	0.000272388	4.111080761	down
Fam89b	0.476021667	8.4782875	6.571413672	6.38E-06	0.000272388	4.110302971	not-significant
Tmem256	0.678958333	9.3409775	6.571377331	6.38E-06	0.000272388	4.110238384	up
Fem1b	-0.491181667	7.4260125	-6.570761767	6.39E-06	0.000272388	4.109144322	not-significant
Tcf4	-0.58872	7.16781	-6.570589516	6.39E-06	0.000272388	4.108838164	down
Herc4	-0.850631667	8.383074167	-6.563156178	6.48E-06	0.000274678	4.095622055	down
Uspl1	-0.790841667	5.937385833	-6.562771644	6.48E-06	0.000274678	4.094938152	down
Slc35e2	-0.513876667	9.636395	-6.562158278	6.49E-06	0.000274678	4.093847218	down
Suox	0.481933333	11.05966667	6.561632952	6.49E-06	0.000274678	4.092912829	not-significant
Slc37a4	0.5925	11.6796	6.5606598	6.51E-06	0.000274678	4.091181792	up
1810037I17Rik	0.431986667	3.86926	6.559708589	6.52E-06	0.000274678	4.089489646	not-significant
Stxbp3a	-0.744983333	7.473973333	-6.558312043	6.53E-06	0.000274678	4.087005036	down
Ubtd1	0.615633333	8.177445	6.557210944	6.55E-06	0.000274678	4.085045857	up
Armc1	-0.626535	8.8385175	-6.557122078	6.55E-06	0.000274678	4.084887731	down
Il1a	-0.938905	6.342915833	-6.556363039	6.56E-06	0.000274678	4.083537064	down
Pabpc1	-0.502366667	11.52346667	-6.552606407	6.60E-06	0.000276081	4.076851094	down
Atxn7l3	0.67492	7.842525	6.550406238	6.63E-06	0.00027631	4.072934318	up
Snx13	-0.89964	7.987398333	-6.549755572	6.64E-06	0.00027631	4.071775855	down
Ttc39b	-0.97696	7.191656667	-6.549003545	6.65E-06	0.00027631	4.070436847	down
Epc1	-0.54868	7.389215	-6.547330468	6.67E-06	0.00027631	4.067457584	down
Cul4a	-0.451365	7.932574167	-6.545421292	6.69E-06	0.00027631	4.064057393	not-significant
Pkn2	-0.975816667	7.577463333	-6.545310067	6.69E-06	0.00027631	4.06385929	down
Zwint	-1.064636667	8.971255	-6.545095473	6.69E-06	0.00027631	4.063477066	down
Atp5l	0.531685	9.5773375	6.543942027	6.71E-06	0.00027631	4.061422495	up
Acbd5	-0.976423333	8.901395	-6.542803702	6.72E-06	0.00027631	4.059394664	down
Auh	0.484348333	9.323075833	6.54227963	6.73E-06	0.00027631	4.058461011	not-significant
Ctcf	-0.64364	7.130786667	-6.54059071	6.75E-06	0.00027631	4.05545186	down
Hamp2	0.922088333	10.1436225	6.539815191	6.76E-06	0.00027631	4.054069977	up
Rars	-0.900751667	8.762580833	-6.53821151	6.78E-06	0.00027631	4.051212124	down
Prpf4b	-0.70066	6.744003333	-6.538140431	6.78E-06	0.00027631	4.051085449	down
4933427G23Rik	0.477298333	9.214564167	6.538078309	6.78E-06	0.00027631	4.050974736	not-significant
Tcf12	-0.722828333	7.4714125	-6.534313804	6.83E-06	0.000277741	4.044264608	down
Mboat7	0.483726667	8.266435	6.532253215	6.85E-06	0.000278317	4.040590779	not-significant
Hp1bp3	-0.496166667	9.693986667	-6.528089105	6.90E-06	0.00027971	4.033164671	not-significant
Naa60	0.455366667	11.2483	6.527668727	6.91E-06	0.00027971	4.032414843	not-significant
Cyth2	0.458768333	7.954140833	6.52571761	6.93E-06	0.000279886	4.0289343	not-significant
Vezf1	-0.561693333	7.593928333	-6.525487591	6.94E-06	0.000279886	4.028523937	down
Usp6nl	-0.57247	7.620153333	-6.520293534	7.00E-06	0.000282076	4.019255492	down
Ankle2	-0.650671667	7.1825325	-6.518771691	7.02E-06	0.000282085	4.016539114	down
Zcchc6	-0.792751667	7.837824167	-6.51674238	7.05E-06	0.000282085	4.01291641	down
Eapp	-0.522733333	8.35954	-6.5151924	7.07E-06	0.000282085	4.010148996	down
Nat8	0.794461667	9.2150125	6.5146011	7.07E-06	0.000282085	4.009093164	up
Iigp1	-1.154905	9.4571125	-6.514278866	7.08E-06	0.000282085	4.00851776	down
Gchfr	0.547733333	11.15591667	6.513239548	7.09E-06	0.000282085	4.006661769	up
Map2k4	-0.829583333	7.892575	-6.512655362	7.10E-06	0.000282085	4.005618473	down
Syngr2	0.4728	11.0485	6.510343335	7.13E-06	0.000282085	4.001488939	not-significant
6820431F20Rik	-0.889268333	9.037984167	-6.509814161	7.14E-06	0.000282085	4.000543666	down
Smarca5	-0.861138333	6.872709167	-6.509237612	7.14E-06	0.000282085	3.999513719	down
Sars2	0.595818333	8.146435833	6.50921827	7.14E-06	0.000282085	3.999479164	up
Klb	-0.92863	8.454851667	-6.509104614	7.15E-06	0.000282085	3.999276123	down
Tmem14c	0.494318333	9.821719167	6.50852887	7.15E-06	0.000282085	3.998247553	not-significant
Rbm5	-0.708698333	7.826715833	-6.505260042	7.20E-06	0.00028331	3.992406853	down
Pebp1	0.64056	9.734185	6.499602666	7.27E-06	0.000285166	3.982294608	up
Serinc5	-0.509386667	9.144333333	-6.499450783	7.27E-06	0.000285166	3.98202306	down
Fn3k	0.476843333	8.030646667	6.499009818	7.28E-06	0.000285166	3.981234652	not-significant
Bclaf1	-0.811001667	6.427565833	-6.495436163	7.33E-06	0.000286241	3.974844205	down
Chtf8	0.471358333	8.7177125	6.494072601	7.34E-06	0.000286241	3.972405374	not-significant
Utp6	-0.691818333	6.943055833	-6.493352138	7.35E-06	0.000286241	3.971116662	down
Rapgef4	-0.90552	8.797393333	-6.493183046	7.36E-06	0.000286241	3.970814191	down
Mtmr10	-0.815515	7.983955833	-6.491344757	7.38E-06	0.000286241	3.967525603	down
Xpr1	-0.529605	8.0987575	-6.491248965	7.38E-06	0.000286241	3.967354222	down
R3hcc1	0.50925	7.630711667	6.487536286	7.43E-06	0.000286241	3.960710894	up
Tulp4	-0.451335	8.3426475	-6.486575138	7.45E-06	0.000286241	3.958990721	not-significant
Egln1	0.57501	8.362588333	6.48654278	7.45E-06	0.000286241	3.958932808	up
Magt1	-0.942526667	8.5784	-6.485365449	7.46E-06	0.000286241	3.95682554	down
Ptrh2	0.516928333	7.442159167	6.485142498	7.46E-06	0.000286241	3.956426464	up
Wdr7	-0.473508333	8.101199167	-6.485107097	7.47E-06	0.000286241	3.956363098	not-significant
Mtx1	0.516191667	10.0150875	6.484168381	7.48E-06	0.000286241	3.954682737	up
Irgm1	-0.892826667	8.249338333	-6.484081426	7.48E-06	0.000286241	3.954527076	down
F13b	-0.863346667	10.35109333	-6.483808856	7.48E-06	0.000286241	3.954039131	down
Arf3	0.51184	9.49812	6.481868957	7.51E-06	0.000286492	3.950566079	up
Ubr1	-0.684773333	7.021625	-6.481246819	7.52E-06	0.000286492	3.949452132	down
Atg2b	-0.573416667	7.028325	-6.480029953	7.54E-06	0.000286492	3.94727315	down
Gm6180	0.702033333	10.94058333	6.479878372	7.54E-06	0.000286492	3.947001707	up
Gramd3	-0.878903333	8.765706667	-6.473486426	7.63E-06	0.000289403	3.935552255	down
Zranb1	-1.031581667	8.525230833	-6.467375586	7.71E-06	0.000291515	3.924600712	down
AI182371	-0.702833333	11.38208333	-6.467056851	7.72E-06	0.000291515	3.92402934	down
Spcs1	0.44995	10.58210833	6.466942031	7.72E-06	0.000291515	3.923823509	not-significant
Klhl28	-0.611261667	6.2740825	-6.464933855	7.75E-06	0.000292132	3.92022323	down
Hectd1	-0.71885	8.651555	-6.459262946	7.83E-06	0.000294719	3.910053167	down
Emc6	0.630093333	10.50397	6.457402827	7.85E-06	0.000295265	3.90671625	up
Ndufa9	0.4207	10.6105	6.455065612	7.89E-06	0.00029607	3.902522736	not-significant
E430025E21Rik	-0.988731667	8.0963725	-6.449037967	7.97E-06	0.000298815	3.891704019	down
Gsk3a	0.47739	10.34208833	6.448333682	7.98E-06	0.000298815	3.890439583	not-significant
2310035C23Rik	-0.708671667	6.9217425	-6.445227322	8.03E-06	0.000300055	3.884861731	down
Crbn	-1.23275	8.46887	-6.442828641	8.07E-06	0.000300068	3.880553634	down
Lrp3	0.540523333	8.008441667	6.442306455	8.07E-06	0.000300068	3.879615661	up
Ggt6	0.532528333	8.269815833	6.441951239	8.08E-06	0.000300068	3.878977584	up
Tti1	-0.415318333	8.123984167	-6.441532574	8.08E-06	0.000300068	3.878225509	not-significant
Emc9	0.525181667	7.338120833	6.441008085	8.09E-06	0.000300068	3.877283302	up
Dpy19l4	-0.770768333	6.744895833	-6.437025423	8.15E-06	0.000301804	3.870127402	down
Sf3b1	-0.910201667	8.639255833	-6.429509516	8.26E-06	0.000305523	3.856616758	down
Chchd1	0.6665	8.43203	6.420844943	8.40E-06	0.000309944	3.841030982	up
Vsig4	-0.846783333	9.990316667	-6.413344418	8.51E-06	0.000313762	3.827530202	down
Nup98	-0.521466667	8.076545	-6.408054612	8.60E-06	0.000316188	3.818003708	down
4931406C07Rik	-0.739816667	11.17400833	-6.407051895	8.61E-06	0.000316188	3.816197437	down
Sorbs1	-0.497958333	8.2310775	-6.406150618	8.63E-06	0.000316188	3.814573773	not-significant
Tpmt	-0.825533333	11.00748333	-6.40584295	8.63E-06	0.000316188	3.814019476	down
Gm11437	-1.379063333	7.432881667	-6.400898796	8.71E-06	0.000318591	3.805110165	down
Ulk2	-0.623846667	8.659608333	-6.392521791	8.85E-06	0.000323047	3.790006722	down
Minos1	0.553975	7.981125833	6.39160448	8.86E-06	0.000323105	3.788352218	up
Srp68	-0.427415	8.514544167	-6.388613636	8.91E-06	0.000324374	3.782956942	not-significant
N4bp2l1	0.76483	8.564793333	6.387836416	8.92E-06	0.000324374	3.781554677	up
Prkaa2	-0.909945	8.900989167	-6.386159369	8.95E-06	0.000324889	3.778528636	down
Slc25a17	-0.450118333	10.1979575	-6.383297647	9.00E-06	0.000324995	3.773364034	not-significant
Efhd2	0.60506	8.706846667	6.382852762	9.00E-06	0.000324995	3.772561034	up
Cks1b	0.755	8.533933333	6.382119496	9.02E-06	0.000324995	3.771237455	up
Ibtk	-0.858211667	8.391355833	-6.381923608	9.02E-06	0.000324995	3.770883856	down
Ddx6	-0.68884	10.71711333	-6.38192185	9.02E-06	0.000324995	3.770880682	down
Adck4	0.398813333	7.881165	6.378227819	9.08E-06	0.000326726	3.764211481	not-significant
Atf2	-0.839698333	8.3982475	-6.377148901	9.10E-06	0.00032689	3.762263226	down
Sfr1	-0.507045	7.796340833	-6.375858633	9.12E-06	0.000327053	3.759933102	down
Mrpl38	0.537915	9.611755833	6.374621092	9.14E-06	0.000327053	3.757697971	up
Gzf1	-0.827403333	7.064866667	-6.374465456	9.14E-06	0.000327053	3.75741686	down
Bbs10	-0.664855	6.231719167	-6.370105063	9.22E-06	0.000328298	3.749539643	down
Lcp1	-0.53192	8.81769	-6.368412226	9.25E-06	0.000328298	3.746480718	down
Serpind1	-0.532733333	12.47645	-6.367293826	9.27E-06	0.000328298	3.744459561	down
C6	-1.141658333	9.859710833	-6.367025908	9.27E-06	0.000328298	3.743975355	down
Dhrs11	0.679796667	10.367685	6.365569943	9.30E-06	0.000328298	3.741343824	up
Mbnl1	-0.844936667	9.61412	-6.365411315	9.30E-06	0.000328298	3.741057098	down
Gm12464	0.754191667	6.735425833	6.365341726	9.30E-06	0.000328298	3.740931314	up
Mtf2	-0.747756667	6.436498333	-6.364427699	9.32E-06	0.000328298	3.739279099	down
Tmem69	0.832116667	7.262698333	6.363171157	9.34E-06	0.000328298	3.737007549	up
Col4a3bp	-0.7133	7.721096667	-6.362959653	9.34E-06	0.000328298	3.736625173	down
Elmod2	-0.609043333	8.265805	-6.362769317	9.34E-06	0.000328298	3.736281063	down
B4galt5	0.880786667	8.985958333	6.36216513	9.35E-06	0.000328298	3.735188708	up
Tex264	0.500925	10.20570417	6.362076615	9.36E-06	0.000328298	3.73502867	up
Dek	-0.909986667	7.300406667	-6.360065945	9.39E-06	0.000329022	3.731393022	down
Pyroxd1	-0.729146667	6.289648333	-6.359310586	9.40E-06	0.000329022	3.730027045	down
Sec23ip	-0.447875	8.111209167	-6.357441869	9.44E-06	0.000329282	3.726647337	not-significant
Dhx32	-0.412348333	8.129285833	-6.357316428	9.44E-06	0.000329282	3.72642045	not-significant
Cpd	-0.895098333	7.245810833	-6.354795053	9.48E-06	0.00033034	3.721859508	down
Ate1	-0.721761667	7.964694167	-6.353027312	9.51E-06	0.000330942	3.718661267	down
Smcr8	-0.550346667	7.299781667	-6.352064126	9.53E-06	0.000331055	3.716918457	down
Itch	-0.768911667	8.4612975	-6.348525932	9.59E-06	0.000332095	3.710515201	down
Abhd17a	0.642321667	8.337635833	6.347399473	9.61E-06	0.000332095	3.708476206	up
Dpp4	-1.024381667	9.627104167	-6.345766925	9.64E-06	0.000332095	3.705520815	down
Pik3r1	-0.666905	9.401700833	-6.345699933	9.64E-06	0.000332095	3.705399531	down
Copg1	-0.4575	8.49495	-6.345187217	9.65E-06	0.000332095	3.704471279	not-significant
Zdhhc18	0.50431	9.317981667	6.344240648	9.67E-06	0.000332095	3.702757453	up
Gm23037	0.536333333	6.986256667	6.343457329	9.68E-06	0.000332095	3.701339102	up
Enpp1	-0.65559	9.314755	-6.343141901	9.69E-06	0.000332095	3.700767933	down
Dalrd3	0.40769	9.269201667	6.342861295	9.69E-06	0.000332095	3.700259806	not-significant
Acap2	-0.604468333	7.653630833	-6.342642152	9.70E-06	0.000332095	3.69986297	down
Map2k3	0.397611667	9.729529167	6.341766957	9.71E-06	0.000332162	3.698278051	not-significant
Ndufb4	0.493316667	12.087275	6.340292366	9.74E-06	0.000332378	3.695607413	not-significant
Thap6	-0.643693333	6.544356667	-6.339534849	9.75E-06	0.000332378	3.694235346	down
Ppp1r7	-0.635061667	8.228014167	-6.338995137	9.76E-06	0.000332378	3.693257733	down
Kpna4	-0.697261667	7.484109167	-6.337836449	9.78E-06	0.000332378	3.691158785	down
Ocrl	-0.56938	6.070453333	-6.337071055	9.80E-06	0.000332378	3.689772175	down
Nol11	-0.72957	6.57411	-6.336741748	9.80E-06	0.000332378	3.689175569	down
Cd300ld	-0.581768333	6.990155833	-6.335977275	9.82E-06	0.000332378	3.687790507	down
Kbtbd4	-0.581728333	7.607944167	-6.335327284	9.83E-06	0.000332378	3.686612794	down
Mrps18c	0.56506	9.045273333	6.334005574	9.85E-06	0.000332726	3.684217813	up
Raf1	-0.4457	9.60028	-6.329953907	9.93E-06	0.000334711	3.676874467	not-significant
Strbp	-1.017235	8.2221125	-6.329276148	9.94E-06	0.000334711	3.675645845	down
Gm22973	0.619928333	5.6081325	6.323638744	1.00E-05	0.000337746	3.665423931	up
Rasa1	-0.828773333	7.6909	-6.321076773	1.01E-05	0.000338878	3.660776954	down
Stra13	0.4804	10.51981667	6.319870655	1.01E-05	0.000339155	3.658588931	not-significant
Ap1s1	0.527975	9.285059167	6.319136779	1.01E-05	0.000339155	3.6572575	up
Acot3	1.437888333	8.4025975	6.316407572	1.02E-05	0.000340068	3.652305362	up
Coa6	0.571481667	8.013469167	6.316188311	1.02E-05	0.000340068	3.651907467	up
Cul4b	-1.004593333	7.013948333	-6.315016125	1.02E-05	0.000340337	3.649780167	down
Cct3	-0.704195	9.222259167	-6.313872775	1.02E-05	0.000340588	3.647705008	down
Maz	0.464775	9.064079167	6.310407055	1.03E-05	0.000342007	3.641413626	not-significant
Ube2v1	0.540051667	10.3509075	6.310140043	1.03E-05	0.000342007	3.640928842	up
Gm16407	0.589523333	9.125753333	6.308723443	1.03E-05	0.000342039	3.638356704	up
Mta3	-0.423913333	8.67628	-6.308608634	1.03E-05	0.000342039	3.638148231	not-significant
Hsp90aa1	-1.045978333	8.7940025	-6.302661793	1.04E-05	0.000343685	3.62734719	down
Malt1	-0.611016667	5.989098333	-6.30249982	1.04E-05	0.000343685	3.627052931	down
Luc7l3	-0.815091667	6.824909167	-6.302042852	1.05E-05	0.000343685	3.626222731	down
Snora24	0.88375	7.089105	6.301969613	1.05E-05	0.000343685	3.626089672	up
Rel	-0.692226667	7.260738333	-6.300996211	1.05E-05	0.000343685	3.624321128	down
Terc	0.497805	9.220210833	6.300769133	1.05E-05	0.000343685	3.623908535	not-significant
Nktr	-0.451276667	7.641561667	-6.299602883	1.05E-05	0.000343685	3.621789391	not-significant
Cln3	0.422508333	8.824609167	6.299445005	1.05E-05	0.000343685	3.621502502	not-significant
Dnajc7	-0.595951667	7.1350925	-6.299152527	1.05E-05	0.000343685	3.620971016	down
Hdhd2	-0.455045	8.030375833	-6.298673221	1.05E-05	0.000343685	3.620099999	not-significant
Btaf1	-0.715276667	6.733218333	-6.296517295	1.06E-05	0.000344261	3.616181742	down
Arhgef12	-0.603501667	8.407074167	-6.296029011	1.06E-05	0.000344261	3.615294223	down
Hbp1	-0.972483333	9.187838333	-6.29491934	1.06E-05	0.000344261	3.613277125	down
Slc25a36	-0.466111667	6.255334167	-6.294309094	1.06E-05	0.000344261	3.612167778	not-significant
Lphn2	-0.542683333	8.239378333	-6.294136414	1.06E-05	0.000344261	3.611853858	down
Ptpla	0.740081667	7.923024167	6.292481364	1.06E-05	0.000344479	3.608844878	up
Gpaa1	0.515456667	9.118748333	6.291843541	1.07E-05	0.000344479	3.607685172	up
Usp33	-0.817123333	7.874955	-6.291628006	1.07E-05	0.000344479	3.607293267	down
Mkln1	-0.89325	8.573635	-6.290403383	1.07E-05	0.000344554	3.605066421	down
Mllt4	-0.467388333	7.816210833	-6.290071019	1.07E-05	0.000344554	3.604462013	not-significant
Insr	-0.690688333	9.631460833	-6.288722562	1.07E-05	0.000344725	3.602009671	down
Zfand3	0.481048333	10.16932583	6.287616191	1.07E-05	0.000344725	3.599997396	not-significant
Plbd2	0.5055	9.594808333	6.28722557	1.07E-05	0.000344725	3.599286889	up
Scrn2	0.526686667	7.911173333	6.286688943	1.08E-05	0.000344725	3.598310773	up
Nceh1	-0.86284	9.04889	-6.284697083	1.08E-05	0.000344725	3.594687245	down
Khdrbs3	0.539586667	8.940031667	6.284685119	1.08E-05	0.000344725	3.59466548	up
Nsa2	-0.705186667	9.403138333	-6.28430495	1.08E-05	0.000344725	3.593973823	down
Dnm1l	-0.957085	7.9888475	-6.284084542	1.08E-05	0.000344725	3.593572815	down
Urb2	-0.52015	7.088705	-6.280643957	1.09E-05	0.00034597	3.587312149	down
C030006K11Rik	0.533393333	8.520313333	6.28019525	1.09E-05	0.00034597	3.586495531	up
Prodh2	0.48757	10.389015	6.279456506	1.09E-05	0.00034597	3.585151003	not-significant
Coq2	0.451776667	9.20243	6.279304527	1.09E-05	0.00034597	3.584874388	not-significant
Sf3a3	-0.466936667	7.093543333	-6.276402581	1.10E-05	0.000347382	3.579591954	not-significant
Exoc6b	-0.76085	6.473603333	-6.275019877	1.10E-05	0.000347819	3.577074578	down
Map4k3	-0.796181667	7.627934167	-6.27423041	1.10E-05	0.000347873	3.575637133	down
Trappc10	-0.473551667	7.351970833	-6.272492206	1.10E-05	0.000348542	3.572471934	not-significant
Mcfd2	-0.453873333	9.303435	-6.269430649	1.11E-05	0.000349619	3.566895893	not-significant
Vps37a	-0.708433333	9.447655	-6.268752882	1.11E-05	0.000349619	3.565661286	down
Nae1	-1.10266	8.02743	-6.268055883	1.11E-05	0.000349619	3.564391576	down
Fbxo18	-0.483098333	7.168899167	-6.268024847	1.11E-05	0.000349619	3.564335037	not-significant
Cuta	0.380366667	11.43268333	6.266219666	1.12E-05	0.000350338	3.561046238	not-significant
Parp9	-0.575038333	8.119285833	-6.26478481	1.12E-05	0.00035081	3.558431784	down
Mr1	-1.097788333	6.593590833	-6.264009627	1.12E-05	0.00035081	3.557019197	down
Fbxl14	0.498805	7.508589167	6.263404292	1.12E-05	0.00035081	3.555916057	not-significant
Cnot6	-0.835211667	7.892245833	-6.26187337	1.13E-05	0.000350969	3.553125925	down
Shoc2	-0.634286667	8.622376667	-6.261772324	1.13E-05	0.000350969	3.552941756	down
Lsm8	0.490688333	7.692014167	6.257156947	1.14E-05	0.000353535	3.544528022	not-significant
Shmt2	0.4798	11.2107	6.255801951	1.14E-05	0.000353971	3.542057306	not-significant
Ipo5	-0.709118333	7.5765675	-6.25424788	1.14E-05	0.000354539	3.539223266	down
LOC102631912	0.508456667	8.672743333	6.251191107	1.15E-05	0.000355618	3.533647844	up
Zbtb11	-0.661791667	7.309559167	-6.250404002	1.15E-05	0.000355618	3.532211978	down
Calu	-0.570753333	8.79026	-6.250020847	1.15E-05	0.000355618	3.53151298	down
Nmd3	-0.854016667	8.201645	-6.249518059	1.15E-05	0.000355618	3.530595702	down
Met	-0.857968333	8.2116975	-6.248516354	1.15E-05	0.000355618	3.528768095	down
Dcn	-0.8509	11.84745	-6.248272466	1.15E-05	0.000355618	3.528323101	down
Dbt	-0.922103333	9.780028333	-6.247068469	1.16E-05	0.000355618	3.526126181	down
Ncbp1	-0.697151667	8.6914275	-6.246785905	1.16E-05	0.000355618	3.525610559	down
Zscan26	-0.988805	7.111929167	-6.246437248	1.16E-05	0.000355618	3.524974314	down
Pnpla8	-1.052475	7.9358425	-6.245438506	1.16E-05	0.000355828	3.523151669	down
Ikzf5	-0.638661667	7.458255833	-6.243949052	1.16E-05	0.000356364	3.520433234	down
Zyg11b	-0.874635	7.643700833	-6.243244311	1.17E-05	0.00035638	3.519146883	down
Nckap1	-1.041538333	8.9104525	-6.240286255	1.17E-05	0.000357758	3.513746817	down
Ahcyl1	-0.601746667	9.178478333	-6.239812856	1.17E-05	0.000357758	3.512882487	down
Athl1	0.435653333	9.29675	6.239086516	1.17E-05	0.000357791	3.511556276	not-significant
Tmem165	0.469648333	8.592189167	6.235621072	1.18E-05	0.000359333	3.505227733	not-significant
0610012G03Rik	0.501461667	9.460369167	6.234291392	1.19E-05	0.000359333	3.502799028	up
Acsm3	-1.246785	9.3679325	-6.233846838	1.19E-05	0.000359333	3.501986979	down
Tab3	-0.755018333	6.744699167	-6.233639275	1.19E-05	0.000359333	3.501607822	down
Dgat1	0.489783333	9.019315	6.233403582	1.19E-05	0.000359333	3.501177272	not-significant
Akt1	0.593406667	9.159705	6.230919395	1.19E-05	0.000360495	3.496638817	up
Afm	-0.870078333	9.331609167	-6.22997209	1.19E-05	0.000360495	3.494907914	down
Arl6ip4	0.492491667	9.0090225	6.229655888	1.20E-05	0.000360495	3.494330126	not-significant
Cp	-0.905966667	11.39788333	-6.22881198	1.20E-05	0.000360595	3.492787999	down
Akap8	-0.495461667	8.1822875	-6.228170243	1.20E-05	0.000360595	3.491615245	not-significant
Tmem201	0.432058333	8.187649167	6.226402645	1.20E-05	0.000361335	3.488384706	not-significant
Ssfa2	-0.540911667	8.2983025	-6.224698872	1.21E-05	0.000362033	3.485270387	down
Arhgap26	-0.56987	7.302755	-6.223361027	1.21E-05	0.000362037	3.482824653	down
Jup	0.480635	9.738025833	6.223097292	1.21E-05	0.000362037	3.482342483	not-significant
Osbpl11	-0.450661667	7.757915833	-6.222700769	1.21E-05	0.000362037	3.48161753	not-significant
Vps35	-1.141911667	8.562925833	-6.221791284	1.21E-05	0.000362203	3.479954651	down
Osbp	-0.576838333	8.913054167	-6.221093481	1.21E-05	0.000362227	3.478678725	down
Mob2	0.462411667	8.038085833	6.218092475	1.22E-05	0.000363668	3.473190612	not-significant
Bms1	-0.495421667	6.274319167	-6.217640257	1.22E-05	0.000363668	3.472363501	not-significant
Sypl	0.440671667	10.03503083	6.21368533	1.23E-05	0.000365908	3.46512865	not-significant
Mmgt1	-0.753005	8.055244167	-6.212203175	1.24E-05	0.00036647	3.462416722	down
Mtus1	-0.602778333	7.6352575	-6.211382987	1.24E-05	0.000366582	3.460915872	down
Calcrl	-0.765913333	7.991638333	-6.207934421	1.24E-05	0.00036754	3.454604325	down
Zfp874b	-0.572665	4.475714167	-6.207401412	1.25E-05	0.00036754	3.45362866	down
Asgr1	0.41015	12.19720833	6.20553489	1.25E-05	0.00036754	3.450211701	not-significant
Lrp6	-0.677843333	8.1118	-6.205283351	1.25E-05	0.00036754	3.449751181	down
4933409K07Rik	-0.633201667	6.175155833	-6.205280599	1.25E-05	0.00036754	3.449746143	down
St7l	-0.755475	7.829385833	-6.204837333	1.25E-05	0.00036754	3.448934584	down
Hsdl2	-0.835548333	9.198970833	-6.204649186	1.25E-05	0.00036754	3.448590106	down
Aup1	0.36175	11.924275	6.204144589	1.25E-05	0.00036754	3.447666212	not-significant
Usp46	-0.657106667	7.330878333	-6.203435307	1.26E-05	0.00036754	3.446367484	down
Nufip1	-0.657058333	8.026449167	-6.202764226	1.26E-05	0.00036754	3.44513864	down
Nmi	-0.676128333	7.3333925	-6.201934425	1.26E-05	0.00036754	3.443619065	down
Gspt1	-0.585626667	10.35842	-6.201702666	1.26E-05	0.00036754	3.443194639	down
Bmpr1a	-0.878156667	7.846826667	-6.201512508	1.26E-05	0.00036754	3.442846391	down
Dusp7	0.48186	8.60858	6.199845437	1.26E-05	0.000368138	3.439793163	not-significant
Krt18	-0.668193333	10.36808667	-6.19798925	1.27E-05	0.000368138	3.436393098	down
Psmd12	-0.68508	9.393696667	-6.197596143	1.27E-05	0.000368138	3.43567296	down
Nmnat1	-0.424761667	8.487329167	-6.196898983	1.27E-05	0.000368138	3.434395772	not-significant
Rora	-0.90491	8.052678333	-6.196468957	1.27E-05	0.000368138	3.433607934	down
Chmp1a	0.454526667	9.822413333	6.196215404	1.27E-05	0.000368138	3.433143396	not-significant
Ankrd28	-0.893683333	7.878545	-6.19569581	1.27E-05	0.000368138	3.432191408	down
Zkscan3	-0.577926667	7.638623333	-6.195498563	1.27E-05	0.000368138	3.431830006	down
Polr2k	0.511443333	6.844706667	6.193609505	1.28E-05	0.000368376	3.428368539	up
Tfec	-0.712871667	6.5822375	-6.193333782	1.28E-05	0.000368376	3.427863268	down
Sharpin	0.446368333	9.924965833	6.192667941	1.28E-05	0.000368376	3.426643045	not-significant
Tusc2	0.534988333	8.564159167	6.192459183	1.28E-05	0.000368376	3.426260463	up
Nono	-0.597205	9.238810833	-6.191963729	1.28E-05	0.000368376	3.425352436	down
Snap29	-0.660511667	8.0674625	-6.190464478	1.29E-05	0.000368818	3.422604519	down
Eid1	0.725255	5.949495833	6.190051217	1.29E-05	0.000368818	3.421847012	up
Ptov1	0.474118333	9.362514167	6.189230935	1.29E-05	0.000368947	3.420343364	not-significant
Lypla2	0.529745	9.530410833	6.182975842	1.30E-05	0.000372839	3.408874042	up
Prosc	-0.455975	9.436409167	-6.180885916	1.31E-05	0.000373567	3.4050407	not-significant
Cdc14b	-0.97382	7.861378333	-6.180668896	1.31E-05	0.000373567	3.404642605	down
Alkbh4	0.40063	7.507866667	6.172668109	1.33E-05	0.000378746	3.389961493	not-significant
Mon2	-0.440275	9.260500833	-6.169002357	1.34E-05	0.000379368	3.383231906	not-significant
Ptpn2	-0.636255	6.736199167	-6.168936614	1.34E-05	0.000379368	3.383111198	down
F11	-1.185498333	7.571879167	-6.168835399	1.34E-05	0.000379368	3.382925358	down
Eif5al3-ps	0.562766667	11.85628333	6.168683604	1.34E-05	0.000379368	3.382646648	up
Aim1	-0.486016667	6.828946667	-6.168652856	1.34E-05	0.000379368	3.382590192	not-significant
Exosc9	-0.822275	6.379329167	-6.16577407	1.35E-05	0.000380969	3.377303815	down
Rhot1	-0.735563333	7.920881667	-6.164537712	1.35E-05	0.000381405	3.375033098	down
Tmem185b	0.529165	8.072235833	6.158624684	1.36E-05	0.000385197	3.36417008	up
Trmt2b	-0.592956667	8.653696667	-6.157289718	1.37E-05	0.000385381	3.361716873	down
Pcgf1	0.579546667	7.515453333	6.157124097	1.37E-05	0.000385381	3.361412501	up
Snap23	-0.623075	10.47012917	-6.155333701	1.37E-05	0.000386225	3.358121926	down
Rassf6	-0.735333333	5.992635	-6.153447781	1.38E-05	0.000386705	3.354655288	down
Ppil2	-0.544088333	8.144694167	-6.153429814	1.38E-05	0.000386705	3.354622259	down
Gm5331	0.538633333	12.09116667	6.152086431	1.38E-05	0.00038723	3.352152581	up
Zcchc9	-0.574575	7.486784167	-6.149908266	1.39E-05	0.000388265	3.348147683	down
Sema4b	0.421741667	7.599239167	6.149424914	1.39E-05	0.000388265	3.347258872	not-significant
Kif1b	-0.580191667	8.8825525	-6.148758174	1.39E-05	0.000388302	3.346032785	down
Sacm1l	-0.784121667	8.4640475	-6.145286024	1.40E-05	0.0003903	3.339646708	down
Larp4b	-0.66873	8.837125	-6.144581203	1.40E-05	0.0003903	3.33835017	down
Anapc11	0.426681667	7.617604167	6.144171269	1.40E-05	0.0003903	3.337596051	not-significant
Kng2	-0.593666667	11.96541667	-6.140639091	1.41E-05	0.000392439	3.331097226	down
Zbed3	0.559548333	7.542590833	6.139970234	1.41E-05	0.000392481	3.329866399	up
Gmps	-0.898793333	8.265223333	-6.139008703	1.42E-05	0.000392738	3.328096883	down
Oplah	0.52111	9.574773333	6.13727237	1.42E-05	0.000393211	3.324901153	up
Kdm7a	-0.966516667	7.703648333	-6.136676866	1.42E-05	0.000393211	3.323805025	down
Mdh1	-0.714583333	11.902275	-6.136534399	1.42E-05	0.000393211	3.323542783	down
Slc50a1	0.51952	9.490863333	6.135660495	1.42E-05	0.000393407	3.321934102	up
Mpc2	0.493521667	10.27480583	6.134379638	1.43E-05	0.000393903	3.319576103	not-significant
Raver1	0.430865	8.047165833	6.133409602	1.43E-05	0.000394171	3.317790156	not-significant
Nupl1	-0.586133333	7.806316667	-6.130152004	1.44E-05	0.000396134	3.311791554	down
Ddx5	-0.72497	9.995881667	-6.128928243	1.44E-05	0.000396593	3.309537704	down
LOC102633750	-0.765851667	5.079074167	-6.127005145	1.45E-05	0.000397574	3.305995422	down
Cct5	-0.533168333	8.827309167	-6.125626517	1.45E-05	0.000397841	3.303455709	down
Galnt1	-0.620476667	6.87461	-6.12543911	1.45E-05	0.000397841	3.303110446	down
Mbd6	0.429291667	8.4203875	6.119139723	1.47E-05	0.000401388	3.291502055	not-significant
Uqcrfs1	0.458058333	9.247325833	6.119103622	1.47E-05	0.000401388	3.291435512	not-significant
Gm13015	0.4552	10.4105	6.118326704	1.47E-05	0.000401388	3.290003424	not-significant
Kdm1b	-0.534258333	7.6288275	-6.118300052	1.47E-05	0.000401388	3.289954296	down
Nsun3	-0.782393333	9.147251667	-6.11656245	1.48E-05	0.00040198	3.286751065	down
Zmym5	-0.947781667	7.382244167	-6.115778378	1.48E-05	0.00040198	3.285305504	down
Rbm12b2	-1.06195	5.959508333	-6.115716319	1.48E-05	0.00040198	3.285191083	down
Emc2	-0.97993	10.46180167	-6.113505688	1.49E-05	0.000403199	3.28111494	down
Trim12a	-0.955248333	6.109674167	-6.112745541	1.49E-05	0.000403322	3.279713156	down
Zfp654	-0.83295	5.488435	-6.111890736	1.49E-05	0.000403518	3.278136715	down
Cfi	-0.788316667	11.16220833	-6.111176123	1.49E-05	0.000403608	3.276818738	down
Trim44	-0.545896667	7.892153333	-6.11014294	1.49E-05	0.000403887	3.274913085	down
Paics	-0.537816667	11.99135833	-6.109618827	1.50E-05	0.000403887	3.273946327	down
Psmd5	-0.73587	8.675115	-6.107578829	1.50E-05	0.000403924	3.270183051	down
Imp3	0.524883333	11.17175833	6.10747803	1.50E-05	0.000403924	3.269997089	up
Ptk2	-0.496386667	7.188638333	-6.107360274	1.50E-05	0.000403924	3.269779839	not-significant
Usp4	-0.505566667	9.316396667	-6.107199635	1.50E-05	0.000403924	3.26948347	down
Ilvbl	0.467755	7.592694167	6.10404961	1.51E-05	0.000404914	3.263671138	not-significant
Ocel1	0.54003	7.985426667	6.103912444	1.51E-05	0.000404914	3.263418012	up
Ercc3	-0.42589	8.80812	-6.103093487	1.51E-05	0.000404914	3.261906647	not-significant
Mrpl37	0.48016	9.960536667	6.103003939	1.51E-05	0.000404914	3.261741382	not-significant
Mak16	-0.651485	6.2966525	-6.102949538	1.52E-05	0.000404914	3.261640983	down
Rnf44	0.429228333	8.939090833	6.102299574	1.52E-05	0.000404962	3.260441409	not-significant
Rhobtb1	0.533096667	9.07223	6.100186712	1.52E-05	0.000406124	3.256541492	up
Pnp2	-0.412716667	10.69390833	-6.098611088	1.53E-05	0.00040688	3.253632793	not-significant
6330407A03Rik	-0.744478333	5.991389167	-6.097741941	1.53E-05	0.000407097	3.252028142	down
Rnf168	-0.52759	7.262105	-6.097132728	1.53E-05	0.000407116	3.250903325	down
Bcl2l1	0.476785	7.9798725	6.094994576	1.54E-05	0.000408307	3.246955144	not-significant
Brd7	-0.611921667	7.375260833	-6.094114861	1.54E-05	0.000408535	3.245330526	down
Aamdc	0.560753333	8.012578333	6.091998646	1.55E-05	0.000409714	3.24142194	up
Cdk13	-0.499225	8.050904167	-6.090608266	1.55E-05	0.000409837	3.238853604	not-significant
Gm24098	0.479416667	11.550775	6.090505579	1.55E-05	0.000409837	3.238663907	not-significant
Nr2c2	-0.600015	7.541685833	-6.089350424	1.55E-05	0.000409837	3.236529853	down
Sepsecs	-0.81715	8.494443333	-6.088975936	1.56E-05	0.000409837	3.235837977	down
Churc1	0.503498333	9.717745833	6.088453934	1.56E-05	0.000409837	3.234873531	up
Rab43	0.505156667	9.529766667	6.088024083	1.56E-05	0.000409837	3.234079312	up
Lrpap1	-0.5459	9.34742	-6.08773692	1.56E-05	0.000409837	3.233548719	down
Fam173a	0.512128333	9.2799525	6.087203165	1.56E-05	0.000409837	3.232562463	up
Traf6	-0.660913333	7.451426667	-6.085198326	1.57E-05	0.000410646	3.228857621	down
Ptges2	0.444643333	7.860403333	6.084678064	1.57E-05	0.000410646	3.227896109	not-significant
Kdm1a	-0.398845	7.355694167	-6.084427402	1.57E-05	0.000410646	3.227432838	not-significant
Tmed5	-0.963633333	8.406755	-6.080061122	1.58E-05	0.000413281	3.2193617	down
Onecut2	-0.49275	9.106113333	-6.079878832	1.58E-05	0.000413281	3.219024676	not-significant
Anapc1	-0.665156667	7.950286667	-6.079030251	1.58E-05	0.000413495	3.217455723	down
Ogfod1	-0.477338333	7.644350833	-6.078283844	1.59E-05	0.00041363	3.216075595	not-significant
Timm17b	0.526725	9.6802025	6.076106688	1.59E-05	0.000414882	3.212049516	up
Ppil4	-0.712598333	6.807725833	-6.074934654	1.60E-05	0.000415351	3.209881868	down
5730455P16Rik	-0.587288333	6.9897925	-6.071500222	1.61E-05	0.000417035	3.203528837	down
Eri3	0.455905	8.8476975	6.071336122	1.61E-05	0.000417035	3.203225243	not-significant
A1cf	-0.95238	10.13167667	-6.071075504	1.61E-05	0.000417035	3.202743075	down
Clcn2	0.574106667	8.698753333	6.070025467	1.61E-05	0.000417414	3.200800312	up
Gm23462	-1.029516667	6.24353	-6.068298832	1.62E-05	0.000417852	3.197605374	down
Cpsf2	-0.403611667	6.797855833	-6.067870183	1.62E-05	0.000417852	3.196812143	not-significant
Fnbp1l	-0.690165	6.456880833	-6.067766261	1.62E-05	0.000417852	3.196619827	down
Arl5a	-0.638403333	9.483193333	-6.066640282	1.62E-05	0.000418293	3.194536019	down
Drap1	0.457536667	8.757853333	6.06512949	1.63E-05	0.000419039	3.191739767	not-significant
Mtmr3	-0.525048333	8.340050833	-6.064413232	1.63E-05	0.000419159	3.190413966	down
4933411K20Rik	-0.822771667	5.905305833	-6.059414622	1.64E-05	0.000422155	3.181159448	down
Mis18a	0.488725	5.564719167	6.058699441	1.65E-05	0.000422155	3.179835058	not-significant
Map3k5	-0.47693	7.283656667	-6.058525747	1.65E-05	0.000422155	3.179513396	not-significant
Lmbrd2	-0.775315	8.378884167	-6.058064771	1.65E-05	0.000422155	3.178659698	down
Mgam	-0.729541667	9.076845833	-6.057818243	1.65E-05	0.000422155	3.178203133	down
Tmem82	0.494856667	8.641171667	6.05604192	1.65E-05	0.000423124	3.174913154	not-significant
Rnf213	-0.475398333	7.8219775	-6.055167325	1.66E-05	0.000423375	3.173293125	not-significant
Snrpn	0.617283333	7.47452	6.054020796	1.66E-05	0.000423843	3.171169225	up
Ccdc25	-0.845451667	6.892534167	-6.052482674	1.67E-05	0.000424626	3.16831962	down
Ak2	0.4674	10.92516667	6.050411136	1.67E-05	0.00042584	3.164481246	not-significant
Foxj2	0.40537	8.42009	6.049010065	1.68E-05	0.000426491	3.161884841	not-significant
Mvb12a	0.485781667	10.3933925	6.048247393	1.68E-05	0.000426491	3.160471372	not-significant
Ptges3	0.60413	9.234911667	6.047930211	1.68E-05	0.000426491	3.159883511	up
Fndc4	0.483621667	8.901495833	6.046519065	1.68E-05	0.00042718	3.157267936	not-significant
Ece2	0.534295	7.8932875	6.045046826	1.69E-05	0.000427919	3.154538822	up
AI314180	-0.767236667	7.78885	-6.041826467	1.70E-05	0.000430077	3.148568113	down
Slc27a4	0.472591667	8.4929075	6.040244448	1.70E-05	0.000430605	3.14563443	not-significant
Atrnl1	-0.601463333	7.287353333	-6.040068491	1.71E-05	0.000430605	3.145308115	down
Chd1	-0.571093333	6.936755	-6.037256707	1.71E-05	0.000432445	3.140093014	down
Mettl9	0.445478333	9.967044167	6.035329348	1.72E-05	0.000432812	3.136517636	not-significant
Akt3	-0.548053333	7.04046	-6.035044496	1.72E-05	0.000432812	3.135989171	down
Snx6	-0.885103333	7.670358333	-6.034717693	1.72E-05	0.000432812	3.135382865	down
Cpb2	-1.10425	12.16259167	-6.034604311	1.72E-05	0.000432812	3.135172507	down
Cmah	-0.945161667	9.4477925	-6.031901245	1.73E-05	0.000434575	3.130156971	down
Ttc9c	-0.576025	8.194810833	-6.030988869	1.73E-05	0.000434813	3.128463823	down
Dgcr2	0.429575	10.1404125	6.030284333	1.74E-05	0.000434813	3.127156295	not-significant
Cnot4	-0.507035	7.9068125	-6.029723338	1.74E-05	0.000434813	3.126115111	down
Snora34	0.863975	7.769300833	6.029246352	1.74E-05	0.000434813	3.125229807	up
Pou2f1	-0.45918	6.956218333	-6.028652909	1.74E-05	0.000434813	3.124128313	not-significant
1300002K09Rik	-0.415688333	9.6031625	-6.027782727	1.75E-05	0.000434813	3.122513068	not-significant
Usp8	-0.60066	7.568038333	-6.027782616	1.75E-05	0.000434813	3.122512862	down
Mina	-0.622523333	8.656106667	-6.02640016	1.75E-05	0.000435502	3.119946505	down
Gm12942	0.416151667	8.389064167	6.02266885	1.76E-05	0.000437284	3.11301844	not-significant
Idh3a	-0.566481667	8.8057675	-6.022645841	1.76E-05	0.000437284	3.112975714	down
Fxr1	-0.87468	8.29078	-6.022608843	1.76E-05	0.000437284	3.112907007	down
Mea1	0.37075	10.50599167	6.021712077	1.77E-05	0.000437577	3.111241646	not-significant
Gm7123	0.58614	8.460966667	6.020204675	1.77E-05	0.000438376	3.10844203	up
Il6st	-0.585861667	9.703224167	-6.01896582	1.77E-05	0.000438954	3.106140932	down
Spr	0.424991667	9.796439167	6.016141195	1.78E-05	0.000440853	3.100893543	not-significant
Ube2a	0.576073333	9.14203	6.014036262	1.79E-05	0.00044216	3.096982412	up
Phf20l1	-0.750268333	7.4548525	-6.007995176	1.81E-05	0.000446754	3.085754111	down
Sh3bgrl	-1.064358333	10.52810417	-6.00749135	1.81E-05	0.000446754	3.084817437	down
Fuz	0.471975	7.0127125	6.006383063	1.82E-05	0.000446935	3.082756872	not-significant
Kars	-0.347271667	7.400050833	-6.005999585	1.82E-05	0.000446935	3.082043856	not-significant
Fbxo11	-0.664556667	7.409695	-6.005666199	1.82E-05	0.000446935	3.081423961	down
Ubqln4	0.475341667	8.1915175	6.003752125	1.83E-05	0.000448102	3.077864644	not-significant
Cir1	-0.609168333	5.872384167	-5.995008526	1.86E-05	0.000454515	3.061598886	down
Ube2m	0.501648333	8.671859167	5.994790559	1.86E-05	0.000454515	3.061193261	up
Agtpbp1	-0.564883333	6.43067	-5.99443727	1.86E-05	0.000454515	3.060535797	down
Mrpl14	0.511466667	9.09282	5.994104786	1.86E-05	0.000454515	3.059917036	up
Dnajc18	-0.56415	6.12918	-5.990688019	1.87E-05	0.000457003	3.053557431	down
Scaf8	-0.535006667	7.657506667	-5.989306786	1.88E-05	0.000457072	3.050986082	down
Ikbkb	-0.44803	7.486718333	-5.988923222	1.88E-05	0.000457072	3.050271979	not-significant
Rab5b	0.431183333	10.42439167	5.988611103	1.88E-05	0.000457072	3.049690873	not-significant
Zc3h11a	-0.74804	7.951218333	-5.988483796	1.88E-05	0.000457072	3.049453849	down
Gpr116	-0.743333333	7.571355	-5.987574412	1.88E-05	0.000457328	3.047760655	down
Nsun2	-0.566068333	7.5303275	-5.986687739	1.89E-05	0.000457328	3.046109637	down
Tbl1xr1	-0.928078333	8.212985833	-5.986599133	1.89E-05	0.000457328	3.045944642	down
Ppp1r12a	-0.586866667	7.143688333	-5.98426947	1.90E-05	0.000458599	3.041606163	down
Rhot2	0.382298333	7.9751025	5.982956108	1.90E-05	0.000458599	3.039159979	not-significant
Sf3a2	0.492505	8.328154167	5.982915327	1.90E-05	0.000458599	3.03908402	not-significant
Cdkal1	-0.885283333	7.540066667	-5.982834605	1.90E-05	0.000458599	3.038933663	down
Atp9b	-0.471055	7.216710833	-5.98237191	1.90E-05	0.000458599	3.038071811	not-significant
Zbtb7a	0.630575	7.566560833	5.981907594	1.90E-05	0.000458599	3.037206909	up
Il1rap	-0.755538333	10.4412975	-5.981448242	1.91E-05	0.000458599	3.036351224	down
Ubald1	0.432185	8.127445833	5.980285645	1.91E-05	0.000459154	3.034185395	not-significant
4933426M11Rik	0.47062	9.245876667	5.977645654	1.92E-05	0.000460999	3.029266585	not-significant
Gng5	0.590925	9.971304167	5.976771664	1.92E-05	0.000461305	3.027637958	up
Mfap3	-0.523771667	7.6837675	-5.975494665	1.93E-05	0.000461653	3.025258152	down
Ipo7	-1.149868333	8.0048625	-5.975329513	1.93E-05	0.000461653	3.02495036	down
Ilk	0.45505	10.18505833	5.974721203	1.93E-05	0.000461729	3.023816621	not-significant
Gm10717	0.852793333	5.868341667	5.974165468	1.93E-05	0.000461759	3.022780826	up
Fastk	0.43807	9.2957	5.97278522	1.94E-05	0.000461786	3.020208089	not-significant
Lrpprc	-0.824036667	8.831728333	-5.972424188	1.94E-05	0.000461786	3.019535094	down
Rfx4	-0.488461667	6.179459167	-5.972273917	1.94E-05	0.000461786	3.019254968	not-significant
Malsu1	0.513995	9.2724025	5.972056289	1.94E-05	0.000461786	3.018849277	up
Gpsm2	-0.65743	6.16607	-5.970520538	1.95E-05	0.000462678	3.015986213	down
Lims1	-0.781363333	7.672813333	-5.969040521	1.95E-05	0.000462846	3.013226739	down
Golph3l	-0.716228333	7.345180833	-5.9689352	1.95E-05	0.000462846	3.013030357	down
Tfeb	0.464896667	7.228018333	5.968776779	1.95E-05	0.000462846	3.012734962	not-significant
Vmac	0.3793	8.254056667	5.966692631	1.96E-05	0.000464224	3.00884849	not-significant
Smek2	-0.971448333	7.284019167	-5.965677656	1.96E-05	0.000464664	3.006955567	down
Gm9081	0.544266667	11.5614	5.963308023	1.97E-05	0.000466302	3.002535645	up
Usp21	0.453551667	9.366779167	5.962766715	1.97E-05	0.000466325	3.001525867	not-significant
Tmem222	0.45449	8.795551667	5.961549163	1.98E-05	0.000466948	2.999254447	not-significant
Yes1	-0.638458333	7.4462175	-5.960656645	1.98E-05	0.000467284	2.997589264	down
Ell	0.4335	8.83936	5.955465755	2.00E-05	0.000471451	2.987902332	not-significant
Pnn	-0.570588333	7.176385833	-5.954456756	2.01E-05	0.000471896	2.986018958	down
Usp34	-0.853586667	7.139535	-5.953515497	2.01E-05	0.000472281	2.984261895	down
Casp8	-0.85222	9.898973333	-5.952864246	2.01E-05	0.000472407	2.983046122	down
Nek4	-0.502421667	7.2239925	-5.952263546	2.01E-05	0.000472487	2.981924667	down
Sigirr	0.393968333	8.480980833	5.951714094	2.02E-05	0.000472523	2.980898841	not-significant
Sh2b3	0.44037	8.328165	5.950770328	2.02E-05	0.000472912	2.979136735	not-significant
Pon3	-0.623455	9.972189167	-5.94841077	2.03E-05	0.000474577	2.974730654	down
Cdc27	-0.773538333	7.866899167	-5.944577886	2.04E-05	0.000477583	2.96757171	down
Gm12174	-1.068343333	9.138	-5.942300472	2.05E-05	0.000478689	2.963317048	down
Nvl	-0.643875	6.4300525	-5.941970425	2.05E-05	0.000478689	2.962700395	down
Eif3j2	-0.77297	9.279286667	-5.941838403	2.05E-05	0.000478689	2.962453722	down
Elovl3	-0.88395	11.270725	-5.940970096	2.06E-05	0.000478756	2.960831303	down
Toporsos	0.453543333	8.261365	5.940305506	2.06E-05	0.000478756	2.959589455	not-significant
Cops2	-1.234748333	8.608880833	-5.940144471	2.06E-05	0.000478756	2.959288537	down
Igbp1	-0.570446667	8.435116667	-5.939742915	2.06E-05	0.000478756	2.958538154	down
Papolg	-0.749253333	5.814813333	-5.937470012	2.07E-05	0.000480324	2.954290374	down
LOC102633050	0.509846667	9.528711667	5.937014296	2.07E-05	0.000480324	2.953438609	up
Dis3	-0.777561667	6.146814167	-5.935789215	2.08E-05	0.0004809	2.951148704	down
Gm6728	0.550848333	7.5926275	5.935377242	2.08E-05	0.0004809	2.950378601	up
Ap2s1	0.395196667	9.594483333	5.934205108	2.08E-05	0.000481513	2.948187397	not-significant
Nsf	-0.47958	7.583563333	-5.931089783	2.10E-05	0.000483911	2.942362627	not-significant
Dmtf1	-0.853423333	5.775026667	-5.929403446	2.10E-05	0.000485003	2.939209088	down
Atp11b	-0.786225	8.335000833	-5.927268316	2.11E-05	0.000486513	2.935215711	down
Zfp595	-0.749656667	5.489205	-5.925195027	2.12E-05	0.000487971	2.931337384	down
Bzw1	-0.843076667	9.667676667	-5.924315997	2.12E-05	0.000488324	2.929692875	down
Trim8	0.639755	8.125289167	5.921818242	2.13E-05	0.000489853	2.925019426	up
2810428I15Rik	0.54089	9.25111	5.921675626	2.13E-05	0.000489853	2.924752557	up
Aamp	0.514506667	9.897465	5.919355753	2.14E-05	0.000491206	2.920411106	up
Polr2f	0.522166667	10.99913333	5.91922999	2.14E-05	0.000491206	2.920175729	up
Manea	-0.906468333	7.9624075	-5.918048397	2.15E-05	0.000491847	2.917964165	down
Mocs2	-0.61109	8.704733333	-5.917080498	2.15E-05	0.000492288	2.916152423	down
Ikbkg	-0.546705	8.115805833	-5.914568963	2.16E-05	0.000494181	2.911450642	down
Osbpl1a	-0.679748333	7.456025833	-5.913946624	2.17E-05	0.0004943	2.910285439	down
Hist1h4f	0.601858333	7.548389167	5.912956198	2.17E-05	0.000494662	2.90843096	up
Snrpb	0.517273333	10.14454667	5.9121836	2.17E-05	0.000494662	2.906984246	up
Esyt1	0.423698333	8.1204925	5.911634351	2.18E-05	0.000494662	2.90595571	not-significant
Elp2	-0.70514	8.450975	-5.911586393	2.18E-05	0.000494662	2.905865901	down
Ddx52	-0.920306667	6.022123333	-5.910514581	2.18E-05	0.000495207	2.903858672	down
Aggf1	-0.429586667	6.469358333	-5.909291417	2.19E-05	0.000495267	2.901567804	not-significant
Brk1	0.5042	11.08645	5.909092107	2.19E-05	0.000495267	2.901194495	up
Phka2	-0.637305	8.7561225	-5.908974949	2.19E-05	0.000495267	2.900975054	down
Ripk1	-0.586423333	7.84081	-5.904965424	2.20E-05	0.000498455	2.893463955	down
Smt3h2-ps	0.482646667	4.186931667	5.904625692	2.20E-05	0.000498455	2.892827426	not-significant
Ankrd17	-0.631316667	7.751368333	-5.902668314	2.21E-05	0.00049985	2.889159732	down
Mtx2	0.372183333	10.43560833	5.897760839	2.23E-05	0.000503477	2.879961853	not-significant
Qrich1	-0.507298333	8.671615833	-5.897504674	2.23E-05	0.000503477	2.879481641	down
Mynn	-0.785008333	6.3299175	-5.896965583	2.24E-05	0.000503477	2.87847102	down
Sdc3	0.50072	9.040975	5.896674542	2.24E-05	0.000503477	2.877925396	up
Suz12	-0.688981667	7.6156225	-5.89643215	2.24E-05	0.000503477	2.877470966	down
Lix1l	0.520098333	7.721999167	5.895378775	2.24E-05	0.000504021	2.875496034	up
Xrcc5	-0.770841667	7.5558125	-5.894080656	2.25E-05	0.0005044	2.873062028	down
Asun	-0.537006667	7.251925	-5.894012526	2.25E-05	0.0005044	2.872934276	down
Tk1	0.809813333	7.969046667	5.891010756	2.26E-05	0.000506826	2.867304952	up
Xpo1	-0.867461667	7.153200833	-5.889682346	2.27E-05	0.000507642	2.864813335	down
Dnajc4	0.435116667	8.501143333	5.886825356	2.28E-05	0.00050951	2.859453824	not-significant
Itih2	-0.717783333	12.24684167	-5.886787745	2.28E-05	0.00050951	2.859383261	down
Luc7l2	-0.558851667	8.8259825	-5.885321202	2.29E-05	0.000510011	2.85663168	down
Csk	0.398495	8.980764167	5.885306272	2.29E-05	0.000510011	2.856603666	not-significant
Dennd5a	-0.527666667	7.869608333	-5.884604827	2.29E-05	0.000510224	2.855287481	down
Asph	-0.363235	7.444834167	-5.883548802	2.30E-05	0.000510783	2.853305837	not-significant
Mafg	0.853465	7.960564167	5.882311822	2.30E-05	0.00051152	2.850984431	up
Eif2s3x	-0.591745	10.62514417	-5.881250483	2.31E-05	0.000512086	2.848992475	down
Tmem261	0.51498	9.753026667	5.880165291	2.31E-05	0.000512677	2.84695559	up
Egln2	0.46495	9.184795	5.879286292	2.31E-05	0.000512779	2.845305603	not-significant
Exosc5	0.49998	8.37893	5.879102037	2.31E-05	0.000512779	2.844959721	not-significant
Cse1l	-1.149078333	9.292599167	-5.877834454	2.32E-05	0.000513551	2.842580095	down
Gm9439	0.442908333	5.0355075	5.875138697	2.33E-05	0.000515665	2.837518623	not-significant
Ipo9	-0.47753	8.028066667	-5.87412201	2.34E-05	0.000515665	2.835609459	not-significant
Ndufa7	0.422026667	9.256953333	5.873981528	2.34E-05	0.000515665	2.835345645	not-significant
Praf2	0.664315	6.958704167	5.873770567	2.34E-05	0.000515665	2.834949476	up
Tmem8	0.515163333	8.975683333	5.870645367	2.35E-05	0.000518279	2.82907983	up
Rp9	0.510915	8.718460833	5.869758169	2.36E-05	0.000518686	2.827413278	up
Fam134a	0.466348333	10.38767583	5.868299416	2.36E-05	0.000519255	2.824672851	not-significant
Flot2	0.531173333	8.437225	5.868232281	2.36E-05	0.000519255	2.824546723	up
Gabpb2	-0.576746667	7.158106667	-5.867672634	2.37E-05	0.000519339	2.823495282	down
Tmem63b	0.562351667	10.26344083	5.866188548	2.37E-05	0.00051996	2.820706832	up
Twf1	-0.731891667	9.6636375	-5.865734635	2.37E-05	0.00051996	2.819853914	down
Cog4	-0.564596667	8.539903333	-5.86562473	2.38E-05	0.00051996	2.819647393	down
Pinx1	-0.53369	6.833508333	-5.865035616	2.38E-05	0.000520076	2.818540376	down
Esyt2	-0.720008333	8.005504167	-5.863712693	2.38E-05	0.000520921	2.816054265	down
Vprbp	-0.508105	8.0174325	-5.862661783	2.39E-05	0.000521497	2.814079162	down
Mief2	0.374351667	7.475529167	5.86215037	2.39E-05	0.000521537	2.813117947	not-significant
Gbf1	-0.403848333	8.7190225	-5.860998056	2.40E-05	0.000522216	2.810952004	not-significant
Scand1	0.444083333	10.53580833	5.860000667	2.40E-05	0.000522568	2.809077119	not-significant
D930016D06Rik	-0.484748333	4.567259167	-5.85951169	2.40E-05	0.000522568	2.808157892	not-significant
Supt20	-0.726181667	7.3545675	-5.859233974	2.40E-05	0.000522568	2.807635799	down
Kpna2	-0.690971667	9.560805833	-5.857878228	2.41E-05	0.000523454	2.805086908	down
Nedd8	0.475475	9.032025833	5.857170442	2.41E-05	0.000523693	2.803756123	not-significant
Mtpap	-0.661265	8.0654075	-5.856351941	2.42E-05	0.000524043	2.802217085	down
Zfp266	-0.907425	7.0589625	-5.855816302	2.42E-05	0.000524111	2.801209864	down
Tapbp	0.407838333	10.2325475	5.851264712	2.44E-05	0.000528219	2.792649409	not-significant
Klhl21	0.569106667	8.327736667	5.850249677	2.45E-05	0.00052848	2.790739979	up
Mrps34	0.444143333	7.894458333	5.849651584	2.45E-05	0.00052848	2.789614811	not-significant
Gabpa	-0.756616667	7.76612	-5.849606814	2.45E-05	0.00052848	2.789530585	down
Rnaseh2c	0.4817	8.601613333	5.847742477	2.46E-05	0.000529429	2.786022951	not-significant
Zfp329	-0.618558333	5.735484167	-5.847736747	2.46E-05	0.000529429	2.78601217	down
Lrrc40	-0.769765	7.752389167	-5.846774821	2.46E-05	0.000529478	2.784202178	down
Cuedc2	0.455363333	8.752365	5.846759238	2.46E-05	0.000529478	2.784172857	not-significant
Riok3	-0.73804	7.794621667	-5.842882098	2.48E-05	0.000532144	2.776876189	down
Calm3	0.409846667	9.324958333	5.842628059	2.48E-05	0.000532144	2.776398024	not-significant
Gm15580	0.415905	6.843289167	5.842317171	2.48E-05	0.000532144	2.775812839	not-significant
Ccdc125	-0.53525	6.03594	-5.842279621	2.48E-05	0.000532144	2.775742158	down
Slc38a7	0.418308333	8.5243175	5.841771458	2.49E-05	0.000532191	2.774785612	not-significant
Zzz3	-0.769048333	8.026455833	-5.841229505	2.49E-05	0.000532273	2.773765424	down
Arl15	-0.440548333	7.517234167	-5.839679415	2.50E-05	0.000532558	2.770847262	not-significant
Skiv2l2	-0.822795	6.5613625	-5.839591789	2.50E-05	0.000532558	2.770682289	down
Stambp	-0.602796667	8.176528333	-5.839566106	2.50E-05	0.000532558	2.770633935	down
Cbx5	-0.590378333	7.677880833	-5.838598708	2.50E-05	0.000533075	2.76881255	down
Sdhc	0.38435	11.432075	5.836321738	2.51E-05	0.000534933	2.764525036	not-significant
Zfp36l1	0.53042	9.992656667	5.835248099	2.52E-05	0.000535562	2.762503134	up
H2-Ke6	0.429016667	10.30435833	5.832537111	2.53E-05	0.000537341	2.757397028	not-significant
Rbm8a	0.506721667	9.404800833	5.831773139	2.53E-05	0.000537341	2.755957916	up
9930021J03Rik	-0.833446667	6.707038333	-5.831699405	2.53E-05	0.000537341	2.755819017	down
Nop58	-0.499856667	5.84251	-5.831683602	2.53E-05	0.000537341	2.755789246	not-significant
Lsm2	0.51881	7.16179	5.830156711	2.54E-05	0.00053834	2.752912741	up
Gm13352	0.61544	9.989563333	5.829800018	2.54E-05	0.00053834	2.752240724	up
Ndrg3	-0.388968333	8.193679167	-5.828847103	2.55E-05	0.000538852	2.750445319	not-significant
Cpeb4	-0.778996667	8.42253	-5.828384316	2.55E-05	0.000538859	2.749573328	down
Clk4	-0.816673333	8.014123333	-5.827499632	2.55E-05	0.000539302	2.74790631	down
St3gal4	0.562621667	9.795500833	5.825233155	2.57E-05	0.000540334	2.743635077	up
Nox4	-0.957995	8.905824167	-5.825204017	2.57E-05	0.000540334	2.743580159	down
Zfp148	-0.694768333	7.7921375	-5.825137658	2.57E-05	0.000540334	2.743455094	down
Psmc6	-1.277473333	8.661648333	-5.824353651	2.57E-05	0.000540676	2.741977435	down
Pcbp2	0.3489	11.63895	5.823290237	2.58E-05	0.000541309	2.739973031	not-significant
Glrx5	0.520883333	10.52975833	5.821804933	2.58E-05	0.000542125	2.737173153	up
Dhx15	-0.635126667	8.11506	-5.821598334	2.58E-05	0.000542125	2.736783677	down
Gm14122	0.561153333	5.637195	5.820475547	2.59E-05	0.000542382	2.734666929	up
Atp6v1f	0.382828333	10.10193583	5.820447273	2.59E-05	0.000542382	2.734613623	not-significant
Immp2l	0.435483333	10.38975833	5.817841983	2.60E-05	0.000544232	2.729701286	not-significant
Pum2	-1.00713	7.539201667	-5.817768703	2.60E-05	0.000544232	2.729563102	down
Mtch1	0.467166667	10.15161667	5.816116307	2.61E-05	0.000545487	2.726446966	not-significant
Fbxw8	0.445356667	8.670538333	5.814975732	2.62E-05	0.00054621	2.724295818	not-significant
Tsr1	-0.529435	6.4951875	-5.813594175	2.62E-05	0.000547187	2.721689933	down
5830473C10Rik	-1.212648333	9.8459275	-5.812515693	2.63E-05	0.000547611	2.719655523	down
Gpr182	0.560396667	9.5173	5.812292489	2.63E-05	0.000547611	2.719234459	up
Mlf2	0.444216667	11.136125	5.810178724	2.64E-05	0.000549127	2.715246596	not-significant
Mgat1	0.453006667	7.95216	5.809767559	2.64E-05	0.000549127	2.714470814	not-significant
Rlim	-0.675791667	7.182994167	-5.809506357	2.64E-05	0.000549127	2.713977968	down
Trim41	0.433738333	8.4559325	5.808728233	2.65E-05	0.000549476	2.71250972	not-significant
Sos1	-0.458071667	7.249915833	-5.807387202	2.66E-05	0.000550211	2.709979123	not-significant
Atp6v1e1	-0.684883333	9.541878333	-5.807138905	2.66E-05	0.000550211	2.709510545	down
Sntb1	-0.772241667	10.4255125	-5.804612994	2.67E-05	0.00055241	2.704743257	down
Appl1	-0.925713333	6.04005	-5.803110906	2.68E-05	0.000553061	2.701907868	down
Capn7	-0.842066667	7.832286667	-5.803108929	2.68E-05	0.000553061	2.701904135	down
Slc35a4	0.438786667	7.369135	5.799500865	2.70E-05	0.000556429	2.695092167	not-significant
Colec12	-0.768096667	8.356058333	-5.79863924	2.70E-05	0.000556448	2.693465168	down
Akr1c14	-0.928633333	11.30235	-5.798205946	2.70E-05	0.000556448	2.692646944	down
Zfp36l2	0.502653333	10.02240667	5.797409411	2.71E-05	0.000556448	2.691142715	up
Gm4812	0.372743333	9.622453333	5.797388259	2.71E-05	0.000556448	2.69110277	not-significant
Irf2bp1	0.473126667	7.977391667	5.796885872	2.71E-05	0.000556448	2.690153983	not-significant
4833420G17Rik	-0.64301	7.883493333	-5.796824391	2.71E-05	0.000556448	2.690037869	down
Cyp2j5	-0.564766667	12.2706	-5.79597926	2.71E-05	0.0005566	2.688441706	down
Canx	-0.4779	12.3122	-5.795671069	2.72E-05	0.0005566	2.687859614	not-significant
Btbd7	-0.452296667	7.047153333	-5.79535779	2.72E-05	0.0005566	2.687267898	not-significant
Trak2	-0.505141667	7.1992775	-5.794508659	2.72E-05	0.000556638	2.685664008	down
Epb4.1l5	-0.605206667	7.175523333	-5.794442135	2.72E-05	0.000556638	2.685538349	down
Stk17b	-0.508276667	6.633156667	-5.793058143	2.73E-05	0.000557648	2.682923955	down
Clptm1	0.393783333	11.210575	5.792219074	2.73E-05	0.000558076	2.681338806	not-significant
Poldip2	0.388283333	11.18944167	5.791670897	2.74E-05	0.000558193	2.680303151	not-significant
Aida	-0.548121667	7.425289167	-5.790699621	2.74E-05	0.000558764	2.678468044	down
Acox2	-0.523433333	10.53905	-5.788336889	2.75E-05	0.000560828	2.674003413	down
G2e3	-0.695346667	4.836241667	-5.787284817	2.76E-05	0.000560828	2.672015166	down
Pet112	-0.447083333	7.982275	-5.786772474	2.76E-05	0.000560828	2.671046864	not-significant
Ctnnd1	-0.436963333	9.153233333	-5.786358745	2.76E-05	0.000560828	2.670264912	not-significant
Gsap	-0.820976667	8.325915	-5.786334659	2.76E-05	0.000560828	2.670219389	down
Parp2	-0.614048333	6.499254167	-5.786105675	2.77E-05	0.000560828	2.669786595	down
Cyp2b13	3.08825	7.468521667	5.785003977	2.77E-05	0.000560828	2.66770422	up
Wdr75	-0.588958333	6.668940833	-5.784814993	2.77E-05	0.000560828	2.667346996	down
Syncrip	-0.517931667	7.909354167	-5.784567719	2.77E-05	0.000560828	2.666879581	down
Whsc1l1	-0.558703333	8.323115	-5.784415261	2.77E-05	0.000560828	2.66659139	down
Nup88	-0.552885	8.279129167	-5.783064185	2.78E-05	0.000561817	2.664037317	down
Trnau1ap	0.435046667	8.92228	5.781829927	2.79E-05	0.000562681	2.661703858	not-significant
R3hdm4	0.414386667	9.645783333	5.780598021	2.80E-05	0.000563357	2.659374638	not-significant
Zfpl1	0.509388333	7.758394167	5.780338636	2.80E-05	0.000563357	2.658884179	up
Slc39a8	-0.39882	7.639483333	-5.779028667	2.80E-05	0.000564308	2.656407087	not-significant
Shroom1	0.454725	8.9543725	5.778122613	2.81E-05	0.000564478	2.654693641	not-significant
Exoc3	-0.71418	6.949776667	-5.777868925	2.81E-05	0.000564478	2.654213869	down
Birc6	-0.816008333	8.450884167	-5.777575996	2.81E-05	0.000564478	2.653659873	down
Sh3bgrl2	-0.818618333	8.882524167	-5.776513474	2.82E-05	0.000564996	2.651650307	down
Cd151	0.418161667	9.734699167	5.776236418	2.82E-05	0.000564996	2.651126281	not-significant
Epb4.1	-0.392728333	8.7265775	-5.773766066	2.83E-05	0.000567216	2.646453368	not-significant
Eif3d	-0.408825	9.434334167	-5.77217595	2.84E-05	0.000567745	2.643445066	not-significant
Htra2	0.467778333	8.298930833	5.771920119	2.84E-05	0.000567745	2.642961033	not-significant
Ednrb	-0.625496667	7.265305	-5.77191507	2.84E-05	0.000567745	2.642951481	down
Aatf	-0.431141667	7.089844167	-5.771563241	2.84E-05	0.000567745	2.642285803	not-significant
Slc15a4	0.538531667	8.600074167	5.771033501	2.85E-05	0.000567811	2.64128348	up
Tpp2	-0.78497	7.240176667	-5.770645379	2.85E-05	0.000567811	2.640549087	down
Vps53	-0.428761667	7.555134167	-5.769859481	2.85E-05	0.000568202	2.639061974	not-significant
Trip12	-0.677125	8.712819167	-5.768413232	2.86E-05	0.000569317	2.636325088	down
Mier1	-0.794845	7.467319167	-5.767732476	2.87E-05	0.000569594	2.635036727	down
Zfhx4	-0.541808333	6.766385833	-5.766238401	2.87E-05	0.000570758	2.632208896	down
Eif2s2	-0.787218333	7.109224167	-5.765818026	2.88E-05	0.000570758	2.6314132	down
Gtpbp4	-0.852468333	7.609124167	-5.763189793	2.89E-05	0.000572281	2.626437861	down
Rad1	0.418986667	6.95798	5.763175617	2.89E-05	0.000572281	2.626411021	not-significant
Pign	-0.68668	7.07969	-5.762021398	2.90E-05	0.000572281	2.624225743	down
Iqcb1	-0.677671667	5.513279167	-5.761874361	2.90E-05	0.000572281	2.623947345	down
Serinc1	-0.506916667	11.23874167	-5.761725474	2.90E-05	0.000572281	2.623665442	down
Fkbp2	0.437283333	9.672085	5.761487533	2.90E-05	0.000572281	2.623214916	not-significant
Ddx46	-0.677006667	6.75175	-5.761270716	2.90E-05	0.000572281	2.622804383	down
Trim30d	-0.957951667	5.532975833	-5.761035376	2.90E-05	0.000572281	2.622358767	down
Zak	-0.45043	7.113388333	-5.760269793	2.91E-05	0.000572659	2.620909088	not-significant
Ythdc1	-0.67464	7.673785	-5.759197385	2.91E-05	0.000573375	2.618878282	down
3110002H16Rik	-0.517508333	8.2464125	-5.757366497	2.92E-05	0.000574932	2.615410787	down
Alcam	-0.693885	8.5682475	-5.75636324	2.93E-05	0.000575575	2.613510538	down
Dmxl1	-0.783265	7.4299475	-5.755937389	2.93E-05	0.00057558	2.6127039	down
1200014J11Rik	-0.52685	6.988966667	-5.754643807	2.94E-05	0.000576547	2.610253473	down
Tomm20	0.503061667	9.161829167	5.752102733	2.95E-05	0.000578906	2.605439264	up
Slc9a9	-0.480738333	7.278585833	-5.751122306	2.96E-05	0.00057953	2.603581552	not-significant
Alg1	0.452276667	8.712036667	5.749741328	2.97E-05	0.000580496	2.600964655	not-significant
Gm7265	-0.635348333	6.175935833	-5.749418252	2.97E-05	0.000580496	2.600352403	down
Isca2	0.452448333	8.629434167	5.748373918	2.97E-05	0.000581195	2.598373213	not-significant
Pot1a	-0.764856667	6.175475	-5.747572496	2.98E-05	0.000581623	2.596854283	down
Srgap2	-0.43453	6.93724	-5.745405945	2.99E-05	0.000583585	2.592747593	not-significant
Slc10a5	-0.786105	9.112890833	-5.743503097	3.00E-05	0.000585234	2.589140222	down
Rnd1	0.533718333	7.207095833	5.742928611	3.01E-05	0.000585234	2.58805103	up
Eps8l2	-0.46414	9.13563	-5.742687154	3.01E-05	0.000585234	2.587593227	not-significant
Gm561	0.59479	7.092411667	5.740192352	3.02E-05	0.000587582	2.58286262	up
Naprt1	0.496413333	8.860465	5.738468391	3.03E-05	0.000588517	2.579593175	not-significant
Cdip1	0.4719	9.492855	5.738340431	3.03E-05	0.000588517	2.579350486	not-significant
Zfp579	0.436945	6.979005833	5.737653806	3.04E-05	0.000588517	2.578048196	not-significant
Zpr1	-0.540501667	8.566179167	-5.737376072	3.04E-05	0.000588517	2.577521412	down
Gm13879	0.387645	5.6293475	5.73693121	3.04E-05	0.000588517	2.576677612	not-significant
Mob3b	-0.565905	9.302125833	-5.736556469	3.04E-05	0.000588517	2.575966794	down
Tmem259	0.47615	10.53780833	5.736457958	3.04E-05	0.000588517	2.575779932	not-significant
Tmem37	0.560521667	9.181194167	5.735114137	3.05E-05	0.000589572	2.573230763	up
Gfm2	-0.442275	8.099425833	-5.734278837	3.06E-05	0.000590051	2.571646113	not-significant
Chrna7	0.342528333	5.916465833	5.733840713	3.06E-05	0.000590079	2.570814908	not-significant
Mdm2	-0.772716667	7.96319	-5.733273532	3.06E-05	0.000590255	2.569738819	down
Tm2d2	0.566693333	10.46497	5.732699785	3.07E-05	0.000590438	2.568650228	up
Usp48	-0.61128	7.304181667	-5.731839208	3.07E-05	0.000590948	2.567017339	down
Mmaa	0.453831667	7.5666225	5.730130494	3.08E-05	0.000592072	2.563774869	not-significant
n-R5s88	0.87564	8.64444	5.729737428	3.08E-05	0.000592072	2.563028928	up
Kif5b	-0.825995	6.779210833	-5.729618347	3.08E-05	0.000592072	2.562802936	down
Rnf19a	-0.688725	7.0134625	-5.725720949	3.11E-05	0.000595882	2.555405444	down
Epc2	-0.817453333	6.834836667	-5.725318444	3.11E-05	0.000595882	2.554641348	down
Kif3b	-0.385913333	6.500485	-5.725060467	3.11E-05	0.000595882	2.554151605	not-significant
Ltv1	-0.587155	7.1195425	-5.723440838	3.12E-05	0.000597274	2.551076699	down
Rcbtb1	-0.490108333	9.497629167	-5.722410812	3.13E-05	0.000597989	2.549120986	not-significant
Zfp932	-1.018893333	5.579995	-5.71952588	3.14E-05	0.000600852	2.543642585	down
Prdx2	0.38317	9.855358333	5.718580039	3.15E-05	0.000601434	2.541846216	not-significant
Rpl3	-0.405766667	11.51958333	-5.718206754	3.15E-05	0.000601434	2.541137228	not-significant
Unc50	0.475983333	9.239541667	5.71581673	3.17E-05	0.000603739	2.536597361	not-significant
Rab5a	-0.549413333	9.682766667	-5.714926654	3.17E-05	0.000604003	2.534906458	down
Spg11	-0.510358333	6.6149525	-5.714727623	3.17E-05	0.000604003	2.534528338	down
Pacsin2	-0.35942	9.423303333	-5.714368448	3.18E-05	0.000604003	2.533845963	not-significant
Dpm2	0.44274	9.384896667	5.71129907	3.19E-05	0.000607115	2.528013918	not-significant
Dock9	-0.498211667	6.523009167	-5.710144641	3.20E-05	0.000607976	2.525820087	not-significant
Zfp451	-0.42323	6.599993333	-5.7097277	3.20E-05	0.000607976	2.525027705	not-significant
Tbccd1	-0.505496667	8.042396667	-5.709347444	3.21E-05	0.000607976	2.524305021	down
Slc6a9	0.532425	10.3122875	5.707737134	3.22E-05	0.000609392	2.521244377	up
Mtmr4	-0.406363333	8.455768333	-5.706227746	3.23E-05	0.000610693	2.518375232	not-significant
Otud6b	-0.750606667	7.916333333	-5.704706659	3.24E-05	0.000611884	2.515483537	down
Snrk	-0.55011	9.743918333	-5.70440968	3.24E-05	0.000611884	2.514918922	down
Ephx2	-0.397833333	11.9929	-5.702803949	3.25E-05	0.0006133	2.511865909	not-significant
Ldb1	0.541771667	9.787015833	5.702184674	3.25E-05	0.0006133	2.510688373	up
Cox5b	0.341983333	12.327475	5.702002946	3.25E-05	0.0006133	2.510342812	not-significant
Anapc4	-0.677988333	7.283034167	-5.700281581	3.26E-05	0.000614429	2.507069366	down
Ap3b1	-0.637483333	7.93966	-5.700244717	3.26E-05	0.000614429	2.50699926	down
Scarna13	0.434941667	8.613509167	5.699579804	3.27E-05	0.000614741	2.505734712	not-significant
Exosc10	-0.419755	8.4550625	-5.698442881	3.27E-05	0.000615615	2.503572348	not-significant
Serf1	0.529625	7.708314167	5.696556873	3.29E-05	0.000616957	2.499984879	up
Gsto1	0.550328333	10.32466917	5.696513399	3.29E-05	0.000616957	2.499902179	up
Rrp9	0.452716667	7.465205	5.696011729	3.29E-05	0.000617077	2.498947844	not-significant
Sec23b	-0.505985	9.669705833	-5.69388785	3.30E-05	0.000618766	2.494907176	down
Pigx	0.470731667	8.866390833	5.693403615	3.31E-05	0.000618766	2.493985838	not-significant
Ppp2r2d	-0.504815	8.033340833	-5.69339663	3.31E-05	0.000618766	2.493972547	down
Abtb1	0.448131667	8.5068125	5.691906032	3.32E-05	0.000619755	2.49113623	not-significant
Mir122a	-1.423065	6.515484167	-5.691771728	3.32E-05	0.000619755	2.490880661	down
Ctf1	0.412045	7.0824375	5.689133957	3.33E-05	0.000621952	2.485860717	not-significant
Zzef1	-0.424018333	7.406904167	-5.689123498	3.33E-05	0.000621952	2.485840809	not-significant
Eral1	0.446473333	8.972215	5.68874575	3.34E-05	0.000621952	2.485121841	not-significant
L3mbtl3	-0.384181667	6.391904167	-5.688035374	3.34E-05	0.000622328	2.483769725	not-significant
Pink1	0.419561667	10.10181917	5.686598901	3.35E-05	0.000623579	2.481035363	not-significant
Il17rc	0.492881667	8.7659825	5.6857283	3.36E-05	0.000623985	2.479378018	not-significant
Kmt2e	-0.509978333	7.6877725	-5.685377457	3.36E-05	0.000623985	2.478710096	down
Perp	0.49355	10.50609167	5.685071191	3.36E-05	0.000623985	2.478127025	not-significant
D10Jhu81e	0.452028333	9.561969167	5.683393436	3.37E-05	0.000624506	2.47493268	not-significant
Arl3	0.434688333	7.403665833	5.683069453	3.37E-05	0.000624506	2.474315792	not-significant
Adk	-0.605366667	11.96131667	-5.683057117	3.37E-05	0.000624506	2.474292302	down
Gm12260	0.404296667	7.110655	5.683056434	3.37E-05	0.000624506	2.474291001	not-significant
Samd4b	0.411671667	7.604440833	5.682255877	3.38E-05	0.000624538	2.47276662	not-significant
Ppp6r3	-0.688721667	8.544415833	-5.682240014	3.38E-05	0.000624538	2.472736412	down
Spns1	0.416795	7.9315425	5.68156579	3.38E-05	0.000624877	2.471452518	not-significant
Mprip	-0.3574	8.319216667	-5.679517662	3.40E-05	0.000625719	2.467551987	not-significant
Gga1	0.43342	7.950785	5.679487729	3.40E-05	0.000625719	2.467494977	not-significant
Rap1b	-0.617133333	9.839265	-5.678311183	3.40E-05	0.000625719	2.465254058	down
Arid4b	-0.589908333	6.209440833	-5.677988269	3.41E-05	0.000625719	2.464638984	down
Phldb2	-0.605655	7.279794167	-5.677853365	3.41E-05	0.000625719	2.46438202	down
Atp2b1	-0.634655	8.009939167	-5.677748217	3.41E-05	0.000625719	2.464181733	down
Yipf3	0.45475	10.974575	5.677558226	3.41E-05	0.000625719	2.463819834	not-significant
Colec10	-0.56553	7.788011667	-5.677338497	3.41E-05	0.000625719	2.463401282	down
Tcp1	-0.800676667	9.19283	-5.677333716	3.41E-05	0.000625719	2.463392176	down
Gm22760	0.404033333	10.42463333	5.674954956	3.43E-05	0.00062813	2.458860566	not-significant
Copb1	-1.098611667	9.3433975	-5.673568645	3.44E-05	0.000629342	2.456219251	down
Fyttd1	-0.707603333	7.46128	-5.673025377	3.44E-05	0.000629527	2.455184101	down
Vars	0.430326667	8.153095	5.672113801	3.45E-05	0.000630163	2.453447083	not-significant
Asna1	0.391995	9.610604167	5.671354156	3.45E-05	0.000630281	2.451999486	not-significant
Uqcc2	0.487463333	9.763591667	5.670946286	3.45E-05	0.000630281	2.451222207	not-significant
Ufc1	0.424595	10.12158583	5.670847981	3.45E-05	0.000630281	2.451034864	not-significant
D17Wsu92e	0.451855	10.28230583	5.670447831	3.46E-05	0.000630295	2.45027227	not-significant
Dut	0.508906667	8.078735	5.66960615	3.46E-05	0.000630847	2.448668149	up
Stx17	-0.761828333	7.221424167	-5.668409558	3.47E-05	0.000631449	2.446387457	down
Ddx3y	-0.925703333	7.9502	-5.668336906	3.47E-05	0.000631449	2.446248977	down
Yme1l1	-0.89465	9.316708333	-5.666945305	3.48E-05	0.000632554	2.443596343	down
Mef2a	-0.756541667	8.967670833	-5.666658854	3.48E-05	0.000632554	2.443050287	down
Phkb	-0.758243333	7.403036667	-5.664793234	3.50E-05	0.000634368	2.439493611	down
Gm12755	0.794176667	8.191173333	5.661158582	3.52E-05	0.000638199	2.432563057	up
Pin4	0.439551667	8.1395975	5.660692376	3.52E-05	0.000638199	2.431673965	not-significant
Elof1	0.440253333	8.591968333	5.660525238	3.52E-05	0.000638199	2.431355214	not-significant
Itgav	-0.52374	8.48911	-5.657255776	3.55E-05	0.000641225	2.425119211	down
Kynu	-0.541433333	12.00273333	-5.656830941	3.55E-05	0.000641225	2.424308797	down
Uba5	-0.530231667	8.637539167	-5.656820913	3.55E-05	0.000641225	2.424289667	down
Prpf39	-0.806513333	6.129136667	-5.656542402	3.55E-05	0.000641225	2.423758367	down
Usp32	-0.695255	7.208675833	-5.655749167	3.56E-05	0.000641733	2.4222451	down
Tpm4	-0.685961667	9.265429167	-5.654755559	3.56E-05	0.00064244	2.420349459	down
Snx8	0.454778333	7.4126875	5.654407876	3.57E-05	0.00064244	2.419686106	not-significant
Klhdc3	0.604271667	10.2669975	5.654029035	3.57E-05	0.00064244	2.418963286	up
Erbb2ip	-0.73256	8.509873333	-5.6517528	3.58E-05	0.000644801	2.414619883	down
2210018M11Rik	-0.49041	6.736001667	-5.65073515	3.59E-05	0.000645595	2.412677827	not-significant
Acot7	0.498345	9.043384167	5.648945551	3.60E-05	0.000647358	2.409262267	not-significant
Bmp2k	-0.456153333	6.816901667	-5.648483465	3.61E-05	0.000647458	2.408380278	not-significant
Map3k2	-0.513145	7.517445833	-5.647417975	3.61E-05	0.000648316	2.406346456	down
Ttc37	-0.659841667	6.135089167	-5.64569532	3.63E-05	0.00064981	2.403057905	down
3010003L21Rik	0.44377	5.986961667	5.645467664	3.63E-05	0.00064981	2.40262328	not-significant
Fdx1l	0.47635	9.813256667	5.640527678	3.66E-05	0.000655582	2.393190491	not-significant
Rufy1	-0.401143333	7.137856667	-5.639606779	3.67E-05	0.000656257	2.391431696	not-significant
Usp3	-0.509976667	8.29327	-5.639138163	3.67E-05	0.000656257	2.390536657	down
Cd2ap	-0.694393333	8.58084	-5.638855395	3.68E-05	0.000656257	2.389996567	down
Elf2	-0.451163333	8.39513	-5.638207203	3.68E-05	0.000656599	2.388758472	not-significant
Fnip1	-0.827451667	8.125910833	-5.637608602	3.68E-05	0.000656878	2.387615051	down
Fh1	-0.706366667	10.8653	-5.63707724	3.69E-05	0.000657072	2.386600027	down
Vnn1	-0.8869	10.86346667	-5.633488296	3.71E-05	0.000661177	2.379743321	down
Pop4	-0.522873333	8.304033333	-5.631945094	3.72E-05	0.000662674	2.376794493	down
Rb1	-0.720306667	7.159653333	-5.631449258	3.73E-05	0.000662825	2.375846959	down
Ncoa3	-0.512385	7.681615833	-5.630954181	3.73E-05	0.000662975	2.374900841	down
Trmt112	0.40555	10.030675	5.630343915	3.74E-05	0.000663275	2.373734545	not-significant
U2af1l4	0.443913333	8.228468333	5.629373248	3.74E-05	0.000663747	2.371879377	not-significant
Mtmr6	-0.75455	7.331258333	-5.628912301	3.75E-05	0.000663747	2.370998357	down
Acvr2a	-0.501748333	7.467155833	-5.628761726	3.75E-05	0.000663747	2.370710552	down
5730508B09Rik	0.49161	7.876435	5.628468511	3.75E-05	0.000663747	2.370150101	not-significant
0610010F05Rik	-0.599273333	5.990023333	-5.627777817	3.76E-05	0.000664153	2.368829867	down
Med17	-0.490705	6.768000833	-5.627286635	3.76E-05	0.000664301	2.367890952	not-significant
Stub1	0.37948	8.638733333	5.626518151	3.76E-05	0.000664393	2.366421898	not-significant
Urm1	0.419603333	7.84926	5.626238926	3.77E-05	0.000664393	2.365888106	not-significant
Aaas	0.597128333	9.081175833	5.625801362	3.77E-05	0.000664393	2.365051595	up
Lnpep	-0.988316667	7.706391667	-5.625713835	3.77E-05	0.000664393	2.364884263	down
Hnrnpl	0.416186667	9.085811667	5.62270286	3.79E-05	0.000667665	2.359127328	not-significant
Mid1ip1	0.760093333	9.368203333	5.622435798	3.79E-05	0.000667665	2.35861665	up
Gfra1	-0.502888333	10.15603917	-5.62135915	3.80E-05	0.000668543	2.356557785	down
Brcc3	-0.789785	8.5638125	-5.620973024	3.81E-05	0.000668543	2.355819363	down
Mrpl2	0.381476667	8.698035	5.620637768	3.81E-05	0.000668543	2.355178208	not-significant
Mgea5	-0.626348333	7.965584167	-5.619244645	3.82E-05	0.000669085	2.352513786	down
Usp16	-0.860576667	6.78267	-5.619133329	3.82E-05	0.000669085	2.352300879	down
Cdc5l	-0.643588333	5.9169225	-5.619102401	3.82E-05	0.000669085	2.352241724	down
Gramd1c	-0.58031	8.09937	-5.618162128	3.83E-05	0.000669823	2.350443239	down
D2Wsu81e	0.376508333	8.208320833	5.617664513	3.83E-05	0.000669987	2.34949139	not-significant
3110053B16Rik	0.429325	7.536554167	5.61641617	3.84E-05	0.000671038	2.347103387	not-significant
Ube4b	-0.459918333	8.914150833	-5.616114675	3.84E-05	0.000671038	2.346526615	not-significant
Coro1b	0.37935	10.67544167	5.614682918	3.85E-05	0.000672422	2.34378744	not-significant
Tsc1	-0.475346667	7.417328333	-5.613268673	3.86E-05	0.000673591	2.341081501	not-significant
Mtr	-0.424766667	6.60866	-5.612861809	3.87E-05	0.000673591	2.34030298	not-significant
Lage3	0.410588333	8.508774167	5.612677547	3.87E-05	0.000673591	2.339950394	not-significant
Dgcr8	-0.395035	6.896774167	-5.611423804	3.88E-05	0.000674416	2.337551231	not-significant
Impact	-0.793693333	7.660781667	-5.611291341	3.88E-05	0.000674416	2.337297737	down
Fxr2	0.619815	8.133490833	5.610938612	3.88E-05	0.000674416	2.33662271	up
Rnpepl1	0.468201667	9.217394167	5.609108908	3.89E-05	0.000676334	2.333120894	not-significant
Gm6155	0.703585	10.16032417	5.60708046	3.91E-05	0.000678151	2.329238189	up
Kdm3b	-0.418631667	7.986290833	-5.60699093	3.91E-05	0.000678151	2.329066805	not-significant
F9	-1.03395	9.953921667	-5.606515067	3.91E-05	0.000678224	2.328155859	down
Rbm18	-0.57064	7.55398	-5.606199966	3.92E-05	0.000678224	2.327552643	down
Apoa5	0.381683333	11.98909167	5.605546513	3.92E-05	0.000678325	2.326301659	not-significant
Khsrp	0.444271667	8.411909167	5.605070159	3.92E-05	0.000678325	2.325389681	not-significant
Npepl1	0.433471667	9.703270833	5.60502104	3.92E-05	0.000678325	2.325295641	not-significant
Cops7a	0.33725	10.54600833	5.603477504	3.94E-05	0.000679878	2.322340331	not-significant
Ctdnep1	0.422633333	8.962743333	5.602430855	3.94E-05	0.000680547	2.3203362	not-significant
Map4k5	-0.67342	7.862568333	-5.602239302	3.95E-05	0.000680547	2.319969396	down
Ranbp6	-0.665351667	6.4612275	-5.600944413	3.96E-05	0.000681777	2.317489698	down
Endog	0.405646667	7.727336667	5.600305259	3.96E-05	0.00068214	2.316265644	not-significant
Plaa	-0.7347	8.564565	-5.59956999	3.97E-05	0.000682631	2.314857451	down
Nudt14	0.499145	8.678035833	5.597922366	3.98E-05	0.000684296	2.311701649	not-significant
Psmb10	0.469468333	8.243664167	5.597587618	3.98E-05	0.000684296	2.31106044	not-significant
Inhba	-0.685445	6.308739167	-5.596100023	3.99E-05	0.000685793	2.308210778	down
Uqcr10	0.444983333	10.161925	5.595197165	4.00E-05	0.000686512	2.306481105	not-significant
Sema4a	0.482198333	9.8536475	5.594695768	4.00E-05	0.000686695	2.305520493	not-significant
Pdk2	0.358266667	10.93415	5.593290968	4.02E-05	0.000688088	2.302828904	not-significant
Pde4b	-0.695553333	6.672291667	-5.592913168	4.02E-05	0.0006881	2.302104997	down
Fam114a2	-0.482513333	6.630583333	-5.592281538	4.02E-05	0.0006881	2.30089468	not-significant
Clasp2	-0.5972	6.817076667	-5.592191868	4.02E-05	0.0006881	2.300722852	down
D330050I16Rik	0.464416667	6.582481667	5.591678481	4.03E-05	0.000688179	2.299739066	not-significant
Rgl1	-0.4338	7.444635	-5.591407941	4.03E-05	0.000688179	2.299220625	not-significant
Crlf2	0.339013333	7.568705	5.590858014	4.03E-05	0.000688416	2.298166761	not-significant
Nol6	0.407298333	8.532214167	5.59050727	4.04E-05	0.000688416	2.297494582	not-significant
Pdap1	0.406015	7.3415875	5.588779042	4.05E-05	0.000690249	2.294182313	not-significant
Dhx36	-0.979278333	7.014139167	-5.587993621	4.06E-05	0.000690819	2.292676868	down
Map1lc3a	0.518173333	9.122258333	5.586129895	4.07E-05	0.000692843	2.289104272	up
Cltc	-0.92812	9.957806667	-5.584946741	4.08E-05	0.000693954	2.286836034	down
Crebzf	0.441781667	7.788329167	5.583290237	4.09E-05	0.000695707	2.283660019	not-significant
2010107E04Rik	0.4055	10.80226667	5.582608575	4.10E-05	0.000696143	2.282352963	not-significant
Rdx	-0.80165	9.679741667	-5.581364739	4.11E-05	0.000697342	2.279967808	down
Usp14	-0.703945	8.701019167	-5.580786199	4.11E-05	0.000697364	2.278858341	down
Rnd3	-0.591463333	7.410905	-5.580630014	4.12E-05	0.000697364	2.278558817	down
0610031J06Rik	0.438333333	10.83206667	5.580066416	4.12E-05	0.000697641	2.27747795	not-significant
Mkl2	-0.483858333	8.122404167	-5.579276888	4.13E-05	0.000698201	2.275963726	not-significant
Fam210a	-0.42705	9.572448333	-5.578811346	4.13E-05	0.000698201	2.27507083	not-significant
Mettl2	-0.367515	7.845884167	-5.578578835	4.13E-05	0.000698201	2.274624871	not-significant
1600014C10Rik	0.45001	9.261056667	5.577719879	4.14E-05	0.000698883	2.272977319	not-significant
Add3	-0.435956667	6.76564	-5.57667853	4.15E-05	0.000699814	2.27097979	not-significant
Ufsp2	-0.530725	9.265065833	-5.573700021	4.17E-05	0.000702956	2.26526559	down
Srek1	-0.463828333	6.453210833	-5.573664859	4.17E-05	0.000702956	2.265198125	not-significant
Inpp5f	-0.476596667	6.919968333	-5.572718043	4.18E-05	0.000703414	2.263381431	not-significant
Mtdh	-0.593801667	8.869419167	-5.572599035	4.18E-05	0.000703414	2.263153078	down
Hif1a	-0.849161667	8.794994167	-5.572260704	4.18E-05	0.000703414	2.262503873	down
Nqo2	-0.850476667	10.32186167	-5.570980155	4.19E-05	0.00070463	2.260046567	down
Pls3	-0.784385	8.960844167	-5.570662221	4.20E-05	0.00070463	2.259436436	down
Gm22043	-0.653605	4.483045833	-5.569890684	4.20E-05	0.000704892	2.25795576	down
Kpna1	-0.674586667	8.04718	-5.569760043	4.20E-05	0.000704892	2.257705037	down
Gm4968	0.465318333	9.008245833	5.568783079	4.21E-05	0.000705747	2.255829994	not-significant
Gm11658	0.479915	6.623234167	5.568277134	4.22E-05	0.000705784	2.254858907	not-significant
Med25	0.440655	8.972600833	5.568046458	4.22E-05	0.000705784	2.254416145	not-significant
Mkl1	0.362001667	6.747620833	5.567216067	4.22E-05	0.00070644	2.252822235	not-significant
Zbtb37	-0.462881667	5.9713925	-5.56569575	4.24E-05	0.000708048	2.249903793	not-significant
Exoc6	-1.016703333	7.320098333	-5.564375859	4.25E-05	0.000709383	2.24736985	down
Map2k2	0.443158333	9.3846575	5.563204874	4.26E-05	0.000710514	2.245121585	not-significant
Apoa1bp	0.3566	11.47215	5.562540084	4.26E-05	0.000710946	2.243845124	not-significant
Cep44	-0.47335	5.787353333	-5.561854518	4.27E-05	0.000711376	2.242528709	not-significant
Ngly1	-0.521691667	8.982074167	-5.561389752	4.27E-05	0.000711376	2.241636239	down
Ublcp1	-0.942405	6.4967625	-5.561171413	4.27E-05	0.000711376	2.241216961	down
Gnl1	0.450213333	7.00386	5.55900188	4.29E-05	0.00071309	2.237050452	not-significant
l7Rn6	0.49688	9.648355	5.558743969	4.30E-05	0.00071309	2.236555102	not-significant
Slc39a10	-0.5385	5.627003333	-5.558645049	4.30E-05	0.00071309	2.236365113	down
Rnf125	-1.172585	11.1552075	-5.5585017	4.30E-05	0.00071309	2.236089788	down
Tmem62	-0.435583333	8.274008333	-5.558179155	4.30E-05	0.00071309	2.235470278	not-significant
Atxn3	-0.71561	7.156853333	-5.556515972	4.31E-05	0.000714841	2.232275598	down
Akr7a5	0.421766667	11.1713	5.55622012	4.32E-05	0.000714841	2.231707282	not-significant
Osbpl5	0.409071667	6.812475833	5.555030939	4.33E-05	0.000716012	2.229422807	not-significant
Scyl3	-0.448326667	7.579991667	-5.554409808	4.33E-05	0.000716112	2.228229511	not-significant
Pld3	0.423721667	8.7088775	5.554258847	4.33E-05	0.000716112	2.227939481	not-significant
G3bp2	-0.44499	8.544805	-5.553517517	4.34E-05	0.00071666	2.226515183	not-significant
Ankrd49	-1.092435	6.5094425	-5.553144089	4.34E-05	0.000716693	2.225797698	down
Abcc2	-0.620533333	11.54746667	-5.551128574	4.36E-05	0.000719028	2.221924873	down
Usp28	-0.446383333	6.208786667	-5.550637766	4.36E-05	0.000719227	2.220981703	not-significant
Ltbr	0.505378333	8.919789167	5.549673234	4.37E-05	0.000719839	2.219128099	up
Tmcc1	-0.363478333	7.355345833	-5.54942016	4.37E-05	0.000719839	2.218641731	not-significant
Ptms	0.455416667	11.250025	5.549156825	4.38E-05	0.000719839	2.218135632	not-significant
Rtf1	-0.445051667	6.9835525	-5.548777519	4.38E-05	0.000719883	2.217406635	not-significant
Depdc7	-0.818446667	7.490215	-5.547819874	4.39E-05	0.00072074	2.215566035	down
Plekho1	0.422411667	7.6025775	5.544500521	4.42E-05	0.000724934	2.209185281	not-significant
Eif1b	0.594076667	9.575748333	5.543775313	4.42E-05	0.00072547	2.207791032	up
Tgfb1	0.457521667	7.9476975	5.543175383	4.43E-05	0.000725828	2.206637583	not-significant
Sap30l	0.477166667	8.224573333	5.542116023	4.44E-05	0.000726839	2.2046007	not-significant
Qser1	-0.632836667	6.569453333	-5.540078575	4.45E-05	0.000728978	2.200682789	down
Tmem242	0.41922	9.58852	5.539918613	4.46E-05	0.000728978	2.200375168	not-significant
Psmc2	-0.572213333	8.577735	-5.53785224	4.47E-05	0.000731432	2.196401038	down
Brat1	0.396028333	6.920894167	5.53632284	4.49E-05	0.000732998	2.193459277	not-significant
Frat1	0.491045	7.284489167	5.536066661	4.49E-05	0.000732998	2.192966494	not-significant
Bag6	0.392016667	9.610428333	5.534972612	4.50E-05	0.000734071	2.190861896	not-significant
Cul7	0.440588333	6.492439167	5.533464128	4.51E-05	0.000735742	2.187959802	not-significant
C1qa	0.517735	9.324669167	5.533103257	4.52E-05	0.000735766	2.187265497	up
Klc4	0.46466	7.803861667	5.532467552	4.52E-05	0.000736185	2.186042378	not-significant
Sh3glb2	0.424688333	8.589275833	5.529349591	4.55E-05	0.000740187	2.180042548	not-significant
Gm25581	0.466468333	7.103439167	5.528478132	4.56E-05	0.00074095	2.17836539	not-significant
Creb1	-0.47685	7.539675	-5.527010783	4.57E-05	0.00074258	2.175541196	not-significant
Smpd1	0.4313	10.52606667	5.525584048	4.58E-05	0.000744154	2.1727949	not-significant
Cyc1	0.425533333	11.25911667	5.524670678	4.59E-05	0.000744644	2.171036634	not-significant
Ncapd3	-0.593645	6.2985925	-5.524562211	4.59E-05	0.000744644	2.170827823	down
Chchd7	0.553595	9.187849167	5.523775085	4.60E-05	0.000745291	2.169312482	up
Avl9	-0.70563	7.480111667	-5.521561525	4.62E-05	0.000748023	2.165050598	down
2210016F16Rik	0.405478333	10.1892775	5.521158335	4.62E-05	0.000748113	2.164274247	not-significant
Ndufs5	0.519175	8.5225225	5.520566156	4.63E-05	0.000748268	2.163133953	up
Fdxr	0.388598333	6.9312175	5.520369119	4.63E-05	0.000748268	2.162754531	not-significant
Farsb	-0.766838333	8.503400833	-5.519700474	4.64E-05	0.000748747	2.161466925	down
Slc19a1	0.456836667	7.891815	5.518978561	4.64E-05	0.000749305	2.160076674	not-significant
Sssca1	0.414371667	9.786284167	5.518418105	4.65E-05	0.000749627	2.158997309	not-significant
Rabac1	0.412061667	9.661879167	5.51739606	4.66E-05	0.000750627	2.15702888	not-significant
Lipt2	0.406085	8.4874975	5.516774228	4.66E-05	0.000751041	2.155831182	not-significant
Gm10784	0.521631667	7.760049167	5.515328935	4.68E-05	0.000752666	2.15304724	up
Sbds	-0.344065	8.652670833	-5.514955672	4.68E-05	0.000752715	2.152328213	not-significant
Repin1	0.469266667	10.45815	5.514505838	4.68E-05	0.000752815	2.151461658	not-significant
Mettl6	-0.401558333	7.082095833	-5.514209265	4.69E-05	0.000752815	2.150890331	not-significant
Pfkl	0.463386667	8.2598	5.51365835	4.69E-05	0.000753127	2.149828999	not-significant
Eif2b3	-0.572435	7.6957375	-5.513187181	4.69E-05	0.000753322	2.148921267	down
Abca6	-0.866753333	9.652336667	-5.511887	4.71E-05	0.000754741	2.146416248	down
Pla2g15	0.462685	7.924650833	5.511184555	4.71E-05	0.000755116	2.145062779	not-significant
Hmgn1	0.407275	8.2807275	5.510914021	4.72E-05	0.000755116	2.144541497	not-significant
Abhd16a	0.410425	8.993654167	5.510618583	4.72E-05	0.000755116	2.143972218	not-significant
Nup153	-0.571923333	8.161523333	-5.510206704	4.72E-05	0.000755226	2.143178549	down
Ralgps2	-0.545145	6.563910833	-5.509563275	4.73E-05	0.00075538	2.141938652	down
Ccdc107	0.51469	9.752598333	5.509427962	4.73E-05	0.00075538	2.141677896	up
Nmt2	-0.773085	7.4537825	-5.508627337	4.74E-05	0.000755827	2.140134992	down
Ppp1r3c	-0.67165	8.742253333	-5.508364605	4.74E-05	0.000755827	2.139628658	down
2810410L24Rik	0.412686667	6.673233333	5.508115119	4.74E-05	0.000755827	2.13914784	not-significant
Siae	-0.615456667	9.210515	-5.507239898	4.75E-05	0.000756625	2.137461029	down
Plxna2	-0.439478333	7.433639167	-5.506318963	4.76E-05	0.000756646	2.135686003	not-significant
Katna1	-0.571571667	6.9222875	-5.506292879	4.76E-05	0.000756646	2.135635728	down
Dpy30	0.424075	9.482895833	5.505888181	4.76E-05	0.000756646	2.13485567	not-significant
Metap1	-0.484563333	9.313915	-5.505789471	4.76E-05	0.000756646	2.134665403	not-significant
H2afx	0.501938333	7.3413025	5.505547713	4.77E-05	0.000756646	2.134199399	up
Sat2	0.495368333	8.2659875	5.503989454	4.78E-05	0.00075846	2.131195581	not-significant
Gm6274	-0.935491667	9.2953675	-5.502895122	4.79E-05	0.000759001	2.129085875	down
Cops3	-0.756096667	8.703238333	-5.502790577	4.79E-05	0.000759001	2.128884319	down
Atxn2l	0.381986667	8.919926667	5.502622034	4.79E-05	0.000759001	2.128559378	not-significant
Gle1	-0.333988333	8.451265833	-5.502221577	4.80E-05	0.0007591	2.127787305	not-significant
Sppl2a	-0.448366667	10.77021667	-5.50077907	4.81E-05	0.00076075	2.125006009	not-significant
Gm7110	0.412233333	11.48003333	5.500297651	4.81E-05	0.000760971	2.124077725	not-significant
Shisa5	0.373241667	9.718245833	5.499130736	4.83E-05	0.000762214	2.121827527	not-significant
Tbc1d8b	-0.804333333	5.902686667	-5.498275171	4.83E-05	0.000762994	2.120177603	down
Ept1	-0.383683333	10.275575	-5.49700436	4.85E-05	0.000764397	2.117726718	not-significant
Scfd1	-0.819443333	7.071926667	-5.495913911	4.86E-05	0.000765533	2.115623514	down
Stap2	0.342186667	9.664071667	5.495110953	4.86E-05	0.000766239	2.11407471	not-significant
Zfp770	-0.553386667	7.487665	-5.494397054	4.87E-05	0.000766812	2.112697618	down
Map4	-0.36215	8.043628333	-5.493392042	4.88E-05	0.00076714	2.110758868	not-significant
Evi5	-0.63929	8.101141667	-5.493324291	4.88E-05	0.00076714	2.110628167	down
Xrn1	-0.649418333	6.699154167	-5.492960627	4.88E-05	0.00076714	2.109926593	down
Bckdha	0.393216667	11.31779167	5.492853036	4.89E-05	0.00076714	2.109719028	not-significant
Atl3	-0.613861667	9.6792425	-5.492312087	4.89E-05	0.000767456	2.108675401	down
4930503L19Rik	-0.542448333	5.0710275	-5.4911335	4.90E-05	0.000768732	2.106401478	down
Cfl1	0.362633333	11.79181667	5.488198499	4.93E-05	0.000772665	2.100738017	not-significant
Sf3b4	0.46085	7.579965	5.487313793	4.94E-05	0.00077313	2.099030645	not-significant
Aldh1a1	-0.568033333	13.02965	-5.487231571	4.94E-05	0.00077313	2.098871963	down
Rpl27	0.411051667	8.777004167	5.48601584	4.95E-05	0.000773273	2.096525577	not-significant
Pisd	0.421981667	8.766035833	5.485609256	4.96E-05	0.000773273	2.095740819	not-significant
Ywhag	0.405185	9.3932975	5.485259663	4.96E-05	0.000773273	2.095066043	not-significant
Rad21	-0.457975	8.793050833	-5.485113576	4.96E-05	0.000773273	2.094784065	not-significant
Srp14	0.597413333	7.413188333	5.48498359	4.96E-05	0.000773273	2.094533163	up
Atl2	-0.61956	9.67815	-5.484864277	4.96E-05	0.000773273	2.09430286	down
Cdc42bpa	-0.54987	6.451556667	-5.484833573	4.96E-05	0.000773273	2.094243594	down
1110001J03Rik	0.515013333	8.787451667	5.481800944	4.99E-05	0.000777384	2.088389266	up
Pigt	0.431533333	10.4969	5.479789942	5.01E-05	0.000779631	2.084506481	not-significant
Noa1	0.547701667	8.2504925	5.47967287	5.01E-05	0.000779631	2.084280426	up
Carhsp1	0.542736667	8.975198333	5.476777845	5.04E-05	0.000783113	2.078689837	up
Gm10404	-0.634071667	5.0978025	-5.476746035	5.04E-05	0.000783113	2.078628402	down
Elf1	-0.472876667	7.692525	-5.475510512	5.05E-05	0.00078451	2.076242149	not-significant
Adal	-0.478	7.441815	-5.474743256	5.06E-05	0.000785079	2.074760194	not-significant
Mpp5	-0.838661667	5.6385075	-5.47448715	5.06E-05	0.000785079	2.074265507	down
Sdhaf2	-0.501035	7.8930275	-5.472449598	5.08E-05	0.000787622	2.070329541	down
Vamp8	0.413716667	11.16499167	5.472186387	5.09E-05	0.000787622	2.069821055	not-significant
Fam134b	-0.74724	8.488401667	-5.471241702	5.10E-05	0.000788579	2.067995982	down
Gdi2	-0.43775	10.71584167	-5.4705003	5.10E-05	0.00078906	2.066563557	not-significant
Mtfp1	0.47936	8.15638	5.470279568	5.11E-05	0.00078906	2.066137078	not-significant
Desi2	-0.565033333	7.644571667	-5.468585206	5.12E-05	0.000791183	2.06286318	down
Cmc1	0.403893333	9.670275	5.467979108	5.13E-05	0.00079162	2.061691968	not-significant
Abcb7	-0.890436667	8.316026667	-5.465951978	5.15E-05	0.000794269	2.057774442	down
Atp6v0b	0.468555	10.11163917	5.465367981	5.16E-05	0.000794674	2.056645742	not-significant
Fgfrl1	0.427831667	9.154010833	5.464718723	5.16E-05	0.000795181	2.05539086	not-significant
Arpc4	0.404298333	9.4506525	5.464110093	5.17E-05	0.000795625	2.054214454	not-significant
Pgpep1	0.48476	9.59309	5.463553437	5.17E-05	0.000795989	2.053138466	not-significant
Cyfip1	-0.472338333	7.957529167	-5.462902432	5.18E-05	0.0007965	2.051880056	not-significant
Tsta3	0.409183333	8.859358333	5.462324565	5.19E-05	0.000796898	2.050762979	not-significant
Zfp874a	-0.654371667	7.120180833	-5.461995729	5.19E-05	0.000796907	2.050127284	down
Dhx40	-0.614293333	6.962538333	-5.458068036	5.23E-05	0.000802107	2.042533339	down
1810026J23Rik	0.50343	8.186138333	5.458037477	5.23E-05	0.000802107	2.042474248	up
Dhrs9	-0.589848333	5.311384167	-5.457605808	5.24E-05	0.000802279	2.041639521	down
Ascc3	-0.725616667	6.759181667	-5.455982793	5.25E-05	0.000804331	2.038500854	down
Mapk3	0.570733333	9.712653333	5.455359492	5.26E-05	0.000804722	2.037295393	up
Rprl1	0.682731667	8.120479167	5.455037366	5.26E-05	0.000804722	2.036672384	up
Oaz1	0.37445	11.10189167	5.454770407	5.26E-05	0.000804722	2.03615606	not-significant
Stard4	-1.123283333	8.841758333	-5.450231489	5.31E-05	0.000811405	2.027375981	down
Agmat	0.428416667	12.12539167	5.449577178	5.32E-05	0.000811405	2.026110066	not-significant
Nacc1	0.49406	9.114143333	5.4492988	5.32E-05	0.000811405	2.025571462	not-significant
Ablim1	-0.532623333	6.924055	-5.44920715	5.32E-05	0.000811405	2.025394136	down
Osgepl1	-0.811493333	7.72264	-5.448955056	5.32E-05	0.000811405	2.024906377	down
Sf3b3	-0.401115	8.693569167	-5.448505025	5.33E-05	0.000811612	2.02403562	not-significant
Hint1	0.411366667	11.44653333	5.44647712	5.35E-05	0.000814341	2.020111546	not-significant
Zfp800	-0.382028333	7.087034167	-5.446038661	5.36E-05	0.000814531	2.019263042	not-significant
Triap1	0.44514	8.13067	5.443368323	5.38E-05	0.000818302	2.014094886	not-significant
Spp1	-1.401495	8.1040375	-5.442360225	5.39E-05	0.000819411	2.012143581	down
Gm13688	0.44503	5.428261667	5.441293449	5.41E-05	0.000820616	2.010078559	not-significant
Idi1	-2.183576667	9.426016667	-5.440359743	5.42E-05	0.000821117	2.008271008	down
Ogfod2	0.42899	7.845426667	5.44034571	5.42E-05	0.000821117	2.008243842	not-significant
Lin9	-0.457938333	4.340289167	-5.439589942	5.42E-05	0.000821823	2.006780678	not-significant
Vwa5a	-0.81993	7.423468333	-5.43899433	5.43E-05	0.000822271	2.005627524	down
D19Bwg1357e	-0.512086667	7.090816667	-5.438013493	5.44E-05	0.000822528	2.003728442	down
Gmfb	-0.41335	8.479436667	-5.437493522	5.45E-05	0.000822528	2.002721633	not-significant
Ubxn6	0.328736667	8.397483333	5.437457319	5.45E-05	0.000822528	2.002651532	not-significant
Ankrd54	0.389666667	7.146603333	5.437306165	5.45E-05	0.000822528	2.00235885	not-significant
Slc9a1	0.369443333	8.313021667	5.437134917	5.45E-05	0.000822528	2.002027254	not-significant
Ctnna1	-0.596763333	8.061485	-5.436646164	5.46E-05	0.000822528	2.001080839	down
Polr3b	-0.503203333	7.244516667	-5.436613482	5.46E-05	0.000822528	2.001017553	down
Map4k2	0.387271667	7.982155833	5.43531647	5.47E-05	0.000823984	1.998505879	not-significant
Dock8	-0.485681667	7.828064167	-5.435081501	5.47E-05	0.000823984	1.998050838	not-significant
Ero1l	-0.625233333	7.909131667	-5.433066291	5.49E-05	0.000826742	1.994147887	down
Tbc1d15	-0.789006667	8.343613333	-5.432725437	5.50E-05	0.000826782	1.993487689	down
Ppp1r14b	0.52827	8.138995	5.431889906	5.51E-05	0.000827096	1.991869288	up
Emcn	-0.90363	7.444701667	-5.43179804	5.51E-05	0.000827096	1.99169134	down
Aox3	-0.778483333	11.315525	-5.43158583	5.51E-05	0.000827096	1.991280281	down
Slc39a11	0.436266667	8.801378333	5.430261474	5.52E-05	0.00082874	1.988714808	not-significant
Oxr1	-0.590423333	7.517401667	-5.428063517	5.55E-05	0.000831816	1.984456551	down
Shfm1	0.443565	9.029885833	5.426192881	5.57E-05	0.000834366	1.980831952	not-significant
Agpat1	0.452646667	7.551183333	5.425318906	5.58E-05	0.000835285	1.979138362	not-significant
Mgat4b	0.467673333	8.025721667	5.42491369	5.58E-05	0.000835435	1.9783531	not-significant
Dusp16	-0.434308333	8.779625833	-5.422683658	5.61E-05	0.000838591	1.974031184	not-significant
Sirt4	0.414293333	8.014098333	5.421374295	5.62E-05	0.000840236	1.97149328	not-significant
Magoh	0.574098333	7.4976375	5.420694936	5.63E-05	0.000840841	1.970176408	up
Ddx50	-0.702295	6.586394167	-5.418989035	5.65E-05	0.000842775	1.966869433	down
Cacybp	-0.492216667	10.23794167	-5.418901392	5.65E-05	0.000842775	1.966699522	not-significant
Anxa11	0.469741667	9.8449575	5.418186446	5.66E-05	0.000843442	1.965313444	not-significant
Ifnar1	-0.432633333	8.471358333	-5.415897948	5.68E-05	0.000846729	1.960876261	not-significant
Rbm28	-0.388951667	6.490170833	-5.415066257	5.69E-05	0.000847595	1.959263527	not-significant
Prex2	-0.388975	5.942820833	-5.414416307	5.70E-05	0.000848159	1.958003147	not-significant
Mut	-0.853545	9.597580833	-5.413324019	5.71E-05	0.000849463	1.955884865	down
Apoo	0.586718333	9.7479175	5.408554787	5.77E-05	0.000856953	1.946634095	up
Znrd1as	-0.824105	6.2403925	-5.408239261	5.77E-05	0.00085696	1.946021975	down
Ticam1	0.520991667	8.505709167	5.404626117	5.81E-05	0.000862553	1.939011588	up
Zfp825	-0.51376	8.357758333	-5.404227506	5.81E-05	0.000862701	1.938238084	down
Map2k7	0.325865	8.748724167	5.403492109	5.82E-05	0.000863423	1.936810995	not-significant
Gm7862	0.445418333	7.638629167	5.40208721	5.84E-05	0.000865057	1.934084501	not-significant
Fam122a	0.44379	7.181963333	5.401911726	5.84E-05	0.000865057	1.933743922	not-significant
Hes1	0.570143333	7.666813333	5.401382247	5.85E-05	0.000865431	1.932716284	up
Ube3c	-0.447705	8.7311675	-5.400466663	5.86E-05	0.000866464	1.930939189	not-significant
Mir135a-1	0.644861667	4.556584167	5.399555702	5.87E-05	0.000867264	1.929170965	up
Mapkap1	-0.391288333	8.832759167	-5.399356337	5.87E-05	0.000867264	1.928783972	not-significant
Fndc3a	-0.529135	8.576215833	-5.39906933	5.87E-05	0.000867264	1.928226848	down
Ak4	0.571216667	10.72479167	5.398696818	5.88E-05	0.000867372	1.927503728	up
Furin	0.435483333	10.56949167	5.397072319	5.90E-05	0.00086916	1.924350054	not-significant
Ncoa1	-0.446946667	7.052946667	-5.397034471	5.90E-05	0.00086916	1.924276574	not-significant
C1galt1	-0.723771667	9.546205833	-5.395715202	5.91E-05	0.000870714	1.921715198	down
Cdc42ep4	0.415378333	8.801439167	5.395510964	5.92E-05	0.000870714	1.921318647	not-significant
Zfp68	-0.661488333	6.390495833	-5.394240296	5.93E-05	0.000872368	1.918851392	down
Tdo2	-0.653966667	12.70721667	-5.393737706	5.94E-05	0.000872703	1.917875457	down
Tmtc3	-0.45817	6.93898	-5.39218285	5.95E-05	0.000874034	1.914856018	not-significant
Socs4	-0.555088333	7.217435833	-5.392062746	5.96E-05	0.000874034	1.914622771	down
Spi1	0.593811667	7.832069167	5.391940844	5.96E-05	0.000874034	1.91438603	up
Snx19	-0.469363333	7.437541667	-5.391718784	5.96E-05	0.000874034	1.913954771	not-significant
Gm24272	0.582145	6.2701875	5.391411118	5.96E-05	0.000874034	1.913357247	up
Banf1	0.339633333	11.2066	5.39089414	5.97E-05	0.000874034	1.91235319	not-significant
Erf	0.481456667	8.12409	5.390813947	5.97E-05	0.000874034	1.912197439	not-significant
Neil1	0.435171667	7.239940833	5.388791268	5.99E-05	0.000876997	1.908268713	not-significant
Tax1bp3	0.655223333	10.03288833	5.387874363	6.01E-05	0.000878054	1.906487606	up
Slc23a1	-0.741458333	9.930485833	-5.387354226	6.01E-05	0.000878425	1.905477182	down
Rab35	0.455906667	8.984416667	5.38608078	6.03E-05	0.000879358	1.903003228	not-significant
Ap2b1	-0.402845	8.987934167	-5.385886366	6.03E-05	0.000879358	1.902625518	not-significant
Trmt5	-0.607901667	6.046965833	-5.38572667	6.03E-05	0.000879358	1.902315255	down
Zfp125	-0.736638333	5.786694167	-5.385555338	6.03E-05	0.000879358	1.90198238	down
Tgtp2	-0.695678333	6.774760833	-5.385288358	6.04E-05	0.000879358	1.901463668	down
Dctpp1	0.425278333	9.1450575	5.384616563	6.04E-05	0.000879995	1.900158408	not-significant
Msn	-0.438846667	7.935696667	-5.383954855	6.05E-05	0.000880615	1.898872691	not-significant
S100a13	0.343755	8.394175833	5.382986071	6.06E-05	0.00088177	1.896990217	not-significant
Ndufb2	0.449886667	7.004231667	5.382078869	6.07E-05	0.000882372	1.895227299	not-significant
Stat2	-0.411825	8.461639167	-5.38203178	6.07E-05	0.000882372	1.895135789	not-significant
Ppp1r11	0.481396667	8.092775	5.381450976	6.08E-05	0.000882854	1.894007086	not-significant
Nsmaf	-0.675915	7.386514167	-5.380525034	6.09E-05	0.000883938	1.892207571	down
Ube2g2	0.438148333	8.818110833	5.377772629	6.13E-05	0.000888133	1.8868578	not-significant
Tirap	-0.569595	8.5827025	-5.377519223	6.13E-05	0.000888133	1.886365215	down
Vwa8	-0.48819	10.18243833	-5.376885742	6.14E-05	0.000888713	1.885133783	not-significant
C8a	-0.906565	10.61708417	-5.37554464	6.15E-05	0.000890536	1.882526629	down
Psmd14	-0.774156667	10.161055	-5.37432109	6.17E-05	0.000892156	1.880147805	down
Gclc	-0.71525	11.76314167	-5.373848734	6.17E-05	0.000892455	1.879229401	down
Ermard	-0.55936	7.551583333	-5.371775169	6.20E-05	0.000895113	1.875197429	down
Gm5787	0.440133333	6.670945	5.37173804	6.20E-05	0.000895113	1.87512523	not-significant
Bckdhb	0.401233333	11.38278333	5.371136881	6.21E-05	0.000895642	1.873956194	not-significant
Klhl7	-0.614835	7.1938075	-5.370447989	6.22E-05	0.000895972	1.872616496	down
D17Wsu104e	0.419568333	8.237390833	5.370128056	6.22E-05	0.000895972	1.871994297	not-significant
Cdk2	0.5869	8.164526667	5.370045797	6.22E-05	0.000895972	1.87183432	up
Dgat2	0.413816667	12.617125	5.368603223	6.24E-05	0.000897972	1.86902866	not-significant
Baz2b	-0.448988333	6.517869167	-5.368314234	6.24E-05	0.000897972	1.868466576	not-significant
5830417I10Rik	-0.409901667	6.0008975	-5.367913558	6.25E-05	0.000898071	1.86768724	not-significant
Med18	0.555166667	6.137426667	5.367657008	6.25E-05	0.000898071	1.867188228	up
Clic4	-0.351428333	9.6870175	-5.367253633	6.25E-05	0.000898254	1.86640361	not-significant
Ik	-0.677563333	7.122791667	-5.364484109	6.29E-05	0.000902646	1.861015976	down
Eri1	-0.408665	7.873549167	-5.363767252	6.30E-05	0.000903038	1.859621298	not-significant
Ide	-1.075771667	8.905515833	-5.363664295	6.30E-05	0.000903038	1.859420984	down
Trappc8	-0.850588333	6.8245425	-5.363223344	6.30E-05	0.00090329	1.858563057	down
Snrpe	0.60398	9.228625	5.361001862	6.33E-05	0.000906297	1.854240506	up
Cops5	-0.688113333	7.47227	-5.360942448	6.33E-05	0.000906297	1.854124889	down
Mrpl20	0.477106667	8.600968333	5.359826193	6.35E-05	0.000907762	1.851952645	not-significant
Palmd	-0.699093333	9.068275	-5.35790178	6.37E-05	0.000910682	1.848207351	down
Edem3	-0.501735	8.088899167	-5.357450993	6.38E-05	0.000910833	1.847329963	down
Tnfrsf11b	-0.479771667	6.803045833	-5.35708811	6.38E-05	0.000910833	1.846623649	not-significant
Dicer1	-0.671533333	7.617873333	-5.356923024	6.38E-05	0.000910833	1.846302321	down
Crtc2	0.48425	9.14097	5.356609402	6.39E-05	0.000910861	1.845691867	not-significant
Timm50	0.386686667	8.533875	5.355699805	6.40E-05	0.00091143	1.843921303	not-significant
Ppp2r4	0.46839	8.243776667	5.355697529	6.40E-05	0.00091143	1.843916873	not-significant
Rsbn1	-0.674806667	6.55365	-5.354411146	6.42E-05	0.000912256	1.841412706	down
Cog5	-0.678831667	6.9949475	-5.354410383	6.42E-05	0.000912256	1.841411219	down
Spc24	0.565698333	7.779549167	5.354346971	6.42E-05	0.000912256	1.841287773	up
Ctdsp2	0.537583333	7.441045	5.35341956	6.43E-05	0.000913394	1.83948227	up
Hmbox1	-0.523098333	6.9058325	-5.352461767	6.44E-05	0.000914588	1.837617509	down
Tmbim1	0.394873333	10.34156333	5.351267443	6.46E-05	0.000916213	1.835292077	not-significant
Mrps21	0.376066667	11.2253	5.349979317	6.47E-05	0.000918011	1.832783809	not-significant
Chmp2a	-0.338618333	10.21547417	-5.349025852	6.48E-05	0.000918799	1.830927068	not-significant
Vrk1	-0.453298333	7.4837825	-5.348953008	6.49E-05	0.000918799	1.83078521	not-significant
Ifit2	-0.574206667	4.813761667	-5.348633554	6.49E-05	0.000918821	1.83016309	down
Dna2	-0.514841667	6.642754167	-5.348349287	6.49E-05	0.000918821	1.829609482	down
Prr3	0.364741667	7.178644167	5.347939244	6.50E-05	0.000919029	1.828810912	not-significant
Abcg2	-0.743181667	8.917685833	-5.346748733	6.51E-05	0.000920201	1.826492237	down
Sgta	0.40987	10.12989833	5.346388054	6.52E-05	0.000920201	1.825789734	not-significant
Uhmk1	-0.45297	9.130638333	-5.346283269	6.52E-05	0.000920201	1.82558564	not-significant
Cpq	-0.589016667	10.40719167	-5.345973102	6.52E-05	0.000920201	1.824981502	down
Arrb2	0.383856667	7.876196667	5.34582037	6.53E-05	0.000920201	1.824684009	not-significant
Cebpb	0.650833333	8.56433	5.345264765	6.53E-05	0.000920676	1.823601773	up
Itih3	-0.545916667	11.32675833	-5.344884885	6.54E-05	0.000920832	1.822861801	down
Fkbp4	0.507891667	9.5767875	5.344556835	6.54E-05	0.000920894	1.822222774	up
Pdpr	-0.50964	7.849181667	-5.343689174	6.55E-05	0.00092194	1.820532547	down
Rps27l	0.439316667	12.24249167	5.343283096	6.56E-05	0.000922145	1.819741464	not-significant
Acsl4	-1.150481667	8.100340833	-5.342590312	6.57E-05	0.000922478	1.8183918	down
Ski	0.368705	8.810584167	5.342513747	6.57E-05	0.000922478	1.818242633	not-significant
Cdh1	-1.238283333	7.47518	-5.341539295	6.58E-05	0.000923722	1.816344121	down
Tmem134	0.40065	10.836125	5.339126657	6.61E-05	0.000927604	1.811643105	not-significant
AI837181	0.46309	8.713045	5.337669239	6.63E-05	0.000929744	1.808802983	not-significant
Man2a1	-0.53935	10.608125	-5.337064976	6.64E-05	0.000929912	1.807625357	down
Alpl	0.537266667	8.156345	5.336835563	6.64E-05	0.000929912	1.807178252	up
Slc9a3r1	0.533733333	11.4284	5.336700761	6.64E-05	0.000929912	1.806915531	up
Fbl	0.404121667	8.157104167	5.336114055	6.65E-05	0.000930454	1.805772052	not-significant
Acadm	-0.593216667	11.90689167	-5.335497309	6.66E-05	0.000931053	1.80456998	down
Nek6	-0.416616667	8.919553333	-5.334482869	6.67E-05	0.000932385	1.802592678	not-significant
Rhob	0.575686667	7.893326667	5.333484527	6.69E-05	0.000933068	1.800646631	up
Phax	-0.421111667	6.637825833	-5.333301473	6.69E-05	0.000933068	1.800289794	not-significant
Dynll2	0.458383333	10.646625	5.333239134	6.69E-05	0.000933068	1.800168273	not-significant
Ppp1r16a	0.357688333	7.633519167	5.33275535	6.70E-05	0.000933424	1.799225183	not-significant
mt-Ts2	0.729038333	6.165569167	5.332073244	6.71E-05	0.000934147	1.797895435	up
Ppp1r18	0.40231	6.715786667	5.331285503	6.72E-05	0.000935067	1.796359684	not-significant
Aurkaip1	0.395286667	10.05334	5.330176799	6.73E-05	0.000936583	1.794198065	not-significant
Nf1	-0.722235	7.466104167	-5.328489867	6.75E-05	0.000939176	1.790908795	down
Emc10	0.428601667	9.388800833	5.32786346	6.76E-05	0.000939802	1.789687306	not-significant
Tma7-ps	0.44515	10.613425	5.327270372	6.77E-05	0.000940366	1.788530741	not-significant
Ecsit	0.43342	9.23942	5.326064083	6.79E-05	0.000942075	1.78617826	not-significant
Znhit1	0.375858333	8.672745833	5.324378856	6.81E-05	0.000944682	1.782891463	not-significant
Acsf3	0.471873333	7.791045	5.322648028	6.83E-05	0.000947383	1.779515364	not-significant
Usp9x	-0.735258333	8.750884167	-5.322350465	6.84E-05	0.000947399	1.778934909	down
Lars	-0.538113333	6.899066667	-5.321532002	6.85E-05	0.000948393	1.777338283	down
Trim25	-0.377013333	9.037798333	-5.320998217	6.85E-05	0.000948853	1.776296952	not-significant
D130020L05Rik	0.55174	7.76661	5.319672998	6.87E-05	0.000950804	1.773711504	up
Ripply3	0.513785	7.526700833	5.318323517	6.89E-05	0.000952804	1.771078501	up
Gm26300	0.350186667	8.057696667	5.317597509	6.90E-05	0.000953631	1.769661877	not-significant
Prdm4	-0.479005	6.723279167	-5.316562975	6.91E-05	0.000955043	1.76764313	not-significant
Gm21769	-0.621185	7.967959167	-5.316106473	6.92E-05	0.000955362	1.766752291	down
Ddc	-0.452578333	9.451545833	-5.315077174	6.93E-05	0.000956767	1.764743572	not-significant
BC023105	-1.670595	6.664665833	-5.314145406	6.95E-05	0.000957989	1.762925076	down
Wapal	-0.771488333	7.0947725	-5.313354227	6.96E-05	0.000958946	1.76138088	down
Gm24405	0.503536667	7.341651667	5.311033163	6.99E-05	0.000962819	1.756850262	up
Aqp4	-0.529921667	6.095399167	-5.310092561	7.00E-05	0.000964068	1.75501406	down
Nsmce2	-0.666061667	8.012485833	-5.309055204	7.02E-05	0.000965198	1.752988852	down
Nfat5	-0.676608333	6.9167425	-5.308927935	7.02E-05	0.000965198	1.75274038	down
Glmn	-0.463201667	4.9411525	-5.308257584	7.03E-05	0.000965417	1.751431587	not-significant
Zw10	-0.552486667	6.521551667	-5.30804594	7.03E-05	0.000965417	1.751018363	down
Slc5a3	-0.36818	6.493211667	-5.307954855	7.03E-05	0.000965417	1.750840522	not-significant
Anapc5	-0.427895	8.045464167	-5.306663527	7.05E-05	0.000967343	1.748319133	not-significant
Zfp943	-0.711081667	5.581970833	-5.305827638	7.06E-05	0.000968399	1.746686908	down
Ehmt2	0.42921	8.172821667	5.304665397	7.08E-05	0.000970084	1.744417275	not-significant
Ccdc9	0.355991667	6.736730833	5.304081424	7.09E-05	0.000970658	1.743276827	not-significant
8430419L09Rik	0.490943333	8.600133333	5.303299314	7.10E-05	0.000971615	1.741749369	not-significant
Nup205	-0.599331667	6.7571525	-5.300844832	7.13E-05	0.000975805	1.736955291	down
Chic2	0.54779	10.204305	5.298430692	7.17E-05	0.000979934	1.732239291	up
Fhit	0.457818333	8.345699167	5.297347267	7.18E-05	0.000981228	1.7301226	not-significant
Zfp939	-0.633846667	5.611805	-5.29707479	7.19E-05	0.000981228	1.729590237	down
n-R5s33	0.422913333	7.323835	5.296912503	7.19E-05	0.000981228	1.729273159	not-significant
Tor2a	0.44063	8.812041667	5.296070668	7.20E-05	0.000982314	1.72762832	not-significant
Fgg	-0.4572	13.34308333	-5.292463804	7.25E-05	0.00098837	1.720579985	not-significant
Rnf2	-0.435601667	7.945960833	-5.292405193	7.25E-05	0.00098837	1.720465439	not-significant
Rpl7	-0.93784	9.018051667	-5.291638096	7.26E-05	0.000989066	1.718966211	down
Pex5	0.437266667	9.341413333	5.291483909	7.27E-05	0.000989066	1.718664855	not-significant
Zc3h7a	-0.54741	6.857335	-5.290843978	7.28E-05	0.000989766	1.717414096	down
Sept2	-0.807663333	9.46381	-5.290480837	7.28E-05	0.000989923	1.716704308	down
Ccdc97	0.467495	8.299855833	5.289821123	7.29E-05	0.000990664	1.715414801	not-significant
Gm24616	1.107686667	6.672471667	5.288631207	7.31E-05	0.000992198	1.713088804	up
Coq10b	0.835023333	8.990056667	5.288322536	7.31E-05	0.000992198	1.712485399	up
Nr3c2	-0.664511667	6.699750833	-5.288193813	7.31E-05	0.000992198	1.712233762	down
Focad	-0.594146667	6.181481667	-5.287716074	7.32E-05	0.000992327	1.711299824	down
Ndufc1	0.340616667	10.787675	5.287400764	7.33E-05	0.000992327	1.710683404	not-significant
Pja2	-0.955923333	7.284291667	-5.287282681	7.33E-05	0.000992327	1.710452554	down
Nfxl1	-0.519433333	5.488275	-5.28677155	7.34E-05	0.000992779	1.709453281	down
Stk3	-0.619748333	7.249229167	-5.28585422	7.35E-05	0.000994032	1.7076598	down
Dock1	-0.40788	6.656018333	-5.285353989	7.36E-05	0.000994345	1.706681749	not-significant
Gm10796	-0.62815	5.037326667	-5.28513333	7.36E-05	0.000994345	1.706250307	down
Zfp280d	-0.721828333	6.3605925	-5.28428394	7.37E-05	0.000994969	1.704589491	down
Ttc1	-0.450243333	7.312543333	-5.28397909	7.38E-05	0.000994969	1.703993394	not-significant
Snx5	-0.72026	8.712293333	-5.28372252	7.38E-05	0.000994969	1.703491695	down
Zfp143	-0.41735	5.51476	-5.283505542	7.38E-05	0.000994969	1.703067408	not-significant
Atp6v0c	0.354566667	11.81585	5.283413929	7.38E-05	0.000994969	1.702888261	not-significant
Wiz	0.427338333	7.712864167	5.282769866	7.39E-05	0.00099514	1.701628796	not-significant
Rnf138	0.486965	7.299945833	5.282767025	7.39E-05	0.00099514	1.70162324	not-significant
Gck	0.367813333	10.01641	5.281504219	7.41E-05	0.000997084	1.699153675	not-significant
Snora69	0.607521667	8.1780725	5.280238256	7.43E-05	0.000999038	1.696677742	up
Gm7541	0.366361667	7.375095833	5.279515928	7.44E-05	0.000999682	1.695264947	not-significant
Ggnbp2	-0.821876667	8.661811667	-5.279023431	7.45E-05	0.000999682	1.69430164	down
Rnf6	-0.40476	8.045091667	-5.278659694	7.45E-05	0.000999682	1.693590164	not-significant
Stim1	0.394908333	8.107974167	5.278619415	7.45E-05	0.000999682	1.693511377	not-significant
Ppfibp2	-0.486443333	7.279198333	-5.278518051	7.46E-05	0.000999682	1.693313104	not-significant
Dolpp1	0.407588333	8.7135075	5.278211678	7.46E-05	0.000999737	1.692713816	not-significant
Uqcrc2	-0.49505	12.427525	-5.276600664	7.48E-05	0.001002006	1.689562366	not-significant
Gm5393	0.467798333	7.157295833	5.276513242	7.49E-05	0.001002006	1.689391344	not-significant
Zc3h7b	0.379053333	8.445705	5.274058033	7.52E-05	0.001006348	1.684587859	not-significant
Ndufa1	0.501375	8.804424167	5.272772601	7.54E-05	0.001008364	1.682072688	up
Tmem86b	0.484516667	11.69355833	5.270326759	7.58E-05	0.001012717	1.677286426	not-significant
Nudt8	0.445533333	8.469035	5.269690021	7.59E-05	0.00101344	1.676040277	not-significant
Itga7	0.377421667	6.3497925	5.267258645	7.63E-05	0.001017787	1.67128142	not-significant
Zfp72	-0.775668333	4.962910833	-5.266590567	7.64E-05	0.00101831	1.669973687	down
Snrpc	0.370438333	8.7257125	5.266445463	7.64E-05	0.00101831	1.669689646	not-significant
Cand1	-0.572563333	8.195706667	-5.265901393	7.65E-05	0.001018376	1.668624604	down
Bag3	0.74105	9.160613333	5.265858861	7.65E-05	0.001018376	1.668541343	up
Gm8587	0.443548333	7.5794225	5.265279032	7.66E-05	0.00101899	1.66740626	not-significant
Tjp2	-0.305343333	7.686316667	-5.262700835	7.69E-05	0.001023663	1.662358643	not-significant
n-R5s156	0.529063333	8.089736667	5.261936856	7.71E-05	0.001024656	1.660862765	up
Cyb5b	-0.412316667	12.068325	-5.261449922	7.71E-05	0.001025085	1.659909305	not-significant
Dopey1	-0.54264	6.547941667	-5.259421239	7.74E-05	0.001028664	1.655936664	down
Dohh	0.614088333	6.917504167	5.259074011	7.75E-05	0.00102881	1.65525666	up
Cdc42ep1	0.516301667	7.998770833	5.258781366	7.75E-05	0.001028845	1.654683538	up
Pip4k2c	0.341803333	9.026758333	5.257516117	7.77E-05	0.001030871	1.652205534	not-significant
Pik3cb	-0.51836	7.951318333	-5.256830123	7.78E-05	0.001031714	1.650861927	down
Ccng1	-0.560995	10.09626917	-5.25621227	7.79E-05	0.001032417	1.649651733	down
Pak2	-0.525685	8.898754167	-5.254747218	7.82E-05	0.001034443	1.646781942	down
Ndufv1	0.344133333	11.25795	5.254676498	7.82E-05	0.001034443	1.646643409	not-significant
Hdgf	0.524015	9.9112725	5.253557807	7.84E-05	0.001035711	1.644451897	up
F11r	0.393248333	9.7393975	5.253511362	7.84E-05	0.001035711	1.644360908	not-significant
Zfp954	-0.585808333	6.3226075	-5.252968703	7.84E-05	0.001036264	1.643297785	down
Cdc37	0.357901667	9.5182275	5.251870869	7.86E-05	0.001037534	1.64114691	not-significant
Pcdh18	-0.476421667	5.846404167	-5.251804732	7.86E-05	0.001037534	1.64101733	not-significant
Slc25a11	0.365233333	11.0206	5.249347338	7.90E-05	0.001042008	1.636202263	not-significant
Dido1	-0.39486	7.400458333	-5.248586611	7.91E-05	0.001042008	1.634711533	not-significant
Prkag1	0.366	10.662	5.248469174	7.92E-05	0.001042008	1.634481395	not-significant
Pus10	-0.529135	7.181550833	-5.248364975	7.92E-05	0.001042008	1.6342772	down
Tm9sf1	0.388675	9.389220833	5.248274342	7.92E-05	0.001042008	1.634099587	not-significant
Ddx21	-0.466038333	7.202180833	-5.247127248	7.94E-05	0.001043822	1.631851552	not-significant
Ifitm2	0.59835	11.07185833	5.245706459	7.96E-05	0.001046209	1.629066924	up
Cdk4	0.337766667	11.04905	5.244553665	7.98E-05	0.001047911	1.626807365	not-significant
Ghdc	0.538445	7.535189167	5.244344218	7.98E-05	0.001047911	1.626396815	up
Rbfa	0.455176667	9.466565	5.243266372	8.00E-05	0.001049417	1.62428399	not-significant
Lrch1	-0.329123333	7.282943333	-5.243077716	8.00E-05	0.001049417	1.623914167	not-significant
Ttc32	0.550358333	7.193050833	5.242297608	8.01E-05	0.001050479	1.622384871	up
Gm6767	-0.61242	10.54044	-5.240827203	8.04E-05	0.001052988	1.619502145	down
Bloc1s4	0.465155	6.5098125	5.24048701	8.04E-05	0.001053059	1.61883516	not-significant
Spg7	0.398146667	7.85751	5.240250061	8.05E-05	0.001053059	1.61837059	not-significant
Cnot2	-0.53944	8.195766667	-5.237488663	8.09E-05	0.001058292	1.612955987	down
Scamp2	0.414958333	8.840080833	5.236874374	8.10E-05	0.001058743	1.611751353	not-significant
Cdk9	0.387636667	9.26467	5.236545749	8.11E-05	0.001058743	1.611106894	not-significant
Srsf2	0.434083333	11.064075	5.236411725	8.11E-05	0.001058743	1.61084406	not-significant
Nsd1	-0.386971667	7.617610833	-5.236097474	8.11E-05	0.001058743	1.610227772	not-significant
Slc35c2	0.430253333	8.79119	5.235919621	8.12E-05	0.001058743	1.609878973	not-significant
Acbd4	0.417271667	7.9669475	5.235443543	8.12E-05	0.001059176	1.608945288	not-significant
Tradd	0.483328333	8.000485833	5.235069657	8.13E-05	0.001059395	1.608212006	not-significant
Gemin7	0.430215	9.124645833	5.234748918	8.13E-05	0.001059501	1.607582943	not-significant
Ndufb6	0.432733333	12.3307	5.234418268	8.14E-05	0.001059621	1.606934429	not-significant
Rnf5	0.638173333	10.07643	5.234042326	8.15E-05	0.001059621	1.606197067	up
Epn1	0.459821667	9.873055833	5.233882386	8.15E-05	0.001059621	1.605883361	not-significant
Gm12513	0.476556667	4.677196667	5.233417964	8.16E-05	0.001060032	1.604972424	not-significant
Ndufa5	0.394948333	8.054960833	5.232786107	8.17E-05	0.001060798	1.603733031	not-significant
Fuom	0.419801667	7.2848975	5.232401695	8.17E-05	0.001061041	1.602978981	not-significant
Rcn1	0.373661667	7.442739167	5.230706042	8.20E-05	0.001063863	1.599652634	not-significant
Snx1	-0.39277	7.742658333	-5.230529826	8.20E-05	0.001063863	1.599306934	not-significant
Rassf4	0.63415	6.765211667	5.230194099	8.21E-05	0.001063966	1.598648294	up
Irf6	-0.813411667	8.368244167	-5.229817808	8.21E-05	0.001063966	1.597910059	down
Slc39a1	0.582268333	9.1708525	5.22967507	8.22E-05	0.001063966	1.597630019	up
Zfp846	-0.46207	5.779408333	-5.228695046	8.23E-05	0.001065227	1.595707239	not-significant
Ctsf	0.415073333	7.878815	5.228543915	8.24E-05	0.001065227	1.595410714	not-significant
Psmc1	-0.402148333	9.476179167	-5.22752975	8.25E-05	0.001066812	1.593420812	not-significant
Sh2b1	0.399458333	7.9293175	5.226581904	8.27E-05	0.001068258	1.591560924	not-significant
Pfn1	0.368466667	12.36631667	5.2262709	8.27E-05	0.00106835	1.590950642	not-significant
Polr2l	0.3939	10.83143333	5.225938432	8.28E-05	0.001068468	1.590298226	not-significant
Mettl20	0.838625	9.4885975	5.225680283	8.28E-05	0.001068468	1.589791642	up
Ccnt1	-0.538523333	7.90893	-5.225021949	8.29E-05	0.001069301	1.588499708	down
B4galt7	0.497946667	7.158331667	5.223606824	8.32E-05	0.001071579	1.585722454	not-significant
Arhgap29	-0.931711667	7.397749167	-5.223303905	8.32E-05	0.001071579	1.585127929	down
Pcbp1	0.384166667	11.33268333	5.223152838	8.32E-05	0.001071579	1.584831432	not-significant
Irf2bpl	0.488435	7.542074167	5.222685696	8.33E-05	0.001071904	1.583914565	not-significant
Nudt6	0.423333333	8.328561667	5.222467199	8.34E-05	0.001071904	1.58348571	not-significant
2510039O18Rik	0.386413333	8.74569	5.222197896	8.34E-05	0.00107191	1.582957125	not-significant
Chd9	-0.506871667	7.0184425	-5.220941399	8.36E-05	0.001074028	1.580490777	down
Lrp10	0.427345	9.090739167	5.219607337	8.38E-05	0.001076316	1.577871974	not-significant
Sorbs3	0.505668333	7.9823625	5.218106706	8.41E-05	0.001078968	1.574925938	up
Lpgat1	-0.597336667	9.968736667	-5.215920455	8.45E-05	0.001082819	1.570633419	down
Atg5	-0.479865	8.554870833	-5.21578844	8.45E-05	0.001082819	1.5703742	not-significant
Akt1s1	0.453596667	9.43234	5.215074631	8.46E-05	0.001083431	1.568972562	not-significant
Arpc3	0.368021667	8.868999167	5.214974065	8.46E-05	0.001083431	1.568775087	not-significant
Mrps36	0.600063333	6.938216667	5.214455924	8.47E-05	0.001083978	1.567757618	up
Cox6a1	0.458416667	11.364575	5.212163112	8.51E-05	0.00108796	1.563254872	not-significant
Gpr52	-0.50477	7.472543333	-5.212087053	8.51E-05	0.00108796	1.563105493	down
Nr1h2	0.358255	9.1233125	5.210808013	8.53E-05	0.001090162	1.560593364	not-significant
0610011F06Rik	0.457	10.82066667	5.210513398	8.54E-05	0.001090228	1.560014691	not-significant
Edf1	0.380703333	10.23944833	5.209294783	8.56E-05	0.001091385	1.557621019	not-significant
Pitpnm2	0.458675	8.3897775	5.209242172	8.56E-05	0.001091385	1.557517675	not-significant
Aldh16a1	0.447695	7.6448775	5.209188447	8.56E-05	0.001091385	1.55741214	not-significant
Cecr5	0.430375	8.660975833	5.20797206	8.58E-05	0.001093174	1.555022654	not-significant
Stab2	-0.485646667	8.408195	-5.207839675	8.58E-05	0.001093174	1.554762585	not-significant
Hacl1	-0.572433333	11.4016	-5.207315627	8.59E-05	0.001093742	1.553733077	down
Npm3	0.523546667	7.264933333	5.203792164	8.65E-05	0.001100878	1.546810287	up
Ip6k1	0.375785	8.905440833	5.203090029	8.66E-05	0.001101842	1.54543058	not-significant
Gm8682	0.405001667	5.389009167	5.201894979	8.69E-05	0.001103466	1.543082154	not-significant
Sptlc2	-0.569416667	9.036573333	-5.201825738	8.69E-05	0.001103466	1.542946081	down
Cnot10	-0.500303333	7.283281667	-5.201466909	8.69E-05	0.001103535	1.5422409	down
Gm13456	-0.751343333	10.888545	-5.201268619	8.70E-05	0.001103535	1.541851209	down
Capn1	0.474895	8.350840833	5.198142449	8.75E-05	0.001109767	1.535706857	not-significant
Ninj1	0.410383333	11.00810833	5.197709135	8.76E-05	0.001109767	1.534855106	not-significant
Emc4	0.404233333	11.13658333	5.197659473	8.76E-05	0.001109767	1.534757485	not-significant
Zfp397	-0.60802	6.951535	-5.197326529	8.76E-05	0.001109924	1.534103012	down
Entpd1	-0.453628333	6.8298075	-5.195788107	8.79E-05	0.0011123	1.531078741	not-significant
Rnf187	0.430716667	10.63444167	5.195586622	8.80E-05	0.0011123	1.530682636	not-significant
Zfp219	0.425228333	7.715500833	5.195469626	8.80E-05	0.0011123	1.530452629	not-significant
Arhgap18	-0.783228333	6.290115833	-5.19399359	8.82E-05	0.001115	1.527550683	down
Adra1b	0.38601	9.088126667	5.19302735	8.84E-05	0.00111657	1.525650876	not-significant
Ephb4	0.432453333	8.553243333	5.191895618	8.86E-05	0.001118512	1.523425544	not-significant
1810030O07Rik	-0.690375	6.883919167	-5.191303139	8.87E-05	0.001119252	1.52226049	down
Zfp937	-1.024266667	5.567655	-5.190269613	8.89E-05	0.00112098	1.520228057	down
Mrpl57	0.361711667	9.429744167	5.187404513	8.94E-05	0.001126825	1.514593176	not-significant
Otud1	0.652448333	6.691424167	5.187048449	8.95E-05	0.00112704	1.513892827	up
Agap3	0.397933333	7.803918333	5.18563061	8.97E-05	0.001129648	1.511103905	not-significant
Cdk20	0.353446667	7.224821667	5.185193681	8.98E-05	0.001129696	1.510244408	not-significant
Nub1	-0.464768333	7.8066875	-5.185088697	8.98E-05	0.001129696	1.510037888	not-significant
Pfas	0.358598333	7.2647325	5.184066197	9.00E-05	0.001131053	1.508026396	not-significant
Hykk	-0.660721667	9.8041925	-5.183967951	9.00E-05	0.001131053	1.507833117	down
E2f1	0.561451667	7.250870833	5.183175537	9.02E-05	0.001132257	1.506274164	up
Adsl	-0.396961667	7.5289775	-5.182876341	9.02E-05	0.001132347	1.505685522	not-significant
Slc22a18	0.42385	11.56180833	5.1822258	9.03E-05	0.001133232	1.504405604	not-significant
Dync1i2	-0.634045	8.1126475	-5.181878095	9.04E-05	0.001133432	1.503721487	down
Slc5a6	0.472685	7.5696925	5.181332141	9.05E-05	0.001134081	1.502647282	not-significant
Gm8770	0.419828333	6.155324167	5.179147941	9.09E-05	0.001138452	1.498349353	not-significant
Mir692-1	0.491718333	10.3630075	5.178448784	9.10E-05	0.001139132	1.496973481	not-significant
Il15	0.384955	5.852495833	5.178331326	9.10E-05	0.001139132	1.496742329	not-significant
Paip1	0.501786667	9.913065	5.177845565	9.11E-05	0.001139136	1.495786357	up
Tmem184b	0.499066667	9.866558333	5.177812466	9.11E-05	0.001139136	1.495721218	not-significant
Tomm6	0.359093333	9.79939	5.176415486	9.14E-05	0.001141731	1.492971822	not-significant
Taf6l	0.341145	7.3506675	5.175736163	9.15E-05	0.001142693	1.491634765	not-significant
Fam19a5	0.5368	6.617351667	5.175419746	9.16E-05	0.001142826	1.491011967	up
Fam179b	-0.697031667	6.1242825	-5.174856569	9.17E-05	0.001143524	1.48990345	down
C2cd2l	0.497378333	8.5942075	5.174358387	9.18E-05	0.001143692	1.488922833	not-significant
Ndufb11	0.400516667	11.444475	5.174267453	9.18E-05	0.001143692	1.488743836	not-significant
Fmr1	-0.669373333	7.534425	-5.173875507	9.18E-05	0.001144	1.487972309	down
Hras	0.440078333	8.837165833	5.172119497	9.22E-05	0.001146907	1.484515465	not-significant
Aard	0.534345	5.776989167	5.171995777	9.22E-05	0.001146907	1.484271899	up
Bola1	0.41436	9.658398333	5.171834216	9.22E-05	0.001146907	1.483953834	not-significant
Crcp	-0.418585	7.552289167	-5.170533459	9.25E-05	0.001149303	1.481392917	not-significant
4930402H24Rik	-0.575915	8.2402475	-5.168787055	9.28E-05	0.001152534	1.477954305	down
Mir568	-0.910096667	6.635146667	-5.168615799	9.28E-05	0.001152534	1.477617089	down
Gm25896	0.50249	3.720408333	5.166849026	9.31E-05	0.00115602	1.474137977	up
Parg	-0.588325	6.7792575	-5.165821193	9.33E-05	0.001157804	1.472113811	down
Vps37b	0.394253333	6.968051667	5.165387243	9.34E-05	0.001158206	1.471259175	not-significant
Cic	0.398146667	7.372845	5.165135451	9.35E-05	0.001158206	1.470763276	not-significant
Mfap1b	-0.513146667	6.577326667	-5.164547917	9.36E-05	0.001158975	1.469606114	down
Rab3a	0.39465	6.455335	5.164082758	9.37E-05	0.00115946	1.468689942	not-significant
Mtif2	-0.806111667	6.721695833	-5.16355127	9.38E-05	0.0011601	1.467643101	down
Ano6	-0.48485	6.978145	-5.162936355	9.39E-05	0.001160532	1.466431896	not-significant
Mrpl36	0.48506	9.637	5.162854432	9.39E-05	0.001160532	1.466270529	not-significant
Trp53inp1	-0.765531667	9.735424167	-5.161674551	9.41E-05	0.001161751	1.46394637	down
Tmem143	0.439305	8.329710833	5.161626105	9.41E-05	0.001161751	1.463850937	not-significant
Taf1	-0.60764	5.689851667	-5.161554692	9.41E-05	0.001161751	1.463710261	down
Gm7693	0.71112	8.214958333	5.161309573	9.42E-05	0.001161751	1.463227395	up
Clta	0.35985	9.224395	5.158871665	9.46E-05	0.001166836	1.458424534	not-significant
Pomgnt1	0.435851667	7.739254167	5.157387852	9.49E-05	0.001169159	1.455500972	not-significant
Sh2d3c	0.313138333	7.290429167	5.157368772	9.49E-05	0.001169159	1.455463378	not-significant
Arntl	-0.785215	6.3937975	-5.157047476	9.50E-05	0.001169316	1.454830293	down
Rraga	0.41381	8.566088333	5.155728757	9.52E-05	0.001171809	1.452231754	not-significant
Vta1	-0.54091	8.510115	-5.15499689	9.54E-05	0.001172931	1.450789522	down
Adam10	-0.63474	7.87072	-5.154048152	9.56E-05	0.001174563	1.448919825	down
Pcmtd2	-0.4771	8.392268333	-5.153613034	9.56E-05	0.001174989	1.448062296	not-significant
Maob	-0.5102	11.5941	-5.152969038	9.58E-05	0.001175908	1.44679307	down
Fkbp15	-0.398416667	7.984161667	-5.152443203	9.59E-05	0.001176549	1.445756686	not-significant
Alkbh6	0.509771667	8.689149167	5.151069562	9.61E-05	0.001179191	1.443049187	up
Reps2	-0.526688333	7.617295833	-5.150587815	9.62E-05	0.00117973	1.442099595	down
Ssr2	0.371516667	11.47434167	5.149182982	9.65E-05	0.001182135	1.439330314	not-significant
Rnf170	-0.641925	8.4325475	-5.149064912	9.65E-05	0.001182135	1.439097558	down
Acsl5	-0.950678333	10.30064417	-5.148581659	9.66E-05	0.001182531	1.438144884	down
Anxa3	-0.621896667	6.672048333	-5.14839227	9.67E-05	0.001182531	1.437771521	down
Rnf14	-0.507941667	9.8158225	-5.146598689	9.70E-05	0.001186185	1.434235425	down
Oxsm	-0.432236667	9.565245	-5.14594672	9.71E-05	0.001187135	1.432949959	not-significant
Hjurp	-0.558788333	8.049644167	-5.14532358	9.72E-05	0.001187512	1.431721287	down
Rfng	0.42123	7.599738333	5.145284024	9.73E-05	0.001187512	1.431643292	not-significant
Emc7	0.36295	11.19355833	5.145006324	9.73E-05	0.001187573	1.431095723	not-significant
Tmem128	0.409338333	8.2577225	5.144038062	9.75E-05	0.001189278	1.429186437	not-significant
Ntrk2	0.650016667	5.39933	5.143490158	9.76E-05	0.001189984	1.428105993	up
Slfn5	-0.42612	5.915483333	-5.142380049	9.78E-05	0.001192032	1.425916799	not-significant
Gpr180	0.38992	8.517825	5.142105778	9.79E-05	0.001192087	1.425375901	not-significant
Cebpa	0.408	10.753	5.141615755	9.80E-05	0.001192657	1.42440949	not-significant
Tceb3	-0.569858333	7.060464167	-5.140523464	9.82E-05	0.001194438	1.422255201	down
Tnpo1	-0.79469	8.388681667	-5.140368759	9.82E-05	0.001194438	1.42195007	down
Rufy3	-0.437653333	7.014823333	-5.139969274	9.83E-05	0.001194659	1.421162139	not-significant
Fiz1	0.520201667	8.0596425	5.139559293	9.84E-05	0.001194659	1.420353486	up
2310022A10Rik	0.441133333	6.868671667	5.139524597	9.84E-05	0.001194659	1.420285049	not-significant
Ncln	0.440713333	7.74105	5.13765235	9.88E-05	0.001197967	1.416591946	not-significant
Bst2	0.404166667	9.142853333	5.137643542	9.88E-05	0.001197967	1.416574571	not-significant
Sirt6	0.467906667	7.406525	5.134157558	9.94E-05	0.001205757	1.409697219	not-significant
Tmc6	0.53498	7.109751667	5.130867051	0.000100104	0.001213125	1.403204238	up
Smg6	-0.368693333	7.202381667	-5.130383815	0.000100201	0.001213253	1.402250589	not-significant
[truncated: 22,214 more rows]
