# Supplementary material for: OGG1 aggravates renal ischemia–reperfusion injury by repressing PINK1‐mediated mitophagy
Source: Cell Prolif. 2023 Feb 14;56(8):e13418. doi: 10.1111/cpr.13418 (PMC10392062; doi:10.1111/cpr.13418)
Supplement: Supplementary file 1 — DATA S1. Supporting Information [file CPR-56-e13418-s001.zip › Supplemental datasheet 3/GSE35497-gplexp.txt]

	GSM869756	GSM869757	GSM869760	GSM869762	GSM869765	GSM869767	GSM869768	GSM869769	GSM869770	GSM869771	GSM869777	GSM869778
Gm16088	6.00029	5.9831	5.95489	5.59901	6.09515	6.03382	5.93045	6.24671	5.755	5.77533	5.91058	6.19258
Gm26206	2.6409	2.48248	2.61218	2.50417	2.44218	2.56567	2.72306	2.60551	2.35055	2.49211	2.59855	2.67578
Gm10568	3.53828	3.37773	3.4873	3.58285	3.5547	3.71714	3.53342	3.87064	3.55685	3.62534	3.35731	3.52712
Lypla1	11.964	11.6436	11.7972	11.8754	11.7967	11.4749	11.8415	11.7716	11.7355	11.8122	12.0015	11.6727
Tcea1	9.32906	9.90773	9.33427	9.56123	9.36229	9.97459	9.57092	8.8957	9.74473	9.47764	9.29417	9.00154
Atp6v1h	8.39162	8.65767	8.21541	8.52597	8.55302	8.72003	8.72893	8.03058	8.71135	8.43488	8.69056	7.72607
Oprk1	3.96124	4.35265	4.40746	4.19328	4.23758	4.02796	4.1111	4.21399	3.63509	4.06748	4.00978	4.04803
Rb1cc1	6.44175	6.86441	6.07127	6.43062	6.25809	6.82399	7.016	6.12338	6.95523	6.03199	5.62951	5.43958
Fam150a	3.6239	3.8321	3.5786	3.6055	3.42578	3.62959	3.68087	3.28294	3.57036	3.6382	3.60939	3.58928
St18	4.69949	4.75724	4.64775	4.59197	4.53368	4.72873	4.62078	4.71818	4.56825	4.69745	4.61242	4.66245
Pcmtd1	8.69154	9.57082	8.58293	9.06745	8.75262	9.30278	9.34958	8.47481	9.62624	9.29232	8.49579	7.91945
Ahcy	13.4343	13.2106	13.3534	13.1507	13.3852	13.4204	13.2822	13.3587	13.2586	13.3052	13.4556	13.28
LOC102632303	4.07461	4.29867	4.05559	4.07402	4.13777	3.81577	4.09719	4.37772	4.01395	3.97193	4.08419	3.89631
Gm24276	3.1781	2.93594	3.0754	3.32165	2.99321	3.3098	3.44891	3.09788	3.45955	2.87025	2.77237	3.1611
Gm6152	5.84909	5.70391	5.89077	5.49381	5.82211	5.6224	5.72679	5.92152	5.62188	5.89079	5.93742	6.10897
Gm24765	2.5951	2.50363	2.49369	2.5239	2.52286	2.61307	2.52393	2.58768	2.59823	2.56401	2.86045	2.60859
Rrs1	5.76564	5.22001	5.82344	5.6163	5.40954	5.19029	6.00078	5.25957	5.21247	5.78727	5.61489	5.48501
Adhfe1	11.9849	12.2483	12.1768	12.2265	12.0638	12.1343	12.1078	12.0348	12.1373	11.9501	11.9021	11.5758
Hnrnpa3	8.06683	7.53178	7.78769	7.82967	7.70878	7.605	7.7285	7.85692	7.66411	7.80231	7.80269	7.75683
3110035E14Rik	4.32335	4.32081	4.137	4.28535	4.23009	4.24385	4.38116	4.23606	4.41133	4.21674	4.208	4.79048
Sgk3	7.72795	8.1117	7.90136	7.9072	7.6795	8.17176	7.96624	7.71866	8.20337	7.90026	7.60206	7.40824
Mcmdc2	4.55002	4.53378	4.30101	4.56806	4.17391	4.44129	4.28369	4.34148	4.25827	4.12091	4.49838	4.301
Cspp1	6.46844	6.87833	6.36067	6.91094	6.45408	6.57687	7.10285	6.49259	7.07821	6.64566	6.32938	6.32591
Prex2	5.7749	6.27136	5.69723	6.09345	5.91424	6.05776	6.24127	5.54955	6.08745	6.07256	5.79702	5.75706
A830018L16Rik	4.19226	4.88048	4.66427	4.67354	4.51648	4.73556	4.41333	4.89142	4.48691	4.62817	4.73284	4.60952
Sulf1	5.04165	5.51228	5.32604	5.22613	5.2269	5.39977	4.92138	5.15617	5.12447	4.97929	5.03081	5.00731
Gm5250	4.45122	4.67441	4.67084	4.57755	4.11358	3.99535	4.42915	4.37496	4.75265	4.28233	4.41182	4.86369
Xkr9	9.07657	9.11222	9.0556	9.25605	8.82338	8.90552	8.98979	8.98125	9.13673	8.93368	9.01829	8.73921
Gm9947	4.30373	4.13905	3.83073	4.37613	4.1508	4.21891	4.24332	4.06283	4.06867	4.10727	4.09207	4.06212
Rpl5	10.1811	9.93845	10.1252	10.235	10.1179	9.98811	10.3751	9.76825	10.2646	10.0586	9.47811	9.5846
Kcnb2	4.33572	4.56763	4.72647	4.80966	4.88474	4.86605	4.40862	4.54879	4.51099	4.71582	4.70415	4.81491
Terf1	7.62758	7.61998	7.77989	7.88206	7.54643	7.60773	7.85643	7.51059	7.84891	7.63882	7.18954	6.7944
Gm7634	5.79196	5.10036	5.24179	4.95779	5.48417	4.97217	5.0195	5.29751	4.93641	5.41761	5.32867	5.69498
Rdh10	9.69667	9.55264	9.66118	9.62711	9.694	9.44726	9.27538	9.89573	9.29096	9.5552	9.72888	10.0343
Tmem70	8.83403	8.55802	8.79731	8.70472	8.59761	8.44271	8.29477	8.7633	8.51824	8.49138	8.69987	8.89237
Ly96	10.6792	10.0733	10.5948	10.5113	10.4751	9.74677	10.1994	10.5578	10.1192	10.3444	10.5954	10.9494
Gdap1	3.86339	3.90704	3.90178	3.82593	3.61171	3.6431	3.66509	3.48307	3.39384	3.83431	4.04506	3.57964
Pi15	3.76763	4.09124	3.66889	3.75529	3.60082	3.95433	3.87108	3.90601	3.68691	4.10823	3.56047	3.73244
Crispld1	5.47281	5.6706	5.4667	5.33492	5.74545	5.39974	5.31888	5.629	5.45458	5.70436	5.44086	5.2858
Tfap2d	4.6518	4.80512	4.80879	4.82041	4.76031	4.9732	5.08927	4.58133	4.55728	4.77176	4.90246	4.73625
Tfap2b	4.15206	4.601	4.7055	4.57436	4.52968	4.53656	4.19433	4.397	4.09283	4.47702	4.63709	4.84318
Iars	7.88528	8.61963	7.67506	8.37399	8.07603	8.57001	8.79393	7.66874	8.69668	8.26315	7.7607	7.42937
Mir206	2.67814	2.79189	2.67383	2.58761	2.63657	2.71944	2.59632	2.76245	2.66755	2.67194	2.6643	2.79653
Mir133b	5.41285	5.35487	5.37483	5.25219	5.5156	5.69584	5.49821	5.67706	5.26886	5.75949	5.67771	5.73368
Il17a	5.36943	5.5389	5.65652	5.32825	5.44363	5.35345	5.47999	5.46708	5.74534	5.75451	5.52238	5.87926
Paqr8	5.48255	5.42288	5.58008	5.33291	5.46791	5.35261	5.55656	5.30134	5.51566	5.40686	5.52883	5.54505
Efhc1	5.07335	5.09685	5.20959	5.22197	5.11286	5.31653	5.05302	5.29143	5.18389	5.56186	5.38096	5.35282
Tmem14a	7.43011	6.52096	7.13298	6.59846	7.12646	6.29468	6.66896	7.44663	6.66628	6.69342	7.31169	7.13322
Gsta3	13.278	13.2515	13.2848	13.4138	13.3476	13.2224	13.1776	13.2817	13.3259	13.1491	13.2033	13.147
Cetn4	3.09779	3.14392	3.17594	3.39994	3.28678	3.20629	3.1081	3.55043	3.01482	3.44939	3.0933	3.12465
Khdc1a	3.30356	3.96699	3.20555	3.41427	3.14023	3.30995	3.08954	3.42947	3.31076	3.51802	3.00796	3.31035
Khdc1c	4.57436	4.90695	4.71045	4.63032	4.67576	4.69876	4.7734	4.97817	4.4761	4.51024	4.86542	5.07451
Khdc1b	4.02799	4.499	4.11649	4.28576	4.07258	4.13167	4.18402	4.13771	3.93964	4.24706	4.11703	4.33956
Mir30a	5.15836	5.03682	4.92702	4.92294	4.93857	5.05514	4.72811	4.99035	5.12606	5.06611	4.95482	4.89708
Mir30c-2	4.31475	4.22729	4.1497	4.38147	3.91564	4.18694	4.17876	4.11814	4.54286	4.17006	4.12598	4.05336
B3gat2	5.47411	5.82683	5.61415	5.52596	5.59859	5.71056	5.76737	5.52	5.68659	5.62757	5.69237	5.82136
1110058L19Rik	5.58624	6.03093	5.66576	5.46664	5.77079	5.8798	5.73408	5.83492	5.58516	6.09192	5.93889	6.00944
Col9a1	5.59704	5.92277	5.7781	5.73542	5.94851	5.92809	5.55715	5.78344	5.82228	5.77869	5.88955	5.93074
Lmbrd1	9.0351	9.29834	8.89331	9.15009	8.95591	9.24949	9.34535	8.78861	9.33537	8.9631	8.72958	8.33735
LOC102633099	4.24233	4.37674	4.08231	4.00196	4.26414	4.28735	4.0742	4.44989	4.03691	4.19506	4.31307	4.13039
Gm6462	3.73813	3.4802	3.67595	3.4327	3.68394	3.17529	3.32877	3.73813	3.3696	3.38137	3.80641	3.36132
Cdk10	7.78808	7.26	7.90799	7.56859	7.6846	7.48215	7.37259	7.88291	7.41553	7.57442	7.70772	7.75015
Lgsn	5.10875	5.50622	5.37888	5.07495	5.41922	5.30865	5.47114	5.57018	5.27753	5.20315	5.3694	5.70982
Pih1d3	3.27927	3.06498	2.8082	2.81269	2.87037	3.05564	2.88774	2.93893	2.82169	2.85876	3.18209	2.6937
Gm6489	4.76995	4.99427	4.64651	4.55672	4.8552	4.89284	4.73824	4.79845	4.76686	4.73128	4.86876	5.16741
Paox	9.61551	9.15026	9.36803	9.09968	9.33455	9.22948	8.65938	9.45826	9.37689	9.25851	9.50726	9.24261
Gm7910	5.85853	5.93868	6.0317	5.97803	5.88147	6.02141	5.95107	5.67707	5.95278	5.92816	6.24808	5.90834
Khdrbs2	3.63078	3.59002	3.68817	3.57269	3.74813	3.78541	3.53092	3.67865	3.58368	3.77773	3.77376	3.98295
Gm25792	3.30192	3.27734	3.25945	3.40589	3.44058	3.44642	3.70469	3.41638	2.90363	3.28695	3.4582	3.06413
Gm23453	2.71634	2.74332	2.51971	2.68116	2.69178	2.82226	2.85485	2.74023	3.13302	2.77059	2.78333	2.54061
1700001G17Rik	6.94928	6.84629	7.06674	6.64652	7.04766	6.81059	6.85036	7.06551	6.75757	6.85986	6.99815	6.98816
Rab23	6.05206	5.94615	6.02142	6.29467	6.06263	6.28736	6.12419	5.98515	6.09192	6.03548	5.78613	5.6973
Dst	6.19761	6.51027	5.95347	6.06178	6.15867	6.35387	6.27135	6.11364	6.2728	6.18916	6.24676	6.09311
Imp4	10.0127	9.77262	10.1536	9.90319	9.86493	9.76587	9.86747	10.1021	9.66401	9.82908	10.1251	10.1189
Ptpn18	5.33429	5.56698	5.43085	5.40364	5.79428	5.48413	5.4256	5.42743	5.4516	5.48644	5.4986	5.57681
Prss39	5.23772	5.38385	5.17334	5.68488	5.53858	5.25627	5.39043	5.53623	5.50039	5.72897	5.44643	5.12918
Cfc1	5.84221	5.79157	5.97934	5.69967	5.88489	5.84106	5.60906	5.75683	5.73386	5.99768	5.91986	5.89573
Amer3	4.98953	5.00531	5.04889	4.97045	5.08222	4.95414	4.82432	5.19716	5.08247	5.38897	5.04099	5.10853
Arhgef4	4.9925	5.64443	5.19322	5.17308	5.33139	5.24673	5.24216	5.24607	5.15519	5.12022	5.25841	5.45828
Plekhb2	7.98616	8.07787	8.11686	8.26407	8.0876	7.73581	7.94925	8.24043	7.99565	8.04479	7.96845	8.09854
Gm25634	3.96841	3.77955	3.86175	3.79198	3.91807	3.59763	3.52722	3.96456	3.85563	3.96592	3.8508	3.99976
Hs6st1	9.73029	9.17939	9.64161	9.5491	9.68512	9.32449	9.32017	9.90641	9.35152	9.78399	10.008	10.0483
Arid5a	6.42809	6.75963	6.62044	6.4739	6.60891	6.55592	6.51136	6.58713	6.4445	6.66256	6.69933	6.79166
Fer1l5	5.25399	5.25268	5.41552	5.29746	5.29503	5.50662	5.19487	5.44606	5.38932	5.16186	5.34482	5.38461
Cnnm4	6.35924	5.70783	6.05172	5.97146	6.18627	5.72746	6.0354	6.34633	5.95285	6.02067	6.34215	6.34281
Cnnm3	7.9844	7.41194	7.67678	7.69946	7.65281	7.67602	7.58668	7.91297	7.43004	7.82355	7.62157	7.79016
Cox5b	12.4844	12.0761	12.4181	12.237	12.4279	12.1753	12.0986	12.5711	12.1476	12.2043	12.5209	12.5684
Zap70	6.9743	6.74786	6.82774	6.87551	6.9141	6.59333	6.50347	6.92743	6.70865	6.82491	7.05782	7.05566
n-R5s210	5.0471	4.08513	4.38142	4.53923	4.57326	3.55386	4.08176	4.64454	4.00377	4.31332	4.70589	4.60429
Vwa3b	4.98517	5.5182	5.24923	5.41865	5.4061	5.56477	5.25052	5.39874	5.36532	5.09063	5.50543	5.64681
Cnga3	5.26217	5.73445	5.63738	5.23689	5.5724	5.42977	5.4941	5.54378	5.48458	5.94071	5.56331	5.62534
Inpp4a	7.54525	7.79979	7.42559	7.56997	7.59435	7.90897	8.00433	7.43933	7.8167	8.00245	7.5003	7.33522
Unc50	9.63444	8.80528	9.2922	9.10707	9.3031	8.94829	8.96874	9.49304	8.97736	9.20256	9.56694	9.57548
Lipt1	6.16395	6.31287	6.3305	6.19258	6.1896	6.18052	6.2287	6.01242	6.15557	6.31719	5.8887	5.84437
Mrpl30	9.75692	9.66452	9.81816	9.70331	9.68434	9.7707	9.65193	9.79367	9.67247	9.67866	9.64344	9.61908
Eif5b	6.59383	6.91572	6.06078	6.59181	6.59302	6.55571	6.89372	6.53879	6.61995	6.48971	6.60774	6.39411
Nms	5.40852	5.28353	5.27578	5.6778	5.47137	5.67993	5.50233	5.66721	5.80193	5.67323	5.48653	5.77061
Pdcl3	8.29416	8.03887	8.1873	8.10136	8.05316	7.82156	7.87491	8.36057	7.97669	7.87073	8.34078	8.24441
Npas2	5.44495	6.02501	5.62197	6.40458	5.52025	6.53863	5.86784	5.3368	5.96189	5.86954	5.49128	5.76563
Rpl31	11.1504	10.7879	11.0821	10.9889	10.9271	10.8969	10.7826	11.1629	10.8653	10.9384	10.8563	11.0679
Gm24826	8.67057	8.52773	8.62226	8.40638	8.70007	8.48056	8.77431	8.63354	8.86608	8.43256	8.48657	9.18949
Cnot11	8.66568	8.1913	8.51976	8.37963	8.3621	8.22191	8.28875	8.54278	8.32022	8.40672	8.55158	8.55437
Map4k4	6.3651	6.85459	6.50246	6.73784	6.3832	6.6445	6.58288	6.22041	6.63276	6.44479	6.20025	6.5759
Il1r2	4.52116	4.49549	4.55382	4.49703	4.54776	4.51626	4.31621	4.73916	4.54479	4.27646	4.53851	4.50747
Il1r1	7.91676	7.30383	7.65845	7.86934	7.61043	7.59725	8.46398	7.4625	7.7243	8.14984	7.36733	7.02364
Il1rl2	3.84958	3.86104	4.19478	3.9781	4.13699	4.02605	3.97585	3.88533	4.12659	4.28547	4.0489	4.04687
Il1rl1	4.50885	4.5962	4.61655	4.67456	4.63299	4.73594	4.96566	4.54943	4.56492	4.75042	4.56295	4.51404
Il18r1	4.16552	4.46846	4.52181	4.56626	4.32776	4.43469	4.17869	4.2341	4.27502	4.22679	4.23676	4.37842
Il18rap	4.84097	4.94245	4.95277	4.39103	4.76197	4.56609	4.58867	4.83953	4.81325	4.73271	4.79593	4.55884
Slc9a4	5.28769	5.14609	5.40453	5.2495	5.59137	5.30369	5.29833	5.052	5.30272	5.07048	5.44868	5.3201
Slc9a2	5.04115	5.09169	5.07554	4.92085	5.18652	5.06981	4.88089	5.15863	4.9402	5.31716	5.07114	5.05256
Tmem182	5.56169	5.82283	5.75507	5.72773	5.84328	6.28615	5.95749	5.97822	5.52994	5.79927	5.95188	5.54693
Gm9915	4.87879	4.71647	4.99291	4.90787	4.87863	4.7297	5.20885	4.93214	4.93896	5.10238	5.42727	4.7765
Pou3f3	6.72918	6.55971	6.40638	6.42575	6.43778	6.83675	6.36404	6.26448	6.38472	6.46034	6.54962	6.39225
Mrps9	7.29045	7.09279	7.14859	7.0701	7.26992	7.1832	7.32705	7.1942	7.15634	7.17555	7.21477	7.12712
Gpr45	5.05481	5.22105	5.33051	5.09034	5.34297	5.36905	5.17742	5.49823	5.19055	5.08223	5.39271	5.21681
8430432A02Rik	5.45004	5.28245	5.21787	5.5309	5.60741	5.08826	5.4871	5.2989	5.17714	5.81829	5.6918	5.96517
AI597479	7.20212	7.3629	7.35436	7.31053	7.20102	7.53645	7.13199	7.17947	7.19276	7.42121	7.24474	7.32014
Rpl29	12.5639	12.3489	12.5462	12.4596	12.5003	12.3817	12.3338	12.6167	12.3815	12.429	12.4993	12.5817
Nck2	6.08854	6.07255	6.48746	6.13021	5.8534	6.27624	6.07852	6.07053	6.04962	5.61628	6.1439	6.27473
1500015O10Rik	5.50354	5.54322	5.45458	5.49708	5.76893	5.42114	5.37824	5.64458	5.50597	5.49317	5.83128	5.48787
LOC102632770	7.95558	7.54988	7.73417	7.91675	7.92399	7.7129	7.63879	7.96921	7.60918	7.76606	7.94824	7.82502
Tpp2	7.28664	7.75026	6.87907	7.46351	7.01927	7.76341	7.87033	6.74683	7.79903	7.14943	6.60104	6.5533
Bivm	7.12777	7.44061	6.99301	7.50007	7.04617	7.33165	7.37496	6.76202	7.54393	7.18878	6.37404	6.11941
Ercc5	6.76327	7.12735	6.43805	6.81207	6.66571	6.98186	7.09968	6.69051	7.10784	6.9454	6.76514	6.53894
Gulp1	3.40823	3.39652	3.23612	3.33675	3.36644	3.38244	3.16944	3.32149	3.49488	3.32993	3.45148	3.09913
Col3a1	7.38604	7.79469	7.79523	7.79087	7.31087	7.33016	6.96844	7.44277	7.40174	7.43977	7.30848	7.614
Gm23974	6.21539	5.98443	6.03632	5.84617	5.9939	5.92711	5.70354	5.9768	5.91385	6.00307	5.97156	6.04113
Wdr75	6.53171	6.91778	6.46503	6.90357	6.42927	6.95864	7.12835	6.53668	7.1957	6.67648	6.25879	6.02529
Rpl23a	10.6903	10.4898	10.6816	10.5706	10.4883	10.4611	10.4511	10.5997	10.5084	10.4307	10.275	10.4346
Dnah7b	3.53247	3.80697	3.56495	3.4647	3.58437	3.5181	3.65685	3.5447	3.56307	3.45706	3.45481	3.71811
n-R5s211	7.50562	7.37227	7.53039	7.45522	7.40245	7.30141	7.49643	7.95268	7.40943	7.12452	7.71541	7.34944
Dnah7c	3.38505	3.48014	3.4142	3.14538	3.42462	3.46415	3.44653	3.19569	3.47269	3.26117	3.3492	3.56696
Gm8357	6.66634	6.74002	6.65586	6.6727	6.55172	6.50027	6.65888	6.78744	6.5059	6.61024	6.61435	6.89202
C230029F24Rik	3.71369	3.54529	3.8003	3.7438	3.68126	3.66612	3.67537	3.82647	3.73855	4.03153	3.59685	3.82265
Tmeff2	4.94476	5.00928	5.062	4.80863	5.01845	4.87951	4.92424	4.85184	4.84904	5.25621	5.38674	5.23684
Sdpr	6.04867	6.58616	5.91278	6.41514	6.26933	6.34584	6.33109	5.85622	6.69255	6.30141	5.99069	5.97835
Stat4	3.55726	3.79205	3.78787	3.38599	3.5204	3.78547	3.72999	3.515	3.88702	3.31388	3.46628	3.63703
Stat1	7.96057	8.5328	7.81328	8.21617	8.04419	8.45799	8.88989	7.75315	8.72496	8.09414	8.06776	7.57415
Tmem194b	5.16971	5.07205	5.44305	5.09421	5.21158	5.46636	5.11873	5.25877	5.30598	5.37968	5.15931	4.95986
Hibch	9.22704	9.37471	9.1697	9.46861	9.22178	9.53079	9.52303	9.04576	9.50041	9.3404	8.83453	8.54404
Mstn	3.59197	3.97597	3.72466	3.52275	4.11992	3.76041	3.95448	3.91244	4.18256	3.67036	3.9691	3.50789
Ormdl1	8.52722	8.17836	8.52551	8.2969	8.47242	8.08761	8.7574	8.39663	8.52179	8.53935	8.29453	8.17057
Osgepl1	7.48062	8.18259	7.83196	8.0912	7.51825	8.14134	8.34974	7.33568	8.23799	7.76746	6.8367	6.89815
Ccdc150	3.81538	3.90339	3.63418	3.56057	3.70933	3.79054	4.00405	3.96167	3.76793	3.80378	3.98557	3.93325
Coq10b	9.73889	8.31422	9.30872	8.56751	9.30217	7.89408	8.91809	9.3055	8.70772	9.03365	9.55049	9.23964
Hspe1	11.8617	10.9497	11.6506	11.293	11.6383	10.8688	11.2413	11.6464	11.075	11.3169	11.7836	11.7749
Mob4	8.64737	8.46421	8.53799	8.80848	8.3457	8.39641	8.94434	8.11687	8.72628	8.61119	8.19827	7.99171
Gm10561	3.58478	3.7603	3.43509	3.63567	3.71235	3.68242	3.50962	3.27151	3.59822	3.46317	3.73012	3.68191
Mars2	6.83271	6.5415	6.98045	6.65215	6.95758	6.54409	6.77955	6.81241	6.4128	6.87873	6.74444	6.77788
Gm8292	7.73239	7.29872	7.47748	7.41561	7.38109	7.09113	7.44454	7.37695	7.36947	7.04972	7.15881	7.28234
Plcl1	5.32853	5.44496	5.49419	5.30959	5.63596	5.57404	5.31259	5.43599	5.26669	5.31729	5.29725	5.48831
1700066M21Rik	8.09198	7.97958	8.09252	8.1777	8.06192	7.83026	7.90575	8.18928	8.21644	8.22072	8.20977	7.93084
9430016H08Rik	7.47475	6.84216	7.29997	7.2205	6.98219	7.00615	7.19169	7.34284	7.08251	7.05632	7.34119	7.40676
Spats2l	6.07035	6.37765	6.10352	6.07313	5.90024	5.82038	6.44221	6.12179	6.14641	6.0398	6.13597	6.0112
Sgol2	4.61938	4.92046	4.63692	4.17486	4.54512	4.41254	4.32627	5.02914	4.25868	4.68716	4.29062	4.38678
Aox1	8.3768	9.58661	9.06112	9.56303	9.30581	9.17846	9.38151	9.03659	9.46392	8.85938	8.60117	8.71968
Aox3	11.2071	11.4149	10.8566	11.3685	11.127	11.5673	12.334	10.794	11.7528	11.7911	10.9504	10.6226
Aox4	5.12385	5.25705	5.21045	5.14392	5.22633	5.23217	5.19146	5.36022	5.19717	5.27721	5.17614	5.42474
Aox2	5.13377	4.96298	4.97893	5.14358	5.03209	4.94061	4.82347	5.02959	5.11264	4.76246	5.11233	5.35948
Bzw1	9.51536	10.2757	9.52632	10.0282	9.62599	10.0251	10.1474	9.20373	10.2391	9.81979	8.87571	8.72972
Nif3l1	8.56842	8.87737	8.71404	8.84588	8.55794	8.64266	8.74803	8.62616	8.93624	8.80268	8.17245	8.41972
Ndufb3	8.85092	7.9386	8.18987	7.97837	8.20223	7.85165	8.14402	8.27934	7.83913	8.019	8.55164	8.53317
Cbx3	9.1197	8.30384	8.89219	8.70343	8.75712	8.40401	8.76971	8.79519	8.55676	8.57155	8.69181	8.41055
Cflar	8.26385	8.05368	8.06234	8.43221	8.1515	8.09564	8.32935	8.15339	8.28412	8.20555	8.21468	7.88046
Casp8	9.69719	10.2976	9.90354	10.4134	9.67291	10.1511	10.5838	9.48963	10.4423	10.0623	9.10421	8.9697
Stradb	9.38607	9.66968	9.66614	9.63386	9.53938	9.48311	9.35685	9.65198	9.52621	9.5155	9.2233	9.38524
G730003C15Rik	6.62353	6.72328	6.82002	6.53754	6.89209	6.67351	6.72513	6.72134	6.58684	6.61781	6.88909	6.76344
Cdk15	4.68441	5.00601	4.86573	4.8519	4.84502	5.03165	4.84015	4.85261	4.90193	4.54546	4.98462	5.12132
Fzd7	7.88434	7.69731	8.084	8.04955	7.63846	7.43763	7.64706	7.85145	7.62294	7.75083	8.03086	7.87809
Gm973	4.48848	4.43763	4.35032	4.42378	4.61328	4.41413	4.39257	4.531	4.36401	4.39142	4.9978	4.55578
Nop58	5.76832	6.06751	5.48409	6.03188	5.66971	6.06931	6.07649	5.44708	6.41482	5.89462	5.63607	5.55022
Bmpr2	8.49826	9.21082	8.08524	8.78242	8.46137	9.11499	8.93343	8.21653	9.08607	8.64502	8.1371	8.09926
Fam117b	7.74747	7.72555	7.65004	7.7388	7.69219	7.90444	7.58823	7.85803	7.64108	7.80697	7.75988	7.61843
Carf	5.69855	5.86214	5.65883	5.91412	5.65863	6.13219	5.98142	5.54387	5.94602	5.54353	5.59078	5.33603
Nbeal1	6.87068	7.59018	6.67703	7.07146	7.01206	7.228	7.21592	6.76048	7.74522	6.75267	6.54595	6.0299
Cyp20a1	8.0981	7.72792	8.14858	7.95557	7.85637	7.90896	7.75334	7.86389	7.92522	7.86539	7.84641	7.63159
Abi2	6.5765	6.59491	6.66486	6.64307	6.3183	6.50662	6.51136	6.38	6.57308	6.40155	6.38824	6.30107
Eif4a1	12.4562	12.116	12.4182	12.2215	12.2853	12.0735	12.3148	12.33	12.2004	12.3307	12.3972	12.3936
Cd28	4.65053	4.78959	4.60564	4.468	4.68707	4.64524	4.80328	4.52643	4.69826	4.9565	4.7374	4.49837
Ctla4	4.35235	4.50586	4.73906	4.59651	4.60004	4.7122	4.95555	4.55812	4.56176	4.68951	4.61137	4.94523
Icos	5.94394	5.81922	5.48379	6.07802	5.70047	5.42831	5.76525	5.6424	5.88771	5.86164	5.38072	5.04775
Rpl17-ps1	10.9324	10.3722	10.7848	10.7735	10.6501	10.5406	10.7518	10.6698	10.7522	10.6957	10.4521	10.4866
Pard3b	6.30104	6.68441	6.47955	6.58778	6.52055	6.65366	6.40033	6.34842	6.83126	6.64341	6.57976	6.43331
Gm11599	7.96824	7.63447	7.76958	7.7037	7.8701	7.51017	7.69563	7.95236	7.64145	7.67376	8.10262	7.94395
Nrp2	7.26826	7.30278	7.21638	7.56006	7.04735	7.70608	7.15168	7.20467	7.26	7.05364	7.27939	7.06703
Eef1b2	10.7945	10.5912	10.9045	10.7317	10.7199	10.8917	10.84	10.7538	10.8097	10.778	10.527	10.4321
Gm26457	3.64846	3.90576	4.02279	3.86355	3.97628	4.00341	3.92772	3.84563	3.96403	3.96421	4.08462	3.84241
Snora41	3.5983	3.48541	3.74579	3.81216	4.11392	3.51558	3.84566	4.05138	3.40395	4.14847	3.87381	3.95025
Zdbf2	3.48831	3.75594	3.61235	3.72739	3.70543	3.57421	3.51549	3.61502	3.94686	3.73346	4.02545	3.75567
Adam23	7.49778	7.28299	7.2246	7.29402	7.5797	7.35791	7.44466	7.1161	7.45415	7.96242	7.73705	7.25338
Fastkd2	5.56668	6.57153	5.49057	5.95471	5.36967	6.36245	6.42379	5.49269	6.52835	5.85711	5.17849	4.94567
Gm13754	4.19434	4.44876	4.41351	4.0029	4.22849	4.48327	4.55323	4.49211	4.42853	4.32415	4.32945	4.35019
Gm13749	3.76586	3.63734	3.4659	3.29572	3.60041	3.77348	3.77923	3.53744	3.69923	3.56804	3.94165	3.84021
Gm13750	3.29971	2.98711	3.315	3.24643	3.20487	3.09454	3.0923	3.46478	3.30986	3.26617	3.23729	3.2946
Creb1	7.51119	7.88455	7.29746	7.63417	7.40601	7.80232	8.01841	7.21997	7.73448	7.59467	7.10807	7.2648
Ccnyl1	6.27683	5.60688	6.17321	6.3011	5.78664	5.1939	6.17693	5.86474	6.08891	6.06459	6.20655	5.6317
Pikfyve	6.5026	7.12513	6.2919	6.81434	6.55031	7.01272	6.81666	6.34337	6.95683	6.4981	6.09524	5.99613
Pth2r	4.24831	4.33516	4.29535	3.99132	4.4668	4.22416	4.31927	4.46302	4.07666	4.28954	4.59447	4.30188
Crygf	4.07301	3.82129	3.84295	4.03262	3.98918	4.38191	3.86399	4.01641	4.17493	4.19301	4.21744	4.80162
Map2	5.03462	5.2078	4.96254	5.23482	5.12397	5.26345	4.99586	5.01804	5.21475	4.85898	5.06317	5.01066
Gm25411	3.81721	3.66876	3.50658	3.48128	3.50658	3.72423	3.71815	3.77991	3.59061	3.60946	3.62074	3.66497
Unc80	4.76306	4.97002	4.93548	4.64815	4.9106	5.04458	4.9123	4.90863	4.95135	4.94266	4.94433	5.00666
Rpe	9.088	8.78187	9.14696	9.13293	8.98675	8.81201	9.12106	9.07305	9.04753	9.16415	9.13579	9.04083
Gm26010	2.70927	2.65511	2.86046	2.75324	2.80956	2.88311	2.82428	2.61676	2.76708	2.98499	2.74343	2.84598
Cps1	13.1349	12.9171	12.8919	12.7551	13.1559	13.2249	13.35	12.7532	13.2033	13.2954	13.0198	12.7243
Kif22-ps	3.70822	4.00493	4.02893	3.69075	3.93246	3.67684	3.90458	3.76926	3.55465	3.7986	3.52741	3.88005
Spag16	3.74155	3.77913	3.60997	3.72476	3.72568	3.76961	3.91831	3.88692	3.81523	3.79767	3.7717	3.90751
Gm23422	4.25758	3.85584	4.02237	4.19593	3.86337	3.94255	4.4	4.24575	4.38822	4.02246	3.71089	3.67899
Vwc2l	4.30883	4.7569	4.16574	4.48429	4.37643	4.26549	4.4075	4.521	4.55532	4.6219	4.79467	4.63031
Atic	8.93579	8.72703	8.94972	8.90342	9.06229	8.81898	8.74747	9.08197	8.77281	8.93292	8.91406	9.06854
Apol7d	5.49204	5.55288	5.427	5.22577	5.49356	5.89652	5.43372	5.81578	5.37073	5.68686	5.72207	5.57831
Rpl21	11.9281	11.4623	11.7416	11.7545	11.7431	11.5408	11.6729	11.7074	11.6255	11.6187	11.5782	11.6208
Gm25360	9.78374	7.97059	9.39569	9.48964	9.48283	8.1782	8.91447	9.76217	8.53564	9.09865	9.59078	9.75025
Gm23444	10.8106	9.31091	10.5803	10.4862	10.4528	9.39432	10.0596	10.6729	9.84557	10.3557	10.6147	11.0093
Tmem169	5.1445	5.02103	5.5037	5.20699	4.99467	5.13363	5.15295	5.08929	5.125	5.01851	5.21863	5.56122
Xrcc5	7.45705	7.9968	7.22456	7.73089	7.52936	7.9507	8.00938	7.16384	8.2248	7.73483	6.99887	6.64867
Smarcal1	6.88532	7.15267	6.95835	7.09111	7.09103	7.11163	7.21224	6.79853	7.11177	7.02249	6.89451	6.97422
Rpl37a	11.5564	11.1437	11.4695	11.3014	11.3945	11.4131	11.3375	11.5466	11.224	11.3832	11.5389	11.5964
Igfbp2	10.7981	9.52576	9.97727	9.33314	9.56761	10.3669	10.7729	10.1317	10.071	10.9829	10.9107	10.5391
Rufy4	5.62747	6.06526	5.75204	5.86357	5.69865	5.95115	5.62684	5.58164	5.76008	5.85456	5.74697	5.85581
Cxcr2	3.79843	3.87148	3.78618	3.68997	3.6438	4.18439	4.12123	4.26251	3.67502	4.15597	4.07096	3.90758
Gm25524	2.57202	2.50377	2.57461	2.43901	2.57331	2.55396	2.46182	2.59556	2.75027	2.62963	2.41278	2.53757
Arpc2	10.9062	10.9617	11	11.0683	10.8748	10.9387	11.2026	10.7612	10.9707	10.9757	10.811	10.7584
Gpbar1	6.318	6.65672	6.43491	6.56908	6.44302	6.75823	6.48363	6.41542	6.59467	6.51844	6.56932	6.30692
Pnkd	9.6855	9.81856	9.76722	10.0111	9.74385	9.87366	9.74969	10.0498	9.74616	9.80038	9.81042	10.0749
Catip	4.58217	4.64137	4.5698	4.78485	4.78379	4.91897	4.90229	4.79852	4.67896	4.66526	4.45952	4.58657
Slc11a1	8.56404	8.49402	8.97818	8.82978	8.50927	8.51474	8.53581	8.85875	8.4013	8.57553	8.85783	8.86669
Ctdsp1	10.8527	10.3862	10.9102	10.6516	10.8384	10.685	10.6702	11.081	10.5649	10.7678	11.0934	11.1586
Mir26b	5.65797	5.54839	5.65409	5.29272	5.48914	5.49002	5.54639	5.61099	5.30734	5.52874	5.78587	5.5794
Vil1	4.93335	5.34418	4.99569	5.00447	5.22325	4.87619	4.74538	4.99795	4.7226	5.08111	5.26227	5.12234
Rqcd1	9.04273	8.78058	8.98191	8.96002	8.81114	8.94623	8.85642	8.86131	8.82694	8.83695	8.84758	8.7994
Plcd4	4.77814	4.78255	4.46856	4.54929	4.61809	4.82596	4.56175	4.72065	4.61245	4.7349	4.57684	4.56729
Bcs1l	9.13584	8.56704	9.04949	8.93503	8.69566	8.64996	8.80557	8.95939	8.67881	8.68029	8.96114	8.76953
Stk36	5.83808	5.79503	6.06916	5.87978	5.91375	6.23068	6.0105	5.63777	5.7303	6.14652	6.16446	6.02529
Ttll4	7.17679	7.18352	6.97784	7.04129	7.021	7.26989	7.32793	6.91141	7.37464	7.32315	7.17215	6.97899
Cyp27a1	12.5575	12.5384	12.4383	12.7687	12.5407	12.8562	12.6285	12.4913	12.8363	12.7753	12.7073	12.5304
Wnt6	6.01416	6.05108	6.34506	5.9514	6.19803	6.1853	6.23905	6.33744	6.21837	6.17045	6.54779	6.44387
Wnt10a	5.98633	6.75089	6.49655	6.04356	6.37811	6.77079	6.30078	6.24804	6.25429	6.45835	6.45478	6.4245
Cdk5r2	7.20241	7.20234	7.18333	7.0558	7.28342	7.14341	7.11404	7.30762	7.22448	7.3116	7.33684	7.44929
Fam134a	10.7066	9.90791	10.4916	10.2594	10.5658	10.0614	10.1506	10.6512	10.1461	10.4016	10.6501	10.6598
Zfand2b	8.93776	8.72168	8.83597	8.78294	8.82998	9.00099	8.66013	8.91612	8.8885	8.7913	9.00212	8.95298
Ankzf1	7.15547	6.75086	6.92385	6.80308	6.968	7.00835	6.85665	6.90257	6.89854	6.68726	7.01687	6.79163
Stk16	10.9229	10.667	10.8375	10.7881	10.81	10.6233	10.7915	11.0101	10.7239	10.7302	10.9296	11.1041
Dnajb2	8.37726	8.11788	8.23462	8.21722	8.35892	8.11575	7.83509	8.37703	7.98311	8.13971	8.44953	8.53599
Des	6.70605	6.52195	6.71844	6.73834	6.5965	6.71163	6.12804	6.67879	6.66997	6.64925	6.96701	6.78223
Speg	5.81388	5.67904	5.8372	5.74526	5.82661	5.9496	5.79585	5.91659	5.77089	5.83606	5.73877	5.74194
Gmppa	9.54812	9.07357	9.62737	9.63243	9.47626	9.33572	9.09596	9.70218	9.13391	9.28694	9.49483	9.78569
Asic4	5.95541	6.24773	6.21521	5.95428	6.19105	6.28087	6.0301	6.13389	5.99489	6.21173	6.27048	6.32132
Tmem198	5.06151	5.26311	5.23179	5.22482	5.2666	5.36358	5.30519	5.20304	5.13921	5.24255	5.27434	5.40394
Inha	5.53822	6.01525	6.01195	5.51427	5.93055	5.60515	5.75296	5.91268	5.85968	5.80959	6.31317	6.21774
Stk11ip	7.1498	6.97904	7.04354	6.83187	6.8511	6.80251	6.61498	7.01274	6.73594	6.80233	6.7857	7.1744
Slc4a3	5.97334	6.45969	6.34657	6.17997	6.38823	6.40333	6.2178	6.34017	6.30968	6.39762	6.56434	6.49798
Gm5257	4.0804	4.19689	4.29811	3.88433	4.36861	4.43726	4.40184	4.29961	3.92087	4.15648	4.2717	4.59326
LOC102635943	6.07909	6.16701	6.02422	6.215	6.3049	6.37378	6.33438	6.22974	6.19353	6.52767	6.47731	6.92404
Sgpp2	5.36602	5.92241	5.58833	5.97787	6.00843	5.67882	5.65589	5.73622	5.79973	5.88565	5.93952	5.74375
Mogat1	5.95134	7.19794	7.24306	7.84742	7.66908	6.65697	5.57786	7.80233	6.86448	5.71414	6.04698	6.09824
Utp14b	6.81574	8.04334	6.69449	7.26719	6.92076	8.02521	6.61413	6.38757	8.25177	6.44273	6.36526	5.99374
Kcne4	5.36819	5.33811	5.41216	5.25532	5.33651	5.1588	5.33292	5.15516	5.30797	5.21756	5.30421	5.41318
Gm10555	3.61988	3.60911	3.45851	3.88576	3.74689	3.45632	3.90174	3.62857	3.53267	3.61036	3.77364	3.50807
Mrpl44	7.06617	6.56541	7.10966	6.98064	6.87681	6.95998	6.81237	7.11298	6.64821	7.04822	7.21044	7.16679
9830004L10Rik	3.36476	3.09594	2.94738	3.1133	3.0283	3.2464	3.09886	3.13874	3.04246	3.12737	3.06961	3.1732
Nyap2	4.18111	4.62354	4.27249	4.25727	4.45381	4.65902	4.39593	4.69085	4.43064	4.4821	4.50302	4.79605
Gm9747	4.31444	4.90102	4.52085	4.47466	4.29991	4.19256	4.33637	4.36318	4.49673	4.62596	4.44498	4.22419
Rhbdd1	7.93379	8.04101	7.89295	8.23233	7.99652	8.08678	8.28517	7.96026	8.16328	8.23511	7.79716	7.81783
Col4a3	5.81013	6.09303	6.17964	6.10003	6.18047	6.19233	6.06505	6.01577	5.99667	6.33683	6.22779	6.26927
n-R5s213	7.37617	7.55281	7.68131	7.12896	7.45772	7.23519	7.34519	7.52216	7.22016	7.65063	7.61421	7.88936
Mff	9.29306	9.35692	9.38234	9.43145	9.25247	9.51105	9.37685	9.22859	9.41837	9.41545	9.21647	9.02836
Agfg1	9.27872	9.56724	9.14719	9.48455	9.22304	9.43882	9.44525	8.94036	9.53244	9.23218	8.77495	8.77206
Ccl20	5.1615	5.35638	5.23469	5.14955	5.38189	5.54778	5.49664	5.42172	5.25827	5.36227	5.46794	5.23284
Daw1	4.12443	3.86818	3.83834	3.53637	3.91358	3.96565	3.83813	3.91066	3.84236	3.77865	3.71426	3.79527
Fbxo36	9.3964	9.35362	9.39244	9.46396	9.31357	9.48817	9.32799	9.38632	9.49088	9.37999	9.5759	9.07618
Gm7609	6.37378	6.42167	6.38119	6.90626	6.42406	6.86063	6.50233	6.27331	6.88945	6.27528	6.30723	6.1929
Rpl19	12.0299	11.9629	12.1344	12.1595	11.9752	12.0969	12.1022	12.0516	12.1668	12.0143	11.8053	11.8805
LOC102634459	3.97647	4.24684	4.3509	4.0359	4.06813	4.24051	3.90764	3.99599	4.02219	4.05998	4.14288	3.78834
A530040E14Rik	4.89858	4.944	4.70213	5.25113	4.96459	5.25781	5.18911	5.46205	4.72798	4.83951	5.0894	5.07578
Sp110	4.50119	5.0012	4.54067	5.08239	4.63341	4.77471	5.0657	4.65182	4.84201	5.08338	5.10125	4.79353
G530012D18Rik	4.78958	5.01402	4.85648	4.64395	4.91632	4.86631	4.94176	4.64257	4.77416	4.61514	4.95311	4.40678
Sp140	6.70825	6.20843	6.40962	6.61876	6.45944	6.61556	6.67155	6.39885	6.41482	6.46069	6.53259	6.35461
Sp100	6.31211	7.16266	6.48201	7.10933	6.04485	6.81616	7.10185	6.27364	7.30103	6.59982	6.17985	6.06779
n-R5s215	5.20681	5.28175	5.10231	5.08474	5.30109	5.35319	5.26467	4.97105	5.27895	5.10002	5.02264	4.674
Cab39	9.22542	9.60225	9.09813	9.54499	9.19412	9.65288	9.62698	8.94417	9.63538	9.45182	9.13839	8.88945
Itm2c	9.61471	9.27351	9.58228	9.45141	9.37277	9.31008	9.14024	9.76522	9.07949	9.33231	9.71395	9.92054
4933407L21Rik	5.29752	5.39415	5.55364	5.23903	5.43608	5.4283	5.18942	5.55094	5.4958	5.4795	5.20374	5.33638
Spata3	4.05267	4.35319	4.20769	4.26977	4.34538	4.20433	4.34581	4.23166	4.18436	4.27914	4.23994	4.46445
2810459M11Rik	8.70325	7.90794	8.44897	8.1862	8.17658	8.10746	8.31503	8.55181	7.86748	8.38848	8.50059	8.63884
Psmd1	9.88573	11.2918	9.92277	10.6206	10.2643	11.3107	11.1154	9.74432	11.1489	10.5022	9.89845	9.56535
Armc9	6.36657	6.38315	6.44955	6.55883	6.48881	6.57063	6.41793	6.43458	6.63551	6.25544	6.3611	6.39313
B3gnt7	6.4334	6.19991	6.63274	6.27787	6.51795	6.46561	6.27505	6.60625	6.38469	6.46685	6.56643	6.55613
C130036L24Rik	6.17224	6.32568	6.45136	6.34886	6.44417	6.33245	6.40735	6.34039	6.46493	6.36888	6.5542	6.59929
1700019O17Rik	6.20916	6.21988	6.61707	6.20289	6.28133	6.53792	6.27375	6.5404	6.28487	6.19704	6.39182	6.26982
Rpl30-ps9	5.76596	5.51407	5.45548	5.56086	5.62649	5.40808	5.39331	5.40464	5.31014	5.20123	5.76402	5.73571
Ptma	11.1562	10.6627	10.9143	10.7959	10.9048	10.6812	10.965	11.0162	10.6725	10.8966	10.985	11.0343
Cops7b	7.86283	7.71894	7.90667	7.98324	7.83947	7.89228	7.89783	8.02224	7.85845	7.96198	7.89006	7.88881
Dis3l2	7.92152	7.46554	7.83679	7.77809	7.7873	7.75552	7.91892	7.91939	7.75868	7.72206	7.80249	7.48797
Akp3	5.99369	5.90169	6.1952	6.00343	6.19997	5.99736	5.9134	6.17647	5.94213	6.10505	6.03564	6.43941
Prss56	5.70351	5.80648	6.05148	5.49908	6.08172	5.86178	5.63638	5.93105	5.74765	6.03558	6.12363	5.97388
Chrnd	4.90735	5.21386	5.11387	5.03745	4.84709	5.25732	4.83824	5.36248	5.15706	5.02368	5.24404	5.23573
Chrng	5.49327	5.82486	5.74033	5.64268	5.74988	5.88672	5.86527	5.75639	5.72142	5.67016	5.69535	5.84292
Eif4e2	9.06698	9.00888	9.00645	8.98133	8.89604	8.96913	8.93598	8.93842	9.03502	9.04998	8.98696	8.95123
Efhd1	5.86506	5.54124	5.35714	5.70691	5.47084	5.35495	5.50915	5.57819	5.37567	5.63352	5.67005	5.73374
Gigyf2	7.43689	7.49234	7.17572	7.18449	7.41996	7.43945	7.55601	7.37793	7.60324	7.46611	7.34821	7.26083
Neu2	7.16997	6.88636	7.31644	6.98859	7.18172	6.68234	6.79942	7.3371	6.85567	6.57939	6.99999	7.12041
3110079O15Rik	4.8396	5.40259	5.24023	5.15629	5.19079	5.16493	5.21821	5.14296	5.19105	5.36013	5.27137	5.44682
Inpp5d	6.21647	6.6322	6.29037	6.33219	6.40433	6.60062	6.36185	6.38104	6.44521	6.29581	6.41196	6.31018
Atg16l1	7.59336	7.71223	7.45958	7.6401	7.48215	7.74578	7.80582	7.48033	7.89993	7.66953	7.52183	7.55201
5830472F04Rik	5.12133	5.25048	5.17491	5.03098	5.1738	5.7433	5.38544	5.12974	5.65688	5.32772	5.56405	4.98223
Sag	5.30568	5.37071	5.31341	5.27106	5.56979	5.43101	5.06553	5.55708	5.37804	5.46456	5.32239	5.44447
Dgkd	7.19462	7.29769	7.13758	7.43737	7.26727	7.3715	7.0044	7.12392	7.2363	7.28095	7.11469	7.26282
Ugt1a2	11.1291	11.284	11.2389	11.2761	11.2676	10.989	11.1563	11.1916	11.2562	10.9791	11.186	11.1288
Mroh2a	5.61811	5.29145	5.59331	5.4519	5.5586	5.48189	5.41031	5.56069	5.46637	5.31193	5.66837	5.4966
Trpm8	4.04507	4.66687	4.51599	4.46842	4.45906	4.75136	4.37497	4.22854	4.41634	4.27123	4.5658	4.86237
Spp2	9.75389	9.53449	9.42555	9.68764	9.53844	9.80641	9.43251	9.55431	9.69168	9.8874	9.64457	9.6029
Sh3bp4	6.3432	6.84011	6.53796	6.24233	6.46703	6.62722	6.48044	6.50371	6.55908	6.52777	6.47156	6.6588
Agap1	7.48935	7.38707	7.28855	7.41171	7.47024	7.37077	7.42222	7.51066	7.39292	7.57364	7.61962	7.57957
Ackr3	5.1265	5.51348	5.21162	5.16485	5.19556	5.29037	5.15199	5.33113	5.20541	5.39219	5.20322	5.40859
Cops8	9.13437	9.31537	9.34644	9.41903	9.17744	9.26046	9.33121	9.2326	9.32085	9.24583	8.87576	8.9603
Gm9991	5.09394	5.17434	5.02359	4.98425	5.3317	5.2176	5.12127	4.98033	5.2301	5.29108	5.41231	5.4115
Mlph	6.59107	6.69219	6.62712	6.45603	6.69307	6.68617	6.47352	6.54266	6.59329	6.71955	6.63951	6.96248
Prlh	6.29986	6.69386	6.47887	6.49729	6.63736	6.55213	6.69602	6.66837	6.59415	6.68319	6.90151	6.49947
Lrrfip1	5.89074	6.21292	5.93478	6.09388	6.11437	6.4825	6.27296	6.01448	6.31065	6.16018	5.93331	6.27137
Rbm44	3.85891	3.82445	3.81147	3.51163	3.72057	3.75139	3.87829	3.59758	3.59757	3.7578	3.99673	3.85445
Ramp1	6.93401	6.61755	6.6579	6.75572	6.80307	6.77055	6.63997	6.77852	6.57425	6.96074	6.98085	6.99112
Ube2f	7.51024	7.36844	7.56082	7.403	7.47812	7.01657	7.3122	7.48464	7.13133	7.18142	7.62819	7.27506
LOC102639127	4.766	3.86805	4.44289	4.69313	4.34122	5.03932	4.44791	4.94581	4.25061	4.37991	4.2499	4.60279
Scly	10.3909	9.85157	10.3307	10.2023	10.1966	9.97753	10.0351	10.4466	9.86409	10.1746	10.5455	10.5753
Espnl	6.58493	6.85038	6.81587	6.74282	6.78158	6.79773	6.57034	6.64589	6.58142	6.95272	6.86685	7.11887
Klhl30	4.9586	5.21148	5.34642	4.97021	5.22366	5.00554	5.15617	5.0958	4.80382	5.03001	5.1777	5.17858
Fam132b	6.00026	5.95419	6.02483	5.83965	6.18419	6.08345	6.10804	6.11604	6.07417	6.21445	6.29442	6.18915
Traf3ip1	5.65893	5.67867	5.71944	5.82093	5.86263	5.62182	5.63415	5.87836	5.79355	5.76879	5.98197	5.83945
Asb1	6.95132	6.88987	6.99397	6.7882	7.02371	6.99326	7.00271	7.12195	6.92133	6.97289	6.97228	7.24703
Twist2	5.89776	6.06923	5.97519	6.0626	6.15003	6.05962	5.90599	6.32069	6.07132	6.17973	6.20263	6.10886
Olfr1413	5.42663	5.65728	5.393	5.6174	5.43724	5.66635	5.48739	5.38918	5.73437	5.6778	5.67537	5.67537
Olfr1412	4.96347	5.02555	5.30733	5.03472	5.14643	5.01808	5.42679	5.1107	4.9354	5.44258	5.32626	5.11365
Olfr1411	4.53473	5.43309	4.91426	4.73875	4.91436	5.01514	5.20578	4.97188	4.85263	4.91856	5.04631	5.1068
Olfr1410	5.66309	5.90323	5.7285	5.7235	5.9015	5.92017	6.17516	5.82023	5.8017	5.83042	5.77286	5.82415
Olfr12	4.68483	5.24656	4.90688	4.5764	4.96392	5.26752	5.11229	4.9776	4.9594	5.06587	5.01317	4.87962
Gpr35	5.6858	5.80989	5.91504	5.9481	5.97337	5.79724	5.70543	5.81917	5.72688	5.92566	5.89317	5.93711
Gpc1	8.57833	8.23911	8.32537	8.62378	8.89257	8.16673	7.75335	9.07287	8.4123	8.38913	8.81559	9.04789
Mir149	5.86017	6.33149	6.31902	6.10081	6.26464	6.38084	6.25269	6.1005	6.17149	6.39519	6.29318	6.68566
Dusp28	8.15931	7.57705	7.9389	7.69024	8.12648	7.56659	7.58066	8.2019	7.47091	7.77768	7.96848	8.17837
Rnpepl1	9.32365	8.97165	9.48319	9.24763	9.29534	8.97845	8.77498	9.64849	8.94461	8.98244	9.42273	9.53557
Capn10	7.47461	7.54568	7.17453	7.2139	7.3211	7.53975	7.07988	7.42002	7.27604	7.60001	7.55392	7.6057
Aqp12	6.00239	6.53076	6.32734	6.30138	6.22193	6.36641	6.35575	6.18738	6.07915	6.23489	6.30568	6.87057
Agxt	10.962	10.0017	10.6982	10.2454	10.3775	10.1982	10.5417	10.6805	10.3221	10.8521	10.7575	10.7467
E030010N08Rik	6.40497	6.36738	6.12009	5.937	6.55564	6.2146	6.26262	6.21062	6.3547	6.34978	6.49143	6.53862
Sned1	7.20056	6.92061	7.12955	7.11831	6.98695	7.40362	7.08191	7.12514	7.08684	7.10785	7.35444	7.1174
Ppp1r7	8.00712	8.55395	8.11677	8.48574	7.99934	8.59667	8.79703	7.94423	8.61546	8.22442	7.80246	7.59298
Gm26446	3.99921	3.74454	3.85016	3.8698	3.56669	3.88641	3.78354	3.75945	3.93512	3.52461	3.70713	3.79795
Ano7	5.55992	5.67027	5.66976	5.64958	5.70721	5.61152	5.87815	5.28415	5.50321	5.86422	5.80199	5.92002
Sept2	9.32013	9.94761	9.45737	9.93321	9.40215	9.77403	9.92299	9.07614	10.0261	9.60191	8.62851	8.47557
Farp2	7.065	7.19877	7.18039	7.34213	7.11918	7.36111	7.4956	7.0266	7.51968	7.45115	7.3227	7.0379
Bok	7.65998	7.63882	7.78491	7.6488	7.66438	7.62706	7.36359	7.85164	7.49127	7.77086	7.77939	8.00067
Atg4b	8.63666	7.9111	8.5147	8.32844	8.396	8.10998	8.28431	8.49832	8.09521	8.2506	8.55113	8.52791
Ing5	7.02802	7.32947	6.80325	7.18559	7.12601	7.32385	7.34709	6.76757	7.12002	7.03326	6.95875	6.8724
D2hgdh	8.27509	7.5777	8.0479	8.10008	7.98087	7.61084	7.89182	8.04505	7.60137	7.84522	8.27027	8.10856
Gm9994	4.4534	4.25727	4.22293	4.33603	4.50983	4.66614	4.52947	4.41597	4.29027	4.3206	4.2459	4.58719
Gm6086	6.22693	6.48847	7.06157	6.41051	6.23657	6.38987	6.35168	6.59521	6.4027	6.44981	6.82682	6.94617
Neu4	5.49924	5.76957	5.58115	5.60895	5.67021	5.71918	5.72104	5.42168	5.42049	5.70535	5.70109	5.85961
Fam174a	7.82428	6.92571	7.12556	7.05092	7.11248	6.65499	6.80559	7.15154	6.81029	6.90638	7.48565	7.21499
Rpl18a	13.3351	12.9396	13.1676	13.0388	13.093	13.0873	13.1861	13.172	13.0266	13.1852	13.3379	13.3093
Gm26245	2.55718	2.46575	2.27568	2.7362	2.57699	2.6504	2.67682	2.59535	2.6345	2.61514	2.45814	2.45984
Hnrnpf	10.4504	9.8882	10.1933	9.96444	10.1702	9.91737	10.0657	10.1804	9.92142	10.1232	10.3279	10.2667
Gin1	6.99494	7.24086	7.13466	7.30514	7.02	7.25128	7.5016	6.7927	7.5161	7.04992	6.78793	6.85778
Gm24465	2.70867	2.63606	2.50225	2.63913	2.61304	2.63811	2.5902	2.91027	2.62549	2.61978	2.50214	2.55204
Gm7952	5.29381	5.23609	5.87907	5.25711	5.87725	5.37849	5.29628	5.61474	5.19687	5.40097	5.8298	5.88928
Slco6d1	3.48632	3.29376	3.26858	3.00997	3.39668	3.29395	3.25959	3.26174	3.21163	3.26612	3.41729	3.25997
Cntnap5b	3.99908	3.68232	3.96413	3.75541	3.75027	4.01879	3.8247	3.73222	3.78532	3.89911	3.56359	3.81813
Cdh20	5.17492	5.3979	5.27458	4.97585	5.31673	5.26255	5.20229	5.07889	5.12565	5.20894	5.15222	5.28514
Capza1	8.77438	9.36644	8.75398	9.406	8.76633	9.22128	9.64709	8.53923	9.447	9.04069	8.40387	8.3031
2310035C23Rik	6.79112	7.27707	6.73921	7.27398	6.65911	7.41206	7.3102	6.58425	7.45931	6.92385	6.48423	6.14652
Zfp706	12.128	11.8056	12.0372	12.0284	11.9578	11.7169	11.9999	11.9652	11.992	11.8772	12.0847	12.068
Tnfrsf11a	5.5674	5.5384	5.53748	5.5954	5.52378	5.33635	5.69918	5.41457	5.48055	5.40566	5.70613	5.49484
Zcchc2	8.52974	8.23564	8.41811	8.37033	8.22678	8.80814	8.6956	8.22491	8.19627	8.4583	8.25681	8.19496
Phlpp1	7.30862	7.26459	7.09871	7.42867	7.07004	7.389	7.59391	7.27263	7.39884	7.32517	7.28634	6.87165
D630008O14Rik	3.9958	4.2165	4.13572	4.31304	4.19546	4.66512	4.62357	4.74376	4.21978	4.28661	4.51371	4.22491
Serpinb5	3.6363	3.70935	3.51532	3.69753	3.6683	3.97181	3.61093	3.54751	3.75584	3.6056	3.47586	3.56986
Serpinb12	3.49768	3.77716	3.48481	3.62133	3.61107	3.68699	3.3088	3.83003	3.57798	3.61031	3.72348	3.53415
Serpinb13	3.95352	3.89167	3.87763	3.88856	3.87439	3.90267	3.86511	3.93367	3.92455	3.89911	3.93066	4.16449
Serpinb11	3.20794	3.17342	3.31006	3.11697	3.12879	3.14459	3.25076	3.09077	2.95702	3.1599	3.25004	3.29924
Serpinb7	2.75569	2.86024	3.02419	2.96567	2.79018	3.08997	2.84225	2.94899	3.08123	3.17813	2.81266	2.89193
Serpinb2	3.96521	4.07879	3.98035	3.96707	3.93085	3.91211	3.82515	3.80451	4.11001	3.82947	3.8025	3.85632
Serpinb10	3.11115	3.43172	3.2608	3.57027	3.68103	3.66062	3.5139	3.41205	3.63265	3.57724	3.34977	3.37988
Serpinb8	5.75674	6.70968	6.39429	6.50006	5.66769	6.85159	6.79443	5.67546	7.01596	5.98251	5.48105	6.0551
Cdh7	4.22126	4.52704	4.07805	4.22006	4.30419	4.08122	4.06893	4.07197	4.09834	4.06533	4.14236	4.57642
Cntnap5a	4.44883	4.73653	4.4037	4.37892	4.43048	4.57855	4.48684	4.4813	4.46062	4.79598	4.1899	4.46061
Gm19965	2.94775	3.04429	2.97816	2.92074	3.02284	3.00557	2.85584	3.22228	3.11306	3.02852	3.15436	3.10494
Gm24030	3.12559	3.10092	3.06986	3.16176	3.00427	3.07838	2.96226	3.20636	3.10029	3.27337	3.0708	3.24587
Nifk	8.01753	8.84809	8.1073	8.73646	7.94512	8.86969	9.10812	7.79766	9.05163	8.24137	7.36728	7.25479
Clasp1	6.77069	6.93859	6.39782	6.79271	6.54255	6.99958	6.99701	6.47591	6.97747	6.83394	6.70924	6.4122
Tfcp2l1	6.92575	7.08168	6.8205	7.03249	6.91329	6.85633	6.98928	6.91678	7.01162	6.87593	6.75495	6.62295
Gm8321	4.79531	4.94209	4.87751	4.73128	5.02773	4.99343	5.03723	4.89419	5.0646	5.01043	4.8195	5.00325
Tmem185b	8.39454	7.69533	8.35179	8.02597	8.04557	7.65212	7.85291	8.43428	7.757	7.86259	8.28333	8.5114
Sctr	5.76467	6.23106	5.86521	6.03307	5.86439	6.16439	5.98052	5.78461	5.74169	5.83473	6.05526	5.91549
3110009E18Rik	5.23393	5.00164	5.17883	5.18418	5.38227	4.98378	5.18879	5.54982	4.96679	5.05125	5.67054	5.42412
C1ql2	6.42156	6.35005	6.67994	6.41254	6.69639	6.29426	6.41531	6.70308	6.23116	6.48431	6.62411	6.54578
En1	5.64015	5.95995	5.81829	5.66758	5.64315	6.02533	5.87432	5.8579	5.70311	6.12786	5.81508	6.38054
Ccdc93	6.00867	6.2085	6.04037	6.02514	6.14876	6.33966	6.22114	5.96979	6.30434	6.03635	6.20367	6.14453
Gm24547	3.61744	3.94977	4.16566	3.66398	3.94998	4.07441	3.82546	4.01646	3.97061	3.99283	3.81051	3.87306
LOC102638986	5.53161	5.24076	5.49859	5.47947	5.63545	5.50159	5.59543	5.2804	5.52712	5.62327	5.59787	5.67224
Slc35f5	10.3658	10.6824	10.4295	10.5593	10.3908	10.4925	10.2821	10.2484	10.4426	10.3803	10.0845	10.0903
Gpr39	6.52938	7.03487	6.6424	6.93738	6.73777	6.61538	6.36127	6.84485	6.73358	6.35733	6.46801	6.30612
Mgat5	6.95225	7.40588	6.7739	7.16278	6.77059	7.00725	6.99717	6.74687	7.18797	7.13555	6.79046	6.61253
Gm23370	5.09169	5.01751	5.26141	4.89567	5.00348	4.71716	4.93845	5.15538	5.03473	5.17705	5.38916	5.4668
Gm23734	6.12753	6.35941	6.14076	6.10439	6.36186	6.26733	6.02675	6.13748	6.17637	6.33648	6.20296	6.06058
Acmsd	6.63394	7.04437	7.15833	6.90534	6.34473	7.33091	6.81221	6.68305	7.39974	7.56806	6.5622	6.18929
Ccnt2	7.39511	7.38562	7.22261	7.40659	7.21759	7.59555	7.81893	7.0508	7.82993	7.15122	7.1942	6.60353
Rab3gap1	7.1019	7.21584	7.0382	7.30432	7.27869	7.42825	7.65127	6.983	7.4832	7.23096	6.98832	6.82658
Rpl28	13.1215	12.8333	13.0429	12.939	12.9985	12.9294	12.9335	13.0181	12.9543	12.9235	12.893	13.0274
R3hdm1	7.26167	7.47849	7.15753	7.35003	7.13113	7.35479	7.80647	7.31062	7.58161	7.66262	7.29429	7.12862
Mir128-1	4.57015	4.66683	4.48209	4.54059	4.6548	4.79125	4.56851	4.37089	4.51785	4.69957	4.60355	4.62228
Ubxn4	8.61346	9.48686	8.66511	9.24267	8.6622	9.2281	9.33295	8.40408	9.34105	9.04516	8.43802	8.17842
Gm23902	5.14582	5.05872	5.0301	4.89922	5.0069	5.03979	4.95008	5.0428	4.9852	4.71087	5.17263	5.28844
Thsd7b	5.20546	5.55665	5.53863	5.10626	5.43609	5.5158	5.27847	5.20707	5.31439	5.20536	5.52932	5.58125
Yod1	7.26234	7.20498	7.34467	7.27588	7.07497	7.22719	7.42773	7.0662	7.13627	7.63478	7.33941	7.09338
AA986860	5.58233	6.06516	5.7947	5.76005	6.05556	5.67451	5.48475	5.82723	5.77872	5.8566	5.84057	6.09161
Fcamr	5.10015	5.07579	5.1312	5.15439	5.22311	5.24207	4.8555	4.96173	4.78188	4.98105	5.36242	5.23866
Pigr	10.9642	11.127	10.5475	10.8084	10.8355	11.5136	11.8333	10.5772	11.1231	11.2552	11.0021	10.7361
Faim3	6.82233	6.82635	7.18386	6.58599	6.66726	6.6327	6.81662	6.8029	6.62865	6.99776	6.72753	6.79102
Il10	3.60792	3.28695	3.68736	3.5059	3.60763	3.58181	3.56793	3.8262	3.52502	3.46558	3.49826	3.67093
Eif2d	8.29929	8.21781	8.42338	8.43831	8.38542	8.31144	8.30492	8.38355	8.31449	8.44578	8.38678	8.42428
Fam72a	4.79678	4.83946	4.65663	4.64815	4.80176	4.58068	4.61825	4.80072	4.48522	4.82498	4.73097	4.78876
Avpr1b	5.00575	4.99322	5.08772	4.71315	4.91562	4.89872	4.92562	5.2802	4.98479	4.95559	5.08853	4.86628
Ctse	5.72113	6.52791	6.01846	6.18372	5.88028	5.69762	5.53989	5.91494	5.9066	5.64866	5.72732	6.12613
5430435G22Rik	5.53901	5.80382	5.71035	6.19688	5.59837	5.72215	5.65368	5.72766	5.78699	5.99114	5.69999	5.88813
Slc26a9	5.20824	5.30517	5.09358	5.16619	5.25066	4.88542	5.02786	5.29485	5.0965	5.04521	5.35004	5.23433
Pm20d1	10.5649	10.6055	10.6696	10.8435	10.7657	10.738	10.6948	10.608	10.6436	10.8403	10.7509	10.5997
Slc41a1	7.22739	6.72731	7.24812	7.0653	6.94268	6.77342	6.92699	7.10723	6.95512	7.15104	7.16382	7.11414
Rab29	8.30202	8.0279	8.51591	8.41317	8.51651	8.04282	8.28941	8.58951	8.10722	8.43701	8.36304	8.5612
Nucks1	9.08039	8.78462	8.78566	9.07661	9.03226	8.854	9.03459	8.81444	8.91853	8.97994	9.07583	8.52141
Slc45a3	8.0478	7.69744	7.63333	8.01399	8.20686	7.91284	7.5957	8.3803	7.91138	7.72182	8.18063	8.53129
Elk4	8.48697	8.81665	8.40015	8.78138	8.51236	8.90447	8.91302	8.34624	8.88475	8.83842	8.38055	8.25031
Lemd1	3.56097	3.77397	3.5813	3.48658	3.46554	3.59688	3.55584	3.40866	3.40294	3.48138	3.59772	3.50749
Mir135b	4.53473	4.6239	4.81376	4.83956	4.8501	4.77707	4.46498	4.72525	4.60656	4.63272	4.85475	4.88114
Gm7241	5.3845	5.33633	4.75546	5.17719	5.01345	5.08708	5.15925	5.12713	5.38572	5.43108	5.12019	4.82638
Klhdc8a	5.58832	5.62248	5.85016	5.77422	6.00341	5.88922	5.88973	5.77744	6.17778	5.64024	5.83598	5.59969
Nuak2	8.38066	7.53426	7.99782	7.83323	7.8889	7.95071	8.22014	8.09179	7.799	7.82741	8.44871	7.88687
Dstyk	6.49259	6.34674	6.59421	6.76493	6.57029	6.63411	6.73093	6.75261	6.92369	6.75135	6.43882	6.35189
Rbbp5	7.48534	7.63932	7.45593	7.65389	7.49616	7.5344	7.68652	7.48667	7.57792	7.8126	7.39236	7.2361
Tmem81	5.17937	5.24238	5.38694	5.33559	5.52906	5.32388	5.37669	5.01841	5.61524	5.10254	5.29129	5.05083
Gm10538	5.74647	5.22771	5.45496	5.37598	5.47463	5.45945	5.63031	5.47146	5.67	5.70522	5.43906	5.80573
Lrrn2	6.43606	6.84298	6.86533	6.53032	6.7241	6.70892	6.49562	6.62657	6.63138	6.93237	6.81697	6.96995
LOC102636216	5.93164	4.94758	5.32374	5.41926	5.2898	5.05301	5.19931	5.08614	5.24906	4.8395	5.07058	5.32116
Pik3c2b	7.31431	7.12819	7.17019	7.27832	7.165	7.11079	7.11941	7.18137	7.08057	7.02997	7.34441	7.19202
Ppp1r15b	9.09289	8.36108	8.88901	8.75099	8.70707	8.25974	8.64871	8.89663	8.5512	8.74489	9.00502	8.79253
Plekha6	8.22183	8.08539	8.04286	8.06544	7.90579	8.61109	8.37001	8.00134	8.36863	8.26186	8.46046	7.91197
Golt1a	8.72245	8.67401	8.82372	8.86691	8.98271	8.61864	8.20903	9.19245	8.84794	8.57131	8.73627	9.01546
Kiss1	6.56804	6.82647	6.78334	6.60378	6.94522	6.72605	6.43868	6.88324	7.01462	6.83884	6.88794	6.9976
Ren1	5.84058	6.12917	5.76304	5.75732	6.01373	5.89223	5.73643	5.94381	6.00174	5.82669	5.96512	6.00217
Etnk2	11.6784	10.6341	11.5061	11.1495	11.7658	10.6641	11.1247	11.7324	11.2719	11.5229	11.8034	11.8335
Gm23939	2.70048	2.64637	2.5808	2.58178	2.62221	2.68392	2.49258	2.64355	2.61206	2.70417	2.72374	2.68302
Gm10537	5.84381	5.97361	5.80805	5.84374	5.8925	5.80544	5.77701	5.80352	5.87079	5.76712	5.94417	5.85962
Fmod	6.22411	6.24227	7.19205	6.73162	5.9613	6.47734	5.71115	6.46483	5.96392	6.75202	6.61795	6.79067
Chit1	4.75432	4.64003	4.87783	4.71817	4.90839	4.84627	4.71898	4.63624	4.81876	4.6937	4.77177	4.77787
Chil1	5.51606	6.31046	5.84911	5.97597	6.15186	6.04979	5.92284	5.87713	5.75968	5.88367	5.96069	6.17069
Mybph	6.14126	6.16021	6.09194	6.08242	6.41058	6.22137	6.03457	6.22841	6.03296	6.12012	6.31012	6.39747
Myog	5.4736	5.32567	5.37749	5.43987	5.33104	5.32817	5.64049	5.08885	5.21491	5.64141	5.54308	5.85978
4933406M09Rik	4.70934	4.73945	4.56559	4.71374	4.62885	4.61108	4.56474	4.66597	4.49232	4.65821	4.83064	4.83634
Cyb5r1	6.79939	6.79394	6.6642	6.55864	6.57803	6.63211	6.70591	6.75608	6.6337	6.74578	6.32425	6.9091
Adipor1	10.4059	10.0387	10.4456	10.2491	10.3459	10.2007	10.0272	10.5412	9.97513	10.2541	10.5037	10.558
Klhl12	5.99726	6.06147	6.16797	6.02435	5.81318	6.18432	6.25536	5.91785	5.91209	5.96826	5.93562	5.56556
Rabif	8.78338	8.81912	8.94285	8.84367	8.63232	8.76711	8.89406	8.84373	8.81754	8.95929	8.68149	8.8037
Kdm5b	7.01214	7.11227	6.8491	6.99077	6.43072	7.61282	7.73945	6.66026	7.25422	7.24596	6.50027	6.67074
Syt2	5.55346	5.87991	5.57844	5.18469	5.71719	5.41031	5.41183	5.31319	5.48312	5.53809	5.62505	5.89148
Ube2t	4.41868	4.30275	4.20535	4.24101	4.41275	4.22981	4.15345	4.15714	4.17073	4.07492	4.29505	4.30215
Gm10535	5.86826	5.94782	5.69814	5.70893	6.12943	5.85339	5.98731	5.9791	5.72587	5.96057	5.9665	6.08776
Ptpn7	6.51606	6.41215	6.53002	6.48085	6.73563	6.4898	6.31578	6.54439	6.47847	6.54017	6.64803	6.63696
Arl8a	9.89781	9.59175	9.86393	9.70184	9.63956	9.32815	9.4793	10.0244	9.55958	9.72385	9.75919	9.83962
Lmod1	5.47425	5.64074	5.70319	5.52206	5.67476	5.78403	5.75853	5.73713	5.6889	5.96949	5.79066	5.80573
Gm4793	5.51183	5.77094	5.89096	5.48586	5.80649	5.91096	5.60406	5.66873	5.56289	5.93125	5.63536	5.93917
Csrp1	8.9828	8.99194	9.22177	8.91344	8.85281	8.74395	8.41229	9.12624	8.762	9.18542	9.23714	9.28662
Phlda3	6.30636	6.2823	6.65597	6.33389	6.41814	5.86568	6.3699	6.6889	6.19164	6.41739	6.50566	6.68762
Tnni1	5.99759	5.9357	5.96526	6.15846	6.12697	6.19175	6.00879	6.14016	5.93074	6.19764	6.1128	6.11486
Lad1	6.23445	6.83581	6.36665	6.33888	6.51539	6.51614	6.62118	6.3892	6.54764	6.96348	6.55119	6.49408
Tnnt2	5.9942	6.09903	6.02529	5.90862	6.28463	6.14312	6.03318	6.04051	5.96922	6.52748	6.17856	6.52237
Tmem9	7.44124	7.12245	7.21732	7.25192	7.26838	7.35432	6.93076	7.77224	7.0754	7.13552	7.39915	7.45611
Ascl5	6.50275	6.45717	6.47288	6.20935	6.58124	6.19773	6.51492	6.40484	6.21802	6.70761	6.53371	6.40091
Cacna1s	5.46263	5.49649	5.34846	5.3604	5.508	5.3823	5.44941	5.60202	5.46502	5.49968	5.53796	5.55494
Kif21b	5.48289	5.45506	5.659	5.5983	5.5818	5.36874	5.50094	5.4633	5.51511	5.40212	5.65187	5.63016
Ddx59	6.67715	6.50061	6.71974	6.57934	6.72057	6.80675	6.72092	6.78691	6.64286	6.80846	6.56049	6.74703
Kif14	3.94398	4.06963	4.12699	3.81719	3.90237	3.89053	3.79141	3.78031	4.01829	3.96145	3.93792	3.88792
Zfp281	8.71173	9.21581	8.45449	8.96187	8.575	8.97014	9.02413	8.20787	9.36397	8.97241	8.42573	8.22025
Hmbs	9.44468	9.30125	9.40627	9.55601	9.4609	9.34319	9.2818	9.71262	9.3872	9.57591	9.43772	9.65744
A130050O07Rik	3.83825	3.50997	4.20008	3.63858	3.84641	4.37974	3.73681	3.66919	3.70575	3.82061	3.92281	4.18102
Mir181a-1	3.05679	3.13894	3.22289	3.03862	2.99053	3.19362	3.13757	3.38577	3.25308	3.15534	3.34524	3.21062
Mir181b-1	3.45403	3.71505	3.25623	3.15067	3.39186	3.39673	3.44835	3.3328	3.46328	3.30313	3.3525	3.51062
Atp6v1g3	4.38347	4.69749	4.42298	4.58088	4.5479	4.6274	4.59188	4.57374	4.59432	4.57011	4.44287	4.32947
Dennd1b	7.53898	7.75204	7.5421	7.57386	7.47697	7.72287	7.73749	7.38963	7.77874	7.45878	7.4185	7.31803
Zbtb41	6.00666	6.88956	5.62597	6.50398	5.41326	6.74732	6.69598	5.47882	6.92646	6.08343	5.71941	5.50339
Aspm	4.16724	4.73876	4.46403	4.0985	4.38388	4.47094	4.38197	4.4052	4.41313	4.38672	4.46304	4.57181
F13b	10.2563	10.7916	9.9413	10.5582	10.2455	10.7112	11.1669	9.72032	10.8233	10.6454	9.92067	9.43243
Kcnt2	4.45839	4.37243	4.36885	4.1131	4.28438	4.61453	4.38056	4.35748	4.64711	4.28402	4.48633	4.65147
B3galt2	3.58717	3.63971	3.68511	3.73628	3.60083	3.5994	3.61412	3.63501	3.58469	3.76576	3.751	3.58421
Glrx2	10.9515	10.5571	10.8299	10.7261	10.8419	10.5526	10.6249	10.7885	10.6193	10.7289	10.8571	10.8727
Uchl5	7.48492	7.2456	7.38021	7.75687	7.40475	7.42136	7.34805	7.29792	7.51265	7.34545	6.99643	7.06663
Gm5262	4.71443	4.86436	4.95109	4.55015	5.07147	4.98927	4.84347	4.90588	4.8468	4.5565	4.99033	4.88819
Gm5263	6.15948	5.45164	6.15398	5.56928	5.92728	5.86954	5.86859	6.02917	5.87098	5.84219	6.01946	6.07497
Brinp3	4.14625	4.34048	4.35846	4.23529	4.41696	4.35471	4.41448	4.49374	4.26559	4.31574	4.29227	4.01523
Ptgs2	5.12733	5.10841	5.4217	5.16611	5.29042	5.37066	5.14484	5.12821	5.27298	5.04036	5.03958	5.09144
Pdc	3.93678	3.88148	3.74402	3.62953	3.55097	4.00751	3.50001	3.55102	3.82164	3.79823	3.77372	4.19914
Tpr	6.53102	6.46138	6.32646	6.58053	6.47234	6.81084	6.74221	6.28113	6.73292	6.38516	6.28473	6.01356
3110040M04Rik	5.89763	5.88399	5.82203	6.00217	6.1183	5.80745	6.1835	6.11758	5.97352	6.39246	6.07383	6.02241
Ivns1abp	9.18307	10.209	9.43215	9.79471	9.57499	9.93134	9.47041	9.0182	9.88758	9.14418	8.63992	8.38818
Trmt1l	8.06041	7.95811	7.94928	8.15745	7.72584	7.67284	8.09982	7.68329	7.81424	8.10413	7.8349	7.68119
Fam129a	5.75269	6.05238	5.86097	5.95334	5.63035	6.27603	6.1701	5.62805	5.96654	6.01692	5.88112	5.63176
Edem3	8.08471	8.23384	7.94563	8.43987	7.96996	8.37332	8.39483	7.83532	8.40563	8.19111	7.72177	7.4708
Colgalt2	4.70339	4.92006	4.72012	4.67361	4.63721	4.88877	4.903	4.87561	4.96937	4.69916	4.8949	4.88002
Apobec4	3.27801	3.29498	3.22603	2.97153	3.27957	3.37971	3.19459	3.10162	3.03568	3.34804	3.33142	3.08094
Arpc5	10.6693	10.6736	10.6219	10.6879	10.5587	10.6743	10.7902	10.5159	10.7862	10.6663	10.709	10.5154
Ncf2	5.72091	6.11292	6.1527	6.24893	5.78131	5.8595	5.85028	5.90126	6.2455	6.08182	6.01577	6.30598
Nmnat2	6.39463	6.33714	6.52524	6.25501	6.27663	6.60001	6.29406	6.53615	6.4607	6.54531	6.34898	6.60918
Shcbp1l	3.34249	3.66439	3.63974	3.27887	3.48765	3.49442	3.3868	3.40743	3.37	3.13522	3.37713	3.43069
Rgs8	6.07934	6.27194	5.98776	6.10835	6.36663	6.39262	6.10824	6.10077	6.14905	6.15021	6.23995	6.39056
Rgs16	10.5444	10.709	10.5932	10.3639	11.5901	10.6847	8.76521	11.2244	9.98892	8.82518	11.305	10.0222
Rnasel	4.49819	4.79156	4.34721	4.50446	4.60004	5.26977	4.78692	4.7262	4.85839	4.56189	4.42493	4.3687
Gm5531	6.04685	6.55639	6.27027	6.1251	6.29946	6.17755	6.25638	6.00948	6.43524	6.49529	6.24215	6.98293
Teddm1	5.3084	5.18092	5.30198	4.79785	5.21696	4.9825	5.15718	5.05437	4.93818	4.92171	5.11317	4.91042
Glul	12.3813	12.5281	12.0905	12.8216	12.6463	12.4413	12.3353	12.6086	12.5695	12.5276	12.5739	12.6836
Zfp648	5.25054	5.16555	5.41294	5.12195	5.24502	5.07422	5.00518	5.10679	5.30607	5.14625	5.08321	5.22935
Stx6	7.53793	7.44631	7.50063	7.60013	7.38325	7.50065	7.32824	7.77403	7.30066	7.51742	7.47455	7.77051
Acbd6	7.6933	7.21067	7.62385	7.54804	7.57701	7.24392	7.05557	7.74173	7.4611	7.30977	7.59072	7.56457
Tor1aip2	7.32128	6.96347	7.21612	6.95382	7.17079	6.92339	7.23065	7.13872	7.18327	7.22176	7.1479	7.29318
Nphs2	4.96833	5.11952	5.22311	5.03681	5.10155	5.36319	5.11486	5.042	4.99985	5.23028	5.12794	4.91253
Rpl35	11.4454	10.9994	11.3168	11.1383	11.2034	10.9809	11.1146	11.2897	11.0543	11.1588	11.2684	11.2802
Csnk2a1	10.2459	9.95177	10.1334	10.1419	10.1789	9.97299	10.2557	10.0394	10.1177	10.2175	10.1278	9.93865
Abl2	5.99084	6.33648	6.15673	6.0861	6.02967	6.28963	6.06804	6.27314	6.36986	6.26809	6.36633	6.07674
2810417H13Rik	6.4611	6.72938	6.56221	6.50937	6.41724	6.31187	6.53576	6.59588	6.51261	6.32942	6.5015	6.4569
Angptl1	3.67982	3.96904	3.96293	3.8233	3.91325	3.7039	4.07674	3.87563	4.08244	3.85785	3.88939	3.82056
Gm10531	3.60523	3.79248	3.50143	3.54909	3.62057	3.71821	3.68851	3.54271	3.51667	3.9005	3.736	3.57222
2810025M15Rik	6.7098	6.99355	6.68404	6.87998	6.87273	6.63327	6.67128	7.04333	6.52794	6.63881	7.0069	7.11693
BC026585	9.77343	9.98974	10.291	10.1798	10.1984	9.77775	9.54703	10.4283	9.75649	9.75216	9.8648	10.0536
Sec16b	9.07813	9.31464	9.07316	9.31865	9.26482	9.61416	9.44063	8.95666	9.50593	9.2566	9.2461	9.02265
Astn1	5.64923	5.62561	5.71989	5.54506	5.63687	5.66027	5.5882	5.66593	5.62374	5.66089	5.8059	5.63449
Mir488	2.87799	2.89257	2.85806	2.85683	2.8059	2.9836	2.94194	2.82994	2.7262	2.89637	2.82026	2.96145
Rfwd2	8.21406	8.35139	8.16804	8.40152	8.15242	8.26114	8.5127	7.94365	8.27646	8.35956	7.78946	7.71574
Tnr	4.74458	4.77239	4.95173	4.84918	4.71685	4.80777	4.67557	4.8252	4.73875	4.81971	4.79446	4.93752
Gm10530	4.87875	5.06669	4.93208	4.78493	5.21584	5.43851	5.10808	4.93791	4.52659	4.99757	5.15323	5.04141
4930523C07Rik	7.33704	7.23	7.26971	7.16164	7.30636	7.43929	7.58617	7.14552	7.33397	7.23617	7.1768	6.90864
Mrps14	8.34301	8.06603	8.24202	8.03415	8.09697	7.81984	7.97684	8.40385	7.85751	8.29924	8.11193	8.52023
Rc3h1	7.7855	8.84406	7.91504	8.41145	7.79833	8.56344	8.56645	7.60976	8.67851	8.19048	7.55391	7.4354
Serpinc1	13.344	13.3476	13.366	13.3702	13.3456	13.3563	13.3722	13.3464	13.3954	13.377	13.3715	13.3568
Gas5	10.5984	9.86794	10.0902	9.64682	10.0603	9.9914	10.0344	10.2458	9.89677	10.126	10.4799	10.2616
Gm24489	7.95635	6.4921	7.44072	7.20892	7.52099	6.33987	7.20256	7.52258	6.78177	7.69464	7.66283	7.59278
Snord47	7.93813	7.085	7.58595	7.27445	7.25301	6.71602	7.37399	7.67434	6.81691	7.59572	7.72467	7.45552
Gm25789	3.83845	3.5709	3.53175	3.57171	3.38596	3.53892	3.56802	3.57061	3.48177	3.42565	3.3459	3.31967
Cenpl	5.80949	5.66961	5.61561	5.78147	5.62149	5.2238	5.57027	5.47362	5.13511	5.57957	5.52622	5.38942
Ankrd45	4.85107	4.92982	4.86658	4.93255	4.60058	4.551	4.86513	4.9759	4.82212	5.16823	4.80454	5.13406
Tnfsf4	3.61667	4.10506	4.2247	3.32589	3.88188	4.08231	4.04194	3.69547	3.70764	3.61961	3.819	3.9092
Tnfsf18	3.92702	4.25497	4.22464	3.88114	3.9607	4.12607	3.99452	3.67923	4.28764	4.28057	4.22771	4.00319
Pigc	6.4382	6.27622	6.24927	6.13954	6.29825	6.43453	6.32682	6.35371	6.15265	6.20694	6.2794	6.41488
Dnm3os	4.31957	4.88706	4.32447	4.28422	4.36637	4.43824	4.40952	4.57926	4.48688	4.22918	4.51393	4.46381
Gm10176	4.49196	4.74894	4.73146	4.45618	4.6402	4.81002	4.88963	4.57444	4.88096	4.62487	4.62256	4.82779
Vamp4	8.3045	7.69195	8.07525	8.04004	8.19448	7.93933	7.84842	8.16768	7.91858	8.01757	8.15047	8.04766
Myoc	3.76203	3.76194	3.42621	3.89805	3.85912	3.73166	3.81567	3.78872	3.75	3.94695	4.16676	4.1862
Kifap3	5.38931	5.89809	5.42322	5.84392	5.84824	5.94156	5.77379	5.53872	5.82645	5.75335	5.74096	5.35564
Scyl3	7.37064	7.83615	7.39764	7.60439	7.33452	7.92167	7.97457	7.36667	7.87478	7.61337	7.49528	7.17022
Mettl18	5.47819	5.59159	5.19893	5.80994	5.28021	5.42869	5.34743	5.4345	5.26084	5.43336	4.94345	4.68404
Sele	5.60084	5.82617	5.6947	5.67489	5.69816	5.48594	5.51628	5.75195	5.64384	5.83023	5.4626	5.47896
Sell	5.80622	5.831	5.83007	5.94799	5.74817	6.13108	6.29955	5.67153	6.13808	6.23653	5.9932	5.75705
Selp	5.92354	6.16644	5.9568	6.58837	6.02446	5.9627	5.77233	6.14766	5.88179	5.97521	6.02429	6.10556
F5	10.0732	10.4966	9.9012	10.1084	10.3375	10.5839	10.8183	9.87031	10.5092	10.4135	10.1178	9.74023
Slc19a2	10.1969	10.3075	9.87193	10.3089	10.225	10.7625	10.3272	10.0739	10.5638	10.4077	10.0078	9.80047
Ccdc181	5.1615	5.31015	5.14884	5.04838	5.19084	5.43016	5.56883	5.30483	5.53278	5.32582	5.36644	5.46125
Nme7	6.88469	6.83602	6.5958	7.03208	6.66269	6.63828	7.03128	6.54947	6.94101	6.91617	6.17277	6.00482
Dpt	6.43581	6.00451	6.34402	6.06858	6.10367	6.2281	4.91643	6.0823	6.26587	7.57603	6.78843	6.47677
Gpr161	5.19897	5.03677	4.59657	5.34165	5.03878	5.09235	4.91581	5.04259	5.08117	5.29586	5.2648	5.56
Mpc2	10.728	9.84208	10.3804	10.2619	10.5943	10.0319	9.96279	10.5524	10.0194	10.0502	10.4024	10.4719
Adcy10	4.15392	3.86152	4.14022	3.94692	4.10762	4.23902	4.02822	3.91288	4.04097	4.09839	3.94107	3.98436
Creg1	12.149	12.5209	12.4041	12.6373	12.4379	12.3968	12.4157	12.4246	12.4017	12.2852	12.2977	12.4444
Cd247	4.80074	5.21676	5.24496	5.18576	5.34017	5.44115	5.09111	5.22445	5.0095	5.18161	5.26289	5.38637
Gpa33	5.70655	5.8809	5.51669	5.27402	5.67467	5.68516	5.5735	5.62016	5.56505	5.66493	5.6773	6.00417
Ildr2	8.40453	8.05343	8.0649	8.16901	8.22326	8.08335	8.11092	8.09796	7.87025	7.81839	8.21821	8.15473
Tada1	9.04192	8.89391	9.0938	9.15899	8.88368	9.02274	9.04467	8.99669	8.9896	9.12632	8.94573	8.71104
Fam78b	5.17521	5.31303	5.33066	5.10766	5.41356	5.15869	4.98485	5.47413	4.90827	5.24304	5.35469	5.04764
Tmco1	10.2471	9.84098	10.2534	10.1817	10.2155	9.78279	10.1054	10.3467	9.88764	10.1418	10.2896	10.2939
Aldh9a1	11.6239	11.8842	11.5766	11.759	11.6799	11.7944	11.7669	11.6047	11.8322	11.8064	11.6969	11.5028
Rxrg	7.57334	7.62421	7.7251	8.12164	7.66577	7.65111	7.5611	7.85191	7.64676	7.56252	7.54237	7.65237
Lmx1a	5.29585	5.49605	5.40795	5.42774	5.39642	5.45219	5.66456	5.54421	5.40352	5.66427	5.06969	5.70474
Rgs5	6.93944	7.00958	6.76036	6.95853	6.58457	6.9011	7.45335	6.64657	6.97448	7.13486	6.7665	6.75962
1700084C01Rik	4.82205	5.07289	4.93814	4.51426	4.7833	4.96721	4.93939	5.14631	4.99953	5.12282	5.1693	5.20465
4930500M09Rik	6.2387	6.07496	6.08755	5.80319	6.23959	6.13551	6.04627	6.42682	6.19575	6.08931	6.29505	6.57304
Sh2d1b2	3.34126	3.57686	3.41421	3.28951	3.19266	3.79003	3.27443	3.79148	3.1289	3.67849	3.54204	3.28363
Sh2d1b1	3.48158	4.12491	3.6711	3.72941	3.78267	4.00166	3.80836	3.89934	3.85184	3.65532	3.93788	3.74362
1700015E13Rik	5.31312	5.65962	5.39295	5.20737	5.39227	5.4583	5.50599	5.33844	5.29873	5.44292	5.45491	5.65301
Nos1ap	5.04806	5.15953	5.36623	5.28256	5.26268	5.62731	4.98204	5.4481	5.06206	5.14693	5.56425	5.37765
Olfml2b	5.46508	5.77265	5.8425	5.93361	5.67273	5.78465	5.67503	5.77033	5.9039	6.09706	5.99479	6.14899
Gm9929	5.81591	5.95107	5.96027	5.59353	6.07305	6.01014	5.89755	5.95218	5.98889	5.6773	5.85115	5.98879
Gm26620	6.20971	5.93957	6.04348	5.97175	6.19844	5.92671	5.81703	6.16977	5.7108	6.05044	6.10323	6.27341
LOC101056102	6.53805	5.25996	6.92844	7.15871	7.3219	5.77492	6.55503	7.20227	6.02747	6.65743	7.53544	6.56038
LOC102638466	4.3857	5.0126	4.22178	4.5046	4.72334	4.59447	4.55005	4.66014	4.42475	4.51722	4.42302	4.44065
Fcgr4	8.20091	7.76196	8.17323	8.21082	7.92034	7.716	7.93018	8.30145	7.76549	7.96319	8.3295	8.24343
Rnu1b1	8.23726	7.9607	8.38185	8.23972	8.23285	8.08819	8.13955	8.30823	8.03122	8.19223	8.35907	8.39339
1700009P17Rik	6.03844	6.26831	5.93098	6.43472	6.07941	6.03675	6.27957	6.11406	6.38816	6.08256	6.26116	6.04367
Mpz	5.79682	5.75485	5.89771	5.6337	5.85484	5.94369	5.92668	5.90933	5.87962	5.81829	6.01942	5.72449
Nr1i3	11.3458	11.0476	11.1341	11.1545	11.4383	11.0629	11.1695	11.3524	11.1321	11.0859	11.5538	11.283
Apoa2	14.3249	14.2317	14.3189	14.3105	14.2887	14.2745	14.3414	14.3183	14.3151	14.291	14.3542	14.346
Adamts4	5.79715	6.16879	5.90387	5.86307	5.92783	6.06369	5.72757	5.87998	5.74873	5.73635	5.82924	5.76888
B4galt3	7.93311	7.31826	7.68579	7.42649	7.60696	7.37882	7.32386	7.993	7.33027	7.52226	7.63762	7.85331
Dedd	9.24432	8.61837	9.05067	8.95924	8.9579	8.92737	8.93461	9.12846	8.85824	9.09262	9.14695	9.20189
Pfdn2	9.69425	8.9562	9.38815	9.17012	9.37304	9.06482	9.37898	9.5089	9.074	9.42445	9.74956	9.70224
Pvrl4	5.36803	5.60533	5.35853	5.47395	5.40678	5.61662	5.29872	5.59274	5.45151	5.54022	5.62838	5.8078
Arhgap30	5.77499	5.90954	6.00979	6.04908	5.94408	5.6145	5.75532	6.11286	5.88535	5.94757	5.97141	6.02745
Usf1	7.06214	6.38121	6.84791	6.43858	6.54499	6.45165	6.36635	7.08107	6.39664	6.609	6.58747	6.76423
F11r	10.0862	9.36554	9.80967	9.60469	9.80075	9.53489	9.51297	9.98879	9.50085	9.7377	9.94964	9.98108
Alyref2	8.2581	7.87316	8.15315	7.98145	7.95087	7.89189	8.02997	8.28543	7.55828	8.18234	8.36516	8.54719
Gm9765	5.2574	5.71854	5.71495	5.52389	5.86167	5.50428	5.52448	5.45562	5.66187	5.63747	5.64634	5.86436
Cd244	4.82883	5.34897	4.9492	5.30582	4.98829	5.08734	5.08885	5.08353	5.1182	4.92713	4.98385	5.23805
Cd48	5.50026	5.60767	5.53047	5.73964	5.40818	5.52957	5.51126	5.71088	5.62309	5.53543	4.89497	5.2741
Tma7-ps	10.9948	10.1601	10.6765	10.4728	10.738	10.2326	10.5509	10.8468	10.4087	10.52	10.9581	10.8018
Slamf1	3.83793	3.90138	3.9438	3.76433	3.76559	3.78184	3.68877	4.29319	3.73153	3.87068	3.67551	3.73959
Cd84	6.03884	6.40414	5.90032	6.17939	6.00092	6.26643	6.23157	5.62814	6.30104	6.08679	5.74155	5.82633
Gm10521	5.26765	5.44211	5.48535	5.19333	5.51278	5.37458	5.46348	5.01743	5.30965	5.52709	5.43027	5.51855
Slamf6	4.55849	5.00614	4.57296	4.69714	4.94801	4.92583	4.68572	4.61022	4.6945	4.37607	4.4932	4.55203
Copa	10.3296	11.0565	10.3259	10.8641	10.5161	11.0707	11.1362	10.1966	11.0407	10.7723	10.3339	10.0344
Pex19	10.964	10.8037	11.0301	10.9427	10.9817	10.8051	10.6712	11.1618	10.8585	10.7674	11.1995	11.1983
Dcaf8	9.31946	9.02092	9.1411	9.17912	9.1944	9.28042	9.23919	9.33312	9.20853	9.2064	9.37698	9.22995
Igsf8	6.70227	6.77615	6.86116	6.50784	6.60526	6.7448	6.27654	6.80896	6.62257	6.47058	6.79823	6.79687
Kcnj10	6.223	5.95709	5.7938	5.99317	5.83242	5.94212	6.04398	5.87093	6.01556	6.10239	5.8859	5.96134
Pigm	7.30569	7.13579	7.47149	7.1886	7.23914	6.77275	7.13301	7.27041	7.21498	7.33321	6.86193	7.14074
Slamf9	6.12654	6.32212	6.42159	6.18698	6.21663	6.42928	6.24219	6.33251	6.42351	6.40325	6.18464	6.14489
Igsf9	5.97793	5.9931	6.08079	5.95271	6.09117	6.08642	6.07088	5.84151	6.0552	6.1503	6.14894	6.19547
Tagln2	7.92796	7.99232	8.03161	7.73463	7.87445	7.37053	7.15535	8.06464	7.53496	7.54216	7.71977	8.16705
Ccdc19	5.2128	5.28598	5.33237	5.11761	5.3016	5.19922	5.14509	5.16164	5.26148	5.18746	5.24294	5.37784
Vsig8	5.67614	5.91876	5.7475	5.69419	5.87806	5.56397	5.73372	5.72749	5.55754	5.90415	5.48946	5.85251
Crp	12.4845	12.0116	12.3933	12.2861	12.3728	12.0649	12.3379	12.3457	12.1185	12.4166	12.392	12.4247
Olfr16	4.61493	4.65596	4.46745	4.62035	4.26082	4.77761	4.4595	4.29127	4.92734	4.66331	4.55119	4.85227
Olfr1407-ps1	3.95642	4.07166	3.84952	3.99116	3.87196	4.07333	3.95384	4.03863	3.76516	3.74988	3.76139	4.10309
Olfr218	3.62023	3.73689	3.68011	3.60134	3.9061	3.97072	3.74836	3.73016	3.66066	3.9005	3.70316	3.66173
Olfr1404	3.36034	3.43021	3.50742	3.36833	3.37045	3.50085	3.56131	3.37767	3.29814	3.38022	3.5559	3.50565
Olfr418-ps1	3.73304	3.77716	3.97244	3.69109	3.86348	3.67205	3.88834	3.87767	3.82323	3.75832	3.82344	3.72538
Aim2	4.46261	4.8313	4.83157	5.21613	4.86143	4.75014	4.72008	4.8036	5.2853	4.22366	4.46593	4.60029
Pyhin1	3.83078	4.04559	3.58373	3.90216	3.22237	4.0859	4.11618	3.93816	4.10866	3.38589	3.62471	3.58695
Pydc3	3.48596	3.70862	3.43977	4.08061	3.35256	3.93152	3.42365	3.57702	4.00699	3.75075	3.92807	3.23343
Olfr433	5.33855	5.14102	5.07552	5.10349	4.89704	5.01929	5.16405	5.08764	4.92641	5.23334	5.15973	5.66146
Olfr432	4.15502	4.01423	4.00817	4.25824	4.12545	4.17763	3.88111	4.14104	4.37441	4.16352	4.48555	3.93636
Olfr430	4.3274	4.11757	4.11055	4.59903	4.21525	4.53182	4.16067	4.2788	4.40012	4.47807	4.14568	4.1356
Olfr429	3.98552	4.18287	4.0995	3.99768	4.07188	4.28258	4.21124	4.14011	4.23206	4.24234	4.09392	4.42145
Olfr427	3.97675	3.99242	3.56224	3.70238	3.91497	3.7357	3.93891	3.49177	3.64807	3.83288	3.85312	3.85099
Olfr424	4.7884	4.6762	4.87983	4.87618	4.71017	4.94908	4.84173	4.83972	4.83273	5.22533	4.9602	5.0041
Olfr421-ps1	3.65887	3.93949	3.5705	3.80738	3.56874	3.71828	3.59093	3.69461	3.62182	3.85729	3.7472	3.83239
Olfr420	4.85869	4.85713	5.06269	4.69409	5.05937	5.21269	4.93287	4.86088	4.98079	5.19047	5.10054	4.89553
Spta1	3.945	4.16277	4.00094	3.88232	4.12144	3.93904	4.05408	4.1779	4.10778	4.239	4.21491	4.09911
Mptx1	3.68587	4.00241	3.89016	3.7824	3.67144	4.21538	4.15351	4.07443	3.60065	3.7554	3.80346	3.78496
Olfr417	5.47242	5.57934	5.90181	5.47415	5.52208	5.78285	5.65258	5.92581	5.39773	5.79714	5.80543	5.65768
Olfr248	3.91727	3.66072	4.00786	4.03411	3.96825	3.62103	3.74543	4.1645	3.83439	3.856	3.79298	3.86652
Olfr414	5.25695	5.37769	5.37549	5.37964	5.51877	5.49358	5.46506	5.27564	5.43108	5.65929	5.41323	5.42906
Olfr220	4.31762	4.50109	4.40706	4.54414	4.50213	4.50638	4.59315	4.32492	4.72412	4.55796	4.60325	4.55938
Fmn2	3.97555	4.03627	3.93861	4.0285	4.12592	3.96686	4.074	4.02796	3.90481	3.94437	4.13491	4.11583
Kmo	11.0715	11.7108	11.2729	11.6651	11.4066	11.6528	11.9943	10.994	11.7762	11.6574	10.9612	10.7589
Wdr64	4.12326	4.47146	4.4701	4.31049	4.43573	4.57854	4.66215	4.52569	4.45659	4.5097	4.46	4.78027
Exo1	4.70786	5.06155	4.61452	4.85231	4.98776	4.71229	4.64791	4.74256	4.54879	4.86641	4.6761	5.00659
Gm26104	3.81317	4.17031	3.51434	3.62439	3.54326	3.45597	3.71242	4.02343	3.38201	3.44998	3.37277	3.84398
Sdccag8	6.06827	6.81639	6.17649	6.25917	6.26795	6.70424	6.5685	6.16872	6.76922	6.39771	5.86625	5.70613
Zbtb18	7.40782	7.20484	7.22434	7.50884	7.11922	7.09154	7.25898	7.32583	7.04626	7.40968	7.25407	6.96804
1700016C15Rik	4.59405	4.70284	4.83411	4.77228	4.5628	4.75838	4.60283	4.8793	4.75737	4.68181	4.54273	4.77028
LOC102632386	4.16577	4.19703	4.05761	3.87245	4.16252	4.31787	4.18052	3.75621	4.2765	4.51154	3.862	4.19277
Gm16432	4.2048	4.42385	3.70986	4.29401	4.30316	3.98317	4.31611	4.42675	4.40472	3.95837	4.01512	3.81257
Desi2	7.37758	7.9268	7.46628	8.31384	7.45472	7.80425	7.67932	7.4032	8.12971	7.70861	7.15382	7.31673
Gm9982	4.20242	4.94421	4.34774	4.82573	4.3597	4.55915	4.67524	4.26656	5.00848	4.1729	4.34301	4.49778
Cox20	10.6244	9.98708	10.6032	10.3163	10.6063	9.95304	10.1418	10.5962	10.0977	10.0993	10.5222	10.6303
Gm24919	3.18765	3.13855	3.20169	3.14003	3.05044	3.3518	3.03803	3.281	3.26971	3.11927	3.16724	3.13842
Efcab2	5.343	5.01416	5.42223	5.1654	5.4257	4.96027	5.05222	5.35679	5.30393	4.91568	5.21724	5.13948
Kif26b	5.53347	5.60162	5.54024	5.55895	5.60116	5.06532	5.65987	5.87331	5.60369	5.7016	5.60351	5.70947
Gm24405	7.52467	7.17769	7.62999	7.25122	7.40953	6.9257	6.97518	7.48478	7.00028	7.20923	7.53215	7.9794
Cnst	6.28533	6.73316	6.56213	6.47379	6.46991	6.46665	6.64555	6.74413	6.57443	6.61755	6.64287	6.4767
Sccpdh	5.82424	5.75207	5.71887	5.75028	5.55778	5.73576	5.47545	5.51893	5.59202	5.48697	5.49744	5.84393
Gm10518	5.76724	5.85935	6.01653	5.34016	5.85327	5.62949	5.81879	5.96981	5.65625	5.92949	6.06782	6.19882
Cdc42bpa	6.18588	6.89314	5.99451	6.56388	6.28669	6.8142	6.86183	6.09632	6.87809	6.34781	6.39468	6.10165
Itpkb	7.54274	7.47671	7.59616	7.58645	7.51439	7.57639	7.31162	7.69738	7.3806	7.45494	7.80796	7.78685
Parp1	7.18864	7.31808	7.20126	7.30248	7.21474	7.45866	7.3842	7.11985	7.3018	7.18872	7.12149	6.92122
Lin9	4.21252	4.6219	4.02346	4.58806	4.22593	4.53385	4.60055	4.30627	4.72518	4.34601	4.01459	3.88515
Acbd3	7.36307	7.8822	7.64718	7.85549	7.6968	7.98575	7.92803	7.43159	7.82745	7.70335	7.34019	7.33933
Gm16067	6.50867	6.50109	6.64735	6.48033	6.55422	6.68895	6.76018	6.80844	6.49837	6.44579	6.78523	6.88473
Sde2	7.17686	7.25485	7.36035	7.18701	6.96133	7.21281	7.24695	6.97112	7.32261	7.53148	7.06662	7.17335
Lefty2	4.19893	4.09096	4.12831	3.90109	4.19743	3.93043	3.73487	3.90534	3.56924	3.89561	3.93608	4.05214
Pycr2	6.65803	6.73099	6.72085	6.48586	6.81486	6.54997	6.62138	7.0608	6.55012	6.77971	6.8596	6.88007
Lefty1	5.37697	5.28112	5.5193	5.05132	5.39706	4.76177	5.38845	5.4085	5.33527	5.21484	5.63686	5.0096
Tmem63a	8.95976	8.50595	8.64235	8.57629	8.93569	8.52402	8.32546	8.91783	8.61854	8.57133	8.93362	8.95867
9130409I23Rik	7.42534	8.24353	8.51271	8.12349	8.29487	7.8404	7.10336	8.33303	7.70291	7.11672	7.47752	7.86322
Cnih4	8.89107	8.81798	9.08653	8.95369	8.83317	8.77115	8.82804	9.09935	8.68166	8.86115	8.83946	8.97718
A430110L20Rik	6.18373	6.51178	6.41348	6.5906	6.50607	6.76176	6.49476	6.35327	6.91725	6.51599	6.33244	6.01265
Haus5	6.9424	7.07345	7.07049	7.07237	7.04716	6.71937	7.07116	7.24343	7.249	7.21208	7.2012	7.05625
Cnih3	5.87483	6.00729	5.81004	5.70107	5.97798	5.88188	5.84499	5.78124	5.68192	5.82069	5.78503	6.00411
Dnah14	3.80934	3.76501	3.85847	3.84969	3.68715	3.59308	3.6475	3.84694	3.526	3.64082	3.94482	3.97014
Srp9	8.85452	8.23144	8.89846	8.57217	8.84254	8.37305	8.47129	8.99491	8.32901	8.50218	8.93703	9.01132
Trp53bp2	7.28832	7.70191	7.32865	7.46482	7.3201	7.7187	7.6222	7.48718	7.63536	7.44479	7.52784	7.41686
Capn8	5.92414	6.01543	6.00765	5.7441	5.88214	6.06869	6.20472	5.92162	5.83521	6.29799	6.00898	5.7086
Susd4	9.17919	8.13412	8.25046	8.19714	8.73659	8.73477	9.43463	8.84046	8.76173	9.54736	9.34474	9.06185
Dusp10	7.51584	7.96977	7.8515	8.07965	7.63342	7.75783	7.47418	7.5864	7.8106	7.44288	7.65357	7.76587
Rab3gap2	7.00777	7.16677	6.67231	7.23114	6.87963	7.11738	7.12014	6.69461	7.11132	7.02149	6.78581	6.50875
Snora36b	3.50609	3.27451	3.12479	3.2574	3.14137	3.08425	3.27115	3.0811	3.32566	3.35468	3.22545	3.2732
Mir194-1	6.7446	6.80468	7.02101	6.80457	6.85199	6.94122	6.77195	6.80793	6.79133	7.00157	6.9703	6.80101
Mir215	3.52054	3.74668	3.69968	3.65591	3.75337	4.1909	3.8212	3.6318	3.48953	3.80835	3.66454	3.65883
Bpnt1	10.6191	10.1294	10.4344	10.374	10.457	10.0838	10.3915	10.6335	10.1014	10.4155	10.8369	10.7921
Eprs	8.18373	8.52378	8.11329	8.12931	8.3225	8.6298	8.85859	8.05457	8.613	8.28746	7.93793	7.97865
Slc30a10	8.00644	8.4234	7.93905	8.5109	8.16851	8.1954	8.14493	8.19068	8.27351	8.06814	7.91039	7.95515
Gm26169	5.81241	5.99353	5.89239	5.95736	6.27816	6.16261	6.2408	6.13205	6.17404	6.14081	6.22812	6.40034
Gm3809	11.1585	10.5021	10.9555	10.999	11.125	10.5209	10.6552	11.0272	10.6182	10.7485	11.165	11.3141
D1Pas1	4.71589	4.7055	4.90819	4.7983	4.80096	4.69634	4.85651	4.80306	4.60915	4.91903	4.92466	4.83469
Gpatch2	6.50702	6.99493	6.60438	6.96427	6.98337	7.1991	7.1779	6.65946	7.03659	7.11134	6.6617	6.88649
Esrrg	6.40362	6.35404	6.1605	6.18137	6.42059	6.73155	6.63629	6.19159	6.65542	6.28864	6.34535	6.20211
Ush2a	4.99172	4.87512	4.86205	4.83242	4.95598	5.04332	4.77944	5.12468	5.07162	4.80911	5.05083	4.93029
Ptpn14	6.80211	7.33427	7.06688	6.90004	7.14137	7.03961	6.96257	6.97507	7.01744	7.0424	7.03107	7.36024
Angel2	7.68215	7.93601	7.83071	7.8612	7.75654	8.29827	7.99351	7.64513	7.99878	7.77998	7.28106	7.22699
A230020J21Rik	5.92673	6.43575	5.98555	5.97637	6.15483	6.34313	6.25973	6.17086	6.21032	6.16608	6.09903	6.27685
Spata45	4.56743	4.77996	4.96586	4.87484	5.03881	4.82615	4.67359	4.64689	4.93418	4.85718	4.91092	4.84065
Nsl1	5.21507	5.68666	5.26031	5.27347	5.44933	5.54233	5.32943	5.66788	5.24574	5.28512	5.45977	5.38927
Batf3	6.53099	6.45769	6.59624	6.48883	6.55883	6.46245	6.33235	6.61046	6.52522	6.4596	6.48196	6.80359
D730003I15Rik	6.31814	6.5795	6.63257	6.18171	6.38664	6.44706	5.97039	6.70671	6.13602	5.96534	6.59065	6.51861
Tmem206	6.07098	6.34182	6.27937	6.20173	6.34802	6.09052	6.00362	6.20541	6.11296	6.32985	6.10016	6.12595
Ints7	7.83295	8.46134	8.07857	8.37259	7.93045	8.56814	8.50919	7.92631	8.58804	8.25713	7.85668	7.69169
Lpgat1	9.85284	10.4778	9.86363	10.2549	9.87603	10.2419	10.2858	9.68863	10.4094	9.93463	9.48894	9.25034
Nek2	5.60416	5.91927	5.50695	5.97059	5.78533	5.58836	5.32096	5.83131	5.73916	5.77856	5.48934	6.0185
Slc30a1	8.24792	7.91132	8.28774	8.1065	8.09077	7.94073	7.986	8.10226	7.93412	8.13098	8.36889	8.23302
Rd3	4.9511	5.06258	4.95558	5.13214	5.08824	5.21562	5.06352	5.43687	4.88161	5.29155	5.14354	5.05911
Gm10516	4.91093	4.69766	4.99302	4.87349	5.07654	4.95543	4.82201	5.21305	4.91966	4.88805	4.69544	4.99964
Kcnh1	5.96804	5.51986	5.88961	5.71024	5.97744	5.90593	5.73754	5.91186	5.81432	5.91646	6.10929	6.01601
Gm22265	3.76116	3.69343	3.90481	4.07381	4.4259	3.74629	3.81737	4.12098	3.7162	3.75947	4.0695	3.81737
Irf6	8.59706	8.43386	7.92591	8.59324	7.58772	8.95791	8.99718	7.9502	8.77654	8.89097	8.18405	7.52429
A130010J15Rik	5.41022	5.3839	5.30862	5.29251	5.20798	5.5849	5.56551	5.33542	5.39528	5.86431	5.39449	5.19992
Lamb3	6.55645	6.87918	7.12589	7.27112	7.4452	6.66731	6.49004	7.60258	6.78058	6.7094	6.89985	7.16725
Plxna2	7.0308	7.73986	7.19429	7.49397	7.36625	7.7144	7.82695	7.29946	7.59858	7.54651	7.0771	7.3155
Cd34	5.79971	6.08295	6.69328	6.13096	5.88233	6.0346	5.92909	5.97363	5.88276	6.08085	5.64303	5.94696
A330023F24Rik	6.51241	6.29045	6.42307	5.98082	6.30678	6.72818	6.51495	5.95162	6.43794	6.62318	6.18851	6.13981
Xkr4	6.02878	5.80704	6.0362	6.01108	6.17835	5.93015	6.11524	6.16158	6.09892	6.10813	6.00885	6.20875
Rp1	3.7872	3.45697	3.33794	3.00963	3.26935	3.51516	3.23167	3.44995	3.47502	3.40286	3.45166	3.8618
Sox17	6.35169	6.16658	6.55658	6.31374	6.29481	6.07226	6.09617	6.28082	5.89778	6.34826	6.57035	6.33426
Gm6085	9.74677	8.986	9.5891	9.30301	9.42287	9.33198	9.55732	9.50847	9.41021	9.25828	9.82487	9.84295
Mrpl15	9.61216	9.22555	9.59821	9.42883	9.5932	9.51811	9.53133	9.74551	9.51672	9.40672	9.57724	9.55662
Hmgb3	7.20118	6.61464	7.05794	7.05366	6.91106	6.59633	6.90103	6.92535	6.93293	6.84186	6.77698	6.75626
Rgs20	4.53509	4.5478	4.61058	4.5329	4.49856	4.56639	4.65573	4.59067	4.51549	4.79449	4.79064	4.47889
Npbwr1	6.42277	6.18097	6.38059	5.76588	6.33864	6.0222	6.01565	6.3756	6.25644	6.11549	6.33878	6.66618
4732440D04Rik	7.33487	7.60659	7.67474	7.23099	7.74691	7.68603	7.3533	7.52052	7.51266	7.59838	7.76768	7.70221
Sntg1	4.74883	4.76808	4.83765	4.95597	4.77641	4.87206	4.87814	4.68826	4.56251	4.77142	4.69117	4.46788
Gm23358	8.69721	8.68446	8.70483	8.58576	8.81857	8.55411	8.54048	8.67674	8.57959	8.66582	8.84805	9.00234
Cks2	9.35113	8.72096	8.89802	8.84574	9.04577	8.82972	8.77442	9.17344	8.74632	8.72264	9.3358	9.15554
Mybl1	3.38406	3.8295	3.5747	3.90158	3.57663	3.932	3.5938	3.80893	3.79279	3.46682	3.69382	3.59199
Vcpip1	8.08247	8.51842	8.2136	8.31392	8.18235	8.62465	8.70734	7.90204	8.50708	8.27423	8.1748	7.64748
Gm6195	6.8392	6.6297	6.93428	6.62253	6.74963	6.74487	6.27905	6.77299	6.641	6.66155	6.69053	6.81269
Snord87	6.25155	5.01166	5.87437	5.90161	5.54122	5.41019	5.54424	6.00061	5.2991	5.70333	6.01519	6.55922
Tcf24	5.63933	5.68368	5.87801	5.52364	5.52929	5.56384	5.56613	5.57791	5.42468	5.37113	5.46608	5.59214
Ppp1r42	3.12717	3.0721	3.09507	3.06837	3.03342	3.41891	2.99837	3.33083	3.03921	3.38633	3.16177	3.25706
Gm24674	4.83967	4.88985	4.81236	4.83998	4.55725	4.95811	4.84782	4.90721	4.6447	4.85397	5.05617	4.99725
Cops5	7.34195	7.86941	7.31961	7.90029	7.36629	7.57254	8.07427	6.96115	8.05407	7.42738	7.02538	6.7549
Arfgef1	7.13602	7.9589	6.88162	7.22397	6.85491	7.97679	7.88142	7.07453	8.10144	7.01713	6.69332	6.5316
Cpa6	3.46564	3.76329	3.63883	3.7725	3.72041	3.66558	3.55587	3.53998	3.45124	3.72467	3.79911	3.6985
Gm25253	5.23925	5.01978	4.93976	4.88901	4.94704	5.34372	4.8771	5.54831	4.99872	5.18464	5.10013	4.99447
Slco5a1	4.97863	4.83183	4.93379	4.91225	4.99925	4.80418	4.75683	4.71237	5.09386	5.29472	4.97634	5.02746
Prdm14	4.91002	4.78661	5.13955	5.10278	5.27706	5.00671	5.25523	5.16293	5.21528	5.30914	5.17317	5.08883
Ncoa2	7.73369	8.05856	7.41905	7.7643	7.57175	8.30859	8.16015	7.55837	8.03049	7.95746	7.78984	7.40991
Tram1	11.8868	11.9601	11.8627	11.9908	11.7994	11.9573	11.9734	11.7292	11.9552	12.05	11.65	11.4723
Lactb2	11.3646	11.5297	11.2769	11.7247	11.4237	11.3033	11.635	11.1467	11.8251	11.4005	11.2332	10.94
Gapdh	13.9245	13.8824	13.9735	13.9148	14.0355	13.8321	13.7896	14.0144	13.853	13.8643	13.9771	14.0849
Eya1	4.76544	4.70838	5.00375	4.66302	4.87454	4.88437	4.88756	4.82104	5.11065	5.0587	4.75912	4.56856
Msc	6.01284	5.9532	5.91447	5.9022	6.26857	5.87373	5.93221	6.03794	6.06277	6.30692	6.22996	6.24097
Sumo2	12.7201	11.9919	12.5393	12.3055	12.5093	11.8826	12.387	12.5524	12.1249	12.3308	12.6779	12.6765
Trpa1	3.72521	3.70819	3.83717	3.81212	3.54339	3.83302	3.80865	3.92626	3.78692	4.02332	3.83213	3.36644
Sbspon	4.5468	4.66412	4.45578	4.30824	4.64151	4.71829	4.55616	4.65555	4.58144	4.77894	4.73696	5.01332
4930444P10Rik	5.03698	5.09775	5.22761	4.93148	4.94907	4.73234	5.07197	4.88558	4.92891	5.15213	5.26635	5.27178
Rpl7	8.84611	9.39893	9.11689	9.60198	8.86677	9.47886	9.57719	8.54891	9.68936	9.17551	7.93363	7.98248
Stau2	6.67428	7.13777	6.93218	7.10183	6.85828	7.02181	7.16565	6.79595	7.19475	6.81712	6.66628	6.61075
Ube2w	7.78748	7.07942	7.60011	7.52566	7.4745	6.90257	7.39527	7.43034	7.45155	7.40095	7.36283	7.27589
Tceb1	10.147	9.90598	10.0942	10.0191	10.1625	9.82733	10.0843	10.1346	9.93717	10.0651	10.2431	10.203
Gm5828	7.09998	6.76585	6.8892	7.14089	6.92133	6.83066	7.20919	6.72565	6.85579	6.92985	6.98037	6.64303
Jph1	6.23156	5.80998	5.74797	5.55087	5.80483	6.03755	5.72787	5.8757	5.64852	5.66914	5.62119	6.16221
Crisp4	3.38835	3.52817	3.16079	3.29875	3.35423	3.38629	3.31575	3.44754	3.35408	3.35486	3.69409	3.24367
Defb44-ps	2.86392	2.82581	3.092	2.84931	2.78607	2.9387	2.90514	2.97311	3.13542	3.16486	2.79597	2.97407
Defb18	3.48989	3.93107	3.48115	3.34843	3.52467	3.34881	3.51951	3.4879	3.48447	3.3798	3.40411	3.43706
Gm15386	2.96171	3.13797	3.10794	2.8973	3.11877	3.12696	2.94596	3.00359	3.2006	3.10271	2.95283	3.16093
Hmgb1	10.6245	10.0041	10.3545	10.3154	10.367	9.98777	10.4943	10.2812	10.3219	10.262	10.2958	10.0847
Pkhd1	6.14591	6.46317	6.14098	6.64593	6.40291	6.56867	6.63675	6.32199	6.78195	6.34589	6.06919	6.16611
Gm24162	2.71264	2.45531	2.41982	2.65767	2.48795	2.55697	2.59524	2.69997	2.66298	2.62178	2.67691	2.56992
Il17f	5.60717	5.68565	5.55967	5.4616	5.82977	5.80538	5.60905	5.19379	5.68526	5.61689	5.74121	5.63866
Mcm3	5.28881	5.71826	5.46243	5.73442	5.66884	5.56043	5.24879	5.53444	5.63934	5.41065	5.44037	5.6817
Tram2	8.8003	8.27337	8.68572	8.65466	8.6844	8.35624	8.48699	8.89816	8.37851	8.66873	8.82884	8.75011
Gm4956	6.17243	6.0597	6.57046	6.30731	5.829	5.76779	6.77006	5.69014	6.16322	6.69255	5.92686	5.98217
Kcnq5	5.57159	5.49557	5.48384	5.21541	5.52367	5.30914	5.4164	5.35127	5.39483	5.17758	5.15333	5.69506
Eif3m	8.5106	8.69128	8.5842	8.53477	8.52653	8.72705	8.62171	8.44443	8.80301	8.75489	8.14621	8.13431
Rims1	4.71754	4.89055	4.8126	4.70582	4.9083	4.89755	4.79764	4.94065	4.75	4.85557	5.28495	4.96131
4933415F23Rik	5.45507	5.12008	4.99457	5.13871	5.21549	4.91596	5.29107	5.26832	5.1584	5.23513	5.03818	5.64599
Gm6420	7.39698	7.52447	7.40254	7.20837	7.70748	7.38717	7.2986	7.26845	7.3767	7.43626	7.57841	7.73414
Ogfrl1	7.72215	7.37435	7.62842	7.62927	7.55245	7.47635	7.66849	7.39839	7.55646	7.67146	7.63682	7.41027
Smap1	9.1567	9.0812	9.03295	9.38371	9.12315	9.12473	9.19109	9.07306	9.18465	9.10922	9.10268	8.67873
Fam135a	7.18568	7.71649	6.73043	7.45637	6.99887	7.64399	7.67777	6.6847	7.96882	7.23936	6.7352	6.70086
Col19a1	5.4464	5.41683	5.34556	5.29767	5.42171	5.47418	5.31548	5.41122	5.30837	5.32728	5.47934	5.51612
ND4L	13.4887	13.1809	13.3875	13.4937	13.472	13.0637	13.5695	13.3315	13.4541	13.3244	13.4163	13.284
ATP8	13.6025	13.1697	13.5003	13.4797	13.5429	12.9259	13.6298	13.4341	13.3538	13.4129	13.5256	13.5743
COX2	13.6937	13.2073	13.5376	13.551	13.5936	13.1076	13.5567	13.5032	13.4586	13.489	13.5751	13.5067
Bai3	3.84837	3.8575	3.84609	3.93013	3.74421	3.6758	3.63717	3.90487	3.92537	3.90879	3.7758	3.9564
Gm22260	3.43324	3.85772	2.93834	3.39507	3.19783	3.14166	2.91128	3.41245	3.31365	3.01846	3.70531	3.18164
4931408C20Rik	3.93898	3.99897	4.05752	3.99319	3.95612	4.01626	4.03172	3.88025	3.86203	4.18427	4.06119	3.99423
n-R5s209	5.56615	5.48191	5.62995	5.29686	5.77752	5.35256	5.71507	5.78235	5.38898	5.48336	5.7353	6.24687
Lsm5	4.28732	4.01023	4.36865	3.59847	4.63365	4.82846	4.35993	4.61543	3.94377	4.48978	3.89457	4.00899
Gm597	3.84589	3.65116	3.84379	3.50723	3.82823	3.85874	3.80297	3.78992	3.84183	3.87055	3.74045	3.59188
Gm5697	5.0344	5.16688	4.89449	5.08723	5.16227	5.34384	5.07795	5.17444	5.32908	5.09005	4.98141	5.44666
Gm25586	2.90028	2.83298	2.79802	2.93823	2.86264	2.98013	2.85775	2.94105	2.81701	3.16352	2.64588	2.89418
Gm9898	5.34237	5.26451	5.37054	5.44804	5.58516	5.45737	5.34517	5.13202	5.33886	5.56506	5.40475	5.34472
Phf3	7.51325	7.64393	7.26063	7.44029	7.16948	7.73706	7.8364	7.25036	7.75124	7.44751	7.59405	7.31104
Ptp4a1	11.2104	11.057	11.2055	10.9303	11.3461	10.7945	10.8573	11.0089	11.0369	11.1062	11.3249	10.9821
Gm5699	6.14729	5.87714	6.04862	5.86318	6.12962	5.87015	5.88513	6.11056	5.91753	6.14171	6.11084	6.18058
4931428L18Rik	4.55912	4.7706	4.64181	4.64338	4.6564	4.57968	4.70787	4.54548	4.54116	4.53825	4.67629	4.57649
Gm25814	2.66992	2.65795	2.65565	2.67995	2.62057	2.6859	2.63595	2.98528	2.94752	2.62057	2.63986	2.74789
Gm5415	3.819	3.97287	3.8366	4.12857	3.82506	4.19204	4.13802	3.93507	4.11651	3.92402	3.93145	3.92493
Prim2	6.55686	6.44865	6.57176	6.91168	6.59353	6.50455	6.84898	6.72038	6.83111	6.71418	6.20343	6.21006
Bag2	6.15779	6.26147	6.187	6.18827	6.11356	6.37245	5.92944	6.23777	6.21443	6.43076	6.1799	6.20953
Zfp451	6.5446	6.79879	6.23578	6.74553	6.49352	6.96473	6.80786	6.22858	6.85756	6.69518	6.45449	6.3733
Gm15455	8.29058	8.54387	8.11927	8.2565	8.4374	8.77986	8.59777	8.35455	8.51052	8.31781	8.30804	8.35593
Bend6	4.2803	4.57963	4.1605	4.28842	4.22348	4.42973	4.38407	4.26968	4.31409	4.27637	4.188	4.04882
Ccdc115	7.27043	7.02059	7.09821	7.04036	7.09339	7.57953	7.19043	7.19743	6.63236	7.17341	7.16978	7.45251
Prss40	4.78185	5.04013	4.93313	4.80454	4.702	4.75265	4.76754	4.76964	5.07676	4.60261	5.02327	4.84724
1700101I19Rik	5.41116	5.58252	5.4619	5.14123	5.46753	5.5194	5.31999	5.28121	5.24852	5.45717	5.56342	5.3067
Fam168b	9.68241	9.55256	9.84333	9.64884	9.66261	9.52561	9.48029	9.66093	9.51234	9.74883	9.64957	9.65969
Uggt1	8.12769	8.88442	8.03084	8.54515	8.31209	8.92405	8.89198	8.01492	8.87691	8.49751	7.94686	7.79069
Neurl3	6.53231	6.76578	6.71718	6.82577	6.55685	6.48615	6.71911	7.05256	6.67323	6.85145	6.97081	7.25268
Kansl3	8.6096	8.55951	8.65357	8.63662	8.60358	8.73499	8.6681	8.65499	8.48642	8.77649	8.79196	8.76737
Lman2l	7.32966	7.18951	7.33994	7.46824	7.2046	7.51374	7.48662	7.5014	7.2231	7.61338	7.33852	7.36247
Ankrd23	5.72542	5.30877	5.56314	5.58577	5.69674	5.74651	5.81296	5.99653	5.68964	5.82428	5.78294	6.03565
Ankrd39	7.15046	6.77338	6.86704	7.03559	6.81019	6.94067	6.93702	6.88839	6.63753	7.09708	7.15458	7.193
Sema4c	6.70356	6.73654	6.82865	6.8142	6.64889	6.50057	6.46318	6.77399	6.44359	6.69409	6.83735	7.10837
Fam178b	4.7118	4.97176	4.51154	4.77761	4.82517	5.11096	4.81503	4.80437	4.74989	4.77949	4.41803	4.9095
Actr1b	8.7011	8.19257	8.79206	8.64801	8.6173	8.43508	8.29888	8.87758	8.38129	8.42596	8.80988	8.83169
Tmem131	7.97454	8.51217	7.89215	8.17973	8.15951	8.62402	8.48067	8.06786	8.41588	8.35197	8.15273	8.00363
Rpl12	12.667	12.4462	12.6088	12.4968	12.4425	12.5309	12.4397	12.5469	12.4492	12.4802	12.4475	12.465
Coa5	9.95271	9.8306	9.80106	9.92425	9.83354	9.58237	9.91985	9.72012	9.83952	9.86499	9.72333	9.64132
Mgat4a	4.64697	4.37654	4.67163	4.51053	4.6018	4.56682	4.3617	4.61011	4.49113	4.5037	4.37946	4.29921
2010300C02Rik	5.91933	6.05402	5.95913	5.89651	6.05945	5.96676	5.78632	5.85395	5.73005	5.91324	6.1115	6.13137
Tsga10	4.04234	4.15263	3.98585	4.02884	4.19151	4.12143	4.23167	3.90879	4.0473	3.82834	3.98712	3.97208
Mitd1	7.22478	6.95577	7.26956	7.08372	7.10682	6.95831	7.4879	6.86585	7.13975	7.26322	6.83175	6.76057
Lyg2	4.50599	5.01826	4.44317	4.554	4.54221	4.4691	4.46439	4.7283	4.44668	4.68002	4.60707	4.66276
Lyg1	4.30404	4.59892	4.44158	4.06019	4.41468	4.32805	4.50197	4.30696	4.137	4.30272	4.48507	4.6169
Txndc9	8.39156	8.54922	8.32302	8.60414	8.32315	8.11346	8.80771	8.14863	8.56341	8.30111	7.82712	7.86059
Rev1	6.58226	7.03826	6.6994	6.68492	6.60992	6.8915	7.00544	6.68962	6.84424	6.55971	6.37139	6.17197
Aff3	4.92175	5.34487	5.15687	5.11753	4.96887	5.19649	5.10415	5.23097	5.18123	5.27772	5.19362	5.36626
Lonrf2	4.57354	4.77603	4.6111	4.4028	4.72553	4.86585	4.58457	4.77508	4.63246	4.53269	4.51668	4.85529
Chst10	6.142	6.30318	6.06869	6.0969	6.06408	6.04617	6.10599	5.81141	6.00255	6.27438	6.22813	6.09743
Tbc1d8	7.41761	7.31305	7.3119	7.39461	7.43662	7.27339	7.3172	7.60089	7.5752	7.44426	7.5024	7.31335
Rnf149	9.88711	9.70106	9.79897	9.81157	9.90321	9.64403	9.57976	9.79492	9.65121	9.84227	9.92024	9.91876
Gm23722	4.58345	4.8712	4.79823	4.79671	4.64548	4.85871	5.08423	4.60987	4.89374	4.70865	4.32618	4.03527
Creg2	5.79505	5.88764	5.83593	5.66252	5.82963	5.7768	5.73102	5.62107	5.85767	5.57274	6.05706	6.17529
Rfx8	5.76952	5.62747	5.60626	5.70207	5.88137	5.58948	5.66144	5.6614	5.30183	5.62677	5.37495	5.87147
Mfsd9	6.42587	6.29457	6.31564	6.39667	6.43382	6.43421	6.15159	6.60677	6.10615	6.58034	6.40844	6.27829
Gm5973	4.28493	4.5872	4.48706	4.33575	4.71957	4.39342	4.49825	4.55226	4.62953	4.65221	4.2928	4.54382
Pantr1	4.13385	4.08989	4.019	3.82966	4.1058	4.01679	3.83655	4.39189	3.90813	4.21903	3.99158	3.93976
Tgfbrap1	7.93265	8.1087	8.02388	8.47103	7.95419	8.32348	8.29618	7.90628	8.25765	8.20626	8.08893	7.86466
Fhl2	4.75716	5.47897	5.22872	5.14223	5.04989	4.8606	5.06853	5.25377	5.12718	5.31144	5.21738	5.27425
Uxs1	8.34323	8.42778	8.39054	8.3478	8.29336	8.47832	8.33958	8.48517	8.3285	8.51169	8.52831	8.60943
Mettl21c	3.06618	3.07243	3.14374	3.2117	3.25758	3.32782	3.06515	3.22323	3.16568	3.19378	3.33371	3.25913
LOC102636082	3.56063	3.63525	3.87416	3.86254	3.71228	3.966	3.73576	3.83597	3.79704	3.79283	3.73552	3.68936
Tex30	6.96721	6.38896	6.87929	6.33883	6.79627	6.53163	6.68424	6.78206	6.43292	6.77481	6.83909	6.98687
Kdelc1	5.71365	5.72509	5.63572	5.8798	5.50009	5.64701	5.68638	5.43944	5.80118	5.45218	5.31048	5.37716
Mettl21e	3.32707	3.46967	3.42235	3.3818	3.60087	3.44185	3.6126	3.304	3.14927	3.56526	3.2592	3.47195
Col5a2	5.58826	6.26856	5.88128	5.8738	5.95115	5.82822	5.73536	6.00773	5.7089	5.86523	6.01061	5.87724
Gm23216	2.73536	2.98437	2.81575	2.82889	2.85948	2.97614	2.73695	2.9736	2.82787	2.89054	3.04072	2.90744
Myl6	11.1141	11.2612	11.3474	11.3347	11.2466	11.147	11.059	11.4026	11.1286	11.2295	11.0757	11.3406
Slc40a1	10.2217	10.645	10.5002	10.4933	10.1166	10.5358	10.664	10.02	10.4446	10.4426	9.53264	9.76116
Gm4776	3.70941	4.66088	3.79911	3.74535	4.14599	3.85051	4.12997	3.92603	3.75731	4.18973	3.92996	4.06353
Slc39a10	5.46677	6.1747	5.38252	5.92729	5.34663	5.94633	5.64462	5.51167	6.0592	5.62538	5.23922	5.19971
Dnajb6	11.9065	10.948	11.4438	11.2522	11.4571	10.9464	11.5202	11.4607	11.3119	11.445	11.9059	11.5259
Gm23240	2.9233	2.92427	2.96956	2.94901	3.09912	3.00996	2.80986	2.79177	2.81606	2.86936	2.82412	2.92503
Nabp1	7.51671	8.19679	7.62275	7.96811	7.69207	7.3845	7.44653	7.51086	8.06229	7.4985	7.4692	7.35012
Myo1b	8.48409	9.21455	8.07129	8.75453	8.52155	9.22851	9.44448	8.12721	9.33721	8.9882	8.19479	7.91263
Rpl15	11.5885	11.1391	11.4948	11.3527	11.4162	11.1461	11.2437	11.5201	11.2199	11.3382	11.4182	11.5359
Gls	6.27187	5.78573	6.07164	6.20193	5.87235	5.61192	5.45273	5.97104	5.85517	5.60635	5.74394	5.81773
Gm23460	2.65492	2.67353	2.6626	2.60792	2.72198	2.77407	2.51764	2.82837	2.99578	2.97487	2.89697	3.17701
Nab1	8.24575	9.02859	8.25391	8.79171	8.36639	8.74435	8.88058	7.80026	8.9877	8.54233	8.0316	7.73498
Gm5976	6.10966	5.87094	6.28911	5.89953	6.04473	5.77991	5.74865	6.03976	5.79257	5.67738	6.07521	6.56136
Mfsd6	6.78583	7.08842	6.74179	7.12161	6.68848	6.80982	7.02469	6.89972	7.07314	7.01921	6.73908	6.67523
Inpp1	7.54674	6.85979	7.17387	7.14856	6.92405	7.14795	6.88582	7.19642	6.87646	6.75928	7.28954	7.09129
1700019D03Rik	3.54641	3.95715	3.80473	3.57368	3.54448	3.95376	3.62418	3.76595	3.49873	3.5089	3.7083	3.99743
1700019A02Rik	3.6247	3.73752	3.47116	3.66298	3.57211	3.62874	3.81317	3.56659	4.40758	3.72271	3.73406	3.55392
Pms1	7.22638	6.73834	6.71781	6.69328	6.46246	7.0463	7.33866	6.78018	7.12735	6.63623	6.35094	6.45
Asnsd1	9.84199	10.3549	10.0326	10.1307	9.89528	10.0146	10.2128	9.56082	10.2629	9.88388	9.44562	9.00776
Dnah7a	3.35499	3.49025	3.50271	3.34408	3.60928	3.51149	3.33366	3.36767	3.42373	3.52348	3.40741	3.44118
Stk17b	6.45878	7.002	6.64429	6.7518	6.36039	6.85529	7.06869	6.39071	6.69994	6.94605	6.21766	6.20228
Hecw2	6.67136	6.58401	6.29677	6.39165	6.48374	6.53424	6.49747	6.32527	6.53532	6.50172	6.30939	6.36407
Gtf3c3	6.35599	6.78491	5.81664	6.78058	6.64128	6.93903	6.75876	6.06503	7.11781	6.18335	5.92666	5.60293
LOC102637189	5.14074	5.59806	5.2741	5.10544	5.40689	5.28803	4.99311	5.12054	5.09306	5.2115	5.23147	5.27585
Pgap1	3.79411	3.22549	3.22563	3.44356	3.592	3.45097	4.0417	3.31004	3.77809	3.64994	3.20232	3.08826
Ankrd44	5.99097	6.27468	5.89518	5.74986	5.93335	6.41301	6.32943	5.8036	6.32244	5.99934	5.89289	5.88455
Sf3b1	8.3827	9.29877	8.17495	8.67446	8.40787	9.24513	9.26293	8.11163	9.42635	8.6585	8.24806	7.77972
E330011M16Rik	7.20655	7.27379	7.40117	7.20412	7.53285	7.50887	7.28416	7.45485	7.21755	7.42691	7.54725	7.69181
Hspd1	10.0686	9.92714	9.80642	10.0078	10.0254	9.90451	10.166	9.55522	10.064	9.91955	9.62333	9.24896
Atp5l	9.98434	9.22426	9.76875	9.50895	9.69908	9.17841	9.23362	9.94386	9.22519	9.49854	9.74123	9.92182
Rftn2	5.16468	5.25851	5.13857	5.16947	5.10815	5.65498	5.24058	5.15939	5.24856	5.20315	5.07081	5.03815
Boll	3.53806	3.2456	3.31211	3.3982	3.42752	3.28548	3.16721	3.60638	3.55541	3.42293	3.3641	3.45267
LOC101055993	3.43741	3.91109	3.66398	3.55416	3.32254	3.46931	3.46398	3.53727	3.31231	3.47578	3.60574	3.51391
Akr1b3	8.05767	8.17396	8.07206	8.14582	7.78496	8.1122	8.10781	7.87122	8.10062	8.22857	7.81142	7.79781
Hsfy2	3.25145	3.60822	3.3681	3.40646	3.18411	3.40218	3.19532	3.54184	3.28844	3.28069	3.36825	3.38633
Satb2	5.26355	5.86447	5.5108	5.21082	5.3862	5.43328	5.79125	5.4302	5.46321	5.55494	5.7705	5.78625
Tyw5	6.67913	6.73785	6.95737	7.22551	6.63534	6.74787	6.9315	6.75521	6.95904	6.6865	6.33305	6.18592
Kctd18	6.07737	5.77037	5.8719	5.79571	5.92327	6.10432	6.03002	5.92249	5.85733	5.89135	5.8016	6.28415
Clk1	8.60022	9.28166	8.58837	9.13691	8.61322	9.13256	9.19813	8.29612	9.31278	8.55791	7.76224	7.76167
Ppil3	8.50048	7.61833	8.33676	8.10521	8.09153	7.3426	7.93897	8.23271	7.85349	7.75249	8.02098	8.18654
Orc2	5.84347	6.06192	5.99472	6.15958	5.83657	6.05772	6.05577	5.78388	6.30945	6.10819	5.59795	5.73477
Fam126b	7.23757	7.95185	7.09571	7.51098	7.19379	7.79904	8.41369	7.06002	8.00309	7.42499	6.50121	6.16683
Als2cr12	3.64019	3.91662	3.85066	3.92411	3.75121	3.54978	3.83255	3.74825	4.0778	4.07756	3.65213	3.8166
Trak2	7.01743	7.61074	6.91876	7.37232	7.00754	7.52658	7.53591	6.76314	7.5438	7.12174	7.1001	6.87327
LOC102636554	4.88146	5.37745	4.96821	4.87318	5.2621	5.41859	5.26997	5.21668	5.42083	5.22555	5.10736	5.30823
Als2cr11	3.22867	2.91859	3.09748	2.96583	3.12218	3.03123	2.76383	2.95731	3.00581	2.94681	3.12853	3.19389
Tmem237	6.48844	6.26414	6.62623	6.54991	6.45865	6.16792	6.2804	6.58664	6.23769	6.11036	6.35248	6.16605
Mpp4	5.15218	5.4438	5.27672	5.53632	5.21194	5.52066	5.25857	4.90309	5.30426	5.2485	5.20271	5.16563
Als2	8.00757	8.45766	7.84246	8.17146	7.95277	8.46148	8.67448	7.68166	8.33059	7.97992	7.84478	7.52332
Sumo1	9.20066	7.33704	8.61314	8.41208	8.50259	7.34134	8.40464	8.61807	8.0418	8.18183	8.83822	8.47304
Ica1l	4.7635	4.31121	4.44227	4.38597	4.51347	4.65728	4.32201	4.68991	4.38901	4.71981	4.34049	4.59572
Wdr12	6.0093	6.20198	6.08209	6.22685	5.89542	6.00742	6.14132	6.12729	6.07083	5.78079	6.06319	5.86413
Raph1	8.45846	9.01777	8.36055	8.72126	8.21152	9.04249	9.13171	8.25258	9.0806	8.81842	8.46395	8.20378
Ino80d	7.87512	8.36295	7.8461	8.04842	7.87429	8.25742	8.17487	7.73351	8.24286	8.07205	7.96568	7.79482
Ndufs1	9.02995	9.59662	8.84424	9.35309	9.26327	9.43702	9.48436	8.74173	9.54558	9.17261	8.72053	8.43789
Gpr1	5.00068	4.84176	4.88298	4.80277	4.82997	4.99652	4.82289	5.0305	4.51658	5.03573	5.0422	5.09471
Gm23448	3.50581	3.80139	3.4587	3.60717	3.37068	3.51109	3.47012	3.63867	3.55283	3.69528	3.51177	3.80962
Prelid1	11.9683	11.8068	12.0285	11.8991	11.9833	11.7932	11.7412	12.1182	11.7969	11.8591	12.0101	12.2
Dytn	5.4665	5.696	5.95871	5.71721	5.80744	5.68849	5.76576	5.82093	5.90814	5.70409	5.84401	5.77692
Mdh1b	3.736	3.55884	3.7495	3.32021	3.42562	3.57311	3.60751	3.62995	3.70484	3.56407	3.75826	3.73107
4933402D24Rik	4.43615	4.46604	4.52182	4.85452	4.57548	4.80006	4.8538	4.86449	4.74671	4.94903	4.59006	4.77296
Gm13751	4.46726	4.58768	4.48856	4.3297	4.50232	4.73131	4.51008	4.38486	4.4427	4.64731	4.63705	4.14471
Klf7	6.87849	7.81297	7.14191	7.5321	6.96883	8.04462	7.60425	6.83056	7.74456	7.38725	7.10913	6.77342
Mettl21a	7.18942	6.70883	6.9151	6.74606	6.99042	6.61384	6.77065	7.17693	6.85781	6.87619	7.02683	7.24691
Fzd5	6.28828	6.22927	6.48366	6.20312	6.31438	6.3136	6.22958	6.3147	5.91702	6.42246	6.59795	6.64176
Plekhm3	5.01076	5.60059	5.02061	5.2558	5.19284	5.35573	5.20059	5.06683	5.53327	5.29278	5.00029	5.31441
Rpl10a	12.3207	12.1653	12.3373	12.296	12.2197	12.3273	12.224	12.1971	12.3027	12.266	11.9822	12.0243
Akr1cl	4.11556	4.02698	4.25069	4.10449	3.98582	4.05043	3.94001	4.12085	4.06178	4.10824	4.13933	4.32865
Cryge	5.39366	5.72677	5.38974	5.21428	5.51504	5.55822	5.43521	5.7268	5.2373	5.68506	5.44582	5.86231
Crygd	3.05626	3.32666	3.42954	3.31993	3.28228	2.98174	3.13711	3.14965	3.30565	3.24593	3.33283	3.93442
Crygc	5.06	5.58545	5.45953	5.38774	5.17358	5.84841	5.15148	5.24704	5.33941	5.65826	5.36456	5.70906
Crygb	3.5824	3.73154	3.66155	3.79128	3.71263	3.62805	3.33349	3.89911	3.58766	3.76229	3.70141	3.79442
Cryga	5.70669	5.8875	5.9753	5.57128	5.65679	5.93969	5.72385	5.8165	5.8527	5.55767	6.00597	6.09556
D630023F18Rik	4.26501	4.36724	4.62028	4.34589	5.05198	4.58864	4.56693	4.43801	4.64981	4.40521	4.48891	4.53742
Idh1	12.6862	12.8859	12.6961	12.945	12.8335	12.8011	12.8229	12.6249	12.9858	12.7799	12.5923	12.3777
Gm10558	2.81222	3.22087	3.34282	3.18015	2.80781	3.20486	2.99088	3.04567	2.99886	2.81177	2.86211	2.85914
Kansl1l	5.78448	5.52294	5.44618	5.39323	5.56968	5.87818	6.19864	5.56713	5.81207	5.75196	5.7425	5.24731
Acadl	10.4367	10.642	10.4354	10.7432	10.6054	10.7977	10.6948	10.4422	10.6618	10.3616	10.4008	10.1925
Myl1	4.08646	4.20116	4.54161	4.50781	4.47199	3.95507	4.38364	4.3432	4.21173	4.19284	4.12503	4.11103
Rpl31-ps14	6.4507	5.859	5.9039	6.33056	5.94198	5.76888	5.9314	6.59755	6.35508	5.83002	5.96686	6.31598
Lancl1	8.96108	8.55698	9.13481	8.7414	8.8323	8.41562	8.5792	9.08833	8.54774	8.83877	8.99622	9.11089
Erbb4	6.10974	6.58529	6.06529	6.02198	6.21659	6.55557	6.68059	6.12948	6.78138	6.27786	6.23754	5.81529
Gm8840	6.23821	5.50468	6.15837	5.81712	6.2502	6.2287	6.21002	6.22267	5.92842	5.9497	6.29907	6.49511
Ikzf2	5.1717	5.37675	4.94416	5.10415	5.35989	5.40074	5.05915	5.15529	5.10426	5.35139	5.36904	5.22257
Bard1	5.13244	5.44915	5.08144	5.31678	5.19122	5.2109	5.22715	5.38026	5.39764	5.28216	5.26088	5.11966
Abca12	4.25951	4.22538	3.99095	4.1074	4.51635	4.35795	4.39913	4.32688	4.17888	4.28787	4.30621	4.37468
Acp1	9.12707	9.41569	9.28491	9.22664	9.27169	9.49908	9.31147	9.14519	9.35393	9.29637	8.99943	8.97431
Fn1	12.8211	12.666	12.5038	12.7014	12.8193	12.8865	12.9834	12.6716	12.8023	12.8321	12.9233	12.7659
Mreg	9.45983	8.88854	9.38413	9.3426	9.22815	9.23337	9.31725	9.51263	9.1268	9.18058	9.30571	9.48823
Pecr	12.0022	11.143	11.8517	11.5777	11.7957	11.3546	11.5877	11.9435	11.3871	11.768	11.9321	11.9411
March4	5.14997	5.09408	5.11824	4.94626	5.2254	5.18862	4.96665	5.00495	4.9769	5.28014	5.17809	5.19263
Ankar	3.69313	4.16987	3.77602	3.87389	3.84339	4.00424	3.74612	3.84306	3.95338	3.71286	4.13621	3.97962
Igfbp5	7.06031	6.57698	7.76673	7.70062	7.13684	7.82916	6.78497	7.24024	7.04348	6.78453	7.32983	7.14685
Tnp1	4.37026	4.35203	4.33119	4.32706	4.32954	4.57902	3.9814	4.70442	4.5056	4.59128	4.77697	4.32487
Tns1	8.78163	8.66211	8.76072	8.75814	8.86409	8.75584	8.58938	8.94023	8.73726	8.85576	8.94519	9.10727
Cxcr1	5.64947	5.7466	5.65879	5.45353	5.71834	5.88957	5.68962	5.9489	5.65819	5.65235	5.75574	5.98272
Aamp	10.19	9.43065	10.0134	9.6261	9.94671	9.65676	9.71125	10.1833	9.53431	9.8822	10.2411	10.3538
Tmbim1	10.5942	10.1564	10.4448	10.2811	10.4489	9.97566	10.0696	10.6325	10.0955	10.2865	10.4444	10.6692
Usp37	4.24198	5.28169	4.56173	4.84511	4.30208	5.22527	5.06709	4.2302	5.06597	4.59109	4.07503	4.1001
Zfp142	6.26673	6.54143	6.37931	6.44692	6.29637	6.29524	6.73415	6.34531	6.35231	6.48644	6.43025	6.15365
Rnf25	7.88094	7.49849	7.94817	8.04948	7.681	7.70017	7.87684	7.87444	7.64471	7.86502	7.69465	7.96456
Prkag3	6.15441	6.22369	6.1317	5.97006	6.20799	5.99538	6.06281	6.25173	6.06742	6.11028	6.45326	6.44514
Fev	7.02566	7.00989	7.11819	6.9713	7.0512	7.05697	6.84732	7.36803	7.00854	7.10181	7.11563	7.07752
Cryba2	5.35421	5.34693	5.4113	5.00371	5.44669	5.48665	5.60832	5.46063	5.2882	5.21006	5.5488	5.45551
Mir375	6.70146	6.77803	6.96781	6.79885	6.97947	6.66024	7.02585	6.86943	6.57592	6.99582	7.16244	7.16342
Ccdc108	5.65301	6.2359	6.01364	5.95597	5.95055	6.15849	6.08187	5.93163	6.02839	5.96498	6.09413	6.14748
Ihh	7.17144	7.31828	7.33849	6.85571	7.40896	7.14599	7.20164	7.17756	7.03738	7.4761	7.3053	7.15933
Nhej1	6.69028	6.84666	6.78847	7.17379	7.04248	6.65964	6.76994	6.83416	6.80861	6.68996	6.5846	6.74601
Slc23a3	4.93669	5.03322	5.08206	4.85551	5.04736	5.16866	5.22913	5.02752	5.01357	5.02655	5.14453	5.25512
Cnppd1	8.79046	8.3618	8.61014	8.37387	8.65177	8.60719	8.24593	8.97534	8.24984	8.41384	8.78017	8.84158
Abcb6	9.41126	9.27727	9.51955	9.41456	9.54766	9.23756	9.27539	9.60336	9.3126	9.37734	9.40755	9.46405
Atg9a	9.82548	9.32341	9.66449	9.54515	9.69459	9.66806	9.39274	9.92692	9.43673	9.57163	9.85379	9.8307
Glb1l	6.24441	5.70595	6.09146	6.03861	5.81481	5.86449	5.85349	6.20145	6.02257	5.9108	5.93614	6.01782
Tuba4a	11.3979	11.261	11.1647	11.4153	11.0537	11.3277	11.451	11.3181	11.3615	11.5556	11.2093	11.3837
Ptprn	5.60865	5.53744	5.77614	5.62198	5.82258	5.53407	5.50624	5.62401	5.55353	5.79514	5.841	5.92948
Resp18	4.30657	4.21124	4.16679	4.19526	4.22321	4.55177	4.2362	4.16108	4.41394	4.52611	4.49077	4.09627
Dnpep	8.23425	8.21895	8.28421	8.18944	8.23878	8.31065	7.83403	8.50091	8.09863	8.20485	8.2733	8.51801
Chpf	6.62579	6.90926	6.80168	6.62883	6.72012	6.80539	6.41992	6.7234	6.82959	6.57099	6.60165	6.99035
Obsl1	6.26466	6.7983	6.69591	6.72748	6.75826	6.59174	6.48956	6.73544	6.41889	6.61358	6.81537	6.8238
Epha4	4.98707	4.93624	5.14045	4.84233	4.92812	5.12593	4.9672	5.03226	4.92409	4.99261	5.29789	5.03225
Gm26263	2.96084	2.9448	3.20826	2.85732	3.07664	3.06414	3.22835	3.24896	2.96173	3.35691	3.44839	3.35111
Pax3	4.75883	4.85781	4.93361	4.83221	5.16116	4.79636	4.89133	4.71098	4.68662	4.79085	4.77752	5.0334
Farsb	8.39123	9.03902	8.40378	8.89679	8.37104	8.94306	9.01179	8.11262	8.96121	8.46905	7.85847	7.58275
BC035947	4.85177	4.97302	4.98485	4.928	4.99841	4.89714	5.1927	4.98631	4.76671	5.15162	5.28682	5.11041
Ube2v1	10.672	9.87716	10.4984	10.3576	10.5951	9.83183	10.16	10.6535	10.0682	10.1905	10.6367	10.6699
Scg2	4.53376	4.46643	4.41394	4.42855	4.49035	4.2879	4.65638	4.38347	4.48021	4.30786	4.60488	4.66412
Ap1s3	6.01602	5.99035	5.71876	5.61764	5.65957	5.99844	5.52568	5.81288	5.77533	5.73547	5.63833	6.11919
Wdfy1	7.03759	6.90813	6.69499	6.76326	6.81809	6.84385	6.78747	7.0061	6.87351	6.68182	7.14174	6.5912
Serpine2	7.13496	6.31351	6.28331	6.28874	6.14907	6.39833	7.2043	6.33612	6.85972	7.40596	6.89803	6.61841
Slc25a5	12.3381	12.202	12.3466	12.3522	12.3304	12.0664	12.1343	12.3595	12.2304	12.2069	12.2337	12.3738
Fam124b	4.10091	4.07548	4.18869	4.18159	4.31487	4.25566	4.1567	4.36024	4.30914	4.15039	3.94931	4.1553
Cul3	8.82378	9.64232	8.85389	9.4922	8.85247	9.6434	9.6093	8.61983	9.5685	9.30642	8.54502	8.1579
Gm6189	6.04041	5.68371	5.53758	5.59937	5.69991	5.54782	5.46964	5.48924	5.64322	5.80251	5.72165	5.73144
Dock10	5.2219	5.7725	5.19897	5.24339	5.06975	5.23125	5.46089	5.02319	5.65528	5.03495	5.10755	5.16601
Plscr1	9.93943	10.3032	10.3104	10.2725	9.97349	10.0528	9.68925	10.179	10.0765	9.74437	9.98501	9.98754
Irs1	8.06827	8.3361	7.87436	8.59935	7.84074	8.05794	8.24454	8.16518	8.42741	8.44906	8.09348	8.22953
Col4a4	5.91444	6.14458	5.92853	5.99201	6.04521	5.83241	6.05148	5.97612	5.95775	5.88342	6.16506	6.18541
Tm4sf20	3.84105	3.69	3.67635	3.72739	3.92042	3.68303	3.86273	3.72449	3.9157	4.04731	3.95111	4.12087
Gm17764	7.26591	7.02224	7.61338	7.09387	7.59529	7.18582	7.12471	7.46161	7.22001	7.00602	7.42523	7.39947
Slc19a3	4.09641	4.07416	3.89294	4.32521	3.89261	4.25438	3.93267	4.0639	4.15783	3.84939	3.92555	4.0975
Sphkap	3.96514	3.92351	4.129	3.84111	3.85695	4.56389	3.64895	3.98492	3.93437	4.27248	4.11837	3.70888
Pid1	9.51184	9.89521	9.47241	9.97233	9.40747	9.9774	10.3008	9.10348	10.0791	9.84253	9.40098	9.00266
Dner	5.40672	5.17541	5.47374	5.63337	5.46835	5.29398	5.20475	5.36408	5.26734	5.34076	5.68981	5.33652
Trip12	8.60526	9.25212	8.42132	8.72807	8.61186	9.0988	9.15854	8.29571	9.26953	8.80123	8.31124	8.00015
Slc16a14	4.42381	4.58585	4.67616	4.95311	4.80043	4.64764	4.3504	4.65729	4.63574	4.62218	4.72516	4.8499
C130026I21Rik	4.28855	4.50432	4.38297	4.32897	4.3989	4.54001	4.49023	4.24166	4.33071	4.3857	4.25408	4.38182
LOC100041877	6.75906	6.31621	6.52642	6.62149	6.26336	6.57995	6.74278	6.30862	6.4805	6.58009	6.36794	6.58169
LOC100041708	8.19671	7.60105	7.72616	7.93232	7.80887	7.52124	8.22583	7.90038	7.76196	7.49447	8.01023	7.59243
A530032D15Rik	6.18296	6.76193	6.8533	6.70796	6.86185	6.94382	6.67117	6.8954	6.66953	6.62051	6.49886	6.41243
Csprs	6.0994	6.16022	6.18579	6.62491	6.20912	6.69622	6.4016	6.07224	6.4941	6.23041	6.03947	5.89239
A630001G21Rik	5.5725	5.79482	5.58345	5.42757	5.8794	5.7294	5.59281	5.28134	5.67124	5.72968	5.55799	5.82929
Gpr55	4.97698	5.38205	5.43059	5.22155	5.70676	5.46431	5.30353	5.0569	5.07494	5.18065	5.49061	5.09201
Htr2b	4.35056	4.95589	4.47625	4.30751	4.67722	4.77826	4.2774	4.39072	4.30991	4.52933	4.52948	4.35741
Ncl	7.41001	7.63596	7.31805	7.60947	7.47647	7.5836	8.10366	7.28808	7.8989	7.24677	7.52892	6.9252
Snora75	5.16307	4.69145	4.42632	4.2858	4.30703	4.7679	4.75801	4.44103	4.61777	4.46614	4.66489	4.6448
Mir3535	3.40244	2.85058	2.88371	2.90048	2.83148	2.81415	3.0409	3.09196	2.76077	2.92921	3.35642	2.91599
Snord82	11.0167	9.34996	10.7194	10.252	10.3046	9.97745	10.3091	10.5938	9.97901	10.2598	10.8258	10.9022
Nmur1	6.28549	6.44176	6.34214	6.1602	6.48932	6.53361	6.38099	6.37727	6.2365	6.42444	6.45647	6.85842
Pde6d	9.65526	9.53976	9.61925	9.72439	9.58944	9.6189	9.48923	9.75595	9.52744	9.50485	9.69118	9.76248
Nppc	6.23809	6.23687	6.32159	6.00065	6.35245	5.98588	5.97463	6.17415	6.11243	6.09606	6.12308	6.33565
Rpl6	11.6779	11.8294	11.7531	11.7937	11.6654	11.8827	11.8732	11.5623	11.8249	11.8053	11.3371	11.3459
Alppl2	5.23427	5.46112	5.51277	5.33187	5.506	5.37613	5.57013	5.1211	5.32198	5.39861	5.50197	5.44453
Alpi	5.54997	5.65011	5.36471	5.26299	5.70311	5.9247	5.3637	5.5003	5.32782	5.5092	5.23541	5.58191
Ecel1	6.41092	6.8009	6.43907	6.30332	6.72278	6.44591	6.45083	6.64756	6.50052	6.84234	6.56026	6.59914
Gm22549	3.61185	3.79827	3.37825	3.44577	3.69941	3.51739	3.78	3.81154	3.65203	3.61627	3.5354	3.17223
Kcnj13	4.80477	5.03785	4.64882	4.9643	4.96115	5.04997	4.89612	4.97802	4.94871	5.04511	4.9224	4.90918
Ngef	8.45372	7.59431	8.22799	7.69015	8.13223	7.83843	8.01398	8.11584	7.58862	8.11083	8.54756	8.04498
Usp40	6.82421	7.68617	6.78405	7.13907	6.93797	7.57384	7.54202	6.64733	7.86648	6.84861	6.57122	6.47134
Dnajb3	3.58321	3.87197	3.97282	3.83429	3.80162	3.5932	3.73183	3.59719	3.51899	3.9005	3.70827	3.82331
Hjurp	7.84165	8.4591	7.96554	8.32889	7.90586	8.30682	8.27651	7.86895	8.51028	8.09263	7.77435	7.26515
Glrp1	4.02038	3.94844	3.94387	3.95023	3.81216	3.93328	3.93154	3.72568	4.32079	3.97892	3.90046	4.311
Arl4c	6.52717	6.32654	6.18496	6.09727	6.20286	6.14131	6.29455	6.18574	6.12052	6.19554	6.24959	6.50341
Gbx2	6.03861	5.95315	5.92679	5.91318	6.0267	5.6862	5.89492	5.98057	5.99036	5.87972	5.93024	5.86884
Asb18	5.62693	5.72399	5.64841	5.49381	5.71536	5.53782	5.67797	5.64062	5.45704	5.43625	5.78635	5.84284
Iqca	4.76189	4.8975	5.04964	4.88366	5.15951	5.05085	5.20779	5.06011	4.76893	4.97675	5.01595	4.87477
Col6a3	6.53758	6.74577	6.81322	6.64849	6.65307	6.66965	6.33253	6.29502	6.4789	6.58203	6.326	6.79692
Rab17	8.88848	8.77139	8.87898	8.91689	8.78574	8.86294	8.78499	9.12016	8.74638	8.93468	8.99411	8.93711
Ilkap	8.17121	7.92652	8.04475	7.77128	7.89073	7.97857	7.90054	8.13122	7.86903	7.93272	8.02344	8.06975
Hes6	9.39359	8.41017	8.79392	8.64721	8.81453	8.74324	8.72441	9.07614	8.70468	8.94188	9.41606	9.41508
Per2	8.49049	7.55015	8.23209	7.55944	8.17532	7.30168	7.85982	7.92869	7.65951	8.05305	8.48056	8.22724
Hdac4	7.33413	7.1145	7.21053	7.26239	7.15749	7.34853	7.47956	7.4497	7.19193	7.26348	7.79612	7.42257
Ndufa10	10.7402	11.4755	10.9893	11.2298	10.9963	11.4002	11.1742	10.95	11.3342	11.1352	11.1015	11.0316
Olfr1416	4.31925	4.64913	4.68946	4.4789	4.81198	4.79989	4.71139	5.06692	4.67315	4.62105	4.60342	4.86038
Olfr1415	5.88534	6.23964	6.06548	5.42163	6.21909	6.28821	5.99854	5.65745	5.82879	6.18853	6.32454	6.17155
Olfr1414	4.00895	4.24511	4.43784	4.24624	4.23275	4.1939	4.18477	4.52983	3.96504	4.03277	4.4875	4.45071
Myeov2	9.4634	9.34051	9.73487	9.37751	9.56058	9.29577	9.09746	9.82992	9.32469	9.45502	9.63265	9.77035
Otos	4.81111	5.09044	5.07189	4.7774	5.29169	4.9238	4.95285	5.04704	4.81712	4.90071	4.91009	5.13642
Ankmy1	5.01131	5.20698	5.28447	4.90914	5.42178	5.04386	5.24473	5.35266	5.11379	5.33853	5.34103	5.15268
9430060I03Rik	5.7324	6.00839	6.14815	5.60981	5.92435	5.76809	5.95638	6.0266	5.92038	6.13052	6.14502	6.01799
Kif1a	5.50175	5.77301	5.76382	5.62754	5.90835	5.78315	5.87104	5.68521	5.72208	5.74623	5.6766	5.82639
2310007B03Rik	5.17522	5.52739	5.18372	5.20347	5.23051	5.46514	5.40013	5.29876	5.23417	5.46472	5.45269	5.67837
Mterfd2	6.58356	6.54677	6.76353	6.8637	6.69636	6.56663	6.77218	6.73871	6.58094	6.5142	6.56466	6.58596
Rpl17	12.4404	12.4467	12.3756	12.3577	12.352	12.4753	12.3924	12.2695	12.4907	12.3811	12.1255	12.1377
Pask	5.68726	5.82583	5.5778	5.54616	5.63962	5.44159	5.67548	5.90927	5.73718	5.78066	5.7413	6.02601
Hdlbp	10.0842	10.8175	10.0765	10.3394	10.3108	10.8196	10.7997	10.0756	10.7585	10.4285	10.3475	10.1093
Stk25	9.24054	9.11898	9.20092	9.26639	9.05231	9.29184	9.28022	9.10175	9.36605	9.28706	9.09789	8.9972
Thap4	6.9153	6.5872	7.04008	7.02423	6.93935	6.87456	6.80518	7.12084	6.8799	6.95564	6.94982	7.10056
Dtymk	8.94352	8.59316	8.85057	8.66381	8.77949	8.54778	8.73323	8.95613	8.61461	8.79784	8.7942	8.7533
Pdcd1	5.148	5.32568	5.41579	5.06103	5.29958	5.13577	5.02958	5.27226	5.25559	5.34193	5.25294	5.45974
Gm24440	2.87207	2.91083	3.14041	3.00855	2.937	2.9796	2.89699	3.12978	2.79298	2.85252	2.94195	2.85231
St8sia4	4.48974	4.71081	4.47523	4.44999	4.41809	4.65509	4.538	4.36525	4.49081	4.29839	4.31456	4.36562
Slco4c1	3.38961	3.55603	3.25573	3.2932	3.28868	3.38363	3.20132	3.33023	3.36269	3.48495	3.31211	3.43184
Slco6b1	3.37949	3.29748	3.4471	3.34385	3.45792	3.41839	3.31423	3.26109	3.08333	3.49543	3.3894	3.31377
Gm9499	3.06875	3.10109	2.94514	3.15509	3.09248	3.0725	3.08306	2.90088	3.10485	3.11667	3.25431	3.13899
Slco6c1	3.81409	3.80178	3.82582	3.74488	3.92074	3.98002	3.83624	3.76229	3.8045	3.84348	3.90778	3.84973
D1Ertd622e	8.69952	8.17044	8.65142	8.26265	8.61451	7.84448	8.06036	8.71417	7.96152	8.30651	8.92732	8.85855
Ppip5k2	7.05665	8.37855	6.84536	7.80395	7.21402	8.30953	8.29118	6.9516	8.39822	7.50086	6.91355	6.69006
Pam	8.32876	8.42603	8.41474	8.52264	8.05193	8.34072	7.83927	7.98137	8.25864	8.26135	8.11651	8.14375
Gm7110	11.7521	11.2036	11.6879	11.4769	11.6819	11.0946	11.1553	11.647	11.369	11.3441	11.5602	11.7878
Rnf152	7.06494	6.90954	6.91854	7.18762	7.00105	7.29608	7.6122	6.69101	7.12651	7.16676	6.95887	6.71025
Pign	6.89881	7.59814	6.90976	7.31465	7.0101	7.53563	7.39495	6.81047	7.56628	7.12853	6.30116	6.4878
Bcl2	6.53275	6.67863	6.59576	6.46291	6.45938	6.60105	6.46484	6.35295	6.4061	6.5992	6.54386	6.6496
Kdsr	9.1776	9.4418	9.59644	9.7638	9.46855	9.21873	9.11813	9.43365	9.29481	8.86298	9.36389	9.25739
Vps4b	8.69018	9.20015	8.87035	8.90487	8.87095	9.22691	9.10281	8.64066	9.12909	8.94698	8.3952	8.2361
Serpinb3a	3.0399	2.72022	2.62599	2.85505	2.63151	2.8454	2.75599	2.88262	2.81693	2.61858	2.60034	2.81015
Serpinb3d	3.06176	3.29418	3.19785	2.98728	3.63222	3.13725	3.0674	2.96595	3.06969	3.33541	3.55313	3.0374
Serpinb3b	3.29706	3.11538	3.76654	3.01787	3.20507	3.35382	3.34314	3.41841	3.30772	3.95794	3.11983	3.21369
Serpinb3c	3.13743	3.58553	3.53607	3.35756	3.42315	3.78588	3.28613	3.59049	3.48005	3.51373	3.24175	3.42786
Cdh19	3.18092	3.0494	3.19968	2.91603	3.15052	3.13985	2.91743	3.30836	2.93374	3.10676	3.4081	3.15945
Dsel	4.79322	4.72615	4.46239	4.4707	4.55077	4.83555	4.67293	4.46826	4.67846	4.63184	4.51809	4.64128
Tsn	8.58637	8.58204	8.61987	8.65768	8.44843	8.77668	8.69395	8.49397	8.72088	8.74851	8.30068	8.0749
2900060B14Rik	2.50525	2.576	2.38807	2.31895	2.41005	2.40349	2.289	2.32824	2.26783	2.507	2.3607	2.27124
Gli2	5.6555	5.66748	5.50161	5.4744	5.93132	5.73076	5.56531	5.69396	5.61684	5.60567	5.76476	5.6216
Inhbb	6.38538	6.63723	6.45675	6.66729	6.58639	6.31989	6.36701	6.46204	6.36119	6.75173	6.50406	7.19281
Ralb	7.6043	7.73969	7.73818	7.50931	7.55885	7.83129	7.41024	7.63555	7.46178	7.52918	7.94016	7.96231
Epb4.1l5	7.17625	7.47119	6.82261	7.28053	6.83315	7.87217	7.50765	6.8018	7.49216	7.24506	6.928	6.67571
Ptpn4	5.48398	5.92265	5.57454	5.90639	5.64634	5.68836	5.84812	5.61884	6.09517	5.82088	5.47151	5.46995
Tmem177	7.9162	7.79321	8.01369	8.23822	7.71779	7.72827	7.74869	8.15327	7.54198	7.88798	7.9264	7.9752
Gm101	4.85631	5.01758	5.22497	5.09522	5.20472	5.01105	4.95398	4.9644	5.0486	5.07958	5.24276	5.11158
Tmem37	9.25445	8.84324	9.38223	9.15273	9.45465	8.81999	8.66698	9.53308	8.82474	9.09792	9.37699	9.76733
Dbi	13.6383	13.6135	13.6341	13.7013	13.7179	13.5993	13.4566	13.7059	13.6728	13.566	13.6711	13.6352
Steap3	8.67902	8.08964	8.83943	8.47464	8.55488	8.41951	8.46757	8.78361	8.15573	8.73285	8.79519	8.8756
Marco	5.9222	5.73921	5.63547	5.75052	6.0574	5.82157	5.65077	6.10023	5.82648	5.82822	6.11961	6.09031
Insig2	10.8826	12.4186	11.6963	12.5041	11.6687	12.2479	11.6827	11.6515	12.1834	11.8598	11.0909	11.5766
Htr5b	5.41035	5.78654	5.35113	5.57402	5.61087	5.49524	5.42359	5.57172	5.26972	5.69714	5.59331	5.07465
Ddx18	7.67571	7.84134	7.57319	7.83513	7.78119	7.64046	7.82018	7.38627	7.59947	7.68049	7.23377	7.08935
Dpp10	3.82313	4.03856	3.808	3.98594	3.65837	3.69391	3.84364	4.02946	3.77955	3.96728	3.75302	3.8232
Actr3	9.1871	9.20818	9.23561	9.14635	9.2428	9.2016	9.22401	9.20148	9.26479	9.29183	9.08713	9.13963
Lypd1	6.17874	6.38689	6.24746	6.29821	6.35409	6.53259	6.34596	6.49274	6.15759	6.55896	6.47295	6.33383
Nckap5	4.924	5.21914	4.90749	4.98162	5.01034	4.88912	5.04737	5.09059	5.12335	4.8514	5.33316	5.12713
Rpl27a	10.7631	10.0009	10.4711	10.2153	10.368	10.1735	10.3128	10.5009	10.1842	10.399	10.4775	10.5728
Tmem163	5.97741	6.00196	5.8954	6.15792	6.12813	6.15065	6.24321	6.10429	6.04592	6.10444	6.1943	5.76055
Map3k19	4.36767	4.32712	4.31273	4.29427	4.40347	4.70984	4.44433	4.46895	4.46963	4.75203	4.38267	4.71413
Zranb3	5.72902	6.59525	6.13367	6.13252	6.10636	6.17812	6.38844	6.0302	6.36324	5.91059	5.87817	5.92708
Lct	5.56329	5.63703	5.60828	5.27886	5.65624	5.33243	5.49717	5.39611	5.47534	5.55578	5.76249	5.90967
Mcm6	5.74766	6.44684	6.02659	6.07673	6.7885	5.87015	5.80214	6.42606	5.92457	5.87281	5.92495	6.01296
Dars	9.50807	9.56235	9.42805	9.70243	9.34024	9.57477	10.1481	9.081	9.94257	9.58349	9.13469	8.73868
Cxcr4	6.27065	6.25381	6.19466	6.3724	5.87483	5.74502	5.86247	6.31766	5.68462	6.08424	6.11614	6.28823
Gm23056	2.74957	2.86279	2.60297	2.76443	2.71303	2.70357	2.59037	2.94259	2.72247	2.73575	2.72547	2.84862
Daf2	4.20565	4.13774	4.24322	4.28075	4.25026	4.26141	4.26339	4.1875	4.48728	4.32084	4.17607	4.17475
Cd55	5.88441	6.04258	5.58611	6.10688	5.65584	6.11664	6.50967	5.31461	6.47854	5.83955	5.62593	5.40349
Zp3r	3.70105	3.63057	3.52357	3.65951	3.79033	3.6788	3.78613	3.92252	3.69242	3.75975	3.83783	3.81972
Gm23623	2.93709	2.78159	2.74865	2.74379	2.63707	2.91062	2.60395	2.98321	2.59173	2.69832	2.79364	2.77799
C4bp	11.1712	12.2194	11.3805	12.1331	11.4499	12.0457	12.3584	11.0901	12.2697	11.767	10.9972	10.698
C4bp-ps1	3.01798	3.12844	3.39087	3.32452	3.3471	3.27193	3.1775	3.06682	3.39607	3.3227	3.48603	3.3194
Pfkfb2	7.40942	7.48491	6.98404	7.30561	7.15182	7.21991	7.50906	7.26414	7.52973	7.49587	7.15245	7.133
Il24	4.47722	4.70356	4.55614	4.23951	4.72935	4.61774	4.64286	4.12395	4.78789	4.72356	4.47121	4.63611
Il20	4.54601	5.2035	4.91869	4.70977	5.04242	5.00092	4.95603	4.82669	4.65797	5.05531	4.80098	5.23546
Il19	4.95756	5.26409	5.19634	5.10049	4.91048	5.27952	5.18087	5.27105	5.13614	5.4499	5.19357	5.11987
Mapkapk2	10.0336	9.69389	9.99773	10.0063	10.0427	9.76237	9.6157	10.1386	9.75226	9.96859	10.0237	10.2247
Dyrk3	5.92116	5.88671	6.12792	6.15782	6.10741	5.95445	6.2374	5.95327	5.99026	6.11527	6.01144	6.38666
Rassf5	7.37989	7.17228	7.26358	7.33634	7.19831	7.26158	7.04062	7.31392	7.1734	7.3327	7.30703	7.36766
Ikbke	8.05841	8.15111	8.01958	8.25359	7.76356	8.02947	7.86013	7.84098	7.99295	8.0297	7.66459	7.67122
Srgap2	6.71451	7.22802	6.76148	7.10913	6.88611	7.18329	7.12395	6.75026	7.32581	6.95683	6.66874	6.53875
Gm24273	2.84619	3.00507	2.83619	2.96554	2.92352	3.0387	2.75412	2.81222	3.32252	2.82858	3.02543	2.92312
Gm8532	6.19812	5.69487	6.17843	5.60181	5.76355	5.89454	5.71484	5.82488	5.57396	5.66024	5.91395	5.97766
Mfsd4	5.80934	5.81664	5.67944	5.8935	5.83683	5.88936	5.79213	5.65907	5.8422	5.93956	5.93998	5.89467
Cdk18	9.92156	9.25658	9.79108	9.49106	9.86272	9.19308	9.30743	10.013	9.21829	9.43077	10.0179	10.052
Gm10188	4.20152	4.15761	4.17775	4.29855	4.31927	4.37265	4.51027	4.30456	4.16989	4.60188	4.35232	4.26048
Tmcc2	6.69251	6.6587	6.55536	6.62161	6.93323	6.53086	6.58121	6.76365	6.64672	6.96771	6.78208	6.95449
Cntn2	6.01733	5.98559	5.80618	5.8558	6.00297	6.22206	6.12379	5.9912	5.90521	6.09698	6.02783	6.25762
Nfasc	5.27866	5.64376	5.60021	5.48393	5.62305	5.87356	5.41818	5.56481	5.38774	5.69917	5.65557	5.82189
Mdm4	7.84408	7.9097	7.49019	7.92012	7.51202	7.78878	8.06598	7.34361	8.13702	7.63498	7.18684	6.97735
Sox13	7.1808	7.29565	7.25266	7.26628	7.54497	7.18846	7.20344	7.48563	7.21266	7.33634	7.40899	7.46566
Snrpe	9.7455	8.4911	9.45069	9.24636	9.53234	8.68494	9.01235	9.49678	8.98766	9.1374	9.39616	9.56222
Zc3h11a	7.7541	8.57297	7.6978	7.94625	7.63706	8.45436	8.56448	7.51249	8.52484	7.88853	7.51039	7.35135
Atp2b4	6.40433	6.76943	6.45336	6.65676	6.24847	6.61689	6.56745	6.21002	6.76322	6.50074	6.47939	6.288
Optc	4.85344	5.18329	4.8366	5.03819	4.84835	4.7122	4.4821	4.75539	4.77394	4.61661	4.79048	4.85791
Prelp	10.117	10.4914	10.6237	10.5111	10.1643	10.3583	10.1195	10.3234	10.2734	10.4083	10.3756	10.336
Btg2	6.9136	7.07493	7.19714	7.08902	7.17578	7.42778	6.62225	7.34736	7.0739	6.86263	7.02732	7.13768
Adora1	8.40944	8.45943	9.07365	8.76058	9.00678	8.4517	7.91664	9.17153	8.43245	8.29964	8.70522	9.20851
Gm24517	2.60316	2.55999	2.68399	2.53589	2.50463	2.86334	2.28785	2.59923	2.59224	2.76282	2.70498	2.61958
Ppfia4	5.72563	5.62025	5.63067	5.47332	5.89215	5.55656	5.53416	5.63256	5.80826	5.94336	5.6738	5.912
Tmem183a	10.1406	9.99225	10.093	10.1927	10.0673	10.3217	10.2835	10.0571	10.2543	10.2969	10.068	9.91295
4931440L10Rik	4.2999	4.51461	4.35356	4.03848	4.24028	4.43853	4.27403	4.29515	4.20785	4.68367	4.43247	4.45985
Ppp1r12b	5.17565	5.46712	5.33998	5.51755	5.31887	5.41859	5.47077	5.50163	5.42237	5.61233	5.57087	5.38978
Lgr6	6.32282	6.35224	6.30082	6.28196	6.31099	6.19197	6.28069	6.42569	6.3267	6.42618	6.55926	6.26652
Ptprv	5.07505	5.26243	5.07754	5.18573	5.15368	5.31766	5.17499	5.21161	5.22063	5.15153	5.35803	5.1702
Gpr37l1	4.96596	5.54007	5.04792	5.10513	5.19981	5.30098	4.95942	4.88082	5.03136	5.12967	5.2811	5.58243
Elf3	5.46073	5.5565	5.46747	5.17099	5.80791	5.66516	5.70645	5.40861	5.36211	5.52574	5.8045	5.73139
Rnpep	9.97007	8.80892	9.54257	9.6063	9.49524	8.87325	9.35048	9.83417	9.11222	9.43383	9.70844	9.85818
Timm17a	9.9542	9.40839	9.80492	9.53183	9.57625	9.50661	9.53363	9.8973	9.64664	9.71143	9.79884	9.77787
Shisa4	6.10553	6.18929	6.10901	5.91235	6.36961	6.0094	5.8092	6.14362	5.94506	5.86379	6.32916	6.20405
Ipo9	7.81884	8.31575	8.06961	8.2344	7.86995	8.26449	8.33985	7.65624	8.31983	8.12667	7.75567	7.5655
Nav1	6.57481	6.73982	6.41146	6.59118	6.51136	6.62549	6.47237	6.63298	6.67888	6.64233	6.68313	6.76589
Pkp1	5.48123	6.1113	5.79754	5.38619	5.93668	5.75131	5.75826	5.69867	5.41872	5.93927	5.75003	6.01901
Igfn1	5.4579	5.56451	5.56606	5.41151	5.49401	5.6041	5.7134	5.65882	5.5027	5.26631	5.70634	5.99595
Mroh3	4.69284	4.9147	4.78414	4.78983	4.84002	4.77412	4.79195	4.7976	4.83021	4.86237	5.13997	4.88
5730559C18Rik	6.0943	6.32073	6.24716	5.99647	6.38911	6.42699	6.20106	6.17391	6.33437	6.46238	6.31896	6.53668
Gpr25	6.5828	6.51103	6.88027	6.54871	6.48143	6.28895	6.56442	6.43113	6.5158	6.58019	6.64144	6.66942
Camsap2	7.17577	7.74049	7.06634	7.23838	7.06634	7.4525	7.49297	6.96955	7.86507	7.18065	6.94351	7.16948
Nr5a2	8.85498	9.28063	8.73077	9.17986	8.81306	9.46136	9.58802	8.58809	9.32671	9.35719	8.79951	8.59954
Gm23763	3.74722	3.61181	3.44929	3.42008	3.65795	4.43255	3.81485	3.38066	3.64757	4.33512	3.65026	3.76461
Ptprc	6.63978	7.11347	6.51814	6.50725	6.39747	6.66009	6.7993	5.97223	6.84002	6.22813	6.19104	6.27568
Nek7	9.47936	9.59497	9.41954	9.88054	9.45644	9.57321	9.80608	9.19946	9.79174	9.67584	9.3209	8.98516
Lhx9	5.39249	5.29414	5.41775	5.19633	5.48437	5.28737	5.19126	5.20918	5.09631	5.24155	5.46165	5.66326
n-R5s217	3.37545	3.5642	3.36421	3.32546	3.42842	3.32131	3.22434	3.3423	3.28739	3.43977	3.49321	3.58639
Crb1	4.89526	5.03066	4.7832	4.87706	4.99234	4.91793	5.0651	4.88673	4.86812	5.14671	4.78082	4.98434
Gm4788	9.83796	9.68462	9.50628	9.67148	9.78562	9.90106	10.6664	9.22678	10.1348	9.77842	9.49571	8.83732
Cfhr1	11.8113	10.8172	11.6507	11.3489	11.4263	10.7879	11.6128	11.4317	11.1897	11.3506	11.5229	11.1883
Cfhr3	7.89301	7.9259	8.12418	8.16268	8.01696	8.27169	8.29205	8.0685	8.23859	7.86455	8.0304	7.75951
Cfh	10.9031	11.0908	10.4946	10.8642	10.9186	11.3871	11.8188	10.3187	11.3816	10.8108	10.5628	9.99882
Gm4845	6.86336	7.20039	7.26192	7.3006	7.20451	6.66875	6.67478	7.00232	6.93103	7.0075	6.87554	7.28684
Cdc73	8.31592	8.36862	8.33548	8.4856	8.3086	8.23224	8.50191	8.06223	8.37305	8.3735	7.98503	7.75736
Trove2	5.9006	5.92605	5.68163	5.7136	5.73165	6.30471	6.03048	5.41936	6.18801	5.47732	5.3805	5.57904
Rgs2	5.76838	6.27367	6.02041	6.16618	5.62984	6.02713	5.78918	5.60286	5.99524	5.42488	5.29822	5.34488
Rgs13	3.00629	3.2979	3.14595	3.17497	3.19253	3.14598	3.09576	3.43737	3.0965	3.269	3.16959	3.16873
Rgs1	4.25431	4.62124	4.53311	4.7088	4.45258	4.56571	4.56081	4.08243	4.58331	4.31028	4.0548	3.97898
Rgs21	3.10838	3.15686	3.30737	3.1117	3.19194	3.49023	2.95547	3.29271	3.16266	3.31695	3.11803	3.41589
Gm23672	2.54759	2.44902	2.52189	2.49967	2.27782	2.47712	2.42637	2.57114	2.50768	2.48385	2.43269	2.69119
Rgs18	3.7236	3.53617	4.10698	3.67384	3.67694	3.76338	3.90423	3.83097	3.60404	3.76227	3.75799	3.61048
Gm22681	3.13197	2.935	2.91887	3.01871	2.75105	2.85599	2.95463	3.32414	2.81552	3.05937	3.08107	3.00569
Gm9931	3.03882	3.28302	3.3104	3.31408	3.31204	3.42414	3.28364	3.21159	3.24804	3.07892	3.14282	3.23213
Gm15443	8.92114	8.66282	8.64474	9.03602	8.56761	8.40831	9.10904	8.56402	8.80221	8.69368	8.58257	8.24163
Pla2g4a	5.26259	5.40408	5.25409	5.28757	5.27271	5.27585	5.40324	5.22697	5.3525	5.16503	5.04137	5.28171
Rbm3	11.4984	10.6575	10.7487	10.4549	10.6579	10.8539	10.2695	10.8476	10.7515	10.307	11.2354	10.832
Bex4	3.55319	3.46875	3.37893	3.26101	3.31153	3.31377	3.38796	3.01537	3.48487	3.20224	3.2518	3.24231
BC003331	6.40424	7.54586	6.40932	6.85354	6.86565	7.39798	7.2369	6.66611	7.45591	6.42357	6.33676	6.06325
Prg4	9.82959	9.22451	9.6494	9.76879	9.85017	9.31607	9.70415	9.74222	9.13066	9.64081	10.023	9.78187
Hmcn1	5.07641	5.39622	4.94903	5.10314	5.16399	5.39951	5.03502	4.83966	5.16716	5.15094	5.02364	5.22664
Gm10138	8.0293	8.09995	8.23645	8.0067	8.35961	8.20233	7.76195	8.13772	7.96207	8.00161	8.28069	8.19047
Swt1	5.98239	6.26527	5.47561	5.77544	5.54673	6.16645	6.29299	5.67348	6.34501	5.93251	5.32094	5.0929
Rnf2	7.92172	8.06646	7.92415	8.28531	7.60271	8.09399	8.25742	7.76918	8.16913	8.11026	7.65763	7.49357
Cox7b	13.1893	12.8478	13.1096	13.0575	13.1103	12.7178	12.9599	13.1375	12.9169	13.0097	13.146	13.2502
Gm25279	3.68797	3.37499	3.90234	3.49822	3.35582	3.97426	3.58777	3.80375	3.67055	3.7341	3.65648	3.42002
1700025G04Rik	5.08114	5.07552	4.6472	4.54305	4.64923	4.86628	4.72976	4.62806	5.0048	4.68251	4.64506	4.71248
Tsen15	8.05907	7.55449	7.98115	7.84518	7.92528	7.56076	7.80448	7.97819	7.7904	7.89862	7.794	7.88663
Rgl1	7.29575	7.65004	7.27302	7.57345	7.20921	7.90373	7.69502	7.22098	7.6382	7.50877	7.34997	7.01748
Gm7278	6.54253	6.43606	6.62658	6.35944	6.53107	6.15883	6.55437	6.3872	6.30122	6.63602	6.71241	6.77168
Smg7	7.42565	7.57274	7.26959	7.59819	7.0155	7.5267	7.99573	7.32247	7.87984	7.51936	7.34294	7.19334
Lamc2	5.20812	5.07003	5.34685	5.06801	5.3584	5.5657	5.42236	5.23931	5.07369	5.33444	5.47661	5.51713
Lamc1	6.8875	7.27726	6.98489	7.19831	7.21092	6.85185	6.91037	6.76763	6.83941	6.63849	6.70814	6.76688
E330020D12Rik	4.38874	4.91576	4.79189	4.75001	4.77262	4.77003	4.67519	4.80335	4.81641	4.56133	4.8419	4.91817
Dhx9	8.29883	8.6426	8.07066	8.52622	8.46239	8.29491	8.81854	7.86723	8.55214	8.29568	7.72952	7.82301
Npl	7.19651	6.55542	6.99704	7.35039	6.7584	7.1565	7.09085	7.17636	6.91215	6.7439	7.09022	7.13602
F630010C12Rik	4.16358	4.59083	4.41852	4.21288	4.45306	4.51978	4.3509	4.31151	4.12506	4.3183	4.32397	4.34801
Sord	13.5155	13.522	13.5356	13.5875	13.4953	13.6019	13.6231	13.5238	13.5414	13.5233	13.6166	13.4854
Rgsl1	4.05641	4.28387	4.04541	4.0122	4.09715	4.12124	4.15224	4.06509	4.09873	4.0428	4.00432	4.51046
5830403L16Rik	5.29945	5.59863	5.325	5.19173	5.45636	5.41396	5.334	5.36248	5.3838	5.41108	5.39137	5.64342
n-R5s220	3.76967	4.07582	3.56596	3.78917	3.7077	3.67119	3.79788	3.70766	3.82217	3.97973	4.07175	3.894
Cacna1e	5.48583	5.73763	5.71215	5.45349	5.5134	5.7716	5.52937	5.55002	5.58627	5.84492	5.64023	5.66578
Ier5	6.45867	6.10431	6.44684	6.27718	6.03192	6.14945	5.82143	6.54939	6.05125	6.28705	6.62235	6.71344
Mr1	5.82638	7.47711	6.51723	7.02671	6.15427	7.60846	6.57773	6.01681	7.43797	6.72693	6.08097	5.67252
BC034090	5.27751	5.35666	5.41741	5.38932	5.23058	5.52084	5.33435	5.36654	5.46807	5.39033	5.25627	5.40862
Xpr1	8.03049	8.34356	7.96947	8.39391	7.99357	8.3811	8.46429	7.68185	8.34857	8.24993	7.65314	7.67521
Gm5532	6.76203	6.85302	6.94534	6.97668	6.79245	6.85545	6.87727	6.95772	6.7397	6.97457	6.94279	6.99675
Lhx4	5.8611	6.37129	6.20447	5.83144	6.15329	6.42472	6.10637	6.06478	6.02827	6.20323	5.87747	6.27293
Qsox1	11.4994	11.2106	11.3952	11.4038	11.3368	11.4027	11.314	11.6389	11.0974	11.3832	11.5106	11.6804
Cep350	6.80152	7.07397	6.6676	6.73476	6.97844	6.88076	6.93306	6.78159	6.91322	6.93702	6.76994	6.74001
Tor1aip1	8.60463	8.32038	8.61864	8.73061	8.50505	8.52985	8.73088	8.56381	8.59642	8.59864	8.73298	8.38504
Fam163a	4.35505	4.62953	4.53634	4.50898	4.63434	4.83584	4.77689	4.9749	4.83616	4.88776	4.41081	4.56753
Tdrd5	5.10496	5.53523	5.35026	5.00677	5.28957	5.05694	5.59109	5.15413	5.52106	5.26877	5.09449	5.59576
Axdnd1	3.52721	3.54943	3.52859	3.71454	3.7475	3.75209	3.5567	3.70696	3.76546	3.3505	3.72113	3.88445
Soat1	7.18809	7.04664	7.31441	7.27234	7.15458	6.99235	7.05868	7.14564	7.04517	7.04338	6.90211	6.92339
Tor3a	7.32069	7.79662	7.58782	8.15092	7.6575	7.85264	7.21374	7.85752	7.73951	7.26302	7.47625	7.7806
Fam20b	7.85272	8.04586	7.87734	8.09642	7.80379	8.07918	8.03019	7.8478	7.90371	8.07814	7.89151	7.68936
Ralgps2	6.4887	6.94998	6.44238	6.86406	6.32689	6.79469	6.80894	6.14481	7.11228	6.48895	6.25445	6.0908
Tex35	4.57216	4.78697	4.89024	4.65633	4.66048	4.86591	4.71685	4.67633	4.90783	4.47453	4.69881	4.51046
Rasal2	6.4064	6.82319	6.35871	6.46013	6.41306	6.80346	6.67995	6.52649	6.66677	6.23822	6.1734	6.13233
Brinp2	4.58607	4.82109	4.98695	4.76262	4.80612	4.64082	4.51314	4.73853	4.60246	4.68576	4.76771	4.86302
Pappa2	4.58381	4.72989	4.63964	4.61252	4.74705	4.70637	4.65248	4.56771	4.49492	4.64445	4.62533	4.70468
1600012P17Rik	5.2276	5.29829	5.33889	4.97561	5.23731	5.24307	5.31595	5.46205	5.71896	5.30299	5.36604	5.49704
Gm4953	11.8175	11.284	11.6688	11.4897	11.6153	11.0785	11.5992	11.6578	11.4106	11.5214	11.8137	11.745
4930562F07Rik	4.7474	4.88127	4.91147	4.73019	5.08786	4.91478	5.00179	4.96119	4.75329	4.89656	4.8892	5.11274
Tnn	5.28591	5.34982	5.49434	5.36809	5.77471	5.78345	5.62812	5.28709	5.60566	5.65401	5.21864	5.56471
Cacybp	10.0811	10.4143	10.2255	10.4805	10.1912	10.3467	10.6222	9.91705	10.561	10.4796	9.83226	9.70389
Rabgap1l	6.9075	7.33694	6.8341	7.04091	7.1439	7.26987	7.40057	6.83287	7.55555	7.03376	6.77471	6.43575
Gpr52	7.38972	7.71824	7.26876	7.67026	7.32689	7.96013	7.77316	6.98928	7.81411	7.41367	7.3368	7.0095
Zbtb37	5.53001	6.19106	5.93245	6.05517	5.76096	6.39074	6.21572	5.876	6.30842	6.05589	5.69174	5.64855
Dars2	6.74158	7.46329	6.80806	7.32687	6.80436	7.16982	7.37574	6.6488	7.3617	7.0222	6.66179	6.38397
Klhl20	7.12624	7.19115	7.05831	7.17653	7.02146	7.30018	7.23827	6.94416	7.12702	7.14037	6.91471	6.74858
4930469G21Rik	3.45838	3.57033	3.38567	3.40633	3.42721	3.42153	3.59794	3.2761	3.48492	3.38638	3.56307	3.25862
Prdx6	12.4639	12.09	12.4312	12.3264	12.4412	12.0441	12.2899	12.5334	12.2348	12.2876	12.5028	12.3582
Aph1a	10.9436	10.207	10.7281	10.4032	10.7842	10.2931	10.4319	10.9424	10.2175	10.573	10.9771	11.1134
Fasl	4.39129	4.5178	4.45428	4.40657	4.36001	4.52791	4.78384	4.37453	4.53867	4.65153	4.50218	4.6939
Suco	6.53475	7.27599	6.37001	6.74423	6.45488	7.0204	6.93783	6.3726	7.10951	6.46243	6.10837	6.08159
4930558K02Rik	3.25425	3.74493	3.22827	3.24358	3.36711	3.33253	3.35106	3.39729	3.44568	3.68573	3.41145	3.63288
Dnm3	4.40807	4.59647	4.10503	4.39121	4.31308	4.30513	4.14503	4.49696	4.63469	4.22706	4.62647	4.35759
Mettl13	6.86632	6.64578	6.83032	6.63078	6.64586	6.50723	6.63812	6.95115	6.44292	6.64083	6.69876	6.80492
Eif4e1b	5.33422	5.79403	5.96961	5.09317	5.57349	5.87927	5.62329	5.69456	5.72876	5.64599	5.54342	5.74826
7420461P10Rik	5.00512	5.03722	5.15717	4.94013	4.92905	4.86676	5.00247	4.83823	4.86481	4.68125	5.01263	4.97161
Prrc2c	7.53848	7.71676	7.37196	7.46311	7.52067	7.71837	8.06249	7.3784	7.75085	7.83197	7.78259	7.38665
Fmo4	7.34941	7.87072	7.53305	7.26075	7.10585	7.80496	7.01081	7.37597	7.95319	7.09394	6.84391	6.82337
Fmo1	11.478	11.7625	11.7653	12.02	11.798	11.7054	11.7582	11.7009	11.6945	11.5644	11.6338	11.4726
Fmo2	6.61772	6.50972	7.04019	6.30076	6.72319	6.6885	6.01511	6.18273	6.40532	6.34386	6.51127	6.10918
Fmo3	4.27063	4.22054	4.69669	4.30141	4.20181	4.22882	4.22968	4.28641	4.29708	4.38463	4.14247	4.33097
Mroh9	3.17655	3.36841	3.34087	3.15344	3.32029	3.60878	3.32896	3.44644	3.11918	3.33001	3.41479	3.50267
Prrx1	5.9296	5.86217	5.81788	5.64127	5.63038	5.42812	5.49634	5.71405	5.7921	6.37928	6.14695	5.90834
Gorab	5.57352	5.48364	5.0898	5.1763	5.22555	5.90231	5.81678	5.08675	5.85542	5.44707	5.26769	5.48621
Mettl11b	3.82452	4.5244	4.18782	4.08822	4.31308	4.1792	4.33889	4.4567	4.48317	4.40517	4.35984	4.35884
BC055324	5.12983	5.06066	5.11558	5.1505	5.39589	5.15744	5.05587	5.22994	5.06823	5.17255	5.07813	5.0767
Blzf1	7.25665	8.0051	7.32254	7.70772	7.31902	7.91769	8.11384	7.18808	8.25603	7.65435	6.78919	6.91492
Atp1b1	10.5669	10.1243	10.3865	10.4139	10.269	9.97911	10.451	10.3721	10.3326	10.4493	10.4798	10.7043
Xcl1	6.01247	5.34207	5.7045	5.52912	5.22156	5.87085	5.71439	5.69936	5.50858	5.70594	5.97779	5.95357
Tbx19	5.4528	5.54826	5.56472	5.21374	5.36649	5.48203	5.48569	5.40999	5.60951	5.76951	5.61102	5.46278
Sft2d2	10.1301	9.99895	10.2835	10.2376	10.1283	9.98469	10.2312	10.026	10.0342	10.2445	10.0715	10.085
Tiprl	8.41527	7.96699	8.28365	8.21218	8.196	8.22493	8.05066	8.07714	8.15749	8.07365	8.28439	7.9402
Dcaf6	7.30379	7.47811	7.14761	7.4422	7.31011	7.77411	7.64064	7.25129	7.90135	7.1225	7.03068	6.85465
Mpzl1	7.65315	8.0057	8.15417	7.93232	7.59302	8.02971	7.60685	7.9425	7.9562	7.94777	7.53999	7.74386
Rcsd1	5.97532	6.01349	6.21158	6.16593	5.96242	6.08068	5.76944	5.98768	5.90138	6.26583	6.14098	6.35345
Pou2f1	6.80477	7.22823	6.76995	7.11533	6.73656	7.29746	7.24267	6.76966	7.27583	6.95533	6.77808	6.50075
Dusp27	5.2382	5.06584	5.04936	4.97484	4.8387	5.04054	4.6617	4.81202	4.98103	5.00762	5.22154	5.39089
Mael	3.72677	3.55143	3.60504	3.78782	3.63009	3.79136	3.46939	3.69997	3.85837	3.76842	3.79435	3.62146
5330438I03Rik	6.97592	6.86865	6.80238	6.52682	6.86506	6.66868	6.70877	7.17278	6.63493	6.63685	6.95317	6.93259
Pogk	5.92718	6.17711	6.07452	5.95034	6.11586	6.07432	6.2418	6.2423	6.09952	6.02396	6.23618	6.16249
Uqcr11	9.6342	9.27054	9.71872	9.47765	9.58321	9.40843	9.15196	9.93975	9.43628	9.46181	9.81692	10.0327
Gm4847	3.87246	3.79974	3.89138	3.69696	3.84773	3.86972	3.90835	3.83675	3.81217	3.91759	3.9831	4.04486
Fmo9	5.24355	5.27954	5.46519	5.08197	5.47522	5.28938	5.3692	5.41479	5.26901	5.29695	5.47126	5.4967
Uck2	5.60143	5.68839	5.89668	5.28032	6.04697	5.61941	5.561	6.1301	5.65945	5.83033	5.89551	5.2446
Mgst3	8.35378	8.60415	9.0467	9.08244	8.83695	8.13883	7.68015	9.124	8.32331	7.68897	8.45297	8.69963
Lrrc52	5.4745	5.5493	5.39974	5.40269	5.32899	5.33744	5.55952	5.47476	5.30202	5.53303	5.33724	5.38651
Pbx1	8.13092	8.21605	8.1783	8.4216	8.18153	8.42174	7.97851	8.07041	8.28454	7.96775	8.02281	7.95264
Gm5265	6.09709	5.40167	5.59168	5.59459	5.97665	5.45945	5.25115	5.92013	5.54803	5.41509	5.86217	5.76425
Nuf2	4.113	4.70207	4.22186	4.44413	4.29875	4.22342	3.98277	4.35686	4.37347	4.4821	4.32212	4.5003
Rgs4	5.31976	5.13769	5.70616	5.32997	5.40263	5.6882	5.56501	5.48569	5.26999	5.70723	5.45362	5.5313
Hsd17b7	10.1556	11.2278	9.62027	10.5977	10.2414	11.5216	9.64029	10.2445	11.5624	10.1111	10.2769	9.65758
Ddr2	6.39479	6.85819	6.12699	6.60404	6.08698	6.50094	6.1715	5.97823	6.53263	6.21135	5.80023	6.36906
Uap1	8.65814	8.70629	8.61975	8.67433	8.55792	8.63962	8.59088	8.49647	8.64173	8.74287	8.44484	8.38408
Uhmk1	9.02296	9.55989	8.88356	9.33442	9.09601	9.36469	9.29521	8.93288	9.33314	9.25539	8.90918	8.58033
Atf6	8.64495	9.33285	8.50659	8.98878	8.96121	9.33307	9.13137	8.60095	9.25797	8.76806	8.48852	8.3881
Gm23523	2.5363	2.6049	2.60076	2.78826	2.48214	2.73905	2.69711	2.42897	2.64239	2.83388	2.59182	2.33721
Gm25235	4.08908	4.16125	4.08887	4.15718	4.24451	3.85694	4.20168	4.19983	4.15528	4.17245	4.00085	4.03191
Dusp12	8.0335	7.2967	7.68667	7.76532	7.52083	7.5984	7.63837	7.83118	7.56702	7.66438	7.57891	7.57314
Fcrlb	5.81011	5.94523	5.99095	5.7267	6.02521	6.08861	6.02863	5.95233	5.90549	6.07262	6.319	6.05666
Fcrla	4.93251	5.33009	5.19683	4.96684	4.93944	5.07853	5.07865	4.9845	5.19356	5.39157	5.18073	5.24971
Uqcrb	12.1677	11.7752	12.0307	11.9013	12.0506	11.5145	11.9603	12.0492	11.7914	12.0065	12.1213	12.141
Fcgr2b	9.77334	9.59351	9.63964	9.92521	9.81324	9.76473	10.2321	9.65189	9.81455	10.0868	9.55775	9.52405
Fcgr3	6.71082	6.9249	6.96666	6.97726	6.71636	6.66439	6.78931	6.58761	6.75044	6.82965	6.71326	6.42386
Sdhc	11.5748	11.2163	11.5998	11.3277	11.5578	11.303	11.1263	11.7304	11.1667	11.2994	11.5329	11.7498
Pcp4l1	7.96914	6.77465	7.70806	8.075	7.31737	6.93924	7.40086	8.08608	6.87064	7.26486	8.02509	8.15224
Tomm40l	7.46401	7.01443	7.34498	7.23843	7.35525	6.7805	6.98312	7.62035	6.98345	7.35003	7.64509	7.4347
Fcer1g	9.76007	9.31289	10.0805	10.018	9.64941	9.26025	9.41225	10.1242	9.43635	9.52584	9.67984	9.89784
Ndufs2	10.9617	10.6845	10.9573	10.862	10.9223	10.6892	10.5594	10.9977	10.7323	10.7235	10.9494	11.0675
Ppox	8.54587	8.11223	8.40457	8.42636	8.45682	8.33824	8.25832	8.68413	8.31571	8.21838	8.58102	8.63358
Usp21	9.59533	9.05689	9.51309	9.32012	9.46801	9.17401	9.07295	9.67657	8.95609	9.25996	9.56238	9.74595
Ufc1	10.3853	9.83956	10.3171	10.0539	10.216	9.78331	9.79061	10.4335	9.85175	10.1366	10.3132	10.3382
Rpl27	9.06934	8.40008	8.87536	8.69183	8.89745	8.4668	8.50366	9.05205	8.61767	8.74883	8.91819	9.08279
Nit1	10.9779	10.8889	11.0611	10.9869	10.9501	11.1113	10.9742	11.0543	10.9979	10.9586	10.9691	10.9152
Klhdc9	5.16235	5.38924	5.37209	5.29999	5.34795	5.34798	5.25004	5.31224	5.23637	5.39378	5.58745	5.34039
Gm24871	7.4861	5.47505	6.87974	6.60593	6.82419	4.94626	6.29188	6.80092	5.80992	6.45795	6.93109	7.00628
Itln1	3.56126	4.04551	3.55685	3.57412	3.59386	3.84171	3.61666	3.86635	3.64007	3.40219	3.73518	3.81446
Ly9	6.31381	6.57083	6.27488	6.56036	6.30157	6.65879	6.51073	6.35525	6.81286	6.41092	6.24125	6.1179
Slamf7	5.15879	5.30991	5.15295	5.06091	5.41486	5.15201	5.06576	4.89201	5.05142	4.88819	5.00023	5.0945
Vangl2	6.07894	5.47626	5.88553	5.8154	5.78859	5.69565	5.56633	5.84923	5.64926	5.78294	5.91193	6.12548
Nhlh1	4.57203	5.17916	4.95619	5.09031	5.0777	4.80657	4.93108	5.02218	4.8699	4.93703	4.79776	4.85438
Ncstn	8.98467	8.63386	8.84149	8.87414	8.82117	8.76299	8.75361	8.91024	8.66419	8.80436	8.80761	8.81379
Timm23	11.7451	11.3875	11.6878	11.6156	11.6863	11.5652	11.5545	11.7962	11.5606	11.6146	11.7987	11.8726
Pea15a	8.15984	8.32495	8.34273	8.35864	8.03318	8.41806	8.0859	8.23818	8.21817	8.06281	8.2424	8.34444
Casq1	5.39659	5.41162	5.4148	5.12404	5.15977	5.56675	5.27579	5.19218	5.19465	5.6566	5.46315	5.28913
Atp1a4	5.14366	5.27078	5.30835	5.13744	5.20509	5.28625	5.15791	5.20822	5.0158	5.51481	5.28172	5.31008
Atp1a2	6.22927	6.33992	6.25034	6.06071	6.30648	6.54354	6.10275	6.35813	6.24668	6.38762	6.44534	6.5577
Kcnj9	5.61794	4.97028	5.2651	4.97097	5.26815	5.35865	5.23888	5.38921	4.91892	5.36733	5.43684	5.07959
Slamf8	5.81943	5.90962	5.9449	5.87515	5.50932	5.87479	5.82198	5.70303	5.72888	5.49725	5.77229	5.73802
Fcrl6	4.64941	4.43462	4.51922	4.56432	4.60517	4.67076	4.48271	4.57059	4.64549	4.59852	4.60921	4.80776
Dusp23	8.20886	7.93493	8.37128	8.32963	8.28323	8.07065	7.83322	8.70768	8.22006	8.30263	8.43338	8.58501
Gm24817	2.57858	2.73388	2.63377	2.58735	2.60092	2.42883	2.52306	2.75208	2.62069	2.64369	2.56926	2.65096
Apcs	9.33827	9.87467	9.59822	10.0217	9.34585	9.91023	8.8523	9.39389	9.89039	8.7752	8.673	8.80981
Olfr1408	4.14441	4.15084	3.86505	4.04173	3.86461	4.05255	3.88974	4.14943	3.8094	3.95478	3.90443	4.34128
Olfr1406	3.82972	3.91518	3.96113	3.81434	3.68857	3.96447	3.92448	4.15953	3.87869	3.85848	4.03805	4.08538
Fcer1a	3.40198	3.49028	3.69649	3.54933	3.61471	3.67097	3.59717	4.06868	3.82896	3.79784	3.77883	3.68417
Ackr1	6.52687	6.31347	6.7052	6.78854	6.36967	6.54859	6.47645	6.56205	6.52088	6.44145	6.69612	6.68705
Cadm3	6.83294	6.25054	7.04375	6.88931	6.73377	6.41256	6.24819	6.89323	6.57948	6.60359	6.94114	6.87861
LOC102639543	4.2712	4.47035	5.0887	4.40893	4.46977	4.52243	4.44804	4.4204	4.24268	4.5056	4.37202	4.62077
BC094916	3.88313	3.27507	4.03905	3.60559	3.69481	3.54545	3.26978	3.36147	3.61952	3.54991	3.53435	3.09628
Pydc4	4.7547	4.62702	4.18165	5.31818	4.52776	4.96139	5.16374	4.41885	4.95491	4.62117	4.23108	4.54528
AI607873	6.90171	7.4749	7.04595	7.16678	7.02042	7.28159	7.13546	6.38365	7.25514	6.87289	6.6074	6.36878
Ifi204	6.04622	6.82982	6.08321	6.42078	5.95707	6.53938	6.83577	5.7148	6.67931	5.90488	5.72849	5.50359
Ifi203	6.78344	6.95592	6.47094	6.92498	6.36242	7.21088	7.11203	5.98444	6.92541	6.25791	6.3404	6.06579
Ifi202b	3.24623	3.08875	3.2116	3.09218	3.17104	3.08994	3.17008	3.12612	3.1307	3.27719	3.2442	3.47288
Ifi205	5.52132	5.76878	4.83618	5.4528	4.87861	5.18956	5.79975	4.64777	5.18947	4.51223	4.86552	5.18247
Olfr231	4.88832	5.201	5.07366	5.29634	4.91056	5.4688	5.23951	5.19094	5.21255	5.14547	4.89556	5.31393
Olfr419	5.22213	5.38475	5.27387	4.94916	5.34951	5.34156	5.28306	5.15797	5.18989	5.28416	5.25412	5.28199
Grem2	6.92794	6.64505	6.86576	6.49111	6.42034	7.12321	7.00395	6.14166	6.93756	7.03792	6.03317	6.4656
Rgs7	3.29121	3.59167	3.37478	3.29572	3.4611	3.49813	3.2731	3.34678	3.25937	3.43463	3.29743	3.23173
Fh1	10.3435	11.5024	10.5729	10.9837	10.9662	11.2653	11.1477	10.5468	11.4868	10.925	10.3929	10.2504
Opn3	6.14548	6.36736	6.36945	5.95796	6.07937	6.43543	5.99929	6.15573	6.04706	6.16814	5.87465	6.14652
Chml	5.20461	5.58987	5.13642	4.94612	5.30693	5.41677	5.49873	5.25809	5.44444	5.23434	4.90015	4.95662
Pld5	4.64965	4.66419	4.70809	4.68098	4.87758	4.79398	4.71202	4.74497	4.8994	4.788	4.86377	4.94758
B020018G12Rik	3.01928	2.82457	3.23056	2.96467	3.01319	2.91086	2.99923	3.36327	2.86369	2.91326	3.09521	3.22148
Cep170	5.33889	5.86721	5.43365	5.66621	5.51973	6.10326	5.78473	5.44939	5.86791	5.20546	5.52491	4.80895
Mir350	3.56	3.51192	3.28989	3.6037	3.5656	3.63395	3.47067	3.4674	3.44707	3.63318	3.08739	3.67586
Akt3	6.90277	7.19668	7.08807	7.41449	6.80241	7.42393	7.28159	6.55962	7.3524	7.21783	6.5528	6.69293
Adss	9.15985	9.45422	9.11929	9.54304	9.16937	9.25412	9.25376	9.06661	9.40543	9.4025	8.80543	8.6658
4930527J03Rik	8.1012	8.0036	8.06758	8.05439	8.12402	8.06553	7.97603	8.27489	8.03901	8.17875	8.32284	8.40231
Hnrnpu	8.56277	9.0886	8.55671	8.64533	8.61752	9.08377	9.12959	8.36982	9.10542	8.4378	8.49536	8.36581
Smyd3	7.0807	6.84621	7.05338	7.02535	6.96701	7.2791	6.85525	6.97157	7.25175	7.23195	7.01898	7.00735
Tfb2m	8.50437	8.9044	8.47131	8.89414	8.45364	8.83218	9.06061	8.17339	9.06548	8.59872	7.93672	7.53536
Ahctf1	7.59326	8.02372	7.39354	7.69132	7.78069	8.06405	8.15471	7.38807	8.01372	7.6503	7.42446	7.15414
Adck3	11.3076	11.1551	11.2794	11.3729	11.0771	11.6085	11.3658	11.283	11.359	11.4275	11.313	11.3382
Psen2	9.54323	9.31994	9.56695	9.46263	9.45735	9.66	9.43958	9.67896	9.48049	9.57201	9.57494	9.79304
Gm5069	7.11871	6.67853	7.02972	6.71406	7.19401	7.00337	6.76636	7.16863	6.87849	6.86791	7.10389	7.26845
6330403A02Rik	5.16208	5.64378	5.67673	5.43885	5.51185	5.56605	5.26097	5.50913	5.54012	5.54193	5.60904	5.43949
Mixl1	5.07748	5.30838	4.92879	5.20369	5.21603	5.29359	5.51298	5.28292	5.55661	5.29283	5.63375	5.298
H3f3a	10.7139	9.97742	10.5155	10.314	10.3914	10.1269	10.2924	10.5604	10.1367	10.3917	10.6026	10.6615
Ephx1	12.3389	12.4378	12.9291	12.8785	12.9038	12.0751	12.2205	13.0458	12.2524	12.2033	12.6314	12.9134
Nvl	6.25828	6.94557	5.90038	6.67451	6.34668	6.63639	6.85256	6.22178	6.99888	6.40403	6.01065	5.91092
Wdr26	9.55157	9.75274	9.41366	9.75897	9.4722	9.7135	9.79147	9.23248	9.78785	9.5543	9.27719	9.05042
Rpl35a	11.3331	10.7646	11.1595	11.0091	11.0581	10.8611	10.9801	11.1934	10.9235	11.1391	11.0662	11.1663
Ccdc121	5.95558	6.0963	6.39988	6.06589	6.16607	6.20871	6.09946	5.98514	6.25347	6.23551	6.36431	6.61519
Gm25810	2.52498	2.60777	2.51292	2.76956	2.70571	2.52734	2.49969	3.03254	2.80718	2.60346	2.74563	2.45808
Lbr	8.09411	8.10771	7.70645	7.86346	7.66925	8.02686	7.57202	7.78998	7.84985	7.80773	7.89867	7.75897
Gm5533	4.17319	4.70465	4.73159	4.52843	4.93802	4.84138	4.77678	4.71169	4.98245	4.8106	4.86638	4.93662
Enah	4.91818	4.94291	5.14396	4.87134	4.92897	4.89323	4.87246	5.08556	4.90168	4.92771	4.99567	4.98025
Vmn1r1	3.6416	3.90781	3.97558	3.77927	3.59009	3.70967	3.60717	3.54207	3.465	3.92195	3.80399	3.72445
Degs1	11.0068	10.8288	11.1748	10.9263	10.9388	11.0811	10.9669	11.0831	11.0295	11.0152	10.9866	11.0448
Fbxo28	6.93053	7.05904	7.034	7.02803	6.86306	7.0294	7.06955	6.88226	7.13054	7.25042	6.92514	6.89901
Gm5706	5.17865	5.32568	4.90642	4.95644	5.30417	5.01194	5.0854	5.53754	4.96024	5.12196	5.40358	5.40542
Gm10517	6.40904	5.88316	6.12825	6.02167	6.56603	6.2517	6.25246	6.21618	6.07962	6.29458	6.52237	6.71156
Capn2	8.23307	9.13334	8.39994	8.83828	8.19798	8.84882	8.83547	8.23475	8.9633	8.70099	8.05658	8.08507
Ccdc185	5.35325	5.72217	5.4172	5.40062	5.46299	5.35581	5.52599	5.36847	5.52357	5.6685	5.66602	5.58295
1700056E22Rik	6.61145	6.40613	6.7749	6.6498	6.64211	6.60051	6.19029	6.70195	6.45023	6.59543	6.587	6.55385
Hlx	7.43707	7.58342	7.65848	7.35358	7.25602	7.48391	6.96129	7.59642	7.3714	7.18175	7.52986	7.47731
Marc1	12.9876	12.9044	12.9282	12.9853	12.952	12.9707	12.8504	13.0975	12.9816	13.0097	13.0077	13.0634
Marc2	11.0969	10.6826	11.0028	10.9015	11.1124	10.8136	10.8568	11.0992	10.8088	10.9152	11.1156	11.1087
C130074G19Rik	8.55093	8.21151	8.51354	8.48506	8.35872	8.5424	8.5288	8.78415	8.27764	8.67004	8.63652	8.72865
Mark1	5.60225	5.80542	5.7381	5.50008	5.45101	5.64123	5.27837	5.75428	5.58237	5.60969	5.79001	5.79731
Iars2	8.94195	9.24696	8.75571	9.1548	8.93872	9.11088	9.17823	8.58849	9.29097	8.88863	8.70283	8.51273
9630028B13Rik	5.69451	6.10309	6.02636	5.89692	5.96141	6.02232	5.99666	5.7518	5.9025	5.87595	6.1418	6.16033
Lyplal1	9.37908	9.31229	9.60928	9.3804	9.56188	9.0543	8.92565	9.68215	9.12631	9.24155	9.46893	9.57511
Tgfb2	5.71825	6.02157	5.87998	6.02537	5.69131	5.97187	5.85579	5.99299	5.8013	5.95365	6.07719	6.04611
Rrp15	6.35473	6.22042	6.26496	6.41164	6.04103	6.23938	6.61597	6.04076	6.30987	6.12363	5.79981	6.05546
Spata17	3.70158	3.89761	3.90529	3.75718	3.78345	3.71748	3.74682	3.79036	3.75826	3.75663	3.86648	3.83347
Kctd3	6.81892	6.94768	6.91574	6.93771	6.65427	7.11767	6.90742	6.90446	6.76801	6.95038	6.92309	6.85094
Kcnk2	5.0206	5.17194	5.09715	5.06154	5.1462	5.23041	5.11485	5.25861	4.93837	5.32344	5.14739	5.04609
Pdcd5	11.357	10.7597	11.0943	11.0601	11.1492	10.6127	11.1006	11.1834	10.9794	10.9886	11.2539	11.1411
Cenpf	4.70548	4.84733	4.79161	4.76515	4.75813	4.93239	4.64257	4.88767	4.77651	5.02965	4.82096	5.10232
Smyd2	8.10616	8.15719	8.15749	8.4617	8.14449	8.3018	8.05368	8.20868	8.13682	8.17105	7.9931	7.99685
Prox1	8.47694	8.9559	8.20797	8.72489	8.31697	8.82706	9.02727	8.48326	9.20241	8.89216	8.80259	8.53537
Rps6kc1	6.7097	6.78805	6.77147	6.83635	6.67417	6.79085	6.84694	6.79784	6.94371	6.77391	6.72134	6.60115
Vash2	5.19032	5.41824	5.16597	5.23728	5.4393	5.3825	5.40915	5.11552	5.30651	5.29249	5.32981	5.54632
Mfsd7b	6.46738	6.56537	6.89794	7.02048	6.7025	6.68364	6.55101	6.57337	6.55866	6.61961	6.44842	6.35032
Tatdn3	6.10884	6.55482	6.40008	6.6366	6.36098	6.69004	6.51069	6.56413	6.66895	6.22168	6.28442	6.17784
Fam71a	5.55898	5.99749	5.91775	5.76956	6.08206	5.85162	5.60577	5.97898	5.64048	5.99469	5.86911	6.23562
Atf3	6.43799	7.33012	7.15631	7.0972	6.73777	7.04943	6.17671	6.81381	6.94151	6.06459	6.65805	6.73573
Nenf	6.84181	6.62335	6.60384	6.95348	6.76759	7.10652	6.47918	6.81837	6.74838	6.64027	6.53625	6.84926
Ppp2r5a	11.0315	10.6725	10.9596	11.026	11.1242	10.8926	10.7561	11.0995	10.9894	10.7482	10.9165	10.9203
Dtl	4.68449	5.14877	4.76825	4.80274	5.18523	4.67332	4.625	5.08515	4.85153	4.91931	4.78807	4.97698
Gm22446	6.69345	6.63869	6.78229	6.66221	6.84506	6.65236	6.64438	6.66715	6.50199	6.80504	6.63503	7.03252
Gm26203	3.27698	3.56737	3.05774	3.44408	3.04837	3.15896	3.22502	2.99066	3.30474	3.2816	3.11795	2.81222
1700034H15Rik	6.20529	6.24519	6.11432	6.02981	6.10991	6.40305	6.01098	6.11838	6.13624	6.26334	6.30757	6.52278
Traf5	6.35727	6.10161	6.18383	6.20952	6.00123	5.95063	6.41806	5.76034	6.09782	5.93618	6.42941	6.17852
Gstp1	11.8029	10.9354	11.6589	11.4227	11.5311	10.5905	11.686	11.6853	10.9397	11.8905	11.5744	11.749
Rcor3	7.70947	7.40129	7.51891	7.54569	7.42228	7.69412	7.3549	7.44073	7.58031	7.13662	7.45176	6.95517
Hhat	5.38492	5.57486	5.37321	5.55962	5.5025	5.64696	5.59018	5.49457	5.51486	5.59134	5.46542	5.38043
A730013G03Rik	5.60374	5.49455	5.22092	5.40634	5.57097	5.51529	5.40819	5.35576	5.51667	5.86641	5.50578	5.7171
Sertad4	5.427	5.49257	5.36218	5.12417	5.60238	5.4777	5.50643	5.67258	5.27887	5.75356	5.65795	5.90914
Syt14	4.05794	4.03315	4.04865	4.11297	4.0706	4.09998	4.00032	4.21461	4.08379	4.12048	4.24968	4.15847
Diexf	6.93422	7.17161	7.03834	7.08063	7.02038	7.19446	7.28078	6.92367	7.10751	7.12667	6.95789	6.89281
Traf3ip3	4.89146	4.6493	4.89568	4.67799	4.91253	5.16804	4.95757	5.0862	5.0168	4.73848	4.84713	4.8277
Hsd11b1	12.2023	11.9879	12.1528	12.1545	12.1143	12.0493	12.2287	12.1285	11.9933	12.1773	12.1109	12.0917
G0s2	9.43821	9.79843	10.4229	10.0842	10.2821	9.46968	8.78581	10.5119	9.63396	8.78992	10.3589	10.3628
Camk1g	4.40478	4.43865	4.4628	4.27665	4.47937	4.478	4.46727	4.65827	4.38862	4.58958	4.48758	4.29725
Mir205	4.01132	4.27439	4.24528	4.23346	4.17053	4.16333	4.34054	4.46107	4.49195	4.03309	4.0314	3.96904
Cd46	4.87221	4.41206	4.23729	4.3967	4.16989	4.28673	4.39367	4.70463	4.37705	4.32037	4.28636	4.27667
Cr1l	8.80087	7.23129	8.51392	8.56774	8.49745	7.51339	8.11208	8.63016	8.09774	8.16438	8.63114	8.50751
Cr2	4.17948	3.93027	4.297	4.09197	4.08028	4.1272	4.29606	4.18383	4.26649	4.12422	4.16961	4.46513
Cnksr3	7.04642	6.92799	6.84175	7.12732	7.17242	6.9571	6.9903	6.94697	6.91234	7.07069	6.98269	7.25546
Ipcef1	4.35919	4.33227	4.4264	4.2738	4.4321	4.25495	4.47789	4.40526	4.27324	4.32808	4.28578	4.56981
Rgs17	4.43968	4.52328	4.5117	4.52059	4.50095	4.5154	4.44358	4.8159	4.58157	4.57165	4.58373	4.64482
Mtrf1l	6.68083	5.97284	6.2512	6.24287	6.14088	6.03416	6.19761	6.17973	6.02808	6.25004	6.11401	6.08535
Fbxo5	5.09529	4.9664	5.10865	4.89703	4.85459	4.6135	4.63637	5.095	4.90681	4.9197	4.76053	4.53252
Syne1	5.23037	5.73838	5.50299	5.53277	5.54039	5.58118	5.51831	5.35585	5.56168	5.52799	5.44766	5.50142
Gm25694	6.42675	6.16508	6.46378	6.28133	6.19986	6.04698	6.26184	6.55716	6.15	6.182	6.57844	6.74842
Rmnd1	7.68775	8.76234	7.54033	8.24644	7.69588	8.5046	8.51293	7.69414	8.8704	7.91742	7.60473	7.51485
Zbtb2	6.51746	6.34028	6.3098	6.11514	6.15734	6.32074	6.51564	6.23194	6.1094	6.63975	6.36313	6.1957
Lrp11	6.2691	6.35625	6.35401	6.23873	6.61154	6.32141	6.3286	6.41763	6.32722	6.5361	6.49781	6.57195
Nup43	6.70651	6.85581	6.89349	6.94559	6.75669	6.87838	6.95819	6.79068	6.94271	7.08146	6.41472	6.60994
Lats1	8.18764	8.69244	8.08221	8.63788	7.94056	8.77505	8.95727	7.90076	8.69678	8.67794	7.99765	7.91474
Katna1	6.6151	7.49579	6.80427	6.93567	6.68207	7.06583	7.56421	6.51893	7.15911	7.02783	6.5889	6.60974
B430219N15Rik	7.10114	5.6176	6.55627	5.9283	6.00507	6.12433	6.9136	6.51511	6.11661	6.96887	7.32691	7.40252
Ppil4	6.74591	7.15449	6.47411	7.05983	6.61768	6.90663	7.42465	6.43365	7.45564	6.98291	6.36581	6.0714
Zc3h12d	7.04408	7.42004	7.52046	7.40405	7.32858	7.25158	6.89677	7.43993	7.23171	7.15416	7.3569	7.36542
Gm26674	5.1292	4.99228	5.04243	4.93533	5.05158	4.91646	4.88209	5.23091	4.80122	4.93013	4.78761	5.40087
Gm25682	4.81371	4.85708	4.95215	4.67007	4.75447	4.93866	4.9395	4.75108	4.72032	4.8285	4.98025	5.12579
Gm5177	13.171	13.0534	13.1386	13.0882	13.2987	12.8535	12.8694	13.257	12.9353	12.9553	13.2069	13.342
Shprh	6.72703	7.29284	6.87185	6.94652	6.83923	7.25034	7.34951	6.90559	7.41886	6.82314	6.70889	6.50046
Fbxo30	6.36796	6.97362	6.66318	6.71929	6.63781	7.03697	6.94604	6.30143	6.80924	6.97462	6.04701	5.86895
Epm2a	6.74225	6.60856	6.94829	6.80856	6.8798	6.39543	6.5753	6.87007	6.57955	6.64859	6.88014	6.80414
Timm8a1	8.23507	7.37132	8.03373	7.67583	7.95845	7.38208	7.59216	8.20871	7.38884	7.67272	8.41066	8.49901
Gm23680	3.33281	3.72716	3.48085	3.4508	3.43185	3.50188	3.29931	3.46894	3.36711	3.60451	3.36929	3.4568
Gm25139	3.55696	4.07004	3.8753	3.95152	3.79167	3.90688	4.30797	4.00317	3.89102	4.0245	3.83285	3.84077
Sf3b5	7.63962	7.36755	7.66146	7.41534	7.4935	7.39747	7.19735	7.73819	7.3835	7.20169	7.56286	7.62938
Plagl1	6.25205	6.34405	6.44309	6.62087	6.32345	6.32646	6.22777	6.24041	6.23432	6.26981	6.29701	6.15836
Fuca2	6.8732	7.60509	6.94584	7.2511	7.11313	7.13195	7.26328	7.43099	7.24785	7.10789	6.84617	7.0702
Adat2	7.64259	7.33317	7.57856	7.46866	7.52145	7.66115	7.43008	7.51333	7.45453	7.45428	7.3107	7.34561
Hivep2	5.95919	5.92436	5.81026	5.71982	5.35615	5.87288	6.29347	5.53125	5.83113	5.98	5.8871	5.62173
Nmbr	4.5763	4.90101	4.64075	4.5239	4.73476	4.4912	4.53192	4.79206	4.43717	4.71719	4.64625	4.80366
Cited2	10.3481	9.84436	10.1903	9.98521	10.1712	9.99407	10.2385	10.4505	9.86812	10.1176	10.2685	10.3809
Txlnb	5.05773	5.188	4.96181	5.25838	5.13939	5.14538	5.12569	5.32233	5.31259	5.09748	5.19462	4.94621
Reps1	8.33279	8.59304	8.36166	8.55553	8.1291	8.68955	8.45614	8.32686	8.60914	8.50665	8.14263	8.06854
Gm10827	3.095	3.41944	3.25348	3.29572	3.31283	3.50719	3.34051	3.36962	3.34261	3.40096	3.26376	3.57252
Nhsl1	6.91287	7.0423	6.96313	7.03656	6.66315	7.10209	7.00187	6.89397	6.97343	7.06979	6.8882	6.91541
Perp	10.791	10.1221	10.5078	10.4503	10.5811	10.2163	10.2254	10.916	10.1678	10.374	10.7898	10.9315
Olig3	3.74254	3.7439	4.27241	3.99546	4.12096	4.43412	3.73463	3.93897	3.64856	3.94269	3.81946	3.78699
Ifngr1	9.05258	8.63225	9.21909	9.04435	8.89047	8.88112	8.88517	9.06477	8.87331	8.87803	9.07243	9.06797
Il22ra2	4.27256	4.18603	4.15163	4.35122	4.04252	4.21115	4.14242	4.13929	4.18871	4.63494	4.32169	4.28275
9230106D20Rik	3.26196	3.29555	3.24707	3.12092	3.13875	3.73362	3.25832	3.28077	3.17974	3.5242	3.18683	3.46005
Il20ra	4.92808	4.92442	5.02752	4.72474	5.03577	4.81321	5.09896	5.12767	4.90464	5.26429	4.90342	5.17995
Map3k5	7.12799	7.60026	6.97688	7.33506	7.20235	7.54418	7.69854	7.09075	7.56917	7.38552	7.01023	6.86295
Map7	7.28507	7.64754	7.45573	7.67036	7.39659	7.67522	7.59858	7.37783	7.60948	7.43936	7.46566	7.40532
Gm6251	7.20432	7.01809	7.03646	6.78742	6.92722	6.60739	6.85319	6.89502	6.85409	7.00953	6.91616	7.13607
Bclaf1	6.24025	6.94333	6.07179	6.58145	6.18286	7.05657	7.0969	5.91344	6.90848	6.41167	6.08633	5.63772
Mtfr2	4.53001	4.8269	4.45034	4.6047	4.39166	4.79874	4.63961	4.464	4.54307	4.80816	4.5115	4.9063
F730021E23Rik	4.2402	4.44644	4.08985	4.46965	4.42726	4.45528	4.55751	4.17199	4.57984	4.61371	4.50355	4.7188
Ahi1	5.26638	5.46102	5.44066	4.9898	5.3577	5.10628	4.97031	5.05964	5.32774	5.38127	5.19823	5.03347
Gm2467	7.46948	7.58537	7.75845	7.38903	7.61105	7.24	7.32134	7.73303	7.45731	7.39726	7.52114	7.81481
Hbs1l	8.70025	9.21273	8.82425	9.02264	8.68293	9.24118	9.39392	8.71726	9.29692	9.29984	8.63787	8.32202
Aldh8a1	11.0932	11.7971	11.1331	11.734	11.1038	11.686	11.9619	10.9044	11.842	11.6274	10.924	10.6706
1700021A07Rik	5.38269	5.43608	5.08761	5.35957	5.49584	5.83388	5.56586	5.32765	5.37398	5.42622	5.69513	5.75449
1700020N01Rik	5.14389	5.12189	5.24295	5.17862	5.1826	5.13502	5.07444	5.13398	5.20083	5.31743	5.19138	5.28322
Gm5420	4.64327	4.99003	4.68885	4.68611	5.2231	4.71183	4.89781	4.76379	4.6119	4.73959	4.76617	4.90657
Sgk1	8.22925	7.92145	8.03961	8.35941	7.87299	7.71547	7.89942	7.99502	8.00292	8.22677	8.25158	8.31714
Raet1d	8.46932	10.6056	9.71862	9.86983	8.76379	9.56666	8.24351	8.63833	9.46315	7.26941	7.80383	7.97381
H60b	3.65235	4.12862	3.77069	3.77312	3.52025	3.90688	4.04154	3.55583	3.60004	3.79544	3.44854	3.87992
Gm10825	5.34735	5.37383	5.26242	5.30583	5.27081	5.32684	5.31892	5.54642	5.18893	5.22375	5.45567	5.31648
Slc2a12	4.33226	4.334	4.34534	4.06852	4.4704	4.21444	4.48586	4.05414	3.86735	4.42858	4.1334	4.4957
Gm10824	4.32134	4.56739	4.25939	4.39775	4.35436	4.24943	4.3964	4.53575	4.43857	4.54401	4.34764	4.39252
Slc18b1	7.4458	7.74532	7.51838	7.70214	7.70577	7.60627	7.29974	7.60167	7.35485	7.41662	7.27508	7.47103
Vnn3	9.32268	9.17729	9.20127	9.25972	9.3036	9.44702	9.12745	9.13682	9.30901	8.90012	8.93628	8.85819
Vnn1	10.1824	11.6278	10.5827	11.7073	10.6909	11.2894	11.3428	10.6033	11.2754	10.5988	10.3547	10.1061
Taar1	4.11104	3.83574	4.15131	4.10098	3.89994	4.01403	3.95635	3.94542	3.82174	3.92288	4.29261	3.91101
Taar2	2.96552	2.72677	2.81495	2.64378	2.70978	3.11995	2.65798	2.89773	2.73593	2.91339	3.00613	3.08548
Taar3	4.2197	4.22297	4.44804	4.27155	4.14012	4.56683	4.08724	4.37849	4.24059	4.26218	4.2836	4.58068
Taar4	4.57707	4.82192	4.28025	4.4203	4.38147	4.50908	4.76086	4.47038	4.67581	4.46271	4.53047	4.4574
Taar5	5.19784	5.18959	5.50541	5.00037	5.39518	5.41911	5.27747	5.32804	5.23703	5.14222	5.37054	5.40384
Taar7b	4.12764	4.59671	4.40515	4.1783	4.57526	4.32684	4.56033	4.35076	4.50126	4.18701	4.28401	4.39423
Taar7c-ps	3.25266	3.50186	3.46535	3.11716	3.38441	3.51195	3.251	3.82147	3.54662	3.94315	3.37762	3.49343
Taar7d	3.83099	4.00118	4.04455	3.75236	3.79167	4.20337	3.95979	4.12505	3.93789	4.14302	4.07586	4.06629
Taar7e	3.6184	3.4196	3.54107	3.17077	3.41516	3.22721	3.37909	3.41751	3.58644	4.09101	3.40987	3.52167
Taar7f	4.22777	4.32035	4.06867	3.99926	4.34351	4.15113	4.10134	4.21256	4.21541	4.2607	4.34487	4.23892
Taar8a	4.3019	4.46333	4.39571	4.20053	4.21903	4.42507	4.61929	4.56321	4.49335	4.52684	4.36264	4.44781
Stx7	7.95033	7.80672	7.68678	7.88954	7.73202	7.3998	7.69586	7.76954	7.79413	7.63172	7.65359	7.58243
Moxd1	4.85497	5.02299	4.65649	4.94662	4.70887	4.6328	4.61143	4.63365	4.73995	5.00741	4.97205	4.83917
Ctgf	8.20285	8.67924	8.98492	8.31136	8.35483	8.33844	7.74678	8.37238	8.07752	8.37416	8.2562	8.51048
Med23	7.33283	7.71396	7.12229	7.621	6.96543	7.82003	7.8634	7.01395	7.59565	7.46324	6.97486	6.76757
Epb4.1l2	6.68061	7.18092	6.59791	6.7588	6.40089	7.06704	6.78785	6.6001	6.92955	6.86643	6.47771	6.38853
Gm9767	5.42533	5.25703	5.65475	5.45285	5.58413	5.56667	5.28024	5.51435	5.33565	5.14198	5.45304	5.92965
Samd3	4.15886	4.21219	4.19362	4.00742	4.3524	4.18918	4.18453	4.07662	4.03531	4.2134	4.10979	4.13302
Arhgap18	5.79173	7.05608	6.05603	6.58949	6.27464	6.76275	6.31773	6.09675	7.01317	6.35116	5.73151	5.44035
Ube2l3	11.3149	10.7773	11.2023	11.2731	11.1415	10.8239	11.2708	11.1178	11.1243	11.1408	11.2571	11.0664
Ptprk	8.79228	9.27923	8.66972	9.00949	8.70862	9.30579	9.38913	8.48369	9.24869	9.12568	8.42601	8.33763
Themis	5.53612	7.08783	6.04436	6.92852	6.79265	6.09389	5.88096	6.4249	6.27432	6.1546	5.66006	5.5046
Pebp1	9.84013	9.4201	9.95711	9.72937	10.0444	9.31156	9.14574	10.2692	9.35604	9.52062	9.98285	10.2331
Soga3	4.56409	4.41991	4.56205	4.34098	4.77386	4.50892	4.55821	4.44717	4.31638	4.56225	4.62878	4.84616
9330159F19Rik	4.98995	5.19386	4.76263	4.52243	4.74143	4.7118	5.03646	4.79901	4.64178	4.95264	5.0603	5.07024
Echdc1	9.08754	9.61041	9.07479	9.60872	9.25373	9.6067	9.08387	9.04505	9.78384	9.38382	9.13797	8.68065
Gm25596	4.62193	4.97274	4.21493	4.73217	4.61899	5.2136	4.39464	4.28772	4.82317	4.46296	4.93803	4.8557
Psmd2	10.5418	10.7299	10.5879	10.7437	10.7505	10.7207	10.8796	10.421	10.7573	10.7665	10.5471	10.404
Hddc2	5.49963	5.75813	5.59127	5.52312	5.30446	5.23985	5.29743	5.16108	5.60039	5.58891	5.69905	5.54593
Gm8793	4.5918	4.53635	4.5581	4.38472	4.7362	4.60698	4.48607	4.58843	4.56373	4.43602	4.3953	4.81678
Trdn	3.54931	3.5065	3.71954	3.62518	3.92525	3.61868	3.74952	3.59685	3.72397	3.66282	3.68853	3.7624
Sult3a1	2.95111	2.96499	3.05456	2.89105	2.89785	3.41553	2.98098	2.92338	3.2457	2.93852	2.95888	3.0431
Rsph4a	3.86095	3.87266	3.59163	3.81038	3.59869	3.90013	3.72024	3.56089	3.43109	3.19317	3.55322	3.98593
Trappc3l	5.30815	5.38432	5.33107	5.26352	5.22615	5.49212	5.28898	5.14371	5.25897	5.37755	5.53548	5.29329
Tspyl1	7.40626	7.11804	7.30677	7.20358	6.99822	7.18426	7.23879	7.1866	7.10977	7.38133	7.33991	7.36801
Tspyl4	5.75229	6.01356	5.99178	5.94307	5.82879	5.94117	6.08772	6.31699	6.20443	5.83885	6.00944	6.00479
Col10a1	5.83319	5.91248	5.6519	5.2537	5.56035	5.86199	5.46281	5.73037	5.58848	5.7015	5.69326	5.85188
Frk	5.53388	5.82826	5.32094	5.96452	5.58336	5.73603	5.61525	5.47403	5.96095	5.44478	5.17219	5.09145
Gstm3	11.6609	12.6642	12.7832	13.166	12.6503	11.8018	11.5044	12.5931	12.1628	11.5832	11.8784	12.1702
Hs3st5	4.1167	4.37616	4.12446	4.063	4.12401	4.23801	4.07199	4.22193	4.02994	4.09283	4.40842	4.31623
Hdac2	8.43188	8.14931	8.13619	8.36641	8.09077	7.96022	8.20975	8.02139	8.22291	8.10507	7.78479	7.7159
5930403N24Rik	5.15755	5.24205	5.29203	5.16592	5.40401	5.61968	5.30598	5.25758	5.31541	5.36677	5.1641	5.23104
Lama4	5.53853	6.0305	5.78887	5.76952	5.81411	6.04649	5.81717	5.75292	5.89569	5.53119	5.84927	5.60493
Tube1	5.61903	5.31858	5.45915	5.7186	5.67183	5.66255	5.85089	5.64152	5.5687	5.70783	5.50653	5.21814
Npm1	8.74946	8.8968	8.70482	9.02331	8.68095	8.7759	9.43149	8.22258	9.2614	8.89114	8.03614	7.78412
Fyn	7.31248	7.41907	7.17669	7.54039	7.27623	7.41475	7.29572	7.34206	7.30928	7.57823	7.57379	7.21449
Traf3ip2	6.40675	6.46731	6.39183	6.40991	6.46389	6.48462	6.04537	6.49162	6.61176	6.39144	6.35194	6.32822
Rev3l	5.82371	5.95644	5.54551	5.74077	5.75464	6.06913	6.11612	5.80179	6.22464	5.97525	5.71088	5.56371
4930547M16Rik	7.81389	7.87043	7.86349	7.69331	7.88914	7.96812	7.81428	7.82625	7.74605	7.91952	7.95046	7.92909
Gm8055	9.64149	9.35388	9.58146	9.5226	10.0119	9.10257	9.46257	9.75489	9.23004	9.56434	9.78904	10.0112
Rnu3a	9.17778	8.50185	9.07329	9.00255	8.8515	8.66224	8.84703	9.22559	8.68177	9.10347	9.3347	9.4961
Cdk19	7.31689	7.28555	6.90145	7.31532	7.07892	7.41891	7.58181	7.19675	7.25395	7.39643	7.07999	6.96814
Slc22a16	4.93395	5.1333	5.17953	5.01659	5.27755	5.26267	5.12455	5.28411	5.27968	5.35221	5.41819	5.08001
Ddo	7.8126	7.56238	7.45563	7.51193	7.79576	7.37001	7.42824	7.67207	7.41894	7.47995	7.77374	7.48596
Mettl24	5.70088	5.62601	5.78984	5.43804	5.70991	5.6466	5.83737	5.95655	5.68255	5.81791	5.78512	5.79355
Wasf1	6.35458	6.1168	6.30481	6.29189	6.25448	6.17464	6.19278	6.23908	6.10089	6.29933	6.32904	6.13519
Ak9	3.80638	3.8021	3.59977	3.58438	3.75683	3.91389	3.80167	3.69041	3.80171	3.61881	3.95343	3.93433
Zbtb24	7.10329	7.12687	7.07494	7.14428	7.12681	7.22739	7.29472	7.08553	6.93606	7.1317	7.15458	6.65864
Mical1	6.30174	6.2503	6.31657	6.34275	6.478	6.31196	6.19944	6.23025	6.2467	6.45237	6.48616	6.6835
Ppil6	3.8991	3.67247	3.81516	3.91294	3.97475	3.70227	3.84769	4.09008	3.74131	3.93416	3.94095	3.92104
Cd164	12.5829	12.7649	12.5666	12.8976	12.6263	12.7377	12.9322	12.4822	12.8108	12.8163	12.551	12.2675
Sesn1	7.48918	8.04861	7.32475	7.83343	7.30402	8.20878	7.50617	7.43105	8.02507	7.55978	7.1865	6.8325
Snx3	10.8889	10.5794	11.0079	10.9162	10.9464	10.4189	10.6585	11.0629	10.6938	10.8045	11.0163	10.9596
Ostm1	8.42036	8.47947	8.39991	8.67255	8.18476	8.54405	8.68052	8.31092	8.70749	8.66593	8.20109	8.17558
Sec63	8.84528	9.68092	8.64783	9.27383	8.85675	9.48968	9.8302	8.51726	9.711	9.22598	8.82471	8.29931
Scml4	5.73977	6.18238	6.18789	5.75856	6.15962	6.01184	6.06343	5.89661	6.07274	5.98397	6.11642	6.17944
9030612E09Rik	5.76204	5.92327	6.16644	5.92265	6.06644	6.37305	6.20872	5.83101	5.87126	5.87032	6.17294	6.01298
Pdss2	6.97962	6.96125	7.16702	7.21175	7.17188	7.13138	7.14031	6.89964	7.22194	6.82027	6.83413	6.942
Bend3	6.81664	6.6706	6.772	6.8296	6.99232	7.00802	6.7174	7.03579	6.64358	7.15612	7.22705	6.90905
Pam16	9.64689	9.02283	9.36271	9.3871	9.47277	9.10758	9.19545	9.64086	9.15819	9.30129	9.64002	9.69147
Cd24a	5.99077	6.27374	6.41164	6.98089	6.21628	6.36882	6.17495	6.14576	6.64594	7.02344	5.95929	6.55532
F830002L21Rik	6.89644	6.62613	6.79556	6.79088	6.94588	6.67237	6.71472	7.05368	6.67539	7.0656	6.7621	7.23524
Gm9034	10.8025	10.5981	10.7316	10.7457	11.1161	10.5721	10.4953	11.0883	10.5645	10.6146	10.9601	11.1894
Rtn4ip1	9.6023	9.29369	9.39914	9.39589	9.51558	9.07992	9.32285	9.58679	9.23843	9.42526	9.66317	9.47715
Gm10812	7.01461	7.05511	6.87682	6.91199	7.01652	6.79714	6.72238	6.89089	6.6392	6.88103	7.02779	7.02194
Atg5	8.41613	8.7555	8.37753	8.71789	8.58169	8.77204	9.01276	8.16089	8.76425	8.74638	8.36284	7.99055
Gm4795	6.8076	6.05223	7.077	6.96259	6.99406	5.76307	6.527	7.16853	6.3654	6.3641	7.2889	7.48081
Prep	9.67076	9.66602	9.62276	9.64306	9.51172	9.79578	9.862	9.60236	9.70778	9.84302	9.71446	9.59881
Popdc3	4.14495	4.2859	4.15473	3.91009	4.1683	4.11393	4.18488	4.10984	4.01301	4.47943	4.13862	4.29093
Bves	4.36866	4.52128	4.34663	4.37959	4.37885	4.50353	4.32238	4.37068	4.36464	4.38684	4.36307	4.58522
Hace1	5.95971	6.02562	6.11546	6.29176	6.06935	6.37515	5.92274	6.00572	6.0594	6.28119	5.97998	5.5106
Gpx4	10.1275	10.6121	10.6243	10.6613	10.6198	10.3519	9.6511	10.6521	10.3473	9.99649	10.2294	10.5986
Gm25740	2.84264	2.46115	2.51083	2.51223	2.34647	2.43643	2.54277	2.6099	2.45652	2.45769	2.64043	2.36518
Ascc3	6.63153	7.23355	6.28705	6.81694	6.69203	7.30141	7.16822	6.66897	7.33613	6.87569	6.08508	6.01358
Sim1	5.25627	5.28639	5.18852	5.00211	5.32625	5.48175	5.3085	5.42376	5.18009	5.38143	5.36809	5.1592
Gp49a	6.03181	6.63101	6.28694	6.66096	6.0732	6.64815	6.58257	5.6097	6.78962	5.67507	5.78555	5.6206
Lilrb4	6.68724	7.21302	6.60836	7.04405	6.53218	6.7928	7.00921	6.45122	7.02596	6.58536	6.23061	6.40757
Rfx6	3.95874	4.20492	4.21833	3.93213	4.02817	4.13127	4.07821	4.16125	4.03953	4.16501	4.09496	4.11288
Vgll2	6.12481	6.3822	6.25377	5.98459	6.51604	6.43849	6.10254	6.32695	6.08931	6.57004	6.47423	6.43583
Dcbld1	7.10782	7.11016	7.29756	7.4576	7.16518	7.08491	7.0788	7.22365	7.17771	6.8583	6.97409	7.05719
Gm26741	4.86313	4.95607	4.53699	4.82234	4.58006	4.586	5.13777	4.46499	4.71479	4.74992	4.9843	4.96045
Nepn	4.0871	4.55537	4.35344	4.52736	4.37049	4.24036	4.37673	4.66403	4.7154	4.54826	4.53377	4.25594
Nus1	8.8939	8.66203	8.86133	8.95029	8.70679	8.79389	8.71181	8.90147	8.70541	8.74088	8.71551	8.6277
LOC102636193	6.61981	6.62807	6.56193	6.58773	6.67467	6.54205	6.52992	6.70124	6.49963	6.48118	6.55874	6.6846
Slc35f1	4.90457	4.71929	4.65492	4.52733	4.99911	4.95638	4.72663	4.88306	4.52868	4.68591	4.97703	4.99603
Pln	4.527	5.28996	4.58213	4.47282	5.1266	4.76654	5.02903	4.99368	5.04388	4.68445	4.90184	4.87673
Tmem229b	6.82164	6.18868	6.74792	6.21583	6.48707	6.30648	6.27378	6.61799	6.09984	6.52741	6.42777	6.91191
Asf1a	7.58029	7.05512	7.27601	7.24373	7.18424	7.1345	7.43847	7.19274	7.39168	7.31066	7.23652	7.13218
Msl3l2	6.01869	5.68936	5.97175	5.74765	5.96029	5.77532	5.51448	5.87117	5.94041	5.90777	5.74569	5.65784
Gja1	6.96131	7.06809	7.07549	7.30646	7.06392	6.78511	6.83725	6.94473	6.89247	7.14181	6.9894	6.98697
Stard6	3.50882	3.58997	3.29832	3.04136	3.07616	3.34025	3.19614	3.23084	3.36509	3.40211	3.26628	3.23693
Gm9956	4.52667	4.75038	4.65966	4.63721	4.60004	4.69295	4.93621	4.72628	4.71728	4.36317	4.71426	4.91581
Hsf2	8.16915	8.41203	7.77021	8.58174	7.93389	8.04066	8.66458	7.80638	8.73861	8.16712	7.84575	7.38463
Pkib	5.64932	5.42021	5.53988	5.56291	5.38128	5.31751	5.27718	5.56868	5.47933	5.51344	5.63778	5.50858
Fabp7	9.56739	9.25687	9.67427	9.54834	9.47136	9.04972	9.39466	9.76441	8.88802	9.4627	9.78427	9.65181
Smpdl3a	10.2674	10.4558	10.4674	10.6904	10.3345	10.443	10.45	10.2247	10.4088	10.28	10.1502	9.97162
Gcc2	5.75279	5.7881	5.47332	5.77001	5.76572	5.77421	6.0433	5.2703	5.97633	5.47662	5.72038	5.22461
Lims1	7.43096	8.35322	7.57236	8.13911	7.38561	8.32582	8.00439	7.19843	8.04103	7.5174	7.0856	7.01983
Ranbp2	7.51133	8.2646	7.25819	7.6564	7.57405	7.9404	8.32777	7.28886	8.19617	7.61304	7.28547	6.80539
Ccdc138	4.79672	5.07705	4.86033	5.21302	4.75017	5.34514	5.4997	4.82874	5.54588	4.89195	4.89841	4.68071
Sh3rf3	5.67344	5.99574	6.10236	5.69277	5.91199	6.17528	5.73514	5.97627	5.97216	6.09924	5.88201	5.9209
Sowahc	6.1841	6.17428	6.25061	6.1417	6.11595	6.38486	6.15031	6.22721	6.1028	6.41338	6.38663	6.17135
P4ha1	7.01608	7.28275	6.89543	7.38952	7.0878	7.07256	7.34209	6.87372	7.16079	7.30599	6.75	7.12036
Pla2g12b	10.4065	10.3274	10.5045	10.6038	10.5005	10.4448	10.3486	10.6054	10.3728	10.5	10.3474	10.646
Gm10322	6.9348	7.48254	7.17721	6.97707	7.1801	7.22765	6.9851	7.25968	7.10351	7.18082	7.41732	7.37483
Micu1	8.62647	8.72042	8.81112	9.00108	8.8102	8.68349	8.64744	8.88909	8.7546	8.70779	8.69186	8.71605
Dnajb12	9.49857	9.48836	9.61008	9.5538	9.48988	9.54164	9.47304	9.74203	9.45481	9.45735	9.65931	9.7341
Ascc1	7.65052	7.3455	7.50092	7.38119	7.50065	7.47425	7.50685	7.67255	7.49284	7.51609	7.52611	7.30332
Spock2	6.06986	5.93923	6.43623	6.00766	5.91363	6.06741	5.95547	5.83246	5.99278	5.7032	6.26941	6.07719
Psap	12.5234	12.5925	12.7567	12.7276	12.7479	12.5145	12.4036	12.7587	12.4928	12.4348	12.6359	12.746
4632428N05Rik	7.40224	7.26946	7.43503	7.21263	7.29835	7.26999	7.15561	7.42411	7.09579	7.44549	7.45831	7.46803
Pcbd1	13.5303	13.1364	13.5314	13.4743	13.5361	13.1657	13.3337	13.5178	13.3266	13.3285	13.5358	13.5501
Tbata	4.81534	4.93801	5.01886	4.95423	4.99468	4.91495	5.00967	5.05676	4.98023	4.80925	4.98208	5.16953
Prf1	5.90386	6.04843	6.08761	5.96724	6.03618	6.01385	5.99757	5.97915	5.70438	6.20203	6.27809	6.19431
Nodal	5.67373	5.49069	5.67305	5.53516	5.57309	5.43032	5.5124	5.80502	5.62501	5.68252	5.6928	5.87289
Lrrc20	6.8872	6.91945	7.18402	7.27755	7.01579	6.92165	6.68503	7.36497	6.8696	7.02648	6.98286	7.45907
Npffr1	5.86257	5.5428	5.88287	5.9695	6.02972	5.88848	5.92885	6.24924	6.05236	6.03799	6.04759	5.95976
Ppa1	10.5264	10.7127	10.7437	10.8373	10.6133	10.6705	10.7652	10.559	10.7979	10.7418	10.3492	10.2341
Sar1a	10.1677	9.84406	10.0513	9.91044	9.97151	9.76409	9.79297	10.0435	9.80238	10.0604	10.0817	10.1766
Tysnd1	9.12983	8.44809	9.10185	8.91305	9.0975	8.48333	8.55138	9.38829	8.60417	8.92075	9.04212	9.62019
Aifm2	7.46164	7.30894	7.44825	7.49171	7.42174	7.19348	7.13231	7.80566	7.11145	7.31528	7.73649	7.49535
Ass1	13.6563	13.3394	13.6507	13.4738	13.6796	13.3986	13.3417	13.6627	13.4831	13.5681	13.6401	13.6181
Neurog3	4.80022	4.95709	4.65738	4.81358	4.71981	4.8197	4.91091	4.89197	5.14733	5.17944	4.80402	4.91881
Tacr2	5.25733	5.30112	5.29937	5.03899	5.43466	5.33737	5.57582	5.41936	5.38253	5.50063	5.6743	5.30531
4930507D05Rik	5.26705	5.52142	5.28095	4.99638	5.49047	5.30982	5.29143	5.34017	5.27807	5.64029	5.42658	5.2969
4933428P19Rik	5.33947	5.13808	5.0773	5.01504	5.07836	5.07789	5.09012	5.03601	5.02095	5.04628	5.3119	5.28392
Slc25a16	11.1353	10.6098	10.9905	11.0189	10.9529	10.8801	11.018	10.9713	10.7621	11.028	11.1769	10.986
Dna2	6.50916	6.79943	6.37001	6.82556	6.52943	6.8617	7.17328	6.29929	7.07473	6.66635	6.50124	6.10287
Rufy2	5.4811	5.85434	5.27071	5.18862	5.16585	5.92725	5.69858	5.2215	5.85348	5.5416	5.30941	4.90609
Pbld2	10.0684	9.66174	10.0419	9.96525	10.1572	9.84452	10.122	10.2005	9.78968	9.98402	10.1763	10.1597
Pbld1	11.1934	11.3268	11.2754	11.3345	11.1522	11.4929	11.4995	11.2294	11.377	11.3818	11.3157	11.1178
Atoh7	7.88356	8.02423	7.99616	7.73138	7.8943	7.77134	7.70157	7.91453	7.6672	7.99218	8.05031	7.97125
Herc4	8.30959	8.74307	8.0891	8.73093	8.27482	8.86451	9.03876	7.812	8.85622	8.61685	7.84679	7.41425
Dnajc12	8.44541	7.72493	8.17765	8.25712	8.11	7.98359	8.13738	8.49789	7.69406	8.11388	8.20393	8.27948
Ctnna3	4.29628	4.68114	4.57367	4.21842	4.53813	4.75337	4.38365	4.17571	4.47424	4.62689	4.88432	4.57616
D630028G08Rik	3.70788	3.93451	3.66832	3.64294	3.88813	3.80959	3.95277	3.77994	3.79416	3.79754	3.98402	3.80976
Rps6	13.0979	13.0484	13.1258	13.1952	13.0408	13.0505	13.3237	12.9078	13.2346	13.0907	12.8245	12.6814
Reep3	4.9092	4.90182	5.03822	5.00449	5.02334	5.08208	5.00229	5.32287	4.99252	4.9967	5.01597	5.04421
Jmjd1c	8.0806	7.84186	7.50113	7.70004	7.95664	7.69149	7.99117	7.61671	7.76728	7.92225	7.95158	7.88462
Egr2	5.40116	5.95553	5.78217	5.72723	5.77263	6.01365	5.54087	5.57963	5.25987	5.81365	5.70984	5.70501
Gm10797	4.47356	4.70852	4.6793	4.58089	4.32771	4.55689	4.72525	4.47463	4.40443	4.48961	4.45923	4.63829
Rtkn2	4.45047	4.51647	4.57507	4.45741	4.46331	4.52379	4.41797	4.45771	4.43717	4.39385	4.50076	4.30185
Tmem26	6.27676	6.4262	6.34317	6.53418	6.14889	6.56094	6.62864	6.10599	6.53201	6.41371	6.34729	6.3183
Rhobtb1	9.36286	8.8951	9.14413	8.81331	9.54932	8.93211	8.62322	9.3411	8.8585	8.71185	9.52126	9.114
Ank3	6.45039	6.82485	6.51466	6.52168	6.30675	6.85224	6.62464	6.07282	7.02389	6.40033	6.49733	6.15379
Ccdc6	7.96142	7.94376	7.87971	8.22558	8.01397	8.10363	8.14246	8.0584	7.96417	8.14463	7.92744	7.97749
2310015B20Rik	5.51964	5.778	5.61235	5.47968	5.62756	5.92501	5.7246	5.61976	5.49494	5.54081	5.5733	5.86974
Slc16a9	7.48586	7.22757	7.58831	7.26055	7.30076	7.78966	7.28908	7.47014	7.30469	7.36433	7.32839	7.28343
Fam13c	5.16088	5.45561	5.29497	5.3744	5.45894	5.50648	5.29906	5.23501	5.28545	5.03918	5.04798	5.30882
LOC101056131	4.3042	4.68361	4.98772	4.31032	4.56623	4.68964	4.66525	4.53871	4.27573	4.66192	4.39779	4.44704
Ipmk	10.1146	9.95161	10.0237	9.86526	9.99067	10.4074	9.95963	10.0021	9.88324	10.1635	10.1891	9.77131
Etv5	6.78126	6.22935	6.77246	6.54024	6.68704	6.35511	6.27367	6.48647	6.39481	6.55367	6.85537	6.78765
Zwint	8.48757	9.81053	8.74851	9.47754	8.78181	9.72947	9.36987	8.42374	9.77236	8.86167	8.23944	7.95255
Pcdh15	5.82381	5.70127	6.06692	5.78934	6.08428	5.98494	5.80679	6.09746	5.85056	6.06968	6.18346	6.01906
Gm5778	5.53399	4.27363	5.23373	5.23353	5.10548	4.95535	5.22273	4.75772	5.08134	5.13558	4.97465	5.28239
Gnaz	5.41279	5.30204	5.13858	5.08328	5.11166	5.25301	5.0155	5.26905	5.24659	5.32729	5.37347	5.30907
Rab36	5.70638	5.91761	5.75179	5.54201	5.80442	5.86859	5.76444	5.93089	5.91217	5.84906	5.98257	6.24831
Bcr	8.38693	8.32518	8.41747	8.42117	8.356	8.36618	8.28836	8.55017	8.36742	8.40754	8.49494	8.67638
Specc1l	6.59005	7.23794	6.52797	6.63146	6.55546	7.2547	7.09902	6.43225	7.20971	6.76417	6.56989	6.54143
Adora2a	6.48089	6.1704	6.63744	6.30355	6.31562	6.28419	5.98454	6.42486	6.34322	6.65586	6.68027	6.5846
Gm5779	7.5824	7.11905	7.51059	7.36476	7.1598	7.18844	7.45725	7.34767	7.42922	7.45228	7.28276	7.52667
Upb1	11.9912	11.4313	11.7844	11.4809	11.5515	11.7492	11.7362	11.7232	11.7416	11.7293	11.9097	11.7429
Gm25545	6.02472	6.40495	5.94966	5.94727	6.1448	7.17666	6.63362	6.03763	6.69793	6.29112	5.65225	5.27183
Snrpd3	11.3363	10.8902	10.9464	10.9052	11.0084	10.9464	10.991	11.105	10.8712	11.116	11.1582	11.2942
Ggt1	5.75098	5.93702	5.90316	5.64451	5.78858	5.92937	5.73351	6.08196	5.69856	5.90444	5.94054	5.79304
Ggt5	5.94256	5.87858	5.92543	5.85991	5.82728	5.83242	5.68909	5.94483	5.73485	5.67942	6.09992	5.65515
Derl3	7.79474	7.89813	7.24356	7.42257	7.04834	7.23186	8.57602	7.2358	7.31001	8.48284	7.54034	7.28549
Chchd10	12.4514	11.9647	12.355	12.2606	12.2732	12.1757	12.1059	12.4759	12.16	12.1018	12.3207	12.3864
Vpreb3	5.79566	5.94404	5.89114	5.8221	6.06902	6.05693	5.72232	6.06815	5.73138	5.64839	5.88786	5.9543
Gm5134	4.62489	4.89227	4.85926	4.81927	5.22176	4.86217	4.92484	5.17493	4.89741	4.72853	4.96795	5.05312
Zfp280b	7.1109	7.42367	6.96848	6.96412	6.93758	7.11814	7.08761	7.03236	7.09564	7.21758	6.98821	7.01355
Slc5a4a	4.77731	5.13036	5.06746	4.97618	5.08002	5.19469	5.19645	5.15974	4.87211	5.01557	5.08853	4.97979
S100b	4.41224	4.44091	4.79211	4.35465	4.7918	4.50598	4.54102	4.59602	4.71226	4.66473	5.0349	4.96703
Gm9744	5.31218	5.40803	5.23077	5.08765	5.1844	5.28304	5.17325	5.10697	4.81754	5.27398	5.18527	5.88301
2610028H24Rik	5.49888	5.70439	5.59518	5.43196	5.5324	5.85838	5.54837	5.70791	5.66765	5.50775	5.65727	5.88405
Mcm3ap	6.67414	6.90344	6.74709	6.92942	6.92673	6.92222	6.92302	6.8444	6.96163	6.84542	6.82784	6.63131
Lss	8.25422	9.74366	7.98246	8.68713	8.26038	10.3854	7.48432	8.11247	10.1022	8.15125	8.29237	7.68281
Spatc1l	5.78635	5.84391	5.80538	5.84123	5.8687	6.11672	5.86573	5.93547	5.72882	5.87395	5.86969	6.2148
Ftcd	11.1692	10.7896	11.1809	10.9289	10.9246	11.1049	11.0143	11.1848	10.9256	11.163	11.162	11.2409
Gm10787	6.11096	6.48986	6.0622	5.98436	6.45814	6.49114	6.32146	6.08593	6.1359	6.17092	6.3096	6.18641
Slc19a1	7.88397	7.68449	7.9792	7.74275	8.12774	7.71179	7.58377	8.36924	7.58131	7.67627	8.05733	8.30392
Pofut2	7.94518	7.50974	7.9765	7.80812	7.83468	7.54707	7.57563	7.97518	7.66658	7.70375	7.78734	8.12457
Itgb2	7.19581	7.29294	7.30485	7.30019	7.1934	6.96128	7.11889	6.93657	7.17272	7.15408	7.08927	7.01089
Pttg1ip	11.2132	11.3748	11.3288	11.4803	11.2901	11.3742	11.4263	11.2145	11.3202	11.4636	11.1614	11.1352
Sumo3	9.83572	9.38115	9.75192	9.82059	9.63789	9.71657	9.71867	9.90609	9.59364	9.58688	9.81597	10.0536
Ube2g2	9.02906	8.47711	9.01173	8.71326	8.80939	8.59451	8.54057	9.07265	8.50801	8.76076	9.00463	9.29565
Tspear	5.66061	5.56194	5.31382	5.69326	5.54786	5.33527	5.57927	5.81785	5.63582	5.56705	5.45289	5.60414
Gm10272	5.92896	6.11653	6.13784	5.84645	5.93583	6.48729	6.17934	6.07222	6.13226	6.00061	6.1787	5.81491
Gm10024	5.21965	5.80742	5.68635	5.25959	5.65958	5.64597	5.89893	5.57621	5.64371	5.82677	5.46044	5.39267
Gm10142	7.16055	7.34264	7.09819	7.04411	7.13575	7.56879	7.22208	7.25205	6.98457	7.57926	7.17641	7.28406
Krtap12-1	5.22539	5.39804	5.11936	5.02746	5.24724	5.10659	5.28498	5.20347	5.38031	5.20343	5.28801	5.20506
Gm10100	5.74193	5.99263	5.98427	5.93877	6.04906	6.11793	5.93062	5.88279	5.82899	6.20002	5.99319	5.85377
Krtap10-10	6.14512	6.73757	6.54738	6.28804	6.46694	6.61118	6.37417	6.27936	6.1859	6.74889	6.42791	6.28626
1700009J07Rik	4.57817	4.66949	4.74912	4.36359	4.42918	4.35513	4.54367	4.48228	4.5132	4.73757	4.40857	4.71141
1810043G02Rik	7.56927	7.43242	7.67373	7.45582	7.55258	7.41122	7.22449	7.84129	7.39127	7.62556	7.52466	7.7466
Dnmt3l	5.09553	5.27993	4.98139	4.87392	5.3639	5.01041	5.05896	5.24016	4.68892	5.20348	4.97812	5.20393
Icosl	5.23429	4.9842	5.2617	5.28964	5.18223	5.02248	5.10971	4.89446	5.16934	5.27718	5.47639	5.1359
n-R5s77	5.08066	5.3319	5.28754	5.13234	5.10439	5.87523	5.41774	5.11716	5.11654	5.39059	5.39909	5.40573
Lsm7	7.97076	7.31181	7.79392	7.57562	7.61945	7.34456	7.55459	7.93994	7.53509	7.65122	7.73845	8.20231
Cstb	9.79936	9.30133	9.94315	9.76224	9.79644	9.51869	9.06971	10.0075	9.4589	9.23959	9.73474	9.96722
Gm25164	4.36901	4.283	4.48518	4.32399	4.32944	5.02644	4.40642	4.15378	4.61092	4.27495	4.50059	4.42098
Olfr1358	5.59242	6.26384	6.02928	5.92097	6.16977	5.9101	6.14417	6.10746	6.17092	6.2242	6.09002	6.28988
Ilvbl	7.75537	7.26014	7.74439	7.54174	7.71493	7.34394	7.28661	7.94372	7.22982	7.49065	7.80278	7.99824
Slc1a6	5.53236	5.76057	5.60668	5.57241	5.78036	5.80532	5.35173	5.60776	5.27537	5.64805	5.55812	5.69912
Olfr1355	3.21619	3.49963	3.31543	3.12804	3.07402	3.29231	3.20781	3.19681	2.78438	2.99646	3.30171	3.48434
Olfr1354	4.13912	4.34626	4.20557	4.21091	4.02247	4.38073	4.49453	4.25776	4.03069	4.27537	4.38363	4.33929
Olfr8	3.09912	2.76152	2.92181	2.9063	2.66657	3.11408	3.04537	2.75779	3.17806	2.91877	2.77751	2.68335
Olfr1353	3.33959	3.36107	3.44192	3.42339	3.31277	3.46999	3.21769	3.28823	3.29427	3.55968	3.7103	3.12057
Olfr1352	3.07222	3.30397	3.12097	3.30726	3.32091	3.3513	3.20254	3.25644	3.27121	2.89815	3.18189	3.4001
Olfr1351	3.40868	3.52318	3.91047	3.33861	3.32093	3.50688	3.51663	3.40943	3.64985	3.29988	3.25237	3.51453
Olfr57	3.03925	3.88946	3.54773	3.62372	3.49683	3.9558	3.53342	3.6325	3.53407	3.54947	3.76422	3.68752
Vmn2r81	2.87619	3.14059	2.94501	2.86407	2.85764	2.98123	2.95835	2.95822	2.99218	3.01152	3.34457	3.03742
G430049J08Rik	5.64914	5.94448	5.96258	5.79884	5.81374	6.28143	5.89746	6.17594	5.78135	6.09207	5.74765	5.78701
Vmn2r83	3.2341	3.57698	3.12402	3.57744	3.13064	3.24435	3.27959	3.24362	3.24227	3.34616	3.46832	3.24159
Madcam1	5.27337	5.69212	5.79907	5.50892	5.59425	5.63626	5.86292	5.43642	5.53294	5.64175	5.61665	5.78974
Tpgs1	8.90062	8.51163	8.95371	8.84156	9.01749	8.75008	8.53012	9.23327	8.6501	8.81323	9.05954	9.33187
Cdc34	8.76912	8.70009	9.11035	8.91911	8.95689	8.62151	8.54798	9.1441	8.65615	8.78133	8.95861	9.4235
Gzmm	6.06174	6.28425	6.13157	6.16265	6.2991	6.28598	6.15317	6.46984	6.0828	6.25458	6.04422	6.239
Bsg	11.3768	11.2788	11.4794	11.4347	11.4418	11.3679	11.2518	11.5365	11.1637	11.3564	11.5378	11.6482
Hcn2	6.02991	6.02425	5.92628	5.56429	5.88827	5.97771	5.98779	5.99399	5.89829	6.00368	6.12282	6.04819
Fgf22	6.90074	6.89592	6.80742	6.70497	6.96401	7.03744	6.77148	6.81044	6.77094	7.04148	6.85141	6.91317
Fstl3	6.40717	6.68323	6.7089	6.54845	6.78525	6.50689	6.62537	6.86306	6.65539	6.8236	6.62899	6.63762
Palm	6.16027	6.41522	6.31644	6.2381	6.37265	6.31426	6.24558	6.44795	6.14857	6.36224	6.39007	6.64585
Misp	5.02809	5.39283	5.16745	5.3702	5.56319	5.69913	5.36424	5.27894	5.67282	5.54487	5.38734	5.18865
Ptbp1	10.5257	10.1712	10.5685	10.3557	10.5042	10.481	10.5067	10.4974	10.3196	10.6406	10.7118	10.6918
Prtn3	5.75919	5.50373	5.65337	5.61384	5.72502	5.65911	5.45895	5.66471	5.57833	5.65956	5.63624	5.59194
Elane	5.79412	6.06828	5.86403	5.68983	6.15751	6.08806	5.7363	6.1426	6.02503	5.7897	6.16991	5.89399
Cfd	6.99102	7.79639	7.00155	7.41849	6.83173	8.18896	7.07375	6.71869	8.41447	7.32657	6.98576	6.91323
Gm26602	7.23134	6.43161	7.3325	6.88471	7.24328	6.82012	6.59789	7.25793	6.78981	6.89037	7.4015	7.4286
Kiss1r	5.56758	5.65782	5.76186	5.64265	5.68009	5.64324	5.74686	5.89212	5.7796	5.76652	5.65999	5.64766
Arid3a	6.9081	6.75484	6.84153	6.60147	6.90523	6.61964	6.44432	7.01826	6.77511	6.69129	7.07383	6.99462
Wdr18	9.21972	8.70188	9.1945	8.99803	9.14694	8.98684	8.76002	9.38805	8.96905	8.96318	9.1582	9.29495
Grin3b	5.75635	6.07131	5.92942	6.09434	6.26895	5.88513	5.96032	6.02275	5.75598	6.00458	6.08313	6.29432
Cnn2	7.99577	7.86659	8.17542	7.9679	7.77665	7.47373	7.49693	8.1855	7.65934	7.87834	8.0832	8.31389
Abca7	6.74437	6.45307	6.42253	6.66026	6.70931	6.57452	6.35526	6.62356	6.48433	6.66346	6.70656	6.9915
Hmha1	6.77886	6.46774	6.63974	6.68668	6.68277	6.70795	6.61077	6.84128	6.72861	6.70362	6.82687	6.55727
Stk11	10.3232	9.64261	10.1075	9.87455	10.0374	9.88484	9.96066	10.3262	9.77021	10.0558	10.4812	10.4696
Atp5d	13.7108	13.5675	13.7077	13.5953	13.6634	13.558	13.4859	13.7364	13.5554	13.5445	13.7228	13.7534
Midn	10.0234	9.24427	10.1591	9.5672	9.65556	9.72349	9.71299	9.81989	9.19651	9.93339	10.1715	9.85908
Cirbp	8.13892	7.61706	7.62489	7.59072	7.64301	8.12894	7.54953	7.95459	7.92325	7.59673	7.95006	7.87974
1600002K03Rik	6.68943	6.66434	6.67463	6.67553	6.87649	6.46403	6.8113	6.7427	6.52795	6.66918	6.6935	6.92181
Efna2	6.08873	6.1335	6.29301	5.70139	6.14957	6.13152	5.98839	6.30682	6.03121	6.22778	6.1299	6.6542
Mum1	6.46925	6.24513	6.49954	6.08581	6.40798	6.12318	6.12234	6.52049	6.26482	6.25019	6.37768	6.30846
Ndufs7	12.9732	12.7535	12.9755	12.7963	12.7866	12.8655	12.7656	12.9845	12.6894	12.8609	12.9959	13.0243
Dazap1	9.00405	8.59644	8.71718	8.60339	8.78635	8.65173	8.47209	8.94844	8.4276	8.67795	9.02967	9.03373
Rps15	11.9531	11.3395	11.9333	11.7233	11.6819	11.785	11.6539	11.9305	11.5408	11.6995	11.7796	11.8169
Apc2	6.13932	6.149	6.23186	6.28086	6.38905	6.25825	6.02894	6.11099	6.22851	6.29725	6.43849	6.51249
Reep6	13.7897	13.7915	13.9261	13.824	13.8324	13.722	13.7507	13.9919	13.7767	13.7682	13.953	13.9186
Plk5	6.28492	6.03721	6.18585	6.18066	6.29495	5.92448	6.07077	6.44578	6.08567	6.05708	6.40482	6.42094
Onecut3	6.27701	6.71261	6.50009	6.47632	6.707	6.48827	6.54194	6.70462	6.47774	6.74773	6.70842	6.77464
Adat3	9.51723	9.20512	9.49316	9.26005	9.41575	9.1606	9.00359	9.62064	9.12706	9.35405	9.50527	9.70266
Csnk1g2	10.1052	9.6234	9.8597	9.80551	9.92279	9.70911	9.61672	10.0093	9.72045	9.83488	10.2696	10.1343
Izumo4	6.95712	6.36357	6.64989	6.38728	6.74766	6.62722	6.35584	6.67478	6.58659	6.56453	6.79686	6.69435
Dot1l	7.65501	7.64478	7.47146	7.75841	7.48503	7.61713	7.54724	7.62333	7.41267	7.59205	7.62255	7.52119
Sf3a2	8.708	7.92268	8.46305	8.31651	8.39479	8.00941	8.13566	8.73509	7.99008	8.11707	8.51099	8.63452
Amh	5.66486	5.90526	5.77539	5.65139	5.86198	5.4708	5.59896	5.66626	5.62956	6.01284	5.67271	5.85302
Oaz1	11.2333	10.7858	11.2775	11.0691	11.2648	10.9043	10.8174	11.3211	10.8581	11.0533	11.23	11.408
Sppl2b	8.68165	8.46819	8.63914	8.5829	8.73649	8.56226	8.55455	8.89165	8.43343	8.87498	8.86321	8.95579
Tmprss9	5.81421	6.36097	6.14403	6.1086	6.08409	6.27304	6.14992	6.17916	6.21924	6.19321	6.15267	6.29437
Gadd45b	5.93443	5.95888	6.07898	5.95249	5.86668	5.86679	5.79626	6.16866	5.59566	5.64731	6.03122	6.29848
Thop1	6.32236	5.91994	6.44162	6.17252	6.32792	6.11511	6.08999	6.56843	6.16445	6.08455	6.42136	6.66042
Map2k2	9.53011	9.10303	9.50787	9.32362	9.49278	9.18059	9.02132	9.75361	9.10177	9.24814	9.51414	9.83891
Zbtb7a	8.02414	6.96991	7.85412	7.52799	7.61585	7.04516	7.27265	7.88208	7.15229	7.53964	7.89505	8.01985
Eef2	12.9647	12.7971	12.9805	12.836	12.8573	13.0309	12.8894	12.8819	12.862	12.9268	13.0286	12.9166
Snord37	6.09053	4.35377	5.39826	5.36342	5.37847	4.81312	5.23336	5.39013	5.08977	5.40607	5.67822	5.67012
Dapk3	8.87656	8.31949	8.89728	8.63946	8.77369	8.38197	8.20544	8.99443	8.51159	8.68098	8.80494	8.89506
Zfr2	6.50321	6.70708	6.64954	6.28714	6.71719	6.74046	6.41857	6.49201	6.43925	6.66579	6.75167	6.71418
Matk	6.00583	6.02739	5.92342	5.87444	6.13171	6.11773	5.896	6.06078	6.05346	6.02681	6.1363	6.31018
Apba3	9.62862	9.26514	9.53403	9.26855	9.49612	9.30441	9.10881	9.63843	9.05216	9.50801	9.64758	9.80592
Pip5k1c	7.96179	7.53658	7.79945	7.71078	7.76364	7.49318	7.39018	8.02803	7.37123	7.54553	7.90099	8.29987
Cactin	6.9607	6.63836	6.84437	6.75954	6.93322	6.80702	6.8239	6.99349	6.75635	7.00666	7.08168	7.18422
Tbxa2r	6.92404	6.86035	6.94843	6.79902	6.84252	6.67242	6.7065	6.86131	6.75371	7.18372	7.05849	7.02704
Mfsd12	7.32852	7.43516	7.46329	7.22635	7.44622	7.22317	7.1551	7.71331	7.26804	7.19844	7.56519	7.64552
Dohh	7.42079	6.39257	7.00337	6.82914	6.99471	6.33205	6.61081	7.4046	6.48919	7.009	7.29418	7.22964
LOC102633979	6.67439	6.52574	6.66316	6.46201	6.74134	6.59139	6.73498	6.58563	6.52735	6.60181	6.53438	6.79703
Smim24	6.78107	6.82894	6.89477	6.88914	7.00905	6.61757	6.51285	7.3701	6.41851	6.75218	6.89294	7.18806
Gm25595	9.24138	9.05344	9.2631	8.94527	9.21985	8.84247	9.02708	9.18355	8.92441	9.01836	9.27352	9.25989
Aes	12.3455	12.0171	12.4209	12.3227	12.4298	12.0763	12.2178	12.6074	12.0455	12.2915	12.5487	12.5962
Tle2	6.76888	6.43252	6.55478	6.44927	6.68517	6.61537	6.64075	6.64814	6.58829	6.56834	6.78974	6.74394
BC025920	4.95568	5.24373	4.75656	4.95949	4.79367	5.06966	4.94694	4.57991	4.85698	5.09328	4.89309	4.70995
Ankrd24	6.15791	6.22399	6.13119	5.97903	6.06	6.1497	6.04903	6.21181	5.97378	6.15535	6.13981	6.19754
Gm10778	5.06531	5.13856	4.49593	5.01315	4.93898	5.34298	5.59832	4.85322	5.24447	5.03003	4.74877	4.83081
Gm10777	4.29338	4.52606	4.28335	4.38804	4.3922	5.17599	4.83815	5.6903	5.3015	4.13236	4.84314	5.48677
Gm8290	7.44996	7.13626	7.38051	7.58106	7.44177	7.38783	7.29316	7.48396	7.17931	7.50462	6.78217	7.20792
Zfp873	4.15118	4.61985	4.17717	3.97985	4.09758	4.74616	4.79605	4.191	4.51593	4.12147	4.07439	4.48715
Gm10776	5.74498	5.7274	5.59405	5.4645	5.34251	5.64873	5.63345	5.25176	5.65763	5.62664	5.5957	5.49211
Gm4924	6.07848	6.10575	6.00113	6.22031	6.08078	5.88753	6.12238	6.41111	6.03765	5.70494	5.5271	5.9323
Ap3m1	10.4373	11.3603	10.5483	10.9374	11.0218	10.8517	11.0134	10.3981	11.2587	10.9598	10.0872	9.94918
Tdg	7.57059	7.4508	7.60777	7.65641	7.47809	7.59983	7.6726	7.48133	7.62894	7.6003	7.467	7.43973
Hcfc2	7.45377	7.74721	7.35738	7.67748	7.00125	7.75142	7.89517	6.9192	7.84555	7.30628	6.96529	6.68156
Txnrd1	8.84519	8.95696	8.8755	9.05277	8.93558	8.87692	9.03953	8.8453	8.87064	9.02755	9.02372	9.01124
1700028I16Rik	5.68675	6.01509	5.80349	5.89339	6.08642	5.99585	5.58842	5.81144	5.79888	6.00485	5.92083	5.86136
Eid3	4.64053	5.09043	4.63751	4.92768	4.45303	5.04035	5.21766	4.82537	5.52545	4.426	4.57158	4.05078
Taf10	10.6033	10.0928	10.5493	10.3629	10.3703	10.2878	10.2285	10.7325	10.1816	10.3834	10.6485	10.7582
Chst11	5.95085	5.57585	5.90036	5.79338	5.86672	5.85242	5.47642	5.82913	5.63228	5.69914	6.07083	6.11934
D10Wsu102e	6.64718	6.73468	6.68312	6.82073	6.29912	6.77602	6.83364	6.87524	6.93366	6.78627	6.36381	6.47842
A230046K03Rik	7.58336	8.26842	7.33477	7.68466	7.63422	8.16476	8.29817	7.02594	8.1779	7.53196	7.07365	7.01902
4930463O16Rik	4.43476	4.58397	4.3001	4.35921	4.19845	4.29246	4.60448	4.59165	4.66506	4.49223	4.55247	4.24406
Tcp11l2	7.83648	7.49133	7.86059	7.66277	7.70388	8.28691	7.66717	7.76133	7.50822	7.72473	7.80097	7.23362
Polr3b	6.97351	7.6421	7.07666	7.28532	6.95386	7.57705	7.66145	6.81772	7.58229	7.2285	7.22715	6.90859
Rfx4	5.82189	6.39985	5.81341	6.31954	6.01092	6.67256	6.55127	5.99217	6.37738	6.22154	6.07434	5.89864
Ric8b	6.74881	7.37981	6.6373	7.12589	6.49748	7.08766	7.31651	6.53446	7.28852	6.89025	6.61731	6.50153
Tmem263	7.36166	6.78963	7.05902	7.35043	7.19247	6.81465	6.58823	7.0884	6.96705	6.92389	6.92874	6.81827
Psma5	9.2493	9.20197	9.12306	9.27846	9.05237	9.05441	9.15131	9.13418	9.28402	9.01284	8.72716	8.86406
Btbd11	6.47101	6.18559	6.30959	6.07273	6.31549	6.11845	5.94545	6.21513	6.27039	6.29683	6.43	6.34062
Pwp1	7.71196	7.80005	7.64316	7.83638	7.37069	7.73362	7.90438	7.38625	7.99711	7.74699	7.19622	7.08566
Ascl4	5.9551	5.7772	5.93895	5.70253	5.79768	5.82777	5.43622	5.84284	5.77808	5.84335	6.07284	5.90401
Fbxo7	8.23291	8.14574	8.23571	8.16462	8.38459	8.06149	8.17772	8.30704	7.97778	8.20672	8.12504	8.08802
Timp3	8.7184	8.67324	8.85885	8.59666	8.60351	8.62006	8.3909	8.25993	8.50317	8.77907	8.77059	8.57166
Gm5174	3.47715	3.31116	3.60003	3.22076	3.35664	3.4643	3.28294	3.37317	3.65458	3.84067	3.41969	3.48397
BC030307	5.03819	5.17065	4.94647	5.23474	5.06711	5.07465	5.14645	5.18397	5.38611	4.97997	4.73274	5.17325
Nt5dc3	7.95773	7.6533	7.98343	7.6865	7.68188	7.4888	7.65552	7.90294	7.72011	7.95615	7.95603	7.84868
Tex18	2.97984	3.24527	3.22463	3.43066	2.87821	3.6481	3.34468	3.02468	3.20123	3.52245	3.27643	3.31199
1700113H08Rik	3.92162	3.80986	4.16057	3.74071	3.94736	3.74601	3.95321	3.82558	4.07737	4.25056	3.81696	4.20185
Gm10764	2.95216	3.01234	3.06546	2.9574	2.84065	3.05011	2.97684	3.22443	2.90549	3.02307	2.78842	3.16018
Pah	12.9318	12.9983	12.9345	13.0159	13.0661	13.1709	13.2673	12.6969	13.2203	13.1571	12.7821	12.5012
Igf1	11.8579	11.8547	11.7986	11.8462	11.9078	12.0535	12.133	11.5665	12.0281	11.9064	11.6918	11.4316
Tyms-ps	5.87079	5.36013	5.69435	5.74595	5.78263	4.94756	5.61785	5.81011	5.3122	5.45316	5.80204	5.42656
Pmch	4.37452	4.57283	4.33613	4.2149	4.70812	4.44989	4.49899	4.47072	3.94793	4.48976	4.46576	4.70137
Nup37	7.41178	7.56975	7.56733	7.52834	7.35045	7.48553	7.52423	7.56381	7.38134	7.5534	7.18537	7.13461
Ccdc53	10.1071	10.0761	10.1877	10.2678	10.1699	10.0858	10.1781	10.1491	10.2062	10.0416	9.92967	10.057
Gnptab	6.73253	7.38542	6.73519	6.98093	6.80535	7.06586	7.14201	6.75634	7.22362	6.87848	6.87773	6.43601
Sycp3	3.27162	3.11392	3.07449	3.53344	3.03254	3.21964	3.20249	3.29251	3.1922	3.18279	3.39468	3.20833
Arl1	11.6592	11.5662	11.5761	11.5353	11.4959	11.5319	11.4928	11.5649	11.5525	11.5052	11.6068	11.4069
Slc5a8	5.27508	5.27433	5.24179	5.17689	5.67552	5.17446	5.49732	5.51193	5.4323	5.40088	5.42813	5.28676
Uhrf1bp1l	7.95514	8.5223	7.54796	8.09362	7.91894	8.60161	8.49764	7.71435	8.42748	7.73089	7.68071	7.68148
Anks1b	4.78627	4.7282	4.69231	4.69445	4.66196	4.75852	4.73876	4.54754	4.63494	4.59401	4.55843	4.76076
Sec61g	10.5967	9.79116	10.3627	10.2978	10.1756	10.0128	10.2739	10.3899	10.0469	10.3756	10.516	10.543
Ikbip	5.51407	5.57991	5.43491	5.63342	5.4307	5.47093	5.56181	5.4619	5.5362	5.66249	5.47946	5.46239
Gm25884	2.92772	2.62403	2.83396	2.64775	2.68794	3.0496	2.8538	2.84033	2.75841	2.67931	2.99664	2.88107
Gm22582	10.4774	10.435	10.5528	10.3949	10.5444	10.2816	10.425	10.6168	10.4137	10.3904	10.6361	10.5523
Cdk17	7.89215	8.36752	8.07719	8.31074	7.93104	8.14741	8.22704	7.86371	8.36712	8.09521	7.86171	7.56783
Lta4h	8.64747	8.60097	8.70399	8.93588	8.51033	8.63578	8.90946	8.47535	8.87293	8.81706	8.30351	8.39599
Hal	11.7849	11.9337	11.9264	12.0865	11.8276	12.1079	12.3915	11.6111	11.967	12.3501	11.6914	11.5079
Ccdc38	3.46939	3.47281	3.46188	3.30815	3.30556	3.42094	3.46941	3.65874	3.35776	3.3703	3.44307	3.30361
4933408J17Rik	5.39548	4.99097	5.41652	5.4837	5.07264	5.0605	5.15415	5.44928	5.21445	5.14025	5.29291	4.9266
Ntn4	6.75917	6.76611	6.68729	6.99862	6.89746	6.88957	6.83194	6.67284	6.69751	6.82854	6.83713	6.84775
Gm3571	8.46193	9.92027	8.39344	9.43075	8.73531	10.3548	7.55652	8.58256	10.3751	8.71715	8.62531	7.80614
Usp44	4.11415	4.19987	4.5364	4.25417	4.29566	4.54333	4.20904	4.54715	4.21885	4.41463	4.37954	4.21601
Fgd6	7.12849	7.85717	6.85194	7.52272	7.12304	7.78219	7.52448	7.0092	7.83082	7.36835	7.09928	6.90656
Nr2c1	7.61827	8.26518	7.68866	8.01834	7.6172	8.39011	8.00662	7.53416	8.4552	7.5783	7.39956	7.29594
Ndufa12	9.86441	9.32134	9.68089	9.47459	9.6478	9.29719	9.42752	9.84086	9.36313	9.6008	9.75558	10.0277
Tmcc3	6.10455	6.67131	6.29699	6.70378	6.16475	6.90724	6.50482	5.98095	6.40123	6.24314	6.28623	6.08403
Cep83	4.52979	4.64007	4.40526	4.56247	4.30875	4.54216	4.57958	4.30235	4.79604	4.4793	4.1588	4.4841
Ube2n	9.90727	8.83719	9.52867	9.542	9.64755	8.67042	9.34175	9.45381	9.23621	9.18655	9.64798	9.42488
4732465J04Rik	6.48794	6.47039	6.85979	6.65225	6.72205	6.59013	6.70651	6.53241	6.82181	6.83547	6.74154	6.94212
Eea1	6.43658	6.82479	6.0916	6.59939	6.43291	6.76264	6.75213	6.06216	6.87221	6.35507	6.37404	6.30366
Gm5426	5.28229	4.6302	5.02229	5.18596	4.63223	5.24573	5.11014	5.22195	5.09969	4.45897	5.44757	5.0793
Gm8601	3.45922	3.54383	3.54591	3.40841	3.33688	3.25427	3.19341	3.39777	3.44003	3.60721	3.71111	3.61111
Btg1	10.9567	10.7186	10.8798	10.8767	10.977	10.7884	10.6046	11.0059	10.5976	10.7744	11.0821	11.1414
Dcn	11.5852	12.3827	11.9321	12.3523	11.513	12.4456	12.1603	11.331	12.3706	11.9259	11.2252	10.9455
Lum	6.75619	7.02822	6.73606	6.97058	6.48914	6.60526	6.35607	6.28445	6.56924	7.08671	6.23695	6.5961
Kera	3.80307	4.08873	3.75313	3.88416	3.97	3.69937	3.85447	3.87218	3.73254	4.07271	3.6926	4.27115
Epyc	4.14797	4.01191	3.86153	3.78042	4.19026	4.03411	3.89393	3.99951	4.071	4.17795	3.87825	3.93199
Ccer1	4.16105	4.31626	4.37774	4.18439	4.32241	4.37149	4.21196	4.67456	4.30511	4.5121	4.39061	4.34452
Atp2b1	7.85082	8.72303	7.71919	8.1398	7.79632	8.39076	8.4431	7.69705	8.3475	7.91941	7.6289	7.46339
Poc1b	7.55794	7.85182	7.5648	7.88766	7.67198	7.61733	7.8368	7.74318	7.88269	7.87359	7.42257	7.40204
Galnt4	7.64142	7.23891	7.42165	7.63489	7.59643	7.21078	7.49349	7.73419	7.37808	7.65459	7.4668	7.6478
Dusp6	9.77752	10.0977	10.176	10.3842	9.94005	9.46819	9.28047	10.1511	10.1189	9.64963	10.27	10.1573
B530045E10Rik	4.04375	4.37753	4.39959	4.18025	4.50808	4.51729	4.51366	4.37467	4.20588	4.02854	4.38651	4.51146
Kitl	4.84573	4.90551	4.66529	4.4299	4.6286	4.62959	4.69028	4.28023	5.05941	4.48181	4.57287	4.46857
Gm4302	5.54591	5.57031	5.66683	5.39177	5.51989	5.36659	5.3223	5.91459	5.46198	5.52512	5.5052	5.76799
Cep290	3.62914	3.43965	3.57391	3.17221	3.24132	3.45301	3.4269	3.41312	3.35093	3.17517	3.23264	3.34957
1700017N19Rik	3.34014	3.33554	3.51596	3.46256	3.39581	3.36951	3.30436	3.46692	3.48053	3.39	3.43423	3.6403
Mgat4c	3.55084	3.45166	3.57265	3.47336	3.58533	3.68724	3.48853	3.94359	3.42907	3.57601	3.77113	3.80126
Rassf9	3.42777	3.38106	3.48803	3.56889	3.49672	3.50127	3.61681	4.11141	3.72915	3.55023	3.89515	3.47339
Slc6a15	3.70029	3.36301	3.3939	3.38609	3.54343	3.99499	3.46167	3.68071	3.65142	3.75497	3.57288	3.68461
Gm25143	2.80126	2.8869	2.91344	2.90314	2.81046	3.06565	2.69122	2.65546	2.9158	2.82855	2.90929	2.71487
Gm4340	4.33647	4.24829	4.10625	3.88118	4.28897	3.65226	3.78241	4.31753	3.91563	3.71333	4.06824	4.32409
Gm25587	6.40842	6.38813	6.50544	6.5601	6.36411	6.31295	6.40238	6.38162	6.21554	6.63099	6.703	6.62771
Ccdc59	6.36331	5.50129	5.99174	5.98162	5.94164	6.03382	5.89072	6.12415	5.95663	6.01255	5.9545	5.88245
Ppfia2	4.75355	4.97966	4.74244	4.60352	4.80458	4.7633	4.73376	4.82682	4.55219	4.80267	4.95156	4.73434
Lin7a	8.12487	8.34911	7.67698	8.08774	7.81212	8.31033	8.68134	7.48156	8.30221	7.6236	7.62914	7.00654
Ppp1r12a	6.88118	7.70516	6.86136	7.14412	6.88641	7.49839	7.51569	6.61497	7.55266	7.20671	7.04416	6.81345
Pawr	7.93865	7.55748	7.52375	7.52476	7.5465	7.4296	7.19901	7.90709	7.21362	7.35099	7.86422	7.79938
Gm23105	7.74574	7.3175	7.59589	7.35187	7.29102	7.2059	7.26241	7.69446	7.28998	7.35153	7.60623	7.55068
E2f7	6.33861	6.55482	6.43131	6.3658	6.6559	6.45439	6.45312	6.59643	6.45258	6.51947	6.59546	6.68467
Csrp2	9.60503	8.95861	9.59412	9.37774	9.4338	8.86666	9.0762	9.58007	9.23416	9.2857	9.46031	9.61115
Osbpl8	7.79382	8.47609	7.45955	8.33266	7.68497	8.13284	8.58167	7.54478	8.65396	7.95416	7.59096	7.20242
Bbs10	5.99195	6.72381	6.00262	6.27873	6.20422	6.51864	6.79321	5.72667	6.59622	6.47427	5.84822	5.62207
Nap1l1	7.9876	8.67628	8.29071	8.80466	8.27808	8.25236	8.09637	8.15603	8.38966	7.98203	7.7294	7.84876
Gm5176	5.21521	5.51728	5.5817	5.69205	5.74983	5.65777	5.35873	5.76848	5.79571	5.5829	5.81263	5.55107
Phlda1	10.5238	8.72794	9.98851	9.23814	9.54294	10.1966	11.0767	9.56081	9.01693	10.7447	10.6218	10.176
Krr1	6.10218	7.02271	6.35781	6.6107	6.25107	6.99807	6.96791	6.13128	6.88916	6.58406	6.27554	6.13122
Glipr1l1	3.39687	3.12114	3.01239	2.8271	3.38456	3.30995	3.27833	3.65133	3.07648	3.02325	3.17546	3.59151
Glipr1l2	3.76618	3.96307	3.77045	3.66569	3.91802	4.20664	3.72854	3.82266	3.70257	3.91957	3.92805	3.84313
Caps2	3.82343	3.63123	3.74263	3.79312	3.54813	3.69233	3.8164	3.74447	3.69963	3.90344	3.77881	4.02016
Kcnc2	4.24455	4.545	4.26725	4.4073	4.46712	4.8122	4.28917	4.28771	4.21423	4.47333	4.76338	4.59177
Gm26596	5.98921	5.62958	5.81139	5.5945	5.77466	5.807	5.66234	6.00962	5.49571	5.77769	6.03041	5.91593
Gm22507	3.43017	3.709	3.74052	3.59638	3.63789	3.9519	3.56299	3.88507	3.34287	3.92642	3.66181	3.8321
Gm15723	6.78901	7.03388	7.05164	6.90159	7.10606	7.17737	7.05638	7.04459	7.07189	7.02449	7.05784	7.17718
Gm22070	2.89989	2.95778	2.91318	2.99465	2.82732	2.85353	2.84286	3.27422	3.15986	3.10269	2.73833	2.83509
Gm10752	4.94137	4.44731	4.30609	4.74338	4.65659	4.44473	4.75677	4.73644	4.41198	5.15708	4.89589	4.59857
Zfc3h1	6.42549	7.33303	6.39948	6.79885	6.40005	7.20861	7.30898	6.35581	7.12868	6.72363	6.16209	6.14168
Tspan8	3.60062	3.79811	3.67768	3.86142	4.21202	4.25138	3.87152	4.22161	3.97276	4.05179	3.78054	4.58864
Ptprr	4.39953	4.62383	4.55036	4.40778	4.46575	4.63809	4.50136	4.44757	4.43135	4.62031	4.49807	5.09039
Ptprb	8.36421	9.10283	8.30439	8.65097	8.61833	9.14579	8.81248	8.07115	8.88036	8.5211	8.29128	8.45183
Gm26495	2.8037	3.04556	2.89671	2.96777	2.81249	3.23961	2.96597	3.26294	2.93269	3.21052	2.82052	2.81024
Kcnmb4os1	5.38213	5.54151	5.04349	5.15573	5.37701	5.68168	5.42689	5.28176	5.14638	5.45373	5.45615	5.34058
Kcnmb4os2	5.31599	5.76025	5.47693	5.30646	5.20969	5.41012	5.44476	5.57453	5.38323	5.48244	5.71812	5.45569
5330438D12Rik	5.5596	5.27692	5.55198	5.51823	5.80901	5.34584	5.71285	5.54462	5.244	5.30667	5.64638	5.66334
D630029K05Rik	3.39129	3.66295	3.16107	3.26063	3.47585	3.25457	3.42787	3.30236	3.28331	3.32896	3.41645	3.1386
Best3	3.82813	3.75802	3.72382	3.80189	3.94961	3.82569	3.77672	3.88498	3.7595	3.64066	3.80933	4.00275
Gm10747	4.66344	4.84243	4.58008	4.60989	4.60019	4.69087	4.79004	4.52747	4.42947	4.2916	5.17773	4.73399
Lrrc10	4.5262	4.90471	5.13263	4.90146	4.77741	5.16116	4.63984	4.47486	4.97231	4.98363	5.14687	5.03435
Kifc5c-ps	6.55792	6.92615	6.96951	6.68681	6.99925	6.87215	6.83809	6.92196	6.68136	6.86263	6.85509	6.87059
Cpm	5.92095	5.67024	5.96406	5.63408	5.63828	5.8954	6.0382	5.73509	6.0861	6.09545	5.48292	5.42712
Mdm1	5.09019	5.11916	5.18756	5.32158	5.41885	4.93018	5.21979	5.34492	5.08444	5.23699	5.19327	5.26946
Il22	4.8246	4.98221	5.02773	4.64197	4.79096	4.99245	5.23525	4.83199	4.94639	4.91405	5.09924	4.90278
Cdc5l	5.83104	6.38697	5.64955	5.87491	5.7874	6.22136	6.4234	5.51886	6.33368	6.19198	5.63194	5.15198
Ifng	5.54876	5.53913	5.57745	5.53301	5.56299	5.53557	5.66187	5.62085	5.44832	5.37083	5.68638	5.52215
4932442E05Rik	5.10938	4.68547	4.87764	4.92658	5.00474	5.13176	4.75935	5.15495	4.72042	5.02568	4.75016	4.95104
Grip1	5.61704	5.66975	5.47408	5.6699	5.67025	5.60943	5.65868	5.64407	5.58037	5.51624	5.56468	5.70617
Tmbim4	12.0355	11.6707	11.9264	11.6725	11.8868	11.7084	11.658	12.0543	11.6025	11.8449	12.1454	12.2159
Llph	5.62743	5.37682	5.79576	5.62975	5.64753	5.5076	5.82226	5.93667	5.61407	5.19111	5.52527	5.38085
1700006J14Rik	5.44225	5.76334	5.69811	5.46942	5.58152	5.86459	5.85386	5.58106	5.63915	5.84208	5.5796	5.67137
4921513I03Rik	4.61278	5.12423	4.78818	4.68132	4.6801	4.53774	4.73045	4.63313	4.86245	4.70996	4.94977	5.00535
Wif1	5.41523	5.47	5.33738	5.20112	5.42025	5.56588	5.55693	5.46369	5.65358	5.69786	5.61949	5.78224
Gns	10.6866	10.825	10.7913	10.7196	10.7699	10.7933	10.8663	10.6001	10.7697	10.94	10.7948	10.5627
D930020B18Rik	4.31585	4.43008	4.38032	4.40781	4.57856	4.50468	4.42797	4.55178	4.39022	4.53309	4.78787	4.32863
BC048403	7.16807	6.73232	7.11633	6.92894	7.1257	6.70617	6.97639	7.23899	6.97841	6.91283	7.19825	6.90636
Gm9081	11.8159	11.11	11.7031	11.5952	11.8081	11.0031	11.4366	11.9069	11.3395	11.2512	11.8236	11.9436
Avpr1a	7.45737	6.93019	6.11844	6.76455	6.12643	7.53353	8.32038	6.6606	7.5508	7.95007	6.99171	6.82551
Ppm1h	5.60866	5.69247	5.50903	5.59217	5.69844	5.10689	5.32027	5.75023	5.43465	5.75437	5.62912	5.85707
Fam19a2	5.52441	5.75297	5.66161	5.33183	5.58521	5.44155	5.39529	5.31666	5.48124	5.76783	5.70949	5.77231
4930503E24Rik	4.01142	3.90567	4.12505	3.75914	3.74266	3.90986	3.84203	3.93345	3.87989	3.9596	3.76713	3.89449
Lrig3	7.37748	7.47342	7.33862	7.39268	7.29299	7.56715	7.46652	7.18704	7.30798	7.52359	7.39118	7.09319
Ctdsp2	7.92682	7.20616	7.5273	7.02736	7.51405	7.484	7.16694	7.91434	6.92378	7.22528	7.75068	7.62583
Avil	4.99799	5.08505	5.06142	4.91237	5.21706	5.11708	5.03216	5.10383	5.11495	5.36864	5.33834	5.36705
Mettl1	8.28965	7.5698	8.09414	7.98892	7.9301	7.95395	7.71621	8.11066	7.81201	8.00251	7.97438	8.12742
Cyp27b1	4.82382	4.98895	5.16333	4.86824	5.06714	5.14448	4.75897	5.05302	4.99419	5.12617	5.31758	5.32089
Cdk4	11.2689	10.8346	11.2961	10.9652	11.0625	10.8045	10.8017	11.2009	10.9038	10.9712	11.1968	11.2824
Agap2	6.33788	6.35592	6.27416	6.11806	6.43984	6.22969	6.453	6.51275	6.44931	6.55725	6.43319	6.70341
Gm16491	6.30866	6.42035	6.39088	6.3966	6.48992	6.44338	6.38521	6.50465	5.96907	6.60829	6.75644	6.29134
B4galnt1	10.5358	10.0598	10.2776	10.1649	10.313	10.0905	10.075	10.4833	10.1008	10.0973	10.4337	10.4631
F420014N23Rik	3.74174	4.30596	4.13316	3.95988	3.87634	4.31705	4.15279	3.91208	3.97188	3.81134	4.08715	4.23282
Dctn2	9.87179	9.70173	9.84974	9.90348	9.7734	9.7763	9.57973	9.97548	9.62577	9.59343	9.81956	9.94518
Ddit3	6.51916	6.4671	6.51834	6.71487	6.52895	6.52592	6.54006	6.57234	6.51623	6.70984	6.64924	6.81089
Arhgap9	5.97629	6.0237	6.10587	5.83234	5.98445	6.06709	5.89011	5.95728	5.74765	6.10713	6.10017	5.7044
R3hdm2	9.17124	9.04948	9.17779	9.27476	9.03926	9.46034	9.36864	9.15423	9.35334	9.26096	9.27739	9.27448
Stac3	5.40868	5.28139	5.49322	5.30576	5.54423	5.69728	5.55691	5.66557	5.38975	5.44272	5.46591	5.50826
Ndufa4l2	5.86393	5.80974	5.96837	5.8982	5.94488	6.13866	5.45753	6.06308	5.52152	6.03529	5.77055	5.86044
Stat6	9.24555	8.97377	9.19886	9.09422	8.99198	8.9448	9.22622	9.10246	8.93148	9.19527	9.31036	9.18277
Tmem194	6.72994	6.47244	6.52156	6.49077	6.5137	6.44528	6.45165	6.47772	6.59377	6.44236	6.50254	6.15428
Myo1a	5.01201	4.91925	4.96829	4.90749	5.02602	5.08653	5.05456	5.03724	5.20729	5.36625	5.25006	5.46256
Tac2	4.1421	4.27998	3.97902	3.93549	4.43614	4.20429	4.18013	4.1205	4.09213	4.29283	4.34248	4.32702
Zbtb39	7.15672	7.27359	7.07959	7.04554	7.01445	7.38417	7.23083	6.9833	7.09277	7.03115	7.10564	6.83404
Rdh1	5.77313	5.84571	5.90798	5.83888	5.77051	6.08881	5.48498	5.74927	5.8774	5.59738	5.50008	5.83032
Rdh9	10.0767	9.71948	9.83778	10.6611	9.7267	9.86593	9.89334	9.85575	10.2076	10.1506	9.9151	9.86021
Rdh16	10.4763	10.7669	10.7061	10.9235	11.0208	10.774	10.2968	10.7525	10.7539	10.3385	10.755	10.4147
Rdh18-ps	3.86241	4.0907	3.87594	4.00618	4.25648	3.61267	4.09601	3.52862	4.0095	3.24184	3.70402	4.33133
Rdh19	6.5921	6.63091	6.70606	6.5963	6.59854	6.5171	6.6713	6.73463	6.3883	7.00849	6.87633	7.06302
BC089597	10.6	9.91508	10.1729	10.1799	10.458	9.99469	10.4422	10.4369	10.0358	10.1665	10.6169	10.6009
Sdr9c7	9.15666	9.2894	8.34597	9.64562	8.89493	9.01524	10.3493	8.99396	9.24653	10.0894	9.0098	9.14857
Snrpd2	8.98202	8.44063	8.90317	8.67067	8.88928	8.54772	8.36036	9.0979	8.50712	8.79265	8.7385	9.05057
Prim1	5.16082	5.44824	5.41968	5.68566	5.86202	5.49407	5.68353	5.71842	5.5011	5.28425	5.11957	5.33494
Naca	10.6166	10.4646	10.5337	10.566	10.441	10.6674	10.7119	10.4011	10.6193	10.4964	10.2337	10.163
Ptges3	9.76709	8.78862	9.42503	9.14691	9.39417	8.7135	9.09725	9.4181	8.71301	9.13779	9.66211	9.55536
Atp5b	13.4878	13.3671	13.5162	13.4392	13.4759	13.2882	13.4189	13.487	13.3979	13.4094	13.4455	13.5667
Gm25206	6.48042	5.32959	6.0388	5.44091	5.55873	5.50931	5.91119	5.65998	5.78437	6.01144	5.75598	5.59914
Mir677	6.28211	5.53199	5.96145	6.13744	5.80825	5.87549	5.97779	6.32519	5.84977	5.94672	5.77276	5.99684
Baz2a	7.85301	8.07497	7.84574	8.08137	7.88075	8.16957	8.2002	7.73804	8.18222	8.04714	8.00524	7.89503
Gls2	11.8061	11.6533	12.1171	11.737	12.1098	11.6435	11.4939	11.9503	11.6947	11.9777	11.8123	11.7428
Mip	4.87752	4.98357	4.9246	4.81714	5.16984	5.15928	4.99592	5.10587	5.05934	4.95766	5.36447	5.65964
Timeless	6.21412	6.32581	6.17561	6.06299	6.39881	6.30253	6.11723	6.35645	6.12604	6.33034	6.53033	6.45308
Apon	12.5782	12.2247	12.4552	12.5293	12.6403	12.2294	12.5016	12.6224	12.4273	12.3905	12.4438	12.5586
Apof	12.8263	12.7335	12.7734	12.7842	12.8432	12.6504	12.8385	12.9212	12.7885	12.857	12.8924	12.8954
Stat2	8.42617	8.7647	8.21264	8.6203	8.18552	8.64213	8.6891	8.10246	8.83345	8.45563	8.32272	8.28485
Pan2	7.97966	8.50299	8.22335	8.37102	8.06389	8.71046	8.60705	7.96743	8.59626	8.44073	8.10966	7.95759
Cnpy2	10.1048	9.78951	9.97843	9.82173	9.82685	9.86507	9.96719	10.0109	9.92603	10.0285	10.0149	9.91639
Cs	10.7457	11.0903	10.7072	11.1659	10.8792	10.9825	10.652	10.8572	11.0772	10.8131	10.7856	10.7175
Ankrd52	8.41078	8.02269	8.42385	8.42412	8.48697	8.29496	8.18105	8.59736	8.15859	8.45518	8.46241	8.70142
Rnf41	7.11455	6.99816	7.03233	7.30565	6.89929	6.861	6.97194	7.10405	6.86916	7.19944	7.19462	7.33545
Smarcc2	9.26431	9.1983	9.24997	9.44442	9.21856	9.38176	9.54834	9.43541	9.32314	9.46601	9.40708	9.35741
Pmel	5.64643	5.83215	6.18399	5.56187	6.12055	5.88671	5.98702	5.9958	6.06635	5.87802	5.90134	6.17955
Wibg	8.09593	7.97381	8.05093	7.97897	8.00201	8.11037	7.86683	8.22206	7.93099	7.9574	8.09481	8.50182
Mmp19	9.80511	9.45043	9.97567	9.88033	9.88514	9.42859	9.83813	9.80853	9.49463	9.87287	9.73622	9.98175
Dnajc14	9.07415	8.71226	8.97625	8.7734	8.8367	8.57499	8.83372	9.02292	8.71035	8.923	9.118	9.0143
Sarnp	9.49151	9.29034	9.31983	9.72086	9.21453	9.50259	9.94355	9.04116	9.68783	9.43609	8.85584	8.50689
Cd63	5.23768	5.32498	6.04725	5.65652	5.1781	5.41172	5.33714	5.43369	4.9109	5.23202	5.51461	5.23365
Itga7	6.68063	6.21701	6.40212	6.16265	6.4183	6.20103	6.226	6.59614	5.98906	6.17074	6.47096	6.66287
Olfr9	4.6842	4.26167	4.39031	4.10903	4.43077	4.44751	4.39821	4.52508	4.45353	4.67484	4.27062	4.06225
Olfr763	3.91912	4.31129	3.88726	4.06164	4.34553	4.2734	4.10726	4.13026	4.17575	4.14746	4.34594	4.74968
Olfr774	3.85033	4.19092	3.85206	3.958	3.85486	4.14188	3.93667	3.89757	3.91852	3.84402	3.62878	3.97777
Olfr775	3.45278	3.83786	3.26322	3.63212	3.68412	3.60114	3.57523	3.78903	3.25807	3.82014	3.35394	3.60819
Olfr776	2.80538	2.80986	3.03254	3.26807	3.02821	3.5314	3.08539	2.96951	2.98229	3.21671	3.07146	3.07758
Olfr782	3.59183	3.55598	3.38475	3.69524	3.40548	3.53369	3.341	3.69275	3.6416	3.96064	3.6298	3.56268
Olfr780	3.10046	3.12226	2.97767	2.94106	3.20665	3.15718	3.00096	3.20149	3.31975	3.06594	3.08236	3.04382
Olfr781	2.74975	2.74184	2.87867	2.76956	2.62047	3.08606	2.76515	2.79159	2.8873	2.86886	2.77588	3.00016
Olfr784	4.12958	3.84795	3.94927	3.8142	3.94684	3.93904	3.91439	4.25426	3.71844	3.98595	4.10003	3.87686
Olfr787	3.4983	3.70862	3.99885	3.74443	3.70139	4.04494	3.74449	3.92508	3.66054	3.79184	3.75603	4.0095
Olfr786	3.03985	3.6043	3.06932	3.20272	3.46175	3.47931	3.25959	3.33779	3.21234	3.1974	3.10196	3.39107
Olfr788	4.01185	3.93583	4.16472	4.36808	3.85278	4.03431	3.88407	4.04595	4.00287	3.81033	4.03705	3.99268
Olfr790	3.66082	3.93036	3.74293	3.60808	3.66374	3.94193	3.78628	3.71262	3.67059	3.80927	4.16712	3.74465
Olfr791	3.27123	3.40038	3.54599	3.54472	3.52169	3.33021	3.58856	3.54164	3.40756	3.2458	3.49178	3.41521
Olfr792	3.68389	4.25279	3.80459	4.04015	4.01701	3.95817	4.00664	4.33683	4.00317	4.03958	4.03412	4.68563
Olfr794	3.89555	3.9702	3.92657	3.98313	3.73777	3.81225	3.79196	3.77956	3.47685	3.79509	3.68647	3.82552
Olfr799	3.44001	3.44457	3.12734	3.38693	3.02126	3.259	3.2372	3.41172	3.5526	3.47142	3.29103	3.40661
Olfr800	2.91442	3.06918	2.78241	2.92032	3.04476	3.16267	3.2873	3.18844	3.38776	3.12873	2.93958	3.08088
Olfr804	2.45008	2.4225	2.57235	2.43044	2.47296	2.68256	2.63623	2.47638	2.56458	2.75108	2.6677	2.38387
Olfr808	3.94631	3.99006	3.47827	3.83873	3.88295	3.72679	3.80807	3.81918	3.85602	3.62228	3.87732	3.66372
Olfr809	3.04869	3.0852	2.90545	2.85433	3.04219	3.20102	2.87508	3.14139	2.97482	3.00166	3.20413	3.04822
Olfr813	4.03315	3.9517	3.84277	3.91765	3.8062	3.92549	3.80581	3.91278	3.49267	3.88244	3.87723	3.65757
Olfr820	3.16824	3.03756	3.12785	3.40274	3.00227	3.25191	2.95453	3.1144	3.09333	3.28132	2.87001	3.04042
Olfr821	3.77716	3.84248	3.85068	3.94873	3.84808	4.24699	4.16483	4.00018	3.60633	4.09344	4.0066	3.95304
Olfr822	3.01603	3.01439	2.90622	3.03282	3.0969	3.42472	3.30315	3.14233	3.17799	3.19816	3.31459	3.15791
[truncated: 22,214 more rows]
