# Supplementary material for: OGG1 aggravates renal ischemia–reperfusion injury by repressing PINK1‐mediated mitophagy
Source: Cell Prolif. 2023 Feb 14;56(8):e13418. doi: 10.1111/cpr.13418 (PMC10392062; doi:10.1111/cpr.13418)
Supplement: Supplementary file 1 — DATA S1. Supporting Information [file CPR-56-e13418-s001.zip › wenn/intersection DEGs of wenn-20220628.txt]

GSE192532	GSE71647	GSE35497
Hemt1	Clec4d	Mug2
Cfap57	Il1rn	Por
Hmga1	Adam8	Tspan4
Gbp2b	Gm4827	Nxpe2
Gm35995	Neurog2	Bid
Grp	Pvalb	n-R5s71
1700102P08Rik	Dclk1	1700112E06Rik
Casp1	Slfn4	Entpd4
Sprr2g	4933438K21Rik	Caprin1
Gdnf	Chrdl1	Tmem254b
Fosl1	Serpina1c	Tmem184c
Ccdc116	Dclk1	Vps39
Asprv1	Baiap3	Tab2
Aldh4a1	Fosl1	Gm10002
Gm16159	Sec14l3	Clpx
Rptor	Cd300lf	Pdik1l
Pdcd4	Col1a1	Stk4
Clec4b1	Pf4	Lats1
Spink6	2410003L11Rik	Zfp146
Twist2	Sirpb1b	Ciart
Gm35147	Serpina10	Pde9a
Pld4	Serpina1f	Dcun1d4
Sfn	Serpina1d	Stam2
LOC102640779	Ralyl	Tnks2
Gm12576	Eda2r	Fermt2
Pram1	Serpina1b	Abcb11
Fmn2	Ptrh1	Papola
Spata22	Gm428	Ceacam1
Hcar2	Gpx6	Aftph
Gm32474	Abca13	Clint1
Vgf	Cyp7b1	Dnajc3
Ly86	Rhox6	Med13
Olfr1494	D17H6S56E-5	Mrrf
Palb2	Lilra6	Marveld1
AF529169	Clu	Fam175b
Stfa2l1	Prss39	Gpt
Qprt	Rin1	Aldh8a1
Slc26a4	Areg	Vps54
Smox	Aldh1a2	Clcc1
Slc17a5	Col1a1	Rhbdd2
Mid1	Akr1c18	Rspry1
Cdr2l	Slc11a1	Ppp4r1
Clu	Scd1	Zfp84
Mcidas	Apobr	Tef
Tacr2	Slc8a1	Slc43a3
Lama3	Fos	Cald1
Phox2a	Smpdl3b	Atrn
Dusp5	Sec14l4	Fam69a
Hnrnpd	Wfdc15b	Dbp
Lhx6	Lilrb4a	Srpk1
AA522020	Cxcr2	Gm6245
Chrna2	Slc16a3	Adssl1
Krt20	Hspb1	Ap1g1
Sh2d5	A330033J07Rik	Adam17
Havcr2	Cd44	Tubgcp4
Slc9a3r1	Psd4	Pdcd6ip
Stfa1	Kcnmb1	Cdk18
Tubb6	Col5a1	Senp5
Hexim2	Mcoln2	Arel1
Xlr3b	Tubb6	Apobec1
C1qc	Calb1	Prmt10
Idua	Slc22a13	Gpalpp1
Btbd17	Slc8a1	4931406P16Rik
Capg	Pgbd5	Wdr43
Slc45a2	Car5a	Tars
Mettl22	Vim	Rnf141
Rrad	0610009K14Rik	Capn2
Sdc1	Cxcr2	Acot12
Cidec	Gcm1	Abce1
Slc34a2	Mutyh	Pdia4
Gprc5a	Panx1	Lman1
Mboat1	Fbxl17	Sel1l
Hist1h4m	Apbb1ip	Mid2
Hba-a2	Tubb4a	Ubxn4
Pdzrn3	Arl4c	Hipk1
Hba-a1	Spaca7	Lgals8
Cxcl2	Gpnmb	Dkc1
Crtac1	Wisp1	Sumf1
Ly96	Hdc	Map3k7
Gm34019	2010204K13Rik	Arhgap42
Serpina3k	Msr1	Mbl2
Wdfy4	Clec4a2	Otud4
B230334C09Rik	Hmox1	Macrod1
Stxbp4	Tpm2	Ogg1
Pip5kl1	5031425E22Rik	Nnt
Ugt2b37	Abca13	Cul3
Lcn2	Myo5a	Prkd3
Fut1	Cbr3	C4bp
Cxcl3	Colec11	Ppip5k2
Hesx1	Mall	Fam114a1
Ngf	Slpi	Usp25
Pcdh9	Chrdl1	Ralgapb
C130040N14Rik	Clec4a3	Zmynd11
Apol7c	Col6a3	Srp72
Tlr11	Pbp2	Zc3h12c
Chil1	Cryaa	Pja1
LOC102639950	Col1a2	Copa
BC100530	Gjb3	Tdrd3
Hbb-bt	Slco4c1	Nr3c1
Mmp9	4930503E14Rik	Rc3h1
Fpr2	Cyp2d12	Ankib1
Fgf23	Nrg1	Nr5a2
Cited1	Hyi	Eml4
Cyp2d22	Hck	Cyp2j6
Csf2rb	Cd300lf	Tank
Smoc2	Akr1d1	Dtx3l
Tldc2	Synpr	Ptpn12
Gm31973	Slc22a19	Ccdc50
Gm9867	Slc34a2	Crot
Gm5433	Wnt11	Cul2
Ybx3	Chst9	Msantd4
Xlr4b	Timd2	Supt16
Fabp7	Mfsd4a	Mapk6
Il1f6	Gm9961	Srr
Ranbp17	Abcc9	Enpp3
Rgs10	Dusp15	Igsf5
1110007C09Rik	Cd244	Tmem14a
5730416F02Rik	Ugt3a2	Hipk3
Dock2	Cd44	Clock
Gm4952	Sirpb1b	Zc3h14
Krt222	Emp3	Bri3
Folr1	Klk1b11	Gm22750
Cdkl4	Gm3805	Msr1
Pfkfb1	Scara5	Zc3hav1
Aspa	Nxpe5	Myo1e
LOC102633627	B130021B11Rik	Wnk1
Stfa2	Dusp15	Hspa5
Maf	Ngf	Cldn1
Gsdma	Ifi27l2b	Ppp1r21
Hecw2	Cela1	Mug-ps1
Hgsnat	Trib3	Dnajc19-ps
LOC328066	Lrrc52	Tnks1bp1
Efcab5	Kng1	Gm10509
Lpar2	Cav3	Nudcd1
Zfp648	Pik3cg	Necab1
AI987986	Itgb2	2610301B20Rik
Themis2	Rnase2a	Ppfibp1
Ugt2b36	Amer2	Ptar1
Ptpre	Egfl6	Spcs3
Klrk1	Trdn	Mier3
Psg16	Dctd	Nmt1
Prg4	Plaur	3110001I22Rik
Sprr2j-ps	Prph	Ccser2
Aim1l	Cyp2f2	Ints6
A530030E21Rik	Mettl7a2	Camk1d
Lrrc32	Uroc1	Pdxdc1
Mmp3	Atf5	Rasgrp3
Pif1	Fblim1	Raph1
Phf11b	Tpm2	Psmd1
Rala	Nfkbiz	Eif5
Armcx4	Mettl7a1	Gdap2
Atp6v0d2	Coro1a	Impa1
Tac4	A830005F24Rik	Mast3
Adamts1	Pcolce2	Ugt2b34
Gm15441	Tnfrsf12a	Nde1
Tmem198b	Slc27a2	Etfdh
Cttn	Bean1	Nfatc3
BC147527	Myo5a	Tapt1
Akr1b10	Shroom1	Fnbp4
Gpr33	Slc22a8	Gm11401
Sectm1a	Apoc3	Ints12
AU020206	Fads6	Fam195a
Ppp1r14b	Npb	Mib1
Gm41386	Ccl2	Tom1l1
Sprr2f	Slc2a4	Gm3893
Selp	Xirp2	Myo1b
Lgals3	Mc5r	Exoc2
Ppm1j	Kcns1	Zbtb41
Ccdc6	Pgam2	Dlg1
D630033A02Rik	Sfn	Uba2
Clec9a	S100a6	Cdadc1
Nxnl2	Abcc9	Camk2n1
Slc41a1	Slc16a7	Sorbs2
Dnase1l3	Macrod1	Efr3a
Xcr1	S100a4	Serpina12
Ankrd1	Klk1b27	Tusc3
Ugt2b5	Slc8a1	Atp6v1a
Abce1	Pira6	Srm
Vax2	Higd1c	Cul1
Hspb1	Bdh1	Eif2ak1
Gcsam	Slc22a15	Pik3ca
Col4a2	Adhfe1	Rmdn2
Eno2	Nrxn1	Parp16
Iglv1	Col5a3	Api5
Tesk2	Padi4	Wdr48
Omd	Ppp1r14b	Gm12699
Emp2	Mmp3	Pdzd8
Lrp8	Tmsb10	Pusl1
Fndc4	4933427G17Rik	Ccbl2
Lif	Lcp2	4932438A13Rik
Parpbp	Prss53	Mttp
Slc4a7	Cacnb4	Atp8b1
Gm4610	Vmn1r28	Fam198a
Sergef	Kdelr3	C1qbp
Klhl8	Trim59	Ireb2
Cacna1s	Ncf2	Sptssa
6030419C18Rik	Tmem173	Pter
Glrx5	BC089597	Usp7
Jdp2	Ehd2	Ints4
Nefm	Aacs	Ccnd3
Raet1e	Csf3r	Zfyve9
Hmx2	Crot	Arhgap12
Stag2	Kyat3	Snx4
Slc25a24	Cd84	Gnl3l
Sqle	Plaur	1110057K04Rik
Endou	Col1a1	Rps6kb1
Ugt2b35	Cpb2	Zfr
Gm42192	Cyp2d22	Dpp8
Prmt1	Ccl9	Marf1
Olfr68	Adam12	Prepl
Cyp24a1	Snhg11	Vcl
Oacyl	Cyp2a4	Lysmd3
Bmp5	S1pr2	Ankfy1
Ltb4r1	Sparc	Fam13b
Arpc1b	Pigr	Tmed1
Olfr485	Syk	Snx2
Arhgef40	Aldh1l2	Copg2
Gm28777	Tyrobp	Wdr11
Bex6	Creb5	Pphln1
Ttc9	Oit1	Wee1
9130004C02Rik	Sparc	Gm4952
Stmn1-rs1	Col15a1	Rc3h2
Gm16120	Samd5	Lsg1
Tpm4	Arntl2	Nedd4
Psrc1	Glipr2	Krit1
Uchl4	Tenm2	Uggt1
Irg1	Mpped1	Ddx58
Raet1a	Egf	Iars
Slamf8	Tubb5	Slain2
Wtip	Il1f6	D1Ertd622e
Mars	Slc8a1	Tfg
Nfe2	Ppp1r14b	Cpsf3
2410087M07Rik	Fkbp10	Ddhd1
Zmynd12	Efemp2	Tex2
Dhtkd1	Gpx7	Ccdc71l
Plp2	Grp	Ints7
Vps53	Sclt1	Ddx1
Agtrap	Flna	Uso1
Gm38444	Vstm2l	Ptprk
Runx1	Prss12	Cox20
Tmem8	Myof	Tomm40
Cxcl13	Vmn1r6	Rpl4
Xlr3a	Fam107a	Pnrc2
Ppfia4	Serpind1	Birc3
Bmp1	Orc1	Rab4a
4930571K23Rik	2900011O08Rik	Fgfr1op2
Adam26b	Tagln	Eps15
Ier5l	Acta2	Cdh2
Galnt4	Macrod1	Spata2l
Ifi202b	Fcgr1	Aff4
8430426J06Rik	Nckap1l	Lancl2
Gm31825	1700028J19Rik	Ifrd1
Hist1h2bm	Snai1	Xrcc6bp1
Tpp1	Pex5l	Arf5
Txnrd3	Runx2	Elk4
Tmem26	Crct1	Srp9
Zfp846	Lnx1	Elovl2
Gnat1	Acadm	Taf4b
Dab1	Prlr	Naa25
Artn	Msr1	Rnf144b
Slc8a3	Slc25a24	Vps41
Mmp10	Pdlim1	Gna13
Ly75	Tacc3	Sos2
Hk2	Ecscr	Sec63
Rnf223	Vmn1r18	Zbtb26
Rin1	0610040A22Rik	Immt
F830004D09Rik	Heyl	Dctn4
Nppb	Gpr35	Acot1
Gpx2-ps1	Nudt6	Hspb8
Lrg1	Inhba	Psme4
BC094916	Adtrp	Srebf1
Plbd1	4933421I07Rik	Timm8a1
Gna12	Nrcam	Tnrc6a
Ms4a6b	S100a9	Crls1
Gramd2	Snhg11	Fig4
Slamf7	Wfdc15a	Dstn
Capn2	Ighv14-4///Igh-VJ558	Gm22831
Lgi2	Dhrs3	Nars
Chrnb1	Aoah	Ecd
Dysf	Vps13b	9130023H24Rik
Arv1	Cfp	Tlk1
1700119H24Rik	Acta1	Ergic2
Clec4e	Trem1	Tsen34
Mgst2	Oasl1	Scyl2
Gcdh	Mfsd4a	Mrpl23
Krt8	Col6a3	Tmem144
Bnc2	Mmp9	Ube4a
LOC102637129	Podn	Megf9
Gstt1	Notumos	Papss1
Mpeg1	Bckdha	Krr1
Gas2	Matn4	Ipo8
Tmem229b	2200002D01Rik	Slc30a4
Hbb-b2	Pum3	Nlrp6
P3h4	Lce3c	Dcxr
Cd200r4	Wnt3	2410015M20Rik
Gm30784	Vav1	Gm6226
Jam2	Aldh9a1	Calm1
Plaur	Tnc	Zfp131
Ppp1r3e	Gls2	Zfp652
Glyat	Phlda3	Acad11
Tinag	Itih2	Zfc3h1
Nr4a2	Axl	Cab39l
Folr2	Tnc	Optn
Arhgdia	Il1rn	Ddi2
Oxct1	Acaa1b	Appbp2
Lrrc31	Pold4	Slc35c1
Vopp1	Slc22a14	9030624J02Rik
Tbc1d10a	Dhrs3	Htt
Ednrb	Tmsb10	Trip4
Zfp871	Rrad	Klf7
Gml	Rasgrp1	Usp45
Zbed3	Lrrc66	Stk35
Trem1	Tpk1	Gpbp1
D630045M09Rik	Sec14l3	Usp15
Rrp9	9530083O12Rik	Chuk
Glis1	Ntm	Nav2
Gm35774	2310043M15Rik	Capza1
Qpct	Plg	Efcab14
Gpr141	Pink1	Gm10319
Csf3	Soat2	Usp2
Pdlim7	P2ry6	Tmem57
2310043O21Rik	Auh	Enpp2
4632427E13Rik	Cstb	Zfp866
Areg	Pantr1	Tbck
Spred3	Eci3	Pdia6
Smg9	Ivd	Nrd1
Rnase6	Plce1	Tmem60
Gm10872	Havcr1	Kdm2a
Mall	Maats1	Fam45a
Pcca	Pkn3	Sec62
Olfr1287	Cks1b	Abhd14b
Rpgrip1	Tdgf1	Arhgef5
Cyp2d11	Capg	Cct4
Lsmem2	Ptpre	Prr13
Kcnt1	Fcamr	Ppp2r1b
Iah1	Runx1	Sp100
Gm11223	Slc27a2	Cct6a
E430014B02Rik	Slc16a7	C530030P08Rik
Psg22	Myo1g	Cog3
Sec14l2	Coro1a	Serpinb9
Gpr19	Slc8a1	Osbpl9
Ubxn7	Snhg11	Nudt19
Slc7a11	Clec5a	Nufip2
Pcsk4	Des	Rnf4
Dimt1	Cd53	Strn
Lair1	Ahcy	Vipas39
Sbno2	Fignl1	Zmym2
Lrrc28	Rcn1	Azi2
Pmepa1	Gng2	Hspe1
Plk2	Perm1	Trim33
Hbb-b1	Pdlim7	Xpo4
4930594M22Rik	Fcer1g	Pex3
Kif9	Ptpre	Taf2
Hist2h3b	Abcc3	Jak1
Gm17182	Acot3	Bnip3l
Hist1h2bc	Fam114a1	Helb
Col4a1	Pilra	Chchd3
Cetn4	Slc22a7	Atxn10
Alas2	Mical2	Fastkd2
2010016I18Rik	Slc8a1	Rnf167
F8	Dclk1	Rin2
Gal	Nrtn	Ggps1
Ogdhl	Hsd17b11	Zbtb33
Cdkl3	Rgs1	Xpo7
Fyb	Mmp14	Ric8b
Slamf9	Hpd	Lipc
Cdc42ep5	Ntm	Plrg1
Fut8	Ksr1	Serpina3k
Gm35498	Tbx10	Cct2
Galk2	Ppm1j	Gm23969
LOC552901	Pxmp2	Kpna3
Dpp3	Nfkb2	Lyn
Apol7b	Odf4	Med23
Enpp5	Acsm3	Sfxn1
Slc35d2	Bmp8b	Cab39
Olfr874	Sftpd	Sdc1
Micall1	Cd93	Gm26602
5430405H02Rik	Rps12	Slmap
2700038G22Rik	Adam28	Per1
Itpr2	Ier5	Plbd1
4933416A02Rik	Tubb5	Cdc16
Hmgb1	Fxyd5	Blzf1
Tbc1d14	Pilra	Hbs1l
Cysltr2	Plec	Dnph1
Nup107	Timp1	Lclat1
Tceal6	Gramd1b	Swi5
Fggy	Ckap4	Hspbp1
Rprm	C3ar1	Hist1h2ab
Irs1	Jazf1	Acy1
Cybb	Sfn	Zyx
Olfr187	Gm13103	Vps36
Hsd11b1	Obox1	Pid1
Glud1	Fmod	Pcmtd1
Pgd	Lgi2	Eltd1
Ttll11	Btk	Eif4g2
Timp1	Cyp2a4	Cped1
Plk5	Zcchc12	Arsa
Traf3ip3	Slc5a10	Snap47
Tssc1	B3gnt9	Atp5sl
Tacstd2	Galnt10	Atpaf2
Iltifb	Anxa3	Masp1
Hmga2-ps1	Havcr1	Pnisr
Crebbp	Bag2	Gpkow
Wdr81	Gjb4	Rprl3
Dnajb1	Olfr1362	Rfwd3
Slc20a2	Sycn	Dnajb9
Cyp2b10	Prss56	Nbr1
Inpp5a	Fabp2	Gm4951
Hyls1	Fcgr1	Ndn
Gm13154	Olfr1393	4930518I15Rik
Gimap4	Cyp2d9	Kdelr1
Ube2cbp	Trpv6	Sbno1
Nmur1	Acad12	Nfx1
Dph1	Ldhd	Derl2
Trpm2	Bmper	Serhl
Prss22	Junb	Tubgcp5
Plin1	Mefv	AW209491
Cxcl5	Ch25h	Hspa4
Fam163a	Raet1a	2610005L07Rik
Vat1	Sprr2f	Pds5a
Snx20	Sprr1a	Fgd6
Kdm8	Hmga2-ps1	D15Ertd621e
Dennd3	Spink4	Eif2b1
Sipa1l2	Acads	Tgoln1
Aif1	Slc22a8	Deptor
Tuba3a	Oip5	Pnpt1
Pkm	Plp2	Dars2
Iffo2	B4galt2	Enpp5
Bzw2	Gpr35	Zfp719
Mdfi	Arsg	Xiap
1110046J04Rik	Cxcl5	Dph6
6430571L13Rik	Pcdhb17	Atp2c1
Gm28258	Cyp2d9	Nfic
S1pr2	Rgs19	Dda1
Raet1c	Phyhip	Fem1c
Tmem173	4930519H02Rik	Copb2
Gm6904	Slco4c1	Mapk9
6030446J10Rik	Fyb	Smarce1
Apoa4	Smim5	Wac
Ddah2	Edaradd	Appl2
Akr1c6	Ms4a6d	C030046E11Rik
Synj2	Ms4a6d	Aph1a
Il2rb	Cldn4	1110008L16Rik
Hdac7	Clcnka	Ifit3
Arg2	Egr1	Mctp2
Ptgfrn	Klhl3	Purb
Bdh2	Aunip	Tbce
Gm3902	Padi4	Setd5
Ddx56	Fam64a	Gm5970
AW549542	Tcerg1l	Atp6v1c1
Slc16a6	Prkcdbp	Abcb4
Atp6v1c2	Myh7	Rheb
Cacna2d4	Zfp583	Rbm39
Gm9903	Bcl2a1b	Ndufb8
Fam25c	Nup210l	Dnajc10
Rep15	Tlr6	Klf13
Cd163l1	Ccdc184	Nudt12
Ankrd29	Spp1	Bmpr2
Rcan1	Nacad	Naa35
Angel1	Nr4a2	Srp54b
Chil3	Stc2	Usp37
Clec2h	Ptrf	Hmg20a
Hist1h2bb	5730416F02Rik	Zfp869
Fam19a5	Ear10	Gm13445
Rnaset2b	Gramd1b	Arhgap24
C8a	Rdh16	Mpp6
Mrgpra6	Ldhd	Car14
B130055M24Rik	Gstm2	Wwp1
Slc25a25	Pdgfrb	Hps3
Hmga2	Vmn1r81	Morc2a
Pga5	Olfr275	Orc3
Cacna1a	B4galt2	Tek
Tnfrsf23	Hmx2	Cops4
Btnl10	Dsn1	Myo6
Dao	Wdhd1	Acat3
A830054O07Rik	Rrp12	B430218F22Rik
Gm36107	Aldh18a1	Fam135a
Hgh1	Procr	Rmnd1
Aifm3	Mthfd2	Frrs1
Itga5	Vash2	Tmub2
Rbmx2	Plp2	Utp11l
Zfp810	Mmp14	Enpp4
Plec	Pccb	Dusp28
1110051M20Rik	Amy2a5	Tug1
Gm31704	Tas1r3	Ctsc
Suv39h2	Gm16124	Mospd2
Uox	AI504432	Secisbp2l
Ptp4a2	Cyp51	Osbpl8
Ogn	Etfa	Sesn3
Leng8	Cabp2	Ube2e2
Opn3	Cacnb4	Tbl1x
Zcchc9	Fam65c	Heatr5a
Saa3	Hmgcl	Ncoa4
Fndc7	Col3a1	Txn2
Rabggta	Ppp1r18	Nup54
Gm21992	Has1	Gm4804
Nnat	Ivd	Fbxo38
Heatr1	Slc8a1	Hspa13
Fbxw9	Cad	Alyref
Sod3	Fabp3	Trim30a
Dgat1	Casp12	Rprd2
Csf2rb2	Tcerg1l	Kat2b
Mab21l3	Klhl31	Mios
Saa1	Fabp12	Klhl24
Smim3	Acat1	2610507B11Rik
Clec4a3	Snhg11	Xpnpep3
F830005D05Rik	Zfp9	Senp6
Adprhl2	Adgrg6	Srd5a2
Pgm1	Tmem207	Paxbp1
4930448N21Rik	Sugct	Srsf11
Spaca6	Olfr397	Acd
Speer4f	Fbn1	Rpa3
2310002F09Rik	Ngef	Tmem53
Fstl5	Cux1	Scrn3
Mc4r	Tuba-rs1	2310061I04Rik
Smim24	LOC328066	Zfp281
Slc51a	Serpinb6b	Ppp2r3c
Plxna1	Fhit	Rprl2
Rfc3	Gm11992	Gata6
Rap2b	Junb	Msl3
4930558N11Rik	Stab1	Kpnb1
Nlrp1a	Sh3bgrl3	Mknk2
Slc7a7	A430106F12Rik	3010026O09Rik
Gm32872	Cndp1	Nab1
Abat	Krt20	Rbbp9
Cyp2d9	Camkk1	Hsp90b1
Chgb	Slc39a8	Ezh1
9130204K15Rik	Runx2	Zfp317
LOC102642832	Nnt	Pkp4
Ttc36	Tmbim6	Smu1
Ugt2b38	Slco1a4	Kmo
Usp28	Sepn1	n-R5s136
Gm10680	1700040L02Rik	Rsrc2
Tbl3	Pank1	Pan2
Pecr	Myh6	Stard5
Cdh11	Pea15a	H2afz
Rmi1	Lrtm2	Pcf11
Capza1	Arhgap30	Neo1
Serpina3m	H2-M10.2	Arhgef3
Trpv6	Ckb	Irf9
5830407E08Rik	Cd24a	Nifk
Tet1	Cdr2l	Tdrd7
Trmt11	Gucy1b3	Cldn2
Sec63	Slc26a7	Cdc40
2310045N01Rik	H2-Aa	Arid2
Ntmt1	Rhbdl2	Kdm3a
Itpr3	Gm4285	Lonp2
Plin4	Ccr2	Usp24
3110082I17Rik	Pik3r5	Hprt
Acox3	Mme	9530009G21Rik
Gm20714	Rras	Rsbn1l
Arpc2	Trem1	Pagr1a
Cabp2	Aldh2	Poglut1
Idh2	Tlx1	Aqp11
Adgrf4	Scgb1c1	Csde1
Tmem63b	Cad	Etf1
Klra9	S100a14	Rsl1d1
Stk36	Col23a1	Ptprj
2310031A07Rik	Rab8b	Aldh4a1
Slc38a3	Rcc2	Ell2
4933406I18Rik	Tgfb1	Tex261
Clec4d	Rap1gap	Tnfsf10
Pah	Gli3	Ift52
Slit3	Bglap	Fam89b
Cd151	Acad10	Tmem256
Hspb6	Obfc1	Fem1b
Als2cl	Anln	Tcf4
2310022B05Rik	5830454E08Rik	Herc4
2700068H02Rik	Gstm7	Uspl1
Inf2	Tacstd2	Slc35e2
Apeh	Galnt14	Suox
I730030J21Rik	Emilin2	Slc37a4
Ppa2	Masp2	1810037I17Rik
S100a11	Dhtkd1	Stxbp3a
Ttr	Atic	Ubtd1
Inpp5d	Fes	Armc1
Tuba1b	Acy1	Il1a
Gm4827	Chek1	Pabpc1
E130314K07Rik	Dscc1	Atxn7l3
Hemgn	Atf3	Snx13
Slc12a4	Snhg11	Ttc39b
Nedd9	Plekhb1	Epc1
Melk	Slc15a2	Cul4a
Epb4.1l3	2310010J17Rik	Pkn2
Dhcr24	Pira2	Zwint
AA416453	Hibadh	Atp5l
Gm39079	Lipa	Acbd5
Ift81	Sell	Auh
Anapc13	Crlf1	Ctcf
1110035H17Rik	Dysf	Hamp2
Smad9	5730433N10Rik	Rars
Slc2a8	Cacnb4	Prpf4b
Upk3bl	Nrg1	4933427G23Rik
Gm5858	Syt12	Tcf12
D430030G11Rik	Stil	Mboat7
Gm5785	Uncx	Hp1bp3
Acsm3	Efhb	Naa60
Cldn14	Sema3e	Cyth2
Pign	Olfr430	Vezf1
Samd8	1700049L16Rik	Usp6nl
Etv4	Anxa2	Ankle2
Tnfrsf14	Fam171b	Zcchc6
Gm10134	Grin3b	Eapp
Cyp2b9	Mms22l	Nat8
Ap2s1	Cenpu	Iigp1
Mx1	Acad8	Gchfr
Fnip2	Coq8a	Map2k4
Sec14l4	Fes	Syngr2
Tmem63a	Lrrc25	6820431F20Rik
Gm10576	1810009N02Rik	Smarca5
Platr26	Il1f9	Sars2
Slc2a1	Chrm1	Klb
Plekhg3	Dpep1	Tmem14c
Pappa	Acad12	Rbm5
Olfr1383	Lnx1	Pebp1
Gm38710	Slc25a35	Serinc5
1700110I01Rik	Gpr176	Fn3k
Mccc1	Cttn	Bclaf1
Tuba1c	Lztfl1	Chtf8
Uck2	Gm14920	Utp6
Eef2k	Ech1	Rapgef4
Atg7	Golm1	Mtmr10
Tspyl5	1110032A03Rik	Xpr1
4930421P22Rik	Nnt	R3hcc1
Usp2	H2-Oa	Tulp4
9130401M01Rik	Ercc6l	Egln1
Ssc4d	Plek	Magt1
Zfp33b	Olr1	Ptrh2
G6pdx	Actc1	Wdr7
Atxn7	Duox1	Mtx1
1700034H15Rik	Ctsf	Irgm1
Cd1d2	Radil	F13b
Spag11b	Man2b1	Arf3
Gfer	Lgals3	Ubr1
Rad51c	B430306N03Rik	Atg2b
Slc46a3	Tuba1c	Gm6180
Mcam	Ehbp1l1	Gramd3
Igsf21	Klhdc9	Zranb1
Per2	Rap1gap	AI182371
Zmynd15	Raet1e	Spcs1
4930558N01Rik	Apoa1	Klhl28
Brsk1	Adamdec1	Hectd1
LOC102635467	Pdk2	Emc6
Retnlg	Col2a1	Ndufa9
Gm14642	Rgs19	E430025E21Rik
Gcat	Dmkn	Gsk3a
Hspa4	Fam166b	2310035C23Rik
Rgl1	Htra3	Crbn
Fpr1	Cntn5	Lrp3
Plcb2	Rad18	Ggt6
Smim22	Anxa2	Tti1
Sbsn	Nadk2	Emc9
4933427D06Rik	Lrrn1	Dpy19l4
Hexb	Clec9a	Sf3b1
2010003K11Rik	Uhrf1	Chchd1
Sertad1	Alb	Vsig4
P2rx5	Hnmt	Nup98
As3mt	Lipo3	4931406C07Rik
Cwc27	Trip13	Sorbs1
Psme3	Vcam1	Tpmt
Rassf5	Acta2	Gm11437
Prkab2	Ccdc88b	Ulk2
Adamts4	Gprc5a	Minos1
Il13	Ogn	Srp68
Ropn1l	Kctd8	N4bp2l1
Fmo2	Muc4	Prkaa2
Zdhhc22	D630045M09Rik	Slc25a17
Adamtsl5	Oas3	Efhd2
Dock7	Olfr969	Cks1b
4930509E22Rik	Slc4a9	Ibtk
Synpo2l	Vill	Ddx6
Tmprss3	Dut	Atf2
Terf2ip	Fyb	Sfr1
Mxd3	Fbxw17	Mrpl38
Fbxo44	Socs3	Gzf1
Kmo	Dpyd	Bbs10
Nuggc	Rrm2	Lcp1
Dhrs7	Trem2	Serpind1
Tnfaip8l2	Slc25a16	C6
Slc45a3	Actn3	Dhrs11
Nsmf	Bco1	Mbnl1
Klhl26	Chaf1b	Gm12464
Clec12a	Acod1	Mtf2
F3	Mmp9	Tmem69
Glrp1	Dpysl3	Col4a3bp
Dusp22	C5ar2	Elmod2
Zfp791	Olfr229	B4galt5
Sprr2b	Chpt1	Tex264
Pnkp	Tmem145	Dek
A530006G24Rik	Ulbp1	Pyroxd1
Ttc9c	Ghr	Sec23ip
Ifitm6	Adcy10	Dhx32
Fbxo46	Cald1	Cpd
Samd5	Unc5a	Ate1
Inca1	Flna	Smcr8
Sva	Nans	Itch
Ugt2a3	Msn	Abhd17a
Mcu	9030617O03Rik	Dpp4
Ntrk3	Perm1	Pik3r1
Cd226	Trim27	Copg1
Il1r2	Aldh1l1	Zdhhc18
Sgol2b	Serpinc1	Gm23037
Nme5	Insig1	Enpp1
Gm26697	Lnx1	Dalrd3
Slc27a4	Slc7a1	Acap2
Gm31992	Lhfpl2	Ndufb4
Cyp4f16	Adamtsl5	Thap6
6030458E02Rik	Car13	Ppp1r7
Cybrd1	Acox3	Kpna4
Pmpcb	Parva	Ocrl
Mcemp1	Herc4	Nol11
Gm6567	Acyp2	Cd300ld
C2cd2	Defb11	Kbtbd4
Gadd45b	Cldn22	Mrps18c
Neurl3	Clec4a2	Raf1
Slc32a1	Galnt10	Strbp
Prkag3	Pzp	Gm22973
Fgd2	1110032A03Rik	Rasa1
A930017M01Rik	Srm	Stra13
Ptx3	Retsat	Ap1s1
Hdac6	Lgals1	Acot3
AI662270	Prss41	Coa6
Gpr161	Mccc2	Cul4b
Bpnt1	Dclk1	Cct3
Defb2	Pik3cd	Maz
LOC102640359	Tenm2	Ube2v1
Trim59	Itpripl2	Gm16407
Tnni2	Cyp51	Mta3
Fcgr2b	Psip1	Hsp90aa1
Eif4ebp1	Ugt3a1	Malt1
Vars	Ighg	Luc7l3
Cyb561	Irs1	Snora24
Bpifc	Itgam	Rel
Fgl1	Dusp8	Terc
Sprr2k	Fer	Nktr
Acsm2	Idh2	Cln3
Krt18	Rhcg	Dnajc7
Mtfr2	Gadd45b	Hdhd2
Zfp35	Atp8b2	Btaf1
Cd24a	Jun	Arhgef12
Anxa1	Trim30b	Hbp1
Scn8a	Mccc1	Slc25a36
Prnp	Lrfn4	Lphn2
Ptprc	Hcls1	Ptpla
Gm15672	Rnf24	Gpaa1
Gm12522	Rgs9bp	Usp33
Apol10b	Stfa1	Mkln1
A430103D13Rik	Sugct	Mllt4
Psmd12	Prrx1	Insr
Nlgn2	Hist1h1b	Zfand3
Serpinb9f	Myc	Plbd2
Zrsr2	Mb	Scrn2
1190002F15Rik	Rnf182	Nceh1
Ppp1r3b	Ccdc30	Khdrbs3
Prl	Grn	Nsa2
Gm35219	Magel2	Dnm1l
Rwdd2b	Wnk1	Urb2
Trappc5	Acod1	C030006K11Rik
Olfr122	Tmbim6	Prodh2
H2-M3	Ppargc1a	Coq2
Tgfbr2	Chst12	Sf3a3
Hilpda	Fbln5	Exoc6b
Golt1a	Fndc4	Map4k3
Frmd8os	Slc37a4	Trappc10
Ephb3	Rpsa	Mcfd2
Hs3st1	Fpgs	Vps37a
Tead3	Aass	Nae1
LOC105247651	Col18a1	Fbxo18
Cmbl	Fmo5	Parp9
Fam219a	Masp1	Mr1
Hoxc4	Mab21l3	Fbxl14
Msx2	Lxn	Cnot6
Fhdc1	Kmo	Shoc2
Hsh2d	Tmem56	Lsm8
Serpinb9g	Aqp3	Shmt2
Nuf2	Akr1b8	Ipo5
Clec4a1	Scara5	LOC102631912
Plxnb3	6430531B16Rik	Zbtb11
3930401B19Rik	Sult4a1	Calu
Gm35778	Bcl2a1c	Nmd3
Coq2	Rad18	Met
Mphosph6	Lat2	Dcn
Naaa	E230029C05Rik	Dbt
Bysl	Dnajc28	Ncbp1
Stmn1	Pcsk6	Zscan26
Pepd	Gpr183	Pnpla8
Gm21975	Fermt3	Ikzf5
Gm13562	Sec14l3	Zyg11b
Parp2	Bcat2	Nckap1
Dgcr8	Bak1	Ahcyl1
Ocel1	Cd248	Athl1
Bcar3	Syngr1	Tmem165
Pde7a	Cd163l1	0610012G03Rik
Kif1a	Selplg	Acsm3
Serpinf2	Upb1	Tab3
Egr2	Atp6v1c2	Dgat1
Gm16118	Krt222	Akt1
Gm10405	Ccl7	Afm
Nop56	Tlr5	Arl6ip4
Nr2c2ap	Epb41	Cp
Lrrc23	Lcp1	Akap8
Mcm9	Adh4	Tmem201
Ucp2	Hnrnpa1	Ssfa2
3110039I08Rik	Arl4c	Arhgap26
Numbl	Tubb2a	Jup
Vmn1r27	Clic1	Osbpl11
C920006O11Rik	Ropn1l	Vps35
Card11	Akap5	Osbp
Cideb	Ckb	Mob2
Slc7a9	Pxdn	Bms1
Nxpe3	Asic2	Sypl
Bcl7c	F13b	Mmgt1
Cbs	Amph	Mtus1
Wdpcp	Tmco3	Calcrl
2810410L24Rik	Tpd52l1	Zfp874b
Dock6	Echs1	Asgr1
Tcstv3	Sostdc1	Lrp6
S100a8	Serpinh1	4933409K07Rik
Car14	Ppic	St7l
Psmb5	Chst12	Hsdl2
Fbxo4	Tmpo	Usp46
Slc15a4	Spock3	Nufip1
Serpinb8	D630045M09Rik	Nmi
Abhd14a	Kirrel	Gspt1
Sertad3	Dut	Bmpr1a
Gm8995	Sh3pxd2b	Dusp7
Bspry	Exosc6	Krt18
Ppapdc1b	Nav1	Psmd12
Ldlrad3	Ddx39	Nmnat1
Garnl3	Fam109b	Rora
Dpep2	Asl	Chmp1a
Gpr82	Fcer1g	Ankrd28
Myo19	Kifc2	Zkscan3
Ugt8a	Mpc1	Polr2k
Pdp2	C1qtnf4	Tfec
Cdh3	Cpq	Sharpin
Impdh1	4930503L19Rik	Tusc2
Iqgap1	Amy1	Nono
2200002D01Rik	Prkd3	Snap29
Arl4c	Dnajc13	Eid1
Rfwd2	E130114P18Rik	Ptov1
2810040C05Rik	Me3	Lypla2
Ung	Ctnna2	Prosc
C130093G08Rik	Rftn1	Cdc14b
Cmya5	Ccl6	Alkbh4
Ly9	Snhg5	Mon2
Zhx3	Ptprc	Ptpn2
Cd72	Sgol1	F11
Pld2	Loxl2	Eif5al3-ps
Man2c1os	Gjb2	Aim1
Scarb2	Aoc1	Exosc9
Trappc4	Flnc	Rhot1
Gm35749	Phgdh	Tmem185b
Bmp4	Dpep2	Trmt2b
Nts	Adcy3	Pcgf1
1700007K13Rik	Acta2	Snap23
Avpr1a	Slc22a17	Rassf6
LOC102638888	Cecr2	Ppil2
Mbtps2	Impdh1	Gm5331
Aim2	Il27ra	Zcchc9
Lrpap1	Tuba3a	Sema4b
Cstf2	Tuba1a	Kif1b
Pdk3	Arhgdib	Sacm1l
Dbx2	Itsn2	Larp4b
Trmt61a	Casp4	Anapc11
Mut	Arhgef25	Kng2
C1qtnf4	1700101I11Rik	Zbed3
Hist3h2ba	Prdx5	Gmps
Scg5	Myof	Oplah
Nsun2	Fbn1	Kdm7a
2010001E11Rik	Ms4a6c	Mdh1
Gm38585	Tnfrsf1b	Slc50a1
Mrto4	Slc18a1	Mpc2
Slc1a4	Ppp1r42	Raver1
Klf15	Prkcb	Nupl1
Rnf212	Amy1	Ddx5
Dhx9	Lcn2	LOC102633750
Susd3	Gstz1	Cct5
Hlx	Sv2a	Galnt1
Map2k3	Acaa2	Mbd6
S100a9	Csf2rb	Uqcrfs1
Abcc6	Afp	Gm13015
Lrrc59	Cldn6	Kdm1b
Ccdc25	Osbpl1a	Nsun3
Tspan32	Slc22a1	Zmym5
AI847159	Zfyve26	Rbm12b2
Bmpr1b	Kansl1	Emc2
Defa1	Hpn	Trim12a
Sult1e1	Atp4a	Zfp654
Hist1h2ab	Asns	Cfi
Serpina3c	Nop56	Trim44
Gar1	Aldh1l2	Paics
Evi2a	Mboat1	Psmd5
Lmna	Ptms	Imp3
Ucp3	Csf1	Ptk2
Tmc5	Tmem205	Usp4
Gramd1b	Ppp1r1a	Ilvbl
Stx1b	E2f7	Ocel1
Rasl10a	Itih5	Ercc3
Ift43	Ear3	Mrpl37
Gm36757	Padi4	Mak16
Pdgfa	Per3	Rnf44
Fan1	Tmem72	Rhobtb1
Vtcn1	Ptprn	Pnp2
Gabrg2	Ace	6330407A03Rik
Gm15234	Ncam1	Rnf168
Gm15927	Plet1	Bcl2l1
Spn	Hn1	Brd7
S100a10	Ranbp1	Aamdc
Ttll9	Eml1	Cdk13
5930403L14Rik	Actg2	Gm24098
Cyp2j5	Aldob	Nr2c2
B830004H01Rik	Tmem130	Sepsecs
Lrrc2	Amotl1	Churc1
Pf4	Arhgef4	Rab43
Ankrd66	Ripk3	Lrpap1
D8Ertd158e	C920021L13Rik	Fam173a
Gm14964	Donson	Traf6
Gm9993	Shisa4	Ptges2
Tacr3	Gnb1	Tmed5
F13b	Nr1d1	Onecut2
Cenpj	Pbdc1	Anapc1
Cmtm6	Vwa8	Ogfod1
Ms4a4a	Lrrc73	Timm17b
Rgs16	Cyp2c40	Ppil4
Wfdc21	4933415F23Rik	5730455P16Rik
Rrp15	Phgdh	Eri3
Wsb1	Hk2	A1cf
Hist1h4j	E230016K23Rik	Clcn2
Tmed6	Mpc1	Gm23462
Shisa4	Apex1	Cpsf2
Emp1	P3h4	Fnbp1l
Dclk1	Fam83d	Arl5a
Trib3	Galm	Drap1
Cd68	Stamos	Mtmr3
Cd1d1	2010003K11Rik	4933411K20Rik
Lamc2	Usp2	Mis18a
Tespa1	Cyb5r1	Map3k5
Nolc1	Slc7a5	Lmbrd2
Exosc6	Vwa8	Mgam
Scd3	Nfe2	Tmem82
Tinf2	Smpdl3a	Rnf213
Gpr108	Fmo5	Snrpn
Gimap5	Lppos	Ccdc25
Rsph9	Pold1	Ak2
Pxdc1	Pdpr	Foxj2
Clcf1	S100a11	Mvb12a
Dct	Cnn2	Ptges3
4732414G09Rik	Mlkl	Fndc4
Myzap	Ces1e	Ece2
Gimap3	Rhox9	AI314180
Ppp1r37	Tnfrsf13b	Slc27a4
Scarb1	A4gnt	Atrnl1
Rnh1	Elk3	Chd1
Calca	Rnf24	Mettl9
Get4	Eml1	Akt3
Cog1	Harbi1	Snx6
Rasgrp1	Cox17	Cpb2
Upb1	Smim19	Cmah
A1cf	Gpt	Ttc9c
Cav3	Slc27a2	Dgcr2
Prodh	Mmp10	Cnot4
Lcorl	Praf2	Snora34
Serpina1a	Hnrnpdl	Pou2f1
Bex4	Fmn1	1300002K09Rik
Gm35410	Pdlim7	Usp8
Crat	4930427A07Rik	Mina
Cd69	Slc6a7	Gm12942
Gys2	D10Jhu81e	Idh3a
Rdh8	Atp10a	Fxr1
E130101M22	Azgp1	Gm7123
S100a3	Pcdhb12	Il6st
Fmo3	Pcx	Spr
Vsig8	Rasa3	Ube2a
Pak4	Fut1	Phf20l1
Slc20a1	Armcx4	Sh3bgrl
Rpl13	Pycr1	Fuz
Asns	H2-Aa	Fbxo11
Map3k7cl	Tdrd1	Ubqln4
Ramp1	Snrpa1	Cir1
Zfp133-ps	Spink12	Ube2m
Iyd	Smarca2	Agtpbp1
Pi15	Fas	Mrpl14
Gm12503	Arhgap11a	Dnajc18
Gys1	Cep55	Scaf8
Serinc2	Fndc4	Ikbkb
1700026N04Rik	Lrp8	Rab5b
LOC552902	Flnc	Zc3h11a
6330407A03Rik	Dctd	Gpr116
Tra2a	Cela1	Nsun2
LOC105247398	Ropn1l	Tbl1xr1
1700110K17Rik	Atp5a1	Ppp1r12a
0610037L13Rik	Mis18a	Sf3a2
4833415N18Rik	St3gal4	Cdkal1
Apoc2	Fsd1	Atp9b
Epsti1	4933439C10Rik	Zbtb7a
Ppp2r5c	Apoc3	Il1rap
Cldn4	Cmtm3	Ubald1
Gpn2	Kcnc3	4933426M11Rik
Snapc3	Tlr1	Gng5
Trnau1ap	Elk3	Mfap3
Ammecr1	Itpr3	Ipo7
4932415M13Rik	Me1	Ilk
4932438H23Rik	Stkld1	Gm10717
Rnaset2a	Dip2b	Fastk
6720462K09Rik	B230114P17Rik	Lrpprc
Dsel	Cyp4a12b	Rfx4
Atp7b	Cpa2	Malsu1
Vcpip1	Lpl	Gpsm2
Msi2	Hebp2	Lims1
LOC102639543	Nop58	Golph3l
Car15	Tspan17	Tfeb
Arl6ip1	Faxc	Smek2
Nle1	Dpt	Gm9081
Lipt2	Arpc1b	Usp21
Gpbar1	Fut10	Tmem222
Adamtsl4	Hist1h1c	Yes1
Npr3	Magix	Ell
Slc10a3	Rab13	Pnn
Zfp641	Mtfr1	Usp34
Grwd1	Bckdhb	Casp8
Havcr1	H2-Ob	Nek4
Bag2	Krt8	Sh2b3
Magi2	Akr1c14	Pon3
Ctps	Lnx1	Cdc27
Dph5	Hk3	Gm12174
Hpx	Pprc1	Nvl
Hist1h1a	Atp4a	Eif3j2
Lrp2	Anxa2	Elovl3
Tbc1d8	Iscu	Toporsos
Car7	Cnpy4	Cops2
D430001F17Rik	Zdbf2	Igbp1
Rnd1	Ran	Papolg
Pgf	Maged2	LOC102633050
4933440J02Rik	Scube2	Dis3
Myl12a	Dcst1	Gm6728
Nedd4l	Pla2g2e	Nsf
Ercc8	Tpk1	Dmtf1
Pklr	Cr2	Atp11b
Sult2b1	Slc7a11	Zfp595
Zdhhc24	Clcnkb	Bzw1
Gpr65	2310039H08Rik	Trim8
Creb3l1	Cyth4	2810428I15Rik
Htr3a	Col4a1	Aamp
1700109K24Rik	Samsn1	Polr2f
Wbscr16	Krt8	Manea
4931408D14Rik	Med14	Mocs2
Alg13	S1pr2	Ikbkg
Nox4	Cldn7	Osbpl1a
Fam101b	Col3a1	Hist1h4f
Stoml1	Plekho1	Snrpb
Eif3d	Cyfip2	Esyt1
Ufsp1	Lilra6	Elp2
Ms4a4c	Mcm3	Ddx52
Frmd5	Prss23	Aggf1
Ccl1	F3	Brk1
Plaa	Syp	Phka2
Col22a1	Muc4	Ripk1
Rhoh	Mirt1	Smt3h2-ps
Gm19691	Synpo2	Ankrd17
Fcer1g	Nav1	Qrich1
Cldn3	A830091E24	Mynn
Gm15401	Neurl1a	Sdc3
Tmem51os1	Obsl1	Suz12
Gm5483	Ctsc	Lix1l
Hist1h2ba	Phyh	Xrcc5
Gpnmb	Sucla2	Asun
Nelfcd	Slc9a8	Tk1
Sod2	Srpx2	Xpo1
Trnp1	1700001F09Rik	Dnajc4
Gabpb1	Exosc8	Itih2
Kcnu1	Thnsl2	Luc7l2
Gm34907	Cenpt	Dennd5a
Ralgps2	Apob	Mafg
A730087J23Rik	Mxra7	Eif2s3x
Il2rg	Dst	Tmem261
Orm2	Stfa2	Egln2
Gemin5	Acaa1a	Exosc5
Fam129b	Napsa	Cse1l
Atoh7	Ybx3	Gm9439
Btbd1	Rac2	Ipo9
Rundc3a	Tmem116	Ndufa7
Cd276	Atp11a	Praf2
Cyp2d34	Esrrb	Tmem8
Ddx31	Eno2	Rp9
Mns1	Pgbd5	Fam134a
Idnk	Igfbp2	Flot2
Pcdh8	Apobec1	Gabpb2
Bcap29	S100a10	Tmem63b
Abca13	Trim6	Twf1
Mmp7	Tenm4	Cog4
AA536875	4930512B01Rik	Pinx1
Nlgn3	Mrc1	Esyt2
Gm15760	Pinx1	Vprbp
Hhipl1	Diaph3	Gbf1
Txnrd1	Cfap100	Scand1
Klra16	Cxcl17	D930016D06Rik
Nif3l1	Lin7b	Supt20
Saa2	Selplg	Kpna2
Lpcat3	Map7d1	Nedd8
Gm14321	Hs3st1	Mtpap
6430573F11Rik	Tcp10c	Zfp266
Fam26f	Ugt3a2	Tapbp
Slc10a5	Cd28	Klhl21
Serpina1b	Adamts8	Mrps34
Agpat1	Hsbp1l1	Gabpa
Trp53i11	Acot7	Rnaseh2c
Chmp2b	Gm8096	Zfp329
Smpd5	Nnt	Lrrc40
Ccdc9	Rbks	Cuedc2
Slc13a4	Myof	Riok3
Mgat4b	Clec4b1	Calm3
Obp2a	Ms4a4c	Gm15580
Trim14	Smpd5	Ccdc125
Ovgp1	Mccc1	Slc38a7
Ackr1	Myh14	Zzz3
Fos	D430006K04	Arl15
Asic2	Parp3	Skiv2l2
Il6	Lrriq4	Stambp
Stard9	Emilin3	Cbx5
D930007P13Rik	Ndc1	Zfp36l1
Sox2	3110062M04Rik	H2-Ke6
Lamc1	Mtfr2	Rbm8a
Naip6	Adcy3	9930021J03Rik
Ptch2	Frk	Nop58
Hpcal4	Tst	Lsm2
Tmem203	4933427G17Rik	Gm13352
Pemt	Eno4	Cpeb4
8430406P12Rik	Osbpl8	Clk4
2310001K24Rik	2810021J22Rik	St3gal4
E2f8	Lpxn	Nox4
Rgs2	Atp5b	Zfp148
Gpt	Mthfd1l	Psmc6
Rnf169	Adamts2	Glrx5
Zbtb21	Ncf1	Dhx15
Arrdc1	Emp2	Gm14122
Fmo5	Rnls	Immp2l
Gbp11	Mdfi	Pum2
4931440J10Rik	Adam19	Mtch1
5830408B19Rik	Oxgr1	Fbxw8
Plxdc2	Pvr	Tsr1
Prmt10	Vopp1	5830473C10Rik
1110008P14Rik	Ank2	Gpr182
Triqk	Pdlim7	Mlf2
Baat	Eno2	Mgat1
Snrnp40	Mir99ahg	Rlim
Syn3	Cdnf	Trim41
Ctnna2	Lypla1	Sos1
5930436O19Rik	Dld	Atp6v1e1
Mri1	Arhgap30	Sntb1
Sord	Sept8	Appl1
E130112N10Rik	Igsf6	Capn7
Fcrla	Batf	Slc35a4
Pkp4	Fndc4	Colec12
Vcp	Nfs1	Akr1c14
Angptl7	Apom	Zfp36l2
Nhlrc4	Heg1	Irf2bp1
Car9	Apeh	4833420G17Rik
Chst13	Ccl7	Cyp2j5
Adgrg4	Art3	Canx
Susd4	Rasgrf2	Btbd7
0610006L08Rik	Cep192	Trak2
Tmem119	Nudt12	Epb4.1l5
Miox	Cyp2a4	Stk17b
Socs2	BC049762	Aida
Gpr160	Dsel	Acox2
Gckr	Rgs14	G2e3
Nav2	Fn1	Pet112
Cmas	Tlcd2	Ctnnd1
Tex19.1	Ttc39c	Gsap
Htr2a	Mchr1	Parp2
Ptgs2	G630025P09Rik	Cyp2b13
Klf16	Egr2	Wdr75
Arhgap25	4933440M02Rik	Syncrip
Cd36	Diaph3	Whsc1l1
Unc93b1	Iah1	Nup88
Ptchd2	Nr2e3	Trnau1ap
Cpn1	Medag	R3hdm4
Ly6i	D2hgdh	Zfpl1
Slc22a18	Dnajc28	Shroom1
Gm34752	Sacs	Exoc3
U90926	Nasp	Birc6
Trmt61b	Gabrp	Sh3bgrl2
Amph	Trmt61a	Cd151
4732423E21Rik	Mre11a	Eif3d
Fmn1	Rnf24	Htra2
Sidt2	Crlf2	Ednrb
Psmd1	Smo	Aatf
Ccr5	Dcdc2a	Slc15a4
Gm715	Park2	Tpp2
Aen	Suox	Vps53
Dock11	Serp2	Trip12
1500002C15Rik	Ccs	Mier1
Clock	Prox1	Zfhx4
9530046B11Rik	Antxr2	Eif2s2
Bin1	Ltbp2	Gtpbp4
K230015D01Rik	Gm11959	Rad1
Arl6	Fjx1	Pign
Cstb	Mad2l1	Iqcb1
A330048O09Rik	Acacb	Serinc1
Parvg	Bdh2	Fkbp2
Mettl24	9530080O11Rik	Ddx46
Pura	Dpy19l1	Trim30d
Gm16677	Mapk6	Zak
Tmbim1	Tgfbi	Ythdc1
Usp14	Cnpy4	3110002H16Rik
Gm8273	Mut	Alcam
Eif2s3x	Tmem44	Dmxl1
Abhd15	Bspry	1200014J11Rik
Nckap1l	Cyp2d34	Tomm20
Gemin4	Fntb	Slc9a9
Cds1	Pcca	Alg1
Unc13a	Angptl1	Gm7265
A930013F10Rik	Ncam1	Isca2
Gm12273	Prox1	Pot1a
Alkbh2	Col6a2	Srgap2
1700022N22Rik	Atp5b	Slc10a5
Cd80	Fahd2a	Rnd1
Pa2g4	Ces2c	Eps8l2
Dnajb4	Arsi	Gm561
Kdm4a	Whsc1	Naprt1
Nmt2	Sh3kbp1	Cdip1
Atad5	Pla2g4a	Zfp579
Gbp8	Fstl1	Zpr1
1700120K04Rik	Iqcc	Mob3b
Sh3bgrl3	Acot11	Tmem259
Mks1	Mical1	Tmem37
Hsbp1l1	Edaradd	Gfm2
Tmed9	Nat8	Mdm2
Aadac	Lpxn	Tm2d2
Etnk1	Cyfip2	Usp48
Zdhhc25	Cyp4f18	Mmaa
Trub2	Cfap157	n-R5s88
Usp39	Smim10l2a	Kif5b
A530040E14Rik	Serpinb6c	Rnf19a
Gm24463	Aldh2	Epc2
9630041A04Rik	5330417C22Rik	Ltv1
1700019D03Rik	Apob	Rcbtb1
Numb	Fuca1	Zfp932
5830419E12Rik	Gdf15	Rpl3
Map4k1	Tpm1	Unc50
Msantd3	Gsta1	Rab5a
4933412E12Rik	Pcdhb17	Spg11
Agmat	Col18a1	Dpm2
Guk1	Ric3	Dock9
Mdh1	Vmn2r1	Zfp451
Galm	Fam187b	Tbccd1
Gm30962	Pkmyt1	Slc6a9
Fat2	Scara3	Mtmr4
BC021785	Cacnb4	Otud6b
Fanci	Lamb3	Snrk
Fam65c	Aldh3a2	Ldb1
Gm41666	1700018L02Rik	Anapc4
Coa7	Lifr	Ap3b1
Hist1h4i	Slc2a13	Scarna13
R3hcc1	Tmsb4x	Exosc10
Rgs18	Gpr162	Serf1
Defa-rs1	Gfra3	Gsto1
AI197445	Cysltr1	Rrp9
Gm21464	Klf2	Sec23b
B4galt2	Msn	Pigx
Bub1	Pex7	Ppp2r2d
Ipo11	Srgap1	Abtb1
2610034B18Rik	Sox2ot	Mir122a
Rhobtb3	Ptger3	Ctf1
Myo1g	Lpcat2	Zzef1
Rbm11	Mis18bp1	Eral1
C230037E05Rik	Lgals6///Lgals4	Pink1
Krt85	Chrnb1	Il17rc
Fosb	Kif18a	Kmt2e
Ctsd	Echdc2	Perp
D130061D10Rik	Relb	D10Jhu81e
Notum	Tubb2b	Arl3
Gm19313	Csrp1	Adk
Gm33298	Slc25a24	Gm12260
Tubb4b	Ttll12	Samd4b
Ppie	Dnaja4	Ppp6r3
Neurog2	Aldh6a1	Spns1
Naaladl2	Mut	Gga1
Sox2ot	Ggt7	Rap1b
Rab31	Ndufv3	Arid4b
Zfp874b	Cat	Phldb2
H2-Q5	9130401M01Rik	Atp2b1
Kansl1l	Cad	Yipf3
Fgd6	Dbp	Colec10
Vav1	Fah	Tcp1
Cdkn2c	Cyp4f15	Gm22760
Akr1b8	Nkain1	Copb1
1500032P08Rik	Cep170	Fyttd1
Prss46	Fahd2a	Vars
Dleu2	Kdelc1	Uqcc2
Nop58	Slc39a8	Ufc1
Trf	Tfam	D17Wsu92e
Ly6a	Tead2	Dut
Spns2	Vill	Stx17
Sp110	Trp53bp2	Ddx3y
Lyar	Gm15498	Yme1l1
Gipc1	Pdlim7	Mef2a
Stab2	Lsm2	Phkb
Pla2g7	Gml	Gm12755
Asb5	Mmp7	Pin4
Xkr9	Uqcrc2	Elof1
Lcp2	Plekhb2	Itgav
Zfp191	Adk	Kynu
Serpina1d	Atrnl1	Uba5
Gbp4	Prmt1	Prpf39
Shroom1	S100a8	Usp32
Olfml1	Suv39h2	Tpm4
Ankrd13c	Rasl2-9	Snx8
Pla2g12b	Gpd1	Klhdc3
Olfr1276	Pde1b	Erbb2ip
Gm13889	Lrriq3	2210018M11Rik
Mettl2	Rdh19	Acot7
Vmn1r24	Trem3	Bmp2k
1700088E04Rik	Fahd1	Map3k2
Atrip	Dennd2a	Ttc37
Akap5	Tspyl3	3010003L21Rik
Gm32282	Gpatch4	Fdx1l
Rbm33	Armcx2	Rufy1
C2cd4b	Map3k1	Usp3
Kctd1	Marc2	Cd2ap
Nsun5	Cyp4f14	Elf2
Exoc2	Tubb6	Fnip1
Edn2	Relt	Fh1
Mrgprb4	Olfr521	Vnn1
Ebpl	Tlcd1	Pop4
Orai1	Sash1	Rb1
Toporsos	Cxcl9	Ncoa3
Ube4bos3	Ndufv3	Trmt112
Ctxn1	Gm4890	U2af1l4
Olfr1018	Mcm4	Mtmr6
A130082J08Rik	Syt7	Acvr2a
Psme2b	Apobec2	5730508B09Rik
Rgs14	Tmem219	0610010F05Rik
Inafm1	Lhx1os	Med17
Cxcl9	Lrp2	Urm1
LOC101056011	Colec12	Aaas
Olfr1032	Apoa4	Lnpep
4930478P22Rik	Asah2	Hnrnpl
Hfm1	Aldh5a1	Mid1ip1
Unc13d	Syt13	Gfra1
Rab36	Rbms2	Brcc3
Dnajc8	Klf5	Mgea5
Txndc16	Bcl3	Usp16
Cyyr1	Fgr	Cdc5l
Adgrg5	Tpm4	Gramd1c
Asb2	Ccpg1	3110053B16Rik
Rbp4	Klhl30	Ube4b
LOC102641753	Ahcyl2	Tsc1
Slc25a36	Cacng2	Mtr
2900089D17Rik	Slc22a4	Lage3
Dctn2	Pcdhb20	Impact
Fam71b	Pmpcb	Fxr2
Cpne8	Ccdc169	Rnpepl1
Tusc1	Zc3h6	Gm6155
Slc30a8	Lix1l	Kdm3b
Setd4	Cyp4a10	F9
Fam83g	Gjb1	Rbm18
Ccdc88b	BC025446	Khsrp
2010010I01Rik	Medag	Npepl1
Crbn	Tmem116	Ctdnep1
Wif1	3010026O09Rik	Map4k5
Cenpo	Mtor	Ranbp6
Art3	Impdh2	Endog
Mamstr	Fmn1	Plaa
Papd7	Dis3	Nudt14
Trim69	Ddx58	Psmb10
Mapk14	Lgals4	Inhba
4930539N22Rik	Mpc2	Uqcr10
Gm15350	Gadd45b	Sema4a
Orm3	Pi16	Pde4b
Thbd	Serpinb6d	Fam114a2
Tmem59l	Utp18	Clasp2
Hsd3b7	Haus6	D330050I16Rik
Gm1123	Zbtb11os1	Rgl1
Cd96	Garnl3	Nol6
Bean1	Cyhr1	Pdap1
Tram2	2810449D17Rik	Dhx36
Krt19	Spock2	Map1lc3a
4930550L05Rik	Vmn1r46	Cltc
Myoz2	Qk	Crebzf
Vmn1r26	E030011O05Rik	2010107E04Rik
D19Bwg1357e	Proc	Rdx
BC030499	Gm4737	Usp14
Apol9a	Mvp	Rnd3
Efna5	Cpne2	0610031J06Rik
Cd48	Ppm1b	Mkl2
Cep55	Atp5f1	Fam210a
B230104C14Rik	Hspb8	1600014C10Rik
Pde6a	Ahcy	Add3
Acot12	Fgf9	Ufsp2
Mapk13	Gpr179	Srek1
St14	Popdc3	Inpp5f
Ccl19	Trem2	Mtdh
Wdr70	Ndufa10	Hif1a
2900041H08Rik	Fam111a	Nqo2
4833439L19Rik	Cd3g	Pls3
Aldh1b1	Frk	Gm22043
B230216N24Rik	Cd37	Kpna1
Tmem108	Dse	Gm4968
Rab7b	Lypla1	Gm11658
Gm30103	C130013H08Rik	Med25
Helb	Ugt1a6b	Zbtb37
Higd1c	Ggact	Exoc6
Baalc	Nfam1	Map2k2
Slc5a11	Nipsnap3b	Cep44
Dnajc17	Mcam	Ngly1
Fam83e	BC048507	Ublcp1
Slc46a1	Cryz	Gnl1
Msln	Adh6a	l7Rn6
Sec24a	9930012K11Rik	Slc39a10
Zc3h6	Itgb4	Rnf125
Tpbg	Ift140	Tmem62
Gm53	St3gal4	Atxn3
Nav3	2010204K13Rik	Akr7a5
Pigp	9130401M01Rik	Osbpl5
Mettl21b	Nradd	Scyl3
LOC102641156	4933429H19Rik	Pld3
Ttc38	Esyt1	G3bp2
Kcnj13	Banf1	Ankrd49
Ddhd2	Cyp17a1	Abcc2
Pias2	Galns	Usp28
Pkp3	Ica1l	Ltbr
Il18r1	Pdpn	Ptms
Methig1	Epb42	Rtf1
Dbt	G2e3	Depdc7
Cspp1	Slc12a4	Plekho1
Pcgf6	Adgra2	Eif1b
Fcmr	Minpp1	Tgfb1
Bcl2a1c	H1fx	Sap30l
Gdpd2	Slc2a9	Qser1
Slc7a13	Synpo	Tmem242
Dnah2os	Atp5a1	Psmc2
Papolg	Mfi2	Frat1
Arpc4	Alox8	Cul7
Vangl2	4930572P05Rik	C1qa
Cdk15	Rtn4	Klc4
Pmm1	Srxn1	Sh3glb2
Upf2	Lrrc31	Gm25581
Hoxc8	Aldob	Creb1
6030451C04Rik	Olfr373	Smpd1
Atf3	Limk1	Cyc1
Alkbh6	Abcd3	Ncapd3
Ly6g	Gpm6a	Chchd7
Padi4	Srgap1	Avl9
Klrb1c	Pid1	2210016F16Rik
Insrr	Btg2	Ndufs5
Blvrb	Gucy1b3	Farsb
Wdr75	Styk1	Slc19a1
Kctd4	Ttyh1	Sssca1
Bdkrb2	Kel	Rabac1
Sidt1	Bnipl	Lipt2
Gm40091	Phgdh	Gm10784
Cyp2d13	Cdh3	Repin1
Ankle1	Cdh13	Mettl6
Cd86	Dbndd1	Pfkl
Rps6kl1	Tbcel	Eif2b3
Pprc1	Letm2	Abca6
Dap	Myc	Pla2g15
Cenpe	Cfb	Hmgn1
Serpina3j	Ly6g6e	Abhd16a
Actn1	Ctbs	Nup153
Apol9b	Parvg	Ralgps2
Slc22a17	Arsb	Ccdc107
Cage1	Hoxa11	Nmt2
Nrp	Hist1h2ao	Ppp1r3c
1810009N02Rik	B4galnt1	2810410L24Rik
Abcc5	Chil3	Siae
Evc	Ddah2	Plxna2
Mmp19	Itfg1	Katna1
Cdk19	Ndufa9	Dpy30
Ubash3a	Izumo4	Metap1
Gm9484	Sat2	H2afx
Rab19	Tcn2	Sat2
Oma1	Sipa1	Gm6274
Hnrnpab	Cdhr5	Cops3
Apoo	Sox21	Sppl2a
Gm30759	Tmem86b	Gm7110
Gspt1	5330417C22Rik	Tbc1d8b
Gk2	Fntb	Scfd1
Dnajc13	Prr30	Zfp770
Gm36841	Mrpl33	Evi5
Llgl1	Uhrf1	Xrn1
Gm10687	Syngr1	Atl3
Bend3	Rbfox2	4930503L19Rik
Pcdhga10	Fpr1	Sf3b4
Gm38409	Cmtm2a	Aldh1a1
Prr9	Sept5	Rpl27
Cyp2j13	Smox	Pisd
Sema3g	Krtap6-1	Ywhag
Morn2	Ndufv1	Rad21
Rprl3	Pdlim3	Srp14
Gja1	Hs6st2	Atl2
Gm15706	Frk	Cdc42bpa
Cxcr3	Krt88	1110001J03Rik
Lrrc34	Lyplal1	Pigt
Hist1h2ao	Myl12a	Noa1
Arc	Vmn1r27	Carhsp1
Klhl38	Myef2	Gm10404
Bach2os	Tm7sf2	Elf1
4930545H06Rik	Actn1	Adal
Klra7	C920006O11Rik	Mpp5
Gch1	Chpt1	Sdhaf2
Plekha6	Wdhd1	Vamp8
D2Bwg0886e	Ddr2	Fam134b
Adam21	Tfap2e	Gdi2
4930591A17Rik	Kpna3	Mtfp1
Eif6	1110019B22Rik	Desi2
C330020E22Rik	Asic3	Cmc1
Gm13212	Opn3	Abcb7
Immp1l	Rusc1	Atp6v0b
Fam73a	Slc12a1	Fgfrl1
Pgs1	Ass1	Arpc4
Gli3	Vpreb1	Pgpep1
Vps37b	Nfkbiz	Cyfip1
Jazf1	Sowaha	Tsta3
Jchain	Cdc6	Zfp874a
Bok	Gm2a	Dhx40
LOC102642927	Cldn23	1810026J23Rik
Tnrc18	Trib3	Dhrs9
Trim56	Sephs2	Ascc3
Clec2f	Wdfy1	Mapk3
Tex264	Adtrp	Rprl1
Grem2	Rab32	Stard4
Itgav	BC061237	Agmat
Lztr1	1700029J07Rik	Nacc1
Pyhin1	Gm5617	Ablim1
Gm22	Reep2	Osgepl1
Sumo1	Bora	Sf3b3
P2ry12	Tecr	Hint1
Aspdh	Acad9	Triap1
Pitpnm3	Uqcrc1	Spp1
Ulbp1	Clybl	Gm13688
Ier5	Rida	Idi1
Psmd4	Gng2	Ogfod2
Gm32762	Ept1	Lin9
Impdh2	Ptp4a1	Vwa5a
Sry	Cyb5r1	D19Bwg1357e
Sntg2	5033406O09Rik	Gmfb
Gpx2	Dtymk	Ctnna1
Pcsk2	Dscc1	Polr3b
Mst1r	Donson	Dock8
Ighv1-33	Kif11	Ero1l
Socs3	Immt	Tbc1d15
Phf11a	Dsg1a	Ppp1r14b
Serpinb1a	Spns2	Emcn
Tex22	Mir99ahg	Aox3
Gm30516	Serpinb6a	Slc39a11
Inpp5b	1700001F09Rik	Oxr1
Timm10	Dock2	Shfm1
Ncapg	BC017643	Agpat1
Esrp2	St3gal2	Mgat4b
Rgs21	Cox4i1	Dusp16
Lhx1	Col8a2	Sirt4
Cml5	Hnrnpdl	Magoh
Chpf	Pknox2	Ddx50
Slc34a1	Tnfsf12	Cacybp
Cd3g	Mep1b	Anxa11
Aloxe3	Uck2	Ifnar1
Noc2l	Rnf5	Mut
Ids	Epor	Apoo
Itgb7	Fuca1	Znrd1as
Dio2	Tmem86a	Ticam1
D730045A05Rik	Prrx1	Zfp825
Sulf2	Adora2a	Gm7862
Mars2	Fmo5	Fam122a
Rasal3	Frk	Hes1
Olfr1423	Aph1c	Ube3c
Mgam	Lrp4	Mir135a-1
Agt	Rangap1	Fndc3a
Fgf18	Acsbg1	Ak4
Polr2h	Zc3hav1	Furin
Mapre3	Agbl3	Ncoa1
Dmkn	Col24a1	C1galt1
2610305D13Rik	B930025P03Rik	Cdc42ep4
Cdk6	Wnk1	Zfp68
Arl3	AI428898	Tdo2
Ece1	Golt1b	Tmtc3
Syt14	Trim35	Socs4
Gm16006	8430416G17Rik	Spi1
Igf2bp3	Epo	Snx19
Gls2	Slc22a15	Gm24272
Cd3d	Aadat	Erf
Acsm1	Zfp93	Neil1
Tbxas1	Slc5a2	Tax1bp3
Fgf2	Syn2	Slc23a1
Acvr1	Fzd3	Rab35
Plekhh3	Rab3a	Ap2b1
2210008F06Rik	Tmem59	Trmt5
A430078G23Rik	Rab9b	Zfp125
Pcmtd2	Kcnn2	Tgtp2
Ubtd2	Cxcl16	Dctpp1
Gm6287	Ccr5	Msn
Gm9908	Dnase1	Ndufb2
Srm	Wfdc17	Stat2
Grin2c	Kidins220	Ppp1r11
Gm13610	Itga9	Nsmaf
Stap1	Ipcef1	Ube2g2
Mrgbp	Hist1h3a	Tirap
Dnajc12	Mcee	Vwa8
Slc6a19	Prom2	C8a
Gyk	Ccne1	Psmd14
6430562O15Rik	Cep120	Gclc
Cenpi	4930429F11Rik	Ermard
Wdr1	Efcab5	Gm5787
Rps12	Trp53bp2	Bckdhb
Fam63b	Pold1	Klhl7
Sec24d	Trim61	D17Wsu104e
Olfr332	Zc3h6	Cdk2
Bmper	Upp2	Dgat2
4833412C15Rik	Tcaf2	Baz2b
Prl2c5	Pcdhb16	5830417I10Rik
Zdhhc12	Eif4ebp1	Med18
Cd93	Atraid	Ik
C77563	Cinp	Eri1
Gm4956	Gstt2	Ide
Grb7	Sim1	Trappc8
Ly6c2	Grrp1	Snrpe
Gjb1	Garnl3	Cops5
Dedd2	Abhd18	Mrpl20
Qser1	Maats1	Palmd
Rrp12	Ndufs1	Edem3
Srxn1	Stk32a	Tnfrsf11b
1700030M09Rik	Bax	Dicer1
Clcn2	Fam213a	Crtc2
A1300008O04Rik	Adora2b	Ppp2r4
Myo1c	4930526I15Rik	Rsbn1
Map3k2	1700080G18Rik	Cog5
C85181	Pon2	Spc24
Cpeb4	Zar1	Ctdsp2
1600014C10Rik	Hn1l	Hmbox1
Inip	Arrb2	Vrk1
Pea15a	Itpr2	Ifit2
Ctcflos	Evl	Dna2
Slc22a1	Gm2a	Abcg2
Sfxn2	Rab7b	Sgta
Entpd8	Hexb	Uhmk1
Fam151a	Ctxn1	Cpq
Cyp2d26	Ptp4a1	Cebpb
Ngef	Lhpp	Itih3
Cdsn	Tmem143	Fkbp4
Tnfsf13b	Sct	Pdpr
Fnip1	Prmt2	Rps27l
Cep78	Gart	Acsl4
Rap1gap2	Acot5	Cdh1
Lrrn1	Mtap7d3	Tmem134
Nup93	E130102H24Rik	AI837181
LOC102641638	Aqp1	Man2a1
Parn	Edem1	Alpl
Map3k1	Myc	Slc9a3r1
Cytip	2610029K11Rik	Fbl
A930035D04Rik	Rundc3a	Acadm
Pbk	BC061237	Nek6
4731419I09Rik	H2-Ke6	Rhob
Kif11	Sod2	Phax
H60a	Clec4n	Dynll2
2700099C18Rik	2700038G22Rik	mt-Ts2
Foxi3	Ttc9	Ppp1r18
Dhps	Ass1	Nf1
Foxa2	Clcf1	Emc10
Peg13	Stac	Tma7-ps
Gm40826	Abca3	Ecsit
Eid2b	Adamts1	Acsf3
Ormdl3	Nit1	Usp9x
Vmp1	Fn1	Lars
Tmem254c	Casc5	D130020L05Rik
Hist1h2ai	Acsl6	Ripply3
Gstm2	E130106K03Rik	Prdm4
Gp2	Chek1	Gm21769
Cd5	Syn1	Ddc
Acaa1b	Uqcrc1	BC023105
Fam196b	Elavl3	Wapal
Gm17066	Sall3	Gm24405
Ccar1	Inmt	Aqp4
Gm7904	Gjc1	Nsmce2
LOC105244413	Zfp354b	Nfat5
Gimap6	Il24	Glmn
A530099J19Rik	Foxred1	Zw10
Gm1698	Itgb4	Anapc5
Hes2	Sypl2	Zfp943
Wdr74	Zswim7	Ehmt2
Ercc1	Muc4	8430419L09Rik
Rgs7	Aifm1	Nup205
Rtn4	Fam109b	Chic2
Brip1	Nup160	Fhit
Gm26629	Etnppl	Zfp939
Nceh1	Mrgprg	n-R5s33
Lor	Angptl1	Tor2a
Cyp51	Slc35g3	Fgg
4731420N21	Ngb	Rnf2
9030619P08Rik	Trim47	Rpl7
Maml3	Cd93	Pex5
Tef	Tuba1c	Zc3h7a
Rnf183	Rras2	Sept2
Psmd13	Slurp1	Ccdc97
Itga10	Fggy	Gm24616
Phlda1	Slc15a3	Coq10b
Tubb5	B230369F24Rik	Nr3c2
Wdr12	B3gnt8	Focad
Gm36849	Mapk7	Pja2
Zmat3	Gpbar1	Nfxl1
Gm7265	Ptger3	Stk3
Pir	Pycard	Dock1
Hif1a	Tmem98	Gm10796
Olfm3	Atp5f1	Zfp280d
Fryl	Col4a4	Ttc1
Catsper3	Sept7	Snx5
Ms4a4b	Aqp6	Zfp143
Pgpep1l	Galnt12	Wiz
Stk38l	Pcsk6	Rnf138
Zfp385b	Ndufa11	Snora69
Gm38700	Gm9963	Ggnbp2
Gm10385	Hdac11	Rnf6
Mfsd10	Pgbd1	Ppfibp2
Casr	BC100451	Dolpp1
Laptm5	Zfp593	Uqcrc2
Cxcl17	Krt76	Gm5393
Orm1	Tc2n	Ndufa1
Trim16	Susd2	Tmem86b
Rai14	Nit2	Nudt8
Vasp	4430402I18Rik	Zfp72
Cd2	Vmn2r84	Cand1
Cela1	Prim2	Bag3
Apoa1	Uqcrfs1	Gm8587
Tsc22d3	Hmga1	n-R5s156
Tbc1d9b	Impdh2	Cyb5b
A530010L16Rik	Sash3	Dopey1
Exosc1	Nras	Dohh
BB557941	Rbm47	Cdc42ep1
Mmp8	Mtss1	Pik3cb
Naa16	Ywhah	Ccng1
LOC105245440	Mgam	Pak2
Gm13293	Tspan13	Hdgf
Gm2582	Kif17	Zfp954
Sgol1	Rrp15	Pcdh18
Hist1h2ae	Tspo	Pus10
Mutyh	Gar1	Ddx21
Gm16861	Laptm5	Ifitm2
Ddx54	Mrgprf	Ghdc
Epha2	Ccr1	Rbfa
Pold4	4930434J06Rik	Ttc32
AU018091	Slc17a1	Gm6767
Gm20337	Ltc4s	Bloc1s4
Bcl10	Hacd2	Cnot2
H2-Oa	Lrrc61	Scamp2
AI413582	Adam19	Srsf2
Gm11465	Dqx1	Slc35c2
Ppan	Rnf38	Acbd4
5430425K12Rik	Asb14	Tradd
Sdc2	Serpinc1	Gemin7
Tldc1	Ccdc189	Ndufb6
A930001C03Rik	Lrrc55	Rnf5
Adgra1	Amdhd1	Epn1
Chsy1	Agxt	Gm12513
Gcn1l1	Dtl	Fuom
C530014P21Rik	Pglyrp2	Rassf4
1700085B13Rik	Fpr2	Irf6
Gm15446	Ube2r2	Slc39a1
Pip4k2a	Cxx1c	Zfp846
Trip10	Scnn1a	Ctsf
Cdc42se1	A430035B10Rik	Psmc1
Fam166b	Kcnj1	Mettl20
Eif2s3y	Mt2	Ccnt1
Akr1c20	Focad	B4galt7
Slc39a1	Rmdn1	Arhgap29
Kis2	Pdha1	Irf2bpl
Sucla2	D16Ertd472e	Nudt6
Prrg4	Olfr1281	Chd9
Btla	Uba6	Lrp10
Hepacam2	Hacd1	Sorbs3
Xkr5	Cym	Lpgat1
Anxa2	Psip1	Atg5
2610306M01Rik	Gjc1	Akt1s1
Mrap	Hdac7	Mrps36
Gpr18	Setd4	Cox6a1
AA413626	Csf1r	Gpr52
Sgca	Atp1a3	0610011F06Rik
Gm4312	Gpr33	Pitpnm2
Lama5	Gm9757	Aldh16a1
Cdk2	Gm20559	Cecr5
Flnc	Msantd3	Stab2
Agmo	Gas1	Hacl1
Rbm8a	Sytl2	Npm3
Smurf1	4933404O12Rik	Gm8682
Pou5f2	Cdhr5	Sptlc2
Atp6v0a4	Ccnd1	Cnot10
Ehhadh	C230086J09Rik	Gm13456
Mtag2	Cntn4	Capn1
Inmt	Synpo	Ninj1
3110001L01Rik	Itfg1	Emc4
Asb13	Pappa	Zfp397
Spcs3	Paqr4	Entpd1
Wdfy3	D430032J08Rik	Rnf187
Jade3	Slc22a26	Zfp219
Cd200r3	Chl1	Arhgap18
2610001J05Rik	Ndufb8	Ephb4
Morn5	Ddrgk1	1810030O07Rik
Gm35677	Abca13	Zfp937
Akr1c21	Rpp25	Otud1
Gm4847	1700016F12Rik	Nub1
Cphx1	Dck	Hykk
Slc16a10	Gpr22	E2f1
Cdk2ap1	4932412D23Rik	Slc22a18
Mchr1	1700048G13Rik	Dync1i2
Ap4s1	Tubb2a	Slc5a6
Kynu	Pknox2	Gm8770
Dgcr14	Rgma	Mir692-1
Mgat2	Tmc2	Paip1
Zfp593	Kcnip4	Tmem184b
Mex3a	Rad9b	Fam19a5
Fbxo2	Vav1	Fam179b
Has2	Bphl	C2cd2l
A930012O16Rik	Rspo2	Ndufb11
Gm9870	Ostf1	Fmr1
Homer3	Dck	Hras
Mrgprg	Pcdhb11	Aard
Ebi3	Prdx4	Bola1
Ifi205	Tc2n	Crcp
H2-Ob	Olfr284	4930402H24Rik
Vmn1r42	Otx2	Mir568
Fam64a	Inhbc	Gm25896
Gm30732	Csrnp3	Parg
LOC105246071	Pdlim4	Mfap1b
Scara3	Mttp	Mtif2
Gm16080	Chst14	Ano6
Akr1c14	Lce1c	Mrpl36
Nudcd2	Krt18	Trp53inp1
Acsl4	Dok7	Tmem143
Pdcl	Klk1b9	Taf1
Hhatl	Cenpw	Gm7693
Gm6135	Reln	Pomgnt1
Lce1f	Sirt3	Arntl
Smpdl3a	Nup188	Rraga
Clcn7	Sntg1	Vta1
Trim30b	Ppp1r2-ps9	Adam10
Gm1987	Ankdd1b	Pcmtd2
Klc4	Slc25a5	Maob
6330571C24Rik	Cyp27a1	Alkbh6
Platr17	Gm6209	Reps2
Zfp69	Ccdc136	Rnf170
1700020A23Rik	Zfp474	Acsl5
Cyp2c44	Lect1	Anxa3
Plin5	Ephx4	Rnf14
Grem1	Pdk3	Oxsm
Mogat2	Cabp5	Hjurp
Copg2os2	Tnni1	Rfng
Zfp809	Dppa5a	Tmem128
Nudt18	Frmpd3	Ntrk2
Camk2g	Ttc25	Slfn5
Gale	Rrm1	Cebpa
Usp51	Dlx3	Tceb3
Vmn1r56	Zc3h6	Tnpo1
Cldn7	Gm36633	Rufy3
Galnt12	Olfr828	Fiz1
Ppap2c	Sox2ot	2310022A10Rik
Aadat	Pdcd11	Ncln
Plekha5	Tbx22	Bst2
Lrmp	Nkd1	Sirt6
5230400M03Rik	Phf7	Tmc6
Ctrl	Aurkb	Nnmt
Bcl9	Tpmt	Mogs
Elac1	C1qa	Srek1ip1
Mmp14	Fam122c	Pdpk1
Glipr1	Lair1	Rictor
Nme7	Gm29571	Pex1
Xcl1	Gm39214	Fam126b
Rab27a	Apob	Acad9
Gsdmd	4921529L05Rik	Rnf13
Sik3	Mia	Usp40
Cst11	Slc7a15	Ankrd27
Emc6	Lgr4	LOC101056141
Gm8221	A230050P20Rik	Gm25947
Il1r1	Noc3l	Dhx57
Acadsb	Gm31007	Slirp
Rbl1	Olfr165	Abcd3
Trim24	Pan3	Cdc37l1
Krt80	Apaf1	Hist2h2bb
Lman2l	Rprm	Papss2
Dph7	Thop1	Gapvd1
Pdcd1	Abhd3	Sass6
Psmg4	Mib1	Mertk
Acmsd	Olfr1499	B4galt3
Mapk1ip1l	Plekhb2	Glyctk
Upk3a	Trgv2	Tysnd1
Cobll1	Pask	Tmem56
Naa25	Poc5	N4bp2l2
Hao2	Dgat2	1110008P14Rik
Adora2b	Sall3	Herc6
Prkab1	Sema3c	Hdlbp
4833418N17Rik	Dgkb	Snord116
Igsf23	Myo6	Gm6872
Hist2h4	Lypd4	S1pr5
Has1	Pate4	Rfc4
Gm38829	Mep1a	Gm20545
Rrp1b	Calm4	Huwe1
Habp2	Tnfrsf10b	Nudt22
Gng2	Spaca1	Gatad2b
Vmn1r234	Ifna2	Eif1a
Ablim3	Ikzf3	Prdx6-ps2
Slc5a8	Slco2a1	Cutal
Nkg7	Gm362	Pikfyve
Psmb9	Cdh10	Eif2a
Inpp5e	Olfr1356	Med14
LOC105243207	Gprin3	Eef1e1
Sfxn4	Atrn	Grn
Il1rl2	Ska3	Ndufs1
Pop4	D830013E24Rik	Agxt2
Mxi1	Drd5	Zfp119a
Hist1h2bn	Lin28b	Cd55
Nphp3	5430427O19Rik	Naa16
Lypd1	Slc2a6	Gtpbp10
Gm19410	Zfp750	Gm4881
Nagpa	Bpifb4	Stard3
Bard1	Olfr1036	Gm3809
Mical2	Il11ra1	Cadps2
Gpc4	LOC102641942	Snrnp200
Cnnm2	Gm5111	Sec23a
Mep1b	Vars	Shc1
Ap1g1	Ttn	Trit1
Ivd	Onecut3	Slc25a19
Krt4	Catsperb	Slc25a38
Akr1c13	Olfr1168	Rslcan18
Vps8	Exo1	Fnta
Snx27	Dnah17	Naga
Hist1h3f	Vwa3b	Gpcpd1
Irgm2	Bdh1	Akr1d1
4930544I03Rik	Syne1	Pdlim5
B630019K06Rik	Olfr1109	Trappc13
5830468F06Rik	Usp17lb	Slco1b2
Tmem110	Klf14	Dock4
Srsf11	Galntl5	Cspp1
Thbs1	Klhdc8a	Trim2
Gm13304	Gm30582	Akap10
6430537K16Rik	Kctd16	Qpctl
Grap2	Accsl	Naglu
Lins	E030042N06Rik	Ptbp3
5830469G19Rik	Slc22a5	Rae1
Gm3219	Mobp	Guf1
LOC102638515	Jakmip1	Etnk2
Sit1	Theg	Med28
Mpzl1	Gpx5	Eif4b
A330032B11Rik	Olfr1151	Yipf4
Rp1	Luc7l2	Zfp870
Tbx15	A230101C19Rik	Twsg1
3110054G05Rik	Fmo2	Eci2
Ica1	Gal3st1	Polr1d
Adipor2	Brcc3	Cdk12
Top2a	Tpte	Zfp763
Kif2a	Defb12	Hcfc2
Trim15	Ramp2	5730408K05Rik
Serpinb10	Ank1	Prkrir
EU599041	Igfn1	Abat
Slc6a20b	Cd55	Ddx3x
Hps4	Mex3b	Btd
Pnp2	Cnnm1	Med21
2410022M11Rik	Tlr4	Cul5
Serpina7	Mmd2	Lancl1
Gm31175	Ret	Eif2s1
Car4	Nup62	Cyld
Slc39a6	4930408K08Rik	Cebpd
1700091H14Rik	Asb15	Sds
1700023A20Rik	Olfr820	Bod1
E2f3	Ndufs8	Mlh3
Ftmt	Cdc123	Srsf9
Thbs2	Uox	Gm22303
Rbm4	Tyro3	Rspo3
Gm5862	Cdh18	Tst
Cbr3	Hoxd1	Zfyve16
Itga7	Spry2	Fcho2
AI314604	St18	Apol7a
C1s2	Rs1	Akap11
Ubn1	Mettl14	Mbtd1
Atp5sl	Olfr815	Lrat
Ctsa	Zfp280d	Gabra3
2610318N02Rik	Ttc7b	Gars
Cfap52	Cypt3	Gpatch11
Tnfaip6	Cabs1	Mfn1
Dpep1	2700057C20Rik	Rpp21
Gm13023	Tfdp1	Hint2
Il12rb1	H2-M10.5	Fbxl6
Slco1a4	Msh4	Rbm27
Pisd-ps1	Ercc1	Thumpd3
Smcp	Tnfsfm13	Cpne3
1810062G17Rik	Ppp1r16b	Jak3
Pigg	Qrfpr	Sdpr
4930592A05Rik	Klrb1c	Zfp110
Uba7	Olfr800	Ube3a
Hp	Fam131b	1110004E09Rik
Robo3	Gm2381	Rnmt
Trib1	Nlrx1	Usp42
Trmt6	Sectm1b	Epm2aip1
Kif20a	Ttn	Grpel2
Rps6ka4	Olfr1023	Dxo
Ciao1	Cfap221	Gm12864
Batf2	Sntg1	Cyp39a1
Rab11fip3	6430628N08Rik	Zfp277
Pfkp	Tarm1	Hnrnpab
Ugdh	Mphosph8	Ubxn7
Ube2e2	Bglap3	Zfp36
[truncated: 13,931 more rows]
