# Supplementary material for: OGG1 aggravates renal ischemia–reperfusion injury by repressing PINK1‐mediated mitophagy
Source: Cell Prolif. 2023 Feb 14;56(8):e13418. doi: 10.1111/cpr.13418 (PMC10392062; doi:10.1111/cpr.13418)
Supplement: Supplementary file 1 — DATA S1. Supporting Information [file CPR-56-e13418-s001.zip › wenn/vennData-20220628.txt]

GSE192532	GSE71647	GSE35497	GSE192532|GSE71647	GSE192532|GSE35497	GSE71647|GSE35497	GSE192532|GSE71647|GSE35497
Hemt1	Adam8	Mug2	Cfap57	Pdcd4	Cyp7b1	Aldh4a1
Gbp2b	Slfn4	Nxpe2	Hmga1	Spata22	Vim	C1qc
Gm35995	4933438K21Rik	Bid	Grp	Slc9a3r1	Akr1d1	Sdc1
1700102P08Rik	Chrdl1	n-R5s71	Casp1	Ly96	Abcc9	Pfkfb1
Gdnf	Serpina1c	Caprin1	Sprr2g	Serpina3k	Emp3	Ppp1r14b
Gm16159	Sec14l3	Tmem254b	Fosl1	Gm4952	Mettl7a1	Fndc4
Rptor	Cd300lf	Tmem184c	Ccdc116	Atp6v0d2	Crot	Tpm4
Spink6	Col1a1	Vps39	Asprv1	Abce1	Cpb2	Nfe2
Gm35147	2410003L11Rik	Tab2	Clec4b1	Glrx5	Ccl9	Tmem8
Pld4	Sirpb1b	Pdik1l	Twist2	Stag2	Pigr	Zfp846
LOC102640779	Serpina10	Stk4	Sfn	Sqle	Tyrobp	Gnat1
Gm12576	Serpina1f	Zfp146	Fmn2	Ugt2b35	Serpind1	Mpeg1
Pram1	Ralyl	Dcun1d4	Olfr1494	Vps53	Acadm	Zfp871
Hcar2	Gm428	Stam2	Slc26a4	Hist1h2bm	Nudt6	Rrp9
Gm32474	Gpx6	Tnks2	Smox	Plbd1	Inhba	Pcca
Vgf	Rhox6	Abcb11	Slc17a5	Capn2	Vps13b	Ubxn7
Ly86	D17H6S56E-5	Papola	Cdr2l	Gas2	Auh	Enpp5
Palb2	Lilra6	Aftph	Clu	Tmem229b	Plce1	Vat1
AF529169	Prss39	Clint1	Tacr2	Jam2	Cks1b	C8a
Stfa2l1	Aldh1a2	Dnajc3	Krt20	Glyat	Acot3	Ogn
Qprt	Akr1c18	Mrrf	Havcr2	Ednrb	Fam114a1	Heatr1
Mid1	Slc11a1	Marveld1	Stfa1	Zbed3	Spp1	Smim3
Mcidas	Scd1	Fam175b	Tubb6	4632427E13Rik	Ppp1r18	Abat
Lama3	Apobr	Aldh8a1	Hexim2	Gm10872	Casp12	Cd151
Phox2a	Slc8a1	Vps54	Capg	Plk2	Acat1	Acsm3
Dusp5	Lilrb4a	Rspry1	Mettl22	Alas2	Serpinb6b	Fnip2
Hnrnpd	Cd44	Ppp4r1	Rrad	Cybb	Fhit	Mccc1
Lhx6	Psd4	Zfp84	Slc34a2	Iltifb	Gm11992	Usp2
AA522020	Kcnmb1	Slc43a3	Gprc5a	Dnajb1	Nnt	Rgl1
Chrna2	Col5a1	Srpk1	Mboat1	Cyp2b10	Mme	Kmo
Sh2d5	Mcoln2	Gm6245	Cxcl2	Rcan1	Fam171b	Clec12a
Xlr3b	Slc22a13	Adam17	Crtac1	Fam19a5	Lztfl1	Vars
Idua	Pgbd5	Pdcd6ip	Stxbp4	Zcchc9	Ctsf	Krt18
Btbd17	Car5a	Cdk18	Pip5kl1	Saa3	Rad18	Parp2
Slc45a2	0610009K14Rik	Senp5	Lcn2	Sod3	Hnmt	Car14
Cidec	Gcm1	Arel1	Fut1	Dgat1	Dut	Ung
Hist1h4m	Panx1	Gpalpp1	Hesx1	Saa1	Dpyd	Lrpap1
Hba-a2	Fbxl17	4931406P16Rik	Ngf	Usp28	Cald1	Trmt61a
Pdzrn3	Apbb1ip	Tars	Pcdh9	Pecr	Msn	Mut
Hba-a1	Tubb4a	Pdia4	Chil1	Rmi1	Pzp	Klf15
Gm34019	Spaca7	Lman1	Mmp9	Capza1	Grn	Cyp2j5
Wdfy4	Wisp1	Sel1l	Fpr2	Serpina3m	Slc37a4	F13b
B230334C09Rik	2010204K13Rik	Mid2	Fgf23	Sec63	Masp1	Rgs16
Ugt2b37	Clec4a2	Ubxn4	Cyp2d22	Tmem63b	Tmem56	Wsb1
Cxcl3	Tpm2	Hipk1	Csf2rb	Pign	Dnajc28	Nox4
C130040N14Rik	5031425E22Rik	Lgals8	Ybx3	Tnfrsf14	Bak1	Gpt
Apol7c	Colec11	Dkc1	Il1f6	Cyp2b9	Lcp1	Pkp4
Tlr11	Slpi	Sumf1	5730416F02Rik	Per2	Adh4	Nav2
LOC102639950	Col6a3	Map3k7	Dock2	Hspa4	Cpq	Cd36
BC100530	Col1a2	Arhgap42	Krt222	As3mt	4930503L19Rik	Slc22a18
Hbb-bt	Gjb3	Otud4	Folr1	Dock7	Amy1	Fmn1
Cited1	Slco4c1	Cul3	Cdkl4	Ttc9c	Prkd3	Cstb
Smoc2	4930503E14Rik	Usp25	Stfa2	Slc27a4	Ms4a6c	Usp14
Tldc2	Cyp2d12	Zmynd11	Maf	Psmd12	Osbpl1a	Nckap1l
Gm31973	Nrg1	Srp72	Gsdma	Rwdd2b	Zfyve26	Nmt2
Gm9867	Hyi	Pja1	LOC328066	Coq2	Ptms	Gbp8
Gm5433	Synpr	Copa	Efcab5	Bysl	Per3	Mdh1
Xlr4b	Slc22a19	Rc3h1	Ugt2b36	Ocel1	Plet1	Notum
Fabp7	Wnt11	Nr5a2	Ptpre	2810410L24Rik	Vwa8	Zfp874b
Ranbp17	Chst9	Tank	Klrk1	Slc15a4	Pdpr	Nop58
Rgs10	Timd2	Dtx3l	Prg4	Serpinb8	Mlkl	Shroom1
1110007C09Rik	Mfsd4a	Cul2	Mmp3	Avpr1a	Praf2	Toporsos
Aspa	Gm9961	Msantd4	Armcx4	Nsun2	D10Jhu81e	Cxcl9
LOC102633627	Dusp15	Supt16	Adamts1	Dhx9	Fas	Slc25a36
Hecw2	Klk1b11	Igsf5	Cttn	Ccdc25	Mis18a	Acot12
Hgsnat	Gm3805	Hipk3	Gpr33	Hist1h2ab	St3gal4	Dbt
Lpar2	Scara5	Zc3h14	Sprr2f	Hist1h4j	Cyp4a12b	Arpc4
Zfp648	Nxpe5	Gm22750	Selp	A1cf	Hist1h1c	Wdr75
AI987986	B130021B11Rik	Myo1e	Lgals3	Lcorl	Mtfr1	Hnrnpab
Themis2	Ifi27l2b	Hspa5	Ppm1j	6330407A03Rik	Bckdhb	Apoo
Psg16	Lrrc52	Ppp1r21	Clec9a	Snapc3	2310039H08Rik	Dnajc13
Sprr2j-ps	Kng1	Mug-ps1	Xcr1	Trnau1ap	Med14	Gch1
Aim1l	Rnase2a	Dnajc19-ps	Ankrd1	Vcpip1	Plekho1	Tex264
A530030E21Rik	Amer2	Tnks1bp1	Vax2	Lipt2	Ctsc	Itgav
Lrrc32	Egfl6	Gm10509	Hspb1	Rnd1	Apob	Aspdh
Pif1	Trdn	Necab1	Col4a2	Eif3d	Apobec1	Mgam
Phf11b	Dctd	2610301B20Rik	Eno2	Ufsp1	Mrc1	Arl3
Rala	Prph	Ptar1	Emp2	Plaa	Pinx1	Pcmtd2
Tac4	Cyp2f2	Mier3	Lrp8	Ralgps2	Acot7	Srm
Gm15441	Mettl7a2	Nmt1	Parpbp	Bcap29	3110062M04Rik	Fam63b
Tmem198b	Uroc1	3110001I22Rik	Cacna1s	Saa2	Tst	Cd93
BC147527	Atf5	Rasgrp3	6030419C18Rik	Slc10a5	Dld	Grb7
Akr1b10	Fblim1	Gdap2	Raet1e	Agpat1	Igsf6	Clcn2
Sectm1a	Nfkbiz	Impa1	Hmx2	Mgat4b	Nudt12	Map3k2
AU020206	Coro1a	Mast3	Slc25a24	Gbp11	Suox	Cpeb4
Gm41386	A830005F24Rik	Ugt2b34	Prmt1	Prmt10	Prox1	1600014C10Rik
Ccdc6	Pcolce2	Nde1	Olfr68	1110008P14Rik	Antxr2	Ngef
D630033A02Rik	Slc27a2	Tapt1	Bmp5	Psmd1	Whsc1	Fnip1
Nxnl2	Slc22a8	Fnbp4	Arpc1b	Clock	Fstl1	Nup93
Slc41a1	Fads6	Gm11401	Olfr485	Eif2s3x	Nat8	Map3k1
Dnase1l3	Npb	Tom1l1	Arhgef40	Agmat	Lifr	Acaa1b
Ugt2b5	Ccl2	Zbtb41	Ttc9	Hist1h4i	Cysltr1	Nceh1
Gcsam	Slc2a4	Dlg1	Psrc1	R3hcc1	Dbp	Cyp51
Iglv1	Xirp2	Uba2	Uchl4	Ipo11	Cep170	Tef
Tesk2	Mc5r	Tusc3	Raet1a	Fgd6	Lsm2	Epha2
Omd	Kcns1	Cul1	Zmynd12	Stab2	Uqcrc2	Ppan
Lif	S100a4	Eif2ak1	Dhtkd1	Gbp4	Adk	Sdc2
Slc4a7	Klk1b27	Pik3ca	Plp2	Olfml1	Atrnl1	Slc39a1
Gm4610	Pira6	Rmdn2	Agtrap	Exoc2	Fahd1	Spcs3
Sergef	Bdh1	Parp16	Runx1	Psme2b	Colec12	Kynu
Klhl8	Slc22a15	Api5	Bmp1	Crbn	Ccpg1	Mgat2
Jdp2	Adhfe1	Wdr48	Slc8a3	Papd7	Lix1l	Akr1c14
Nefm	Nrxn1	Gm12699	Mmp10	D19Bwg1357e	3010026O09Rik	Klc4
Endou	Col5a3	Pdzd8	Hk2	Aldh1b1	Dis3	Aadat
Gm42192	Tmsb10	Ccbl2	Rin1	Helb	Ddx58	Acadsb
Cyp24a1	4933427G17Rik	Atp8b1	Lrg1	Cspp1	Mpc2	Naa25
Oacyl	Prss53	C1qbp	Ms4a6b	Papolg	Haus6	Atp5sl
Ltb4r1	Kdelr3	Ireb2	Lgi2	Upf2	Hspb8	Armcx3
Gm28777	Ncf2	Pter	Chrnb1	Alkbh6	Esyt1	Eci2
Bex6	Ehd2	Usp7	Dysf	Gspt1	G2e3	Ogg1
9130004C02Rik	Aacs	Ints4	Gcdh	Morn2	Pid1	Arsk
Stmn1-rs1	Csf3r	Ccnd3	Krt8	Rprl3	Itfg1	Sec62
Gm16120	Kyat3	Zfyve9	Gstt1	Sumo1	Ndufa9	4931406C07Rik
Irg1	Cd84	Arhgap12	P3h4	Serpinb1a	Sat2	Fam214a
Slamf8	Adam12	Snx4	Plaur	Cml5	Myef2	Macrod1
Wtip	Snhg11	Gnl3l	Tinag	Polr2h	Tm7sf2	Tm6sf2
Mars	Cyp2a4	1110057K04Rik	Nr4a2	Qser1	Kpna3	Wfdc2
2410087M07Rik	Sparc	Rps6kb1	Folr2	Gm7265	Acad9	Mocs2
Gm38444	Syk	Zfr	Arhgdia	Hif1a	Immt	C1qa
Cxcl13	Aldh1l2	Dpp8	Oxct1	Olfm3	Tmem86a	Abcd3
Xlr3a	Creb5	Marf1	Lrrc31	Stk38l	Zc3hav1	Nr1d2
Ppfia4	Oit1	Prepl	Vopp1	Rai14	Hist1h3a	Tmem86b
4930571K23Rik	Col15a1	Vcl	Gml	Tsc22d3	Cep120	Syncrip
Adam26b	Arntl2	Lysmd3	Trem1	Naa16	Ndufs1	Wnk1
Ier5l	Glipr2	Ankfy1	D630045M09Rik	Gm15446	Bax	Tagln2
Galnt4	Tenm2	Tmed1	Gpr141	Cdc42se1	Fam213a	Fgfrl1
Ifi202b	Mpped1	Snx2	Pdlim7	Eif2s3y	Tmem143	Rnf145
8430426J06Rik	Egf	Copg2	Areg	Cdk2	H2-Ke6	Ythdc2
Gm31825	Efemp2	Wdr11	Spred3	Rbm8a	Nup160	2610005L07Rik
Tpp1	Gpx7	Wee1	Mall	Jade3	Tmem98	Tor2a
Txnrd3	Sclt1	Rc3h2	Rpgrip1	2610001J05Rik	Sept7	Lrat
Tmem26	Flna	Lsg1	Kcnt1	Acsl4	Hdac11	Cox7a1
Dab1	Vstm2l	Nedd4	Iah1	Zfp809	Tc2n	Eri1
Artn	Myof	Uggt1	Psg22	Nme7	Uqcrfs1	Ipo5
Ly75	Vmn1r6	Slain2	Sec14l2	Emc6	Nras	Ap2b1
Rnf223	Fam107a	D1Ertd622e	Slc7a11	Acmsd	Lrrc61	Cd52
F830004D09Rik	Orc1	Tfg	Dimt1	Hao2	Scnn1a	Sf3b3
Nppb	Tagln	Cpsf3	Lair1	Nkg7	Focad	Hexim1
Gpx2-ps1	Acta2	Ints7	Sbno2	Pop4	Pdha1	Rdh5
BC094916	Fcgr1	Ddx1	Col4a1	Ap1g1	Uba6	Atp8a1
Gna12	1700028J19Rik	Uso1	Cetn4	Srsf11	Ndufb8	Syt1
Gramd2	Snai1	Cox20	Fyb	Pnp2	Mttp	Phkb
Slamf7	Pex5l	Tomm40	Olfr874	2410022M11Rik	Cenpw	Acy1
Arv1	Runx2	Rpl4	2700038G22Rik	Serpina7	Dppa5a	Adam11
1700119H24Rik	Lnx1	Pnrc2	Itpr2	Ube2e2	Tpmt	1810055G02Rik
Clec4e	Prlr	Rab4a	Nup107	Cdkl2	Noc3l	Pink1
Mgst2	Pdlim1	Fgfr1op2	Fggy	Snx6	Mib1	Osbpl8
Bnc2	Tacc3	Eps15	Rprm	Eif2b3	Dgat2	Ptprk
LOC102637129	0610040A22Rik	Aff4	Irs1	Atoh8	Myo6	Pwp1
Hbb-b2	Heyl	Lancl2	Pgd	Taf9b	Atrn	Ikbkg
Cd200r4	Gpr35	Xrcc6bp1	Timp1	Slc25a38	Luc7l2	Ppargc1a
Gm30784	Adtrp	Arf5	Tssc1	Zbtb22	Brcc3	BC023105
Ppp1r3e	4933421I07Rik	Elk4	Tacstd2	Sacm1l	Ramp2	Hsd3b4
Tbc1d10a	Nrcam	Srp9	Hmga2-ps1	Hist1h4c	Cd55	Nek6
Glis1	Ighv14-4///Igh-VJ558	Elovl2	Wdr81	Iqgap2	Mmd2	Abhd14b
Gm35774	Aoah	Taf4b	Hyls1	Emc10	Nup62	Ipo7
Qpct	Acta1	Vps41	Cxcl5	Zak	Zfp280d	Ddx21
Csf3	Oasl1	Gna13	Snx20	Rpf2	Ppp1r3c	Itih2
2310043O21Rik	Podn	Sos2	Sipa1l2	Slc17a3	C030006K11Rik	1700080G18Rik
Smg9	Notumos	Dctn4	Tuba3a	Fbxw8	Sox5	Zfp39
Rnase6	Bckdha	Acot1	Bzw2	C9	Itga8	Herc4
Olfr1287	Matn4	Psme4	Mdfi	Ddhd1	Apol7a	Dynll2
Cyp2d11	Pum3	Srebf1	1110046J04Rik	Dock4	Spry4	Psmb10
Lsmem2	Lce3c	Timm8a1	S1pr2	Sppl2a	Slc23a1	Paics
Gm11223	Wnt3	Tnrc6a	Tmem173	Clcc1	Vrk1	Anxa3
E430014B02Rik	Aldh9a1	Fig4	Apoa4	Stk35	Por	Tgfb1
Gpr19	Phlda3	Gm22831	Ddah2	Ankrd49	Cyp7a1	Hykk
Pcsk4	Axl	Ecd	Synj2	Kdm2a	Ndufa1	Ing3
Lrrc28	Slc22a14	9130023H24Rik	Hdac7	Kpna1	Rapgef4	Marcksl1
Pmepa1	Tpk1	Tlk1	Ptgfrn	Elmod2	Acvr2a	Zmynd19
Hbb-b1	9530083O12Rik	Ergic2	Bdh2	Rnf6	Akt3	Serpinb9
4930594M22Rik	Ntm	Tsen34	Atp6v1c2	Cdc37l1	Hectd1	Calu
Kif9	2310043M15Rik	Mrpl23	Cacna2d4	Hyal1	Efr3a	Cfp
Hist2h3b	Plg	Tmem144	Cd163l1	Sorbs2	Rfx4	Eif2s2
Gm17182	Soat2	Ube4a	Chil3	Nudcd1	Ulk2	Hint2
Hist1h2bc	P2ry6	Megf9	Hmga2	Nsa2	1700031F05Rik	Rnf141
2010016I18Rik	Pantr1	Krr1	Pga5	Fst	Maoa	Nt5c
F8	Eci3	Ipo8	A830054O07Rik	Slfn5	Arhgap32	Ppfibp1
Gal	Pkn3	Slc30a4	Itga5	Znhit6	Ptprd	Pros1
Ogdhl	Tdgf1	Nlrp6	Plec	Eif5	Atp9b	Oplah
Cdkl3	Fcamr	Gm6226	1110051M20Rik	Dennd2d	Cib3	Xpr1
Slamf9	Clec5a	Zfp131	Suv39h2	Uhrf2	Eif2s1	Heatr5a
Cdc42ep5	Des	Zfp652	Uox	Ftsj3	Exoc4	Cyp4a10
Fut8	Cd53	Zfc3h1	Ptp4a2	Tnfsf10	Nnmt	Tsr1
Gm35498	Ahcy	Optn	Opn3	Serinc5	Cdh2	Ptpn2
Galk2	Fignl1	Ddi2	Mab21l3	Slc39a10	Tmx4	Zc3h12c
LOC552901	Rcn1	Appbp2	Clec4a3	Slc44a1	Slc25a10	Pgpep1
Dpp3	Perm1	Slc35c1	Pgm1	Plin2	Ints2	Rnf5
Apol7b	Abcc3	9030624J02Rik	2310002F09Rik	Birc5	Gins1	Rps6ka3
Slc35d2	Pilra	Trip4	Fstl5	Gm4788	D6Wsu163e	Lin7a
Micall1	Slc22a7	Usp15	Smim24	BC021614	Lrrc39	Ccdc71l
5430405H02Rik	Nrtn	Efcab14	Plxna1	Sp100	Uty	Hn1
4933416A02Rik	Hsd17b11	Tmem57	Rfc3	Zufsp	Serpina4-ps1	Hcfc2
Hmgb1	Rgs1	Enpp2	Rap2b	Rell1	Dnm1l	Msr1
Tbc1d14	Hpd	Tbck	Cyp2d9	Htt	Cct3	Osmr
Cysltr2	Ksr1	Pdia6	Ttc36	Wdr43	2410024N13Rik	Dcxr
Tceal6	Tbx10	Nrd1	Ugt2b38	Lyve1	Otc	Pik3c2g
Olfr187	Pxmp2	Tmem60	Tbl3	Med21	Ints12	Smarce1
Hsd11b1	Odf4	Fam45a	Cdh11	Gm10404	Rmnd1	Tax1bp3
Glud1	Bmp8b	Arhgef5	Trpv6	B4galt5	Krit1	Mapk6
Ttll11	Sftpd	Cct4	Itpr3	Gata6	Serpina12	Nxt2
Plk5	Adam28	Ppp2r1b	3110082I17Rik	Airn	Ceacam1	D130020L05Rik
Traf3ip3	Fxyd5	Cct6a	Acox3	Hsd17b12	Slc22a3	Tdrd3
Crebbp	C3ar1	Cog3	Cabp2	Herpud1	Il6st	Smchd1
Slc20a2	Gm13103	Osbpl9	Idh2	Abca8a	Kat2b	Ddc
Inpp5a	Obox1	Nudt19	2310031A07Rik	Cadps2	Zfp26	Gnl3
Gm13154	Btk	Nufip2	Slc38a3	Enpep	Sdcbp	Pitpnm2
Gimap4	Zcchc12	Rnf4	Clec4d	Map1lc3a	Golph3l	Myo1b
Ube2cbp	B3gnt9	Strn	Hspb6	Gclc	Ncapd3	Mboat7
Nmur1	Galnt10	Vipas39	2310022B05Rik	Acot8	Hspa4l	Plek
Dph1	Gjb4	Zmym2	Inf2	Nudt10	Dstn	Slc22a5
Trpm2	Olfr1362	Azi2	Apeh	Akap10	Csnk1g3
Prss22	Sycn	Hspe1	Ppa2	3110043O21Rik	Il1a
Plin1	Prss56	Trim33	S100a11	1600002H07Rik	Aox3
Fam163a	Fabp2	Xpo4	Ttr	Rprl2	Ubr3
Kdm8	Olfr1393	Taf2	Inpp5d	Paxbp1	Kdm6a
Dennd3	Acad12	Jak1	Gm4827	Cebpa	Med17
Aif1	Ldhd	Bnip3l	Hemgn	Snx8	Dock8
Pkm	Mefv	Atxn10	Slc12a4	Sema6d	Fh1
Iffo2	Spink4	Fastkd2	Melk	Zbtb7b	Frat1
6430571L13Rik	Acads	Rin2	Anapc13	Slc38a4	Gtpbp10
Gm28258	Oip5	Ggps1	1110035H17Rik	Pgls	Smcr8
Raet1c	Arsg	Zbtb33	Slc2a8	Gm4787	Phc3
Gm6904	Pcdhb17	Xpo7	Upk3bl	Mtmr4	Map2k4
6030446J10Rik	Rgs19	Ric8b	Samd8	Dcaf13	Dennd4a
Akr1c6	Phyhip	Lipc	Sec14l4	Fam69a	Dph6
Il2rb	4930519H02Rik	Plrg1	Tmem63a	Prodh2	9530009G21Rik
Arg2	Smim5	Cct2	Platr26	Casp8	C030016D13Rik
Gm3902	Edaradd	Gm23969	Pappa	Stat1	C530030P08Rik
Ddx56	Ms4a6d	Med23	Olfr1383	Foxo1	Tmem67
AW549542	Clcnka	Sfxn1	1700110I01Rik	Zhx1	Cyp2j9
Slc16a6	Klhl3	Cab39	Tuba1c	Acnat2	Zfhx4
Gm9903	Tcerg1l	Gm26602	Uck2	Slc38a7	Sept10
Fam25c	Prkcdbp	Slmap	9130401M01Rik	Ktn1	Cdc42bpa
Rep15	Myh7	Per1	G6pdx	Nr3c1	Sgpp1
Ankrd29	Zfp583	Cdc16	Slc46a3	Ufl1	Atr
Angel1	Bcl2a1b	Hbs1l	Mcam	Reps2	Med13
Clec2h	Nup210l	Dnph1	Retnlg	Fam13b	Trim23
Hist1h2bb	Tlr6	Lclat1	Gcat	Spon2	Atf7ip
Rnaset2b	Ccdc184	Swi5	Fpr1	Zbtb11	Fn3krp
Mrgpra6	Nacad	Zyx	Smim22	Ywhag	Aldh16a1
B130055M24Rik	Stc2	Vps36	Sbsn	Mbl2	Nup153
Slc25a25	Ptrf	Pcmtd1	Hexb	Hal	Zeb2
Cacna1a	Ear10	Eltd1	2010003K11Rik	Sec22a	Foxf1
Tnfrsf23	Rdh16	Eif4g2	Ropn1l	Eif3c	Acbd5
Btnl10	Vmn1r81	Arsa	Fmo2	Ankib1	Mtmr10
Dao	Olfr275	Snap47	Adamtsl5	Slc25a47	Pex3
Gm36107	Wdhd1	Atpaf2	Synpo2l	Gbp10	Ptpn12
Hgh1	Aldh18a1	Pnisr	Dhrs7	Mpp5	Srpk2
Aifm3	Mthfd2	Gpkow	Tnfaip8l2	Yeats4	Parp9
Rbmx2	Vash2	Rfwd3	F3	Plxnc1	Tm2d2
Zfp810	Pccb	Dnajb9	Samd5	Gtf2a2	Enpp3
Gm31704	Amy2a5	Nbr1	Inca1	Fam214b	Tenm3
Leng8	Tas1r3	4930518I15Rik	Sva	Pon3	Irgm1
Fndc7	Gm16124	Kdelr1	Mcu	G0s2	Slc9a9
Rabggta	AI504432	Sbno1	Cd226	Slu7	Cdip1
Gm21992	Etfa	Nfx1	Il1r2	Cbwd1	Irf6
Nnat	Hmgcl	Derl2	Cyp4f16	Ifit1	Gpr155
Fbxw9	Col3a1	AW209491	Cybrd1	Tmed5	Vamp8
Csf2rb2	Cad	Pds5a	Pmpcb	Fermt2	Angptl3
F830005D05Rik	Fabp3	D15Ertd621e	Mcemp1	Malt1	Nipa2
Adprhl2	Klhl31	Eif2b1	Gadd45b	Eif2ak4	Acad11
4930448N21Rik	Fabp12	Tgoln1	Bpnt1	Plcxd2	Nf1
Spaca6	Zfp9	Deptor	Defb2	Copz2	Tubgcp5
Speer4f	Adgrg6	Dars2	Trim59	Ube2u	Rab5a
Mc4r	Tmem207	Zfp719	Tnni2	Cfi	Ralgapb
Slc51a	Sugct	Xiap	Eif4ebp1	Ap3s1	Rhobtb2
4930558N11Rik	Olfr397	Nfic	Acsm2	Rpp38	Gbf1
Nlrp1a	Fbn1	Dda1	Mtfr2	Glmn	Mtdh
Slc7a7	Cux1	Fem1c	Zfp35	Tgtp2	Pcgf5
Gm32872	Tuba-rs1	Copb2	Cd24a	Ddx46	Gabra3
Chgb	Stab1	Mapk9	Anxa1	Rsl1d1	Grina
9130204K15Rik	A430106F12Rik	Wac	Scn8a	Rbm43	Exoc1
LOC102642832	Camkk1	C030046E11Rik	Ptprc	Slc35b4	Abcb4
Gm10680	Slc39a8	Aph1a	Nlgn2	Crls1	Abhd12
5830407E08Rik	Tmbim6	1110008L16Rik	Serpinb9f	Nek4	Carhsp1
Tet1	Sepn1	Mctp2	Ppp1r3b	Chd9	Rnf144b
Trmt11	1700040L02Rik	Purb	Olfr122	Nol6	Rapgef6
2310045N01Rik	Pank1	Tbce	Tgfbr2	Gm10002	Nipbl
Ntmt1	Myh6	Setd5	Hilpda	Pabpc1	Taf1b
Plin4	Lrtm2	Gm5970	Hs3st1	C1ra	Bche
Gm20714	H2-M10.2	Atp6v1c1	Cmbl	Rapgef5	Spg11
Arpc2	Gucy1b3	Rheb	Msx2	Hsd3b2	Ints8
Adgrf4	Slc26a7	Rbm39	Fhdc1	Zkscan8	Hes6
Klra9	Gm4285	Dnajc10	Nuf2	Fam49a	Eml4
Stk36	Pik3r5	Bmpr2	Gm21975	Nlrc5	Chrm3
4933406I18Rik	Aldh2	Naa35	Bcar3	Zmym4	Neo1
Pah	Tlx1	Srp54b	Pde7a	Srgap2	Scyl2
Slit3	Scgb1c1	Usp37	Kif1a	Asxl2	Senp1
Als2cl	Col23a1	Hmg20a	Egr2	Cdkl5	Hspa13
2700068H02Rik	Rab8b	Zfp869	Nop56	Il1b	Pydc4
I730030J21Rik	Rcc2	Gm13445	3110039I08Rik	Nub1	Dennd4c
Tuba1b	Rap1gap	Arhgap24	Vmn1r27	Ptges2	Usp16
E130314K07Rik	Bglap	Mpp6	C920006O11Rik	Asgr1	Sds
Nedd9	Acad10	Wwp1	Cideb	Fam135a	Lrp6
Epb4.1l3	Obfc1	Hps3	Slc7a9	Klf10	Fam198a
Dhcr24	Anln	Morc2a	Nxpe3	Ubtd1	AF366264
AA416453	5830454E08Rik	Orc3	Cbs	Cml1	Pusl1
Gm39079	Gstm7	Tek	S100a8	Urah	Zfp770
Ift81	Galnt14	Cops4	Abhd14a	1700054O19Rik	C4bp
Smad9	Masp2	B430218F22Rik	Bspry	Cldn2	Pde7b
Gm5858	Fes	Frrs1	Garnl3	Dhx32	Vps37a
D430030G11Rik	Chek1	Tmub2	Dpep2	Phka2	Txlng
Gm5785	Dscc1	Utp11l	Gpr82	Rraga	Pdxdc1
Cldn14	Slc15a2	Enpp4	Ugt8a	Slc10a2	Slc3a1
Etv4	2310010J17Rik	Tug1	Cdh3	Rnd3	Terc
Gm10134	Pira2	Mospd2	Impdh1	Eid3	Arhgap26
Ap2s1	Hibadh	Tbl1x	Iqgap1	Entpd1	Pde4b
Mx1	Lipa	Ncoa4	2200002D01Rik	Klf13	Stk17b
Gm10576	Sell	Txn2	Arl4c	Sgtb	Onecut2
Slc2a1	Crlf1	Nup54	Cmya5	Iigp1	N4bp2l2
Plekhg3	5730433N10Rik	Gm4804	Pld2	Arl15	Fam178a
Gm38710	Syt12	Fbxo38	Man2c1os	Gm3893	Grm3
Eef2k	Stil	Trim30a	Scarb2	Cd59b	Guf1
Atg7	Uncx	Rprd2	Bmp4	Ifih1	Psmd14
Tspyl5	Efhb	Mios	Aim2	Kdr	Mkl2
4930421P22Rik	Sema3e	Xpnpep3	Pdk3	Gramd3	Il1rap
Ssc4d	Olfr430	Senp6	Dbx2	Cyp2c67	Aard
Zfp33b	1700049L16Rik	Acd	C1qtnf4	Ifit3	Daam1
Atxn7	Grin3b	Rpa3	Mrto4	Tmem14a	Col4a3bp
1700034H15Rik	Cenpu	Tmem53	Susd3	Rpp21	Nrep
Cd1d2	Acad8	Zfp281	Map2k3	Chrac1	Lyn
Spag11b	Coq8a	Ppp2r3c	S100a9	Phf11c	Tpp2
Gfer	Lrrc25	Msl3	Abcc6	Zbtb26	Dusp28
Rad51c	Il1f9	Mknk2	Lrrc59	Acot2	Atp5l
Igsf21	Chrm1	Nab1	Defa1	Ubald1	4932438A13Rik
Zmynd15	Slc25a35	Rbbp9	Gar1	Enpp1	Ugt2b1
4930558N01Rik	Gm14920	Hsp90b1	Lmna	Tfec	Gm10319
Brsk1	Golm1	Ezh1	Ucp3	Gm4951	Colec10
LOC102635467	1110032A03Rik	Zfp317	Gramd1b	Zfp654	Pnpt1
Gm14642	Ercc6l	Smu1	Stx1b		Zeb1
Plcb2	Actc1	n-R5s136	Rasl10a		Palmd
4933427D06Rik	Radil	Rsrc2	Gabrg2		Il17rc
Sertad1	Man2b1	Pan2	S100a10		Fpgt
P2rx5	B430306N03Rik	H2afz	Lrrc2		Rasa1
Cwc27	Ehbp1l1	Pcf11	Pf4		Eea1
Psme3	Pdk2	Arhgef3	Tacr3		Hmgn1
Rassf5	Col2a1	Irf9	Wfdc21		Lrit2
Prkab2	Htra3	Tdrd7	Rrp15		Rhoc
Adamts4	Cntn5	Cdc40	Tmed6		Trappc8
Il13	Nadk2	Kdm3a	Shisa4		Uspl1
Zdhhc22	Uhrf1	Usp24	Dclk1		Abcd2
4930509E22Rik	Alb	Hprt	Trib3		Klb
Tmprss3	Lipo3	Rsbn1l	Lamc2		Spag9
Terf2ip	Trip13	Pagr1a	Tespa1		Agtpbp1
Mxd3	Vcam1	Poglut1	Exosc6		Mfn1
Fbxo44	Kctd8	Csde1	Tinf2		Nudt7
Nuggc	Muc4	Etf1	Rsph9		Cog4
Slc45a3	Olfr969	Ell2	Clcf1		Tet2
Nsmf	Slc4a9	Tex261	Dct		Tbc1d8b
Klhl26	Vill	Ift52	Ppp1r37		Kng2
Glrp1	Fbxw17	Fam89b	Scarb1		Ces1g
Dusp22	Rrm2	Fem1b	Rnh1		Rnf170
Zfp791	Trem2	Tcf4	Rasgrp1		Dcun1d5
Sprr2b	Slc25a16	Slc35e2	Upb1		Igkv1-117
Pnkp	Actn3	1810037I17Rik	Cav3		Csrp3
A530006G24Rik	Bco1	Stxbp3a	Prodh		Fnbp1l
Ifitm6	Chaf1b	Armc1	Bex4		Dusp16
Fbxo46	Acod1	Atxn7l3	Crat		Arid2
Ugt2a3	Dpysl3	Epc1	Asns		Arrdc3
Ntrk3	C5ar2	Cul4a	Ramp1		Furin
Sgol2b	Olfr229	Pkn2	Iyd		Erh
Nme5	Tmem145	Zwint	4833415N18Rik		Pstpip2
Gm26697	Ghr	Ctcf	Apoc2		Zfp518a
Gm31992	Adcy10	Hamp2	Cldn4		Scrn3
6030458E02Rik	Unc5a	Rars	Ammecr1		Usp34
Gm6567	Nans	Prpf4b	Dsel		Alyref
C2cd2	Trim27	4933427G23Rik	Atp7b		Sptlc2
Neurl3	Aldh1l1	Tcf12	Arl6ip1		Nfatc3
Slc32a1	Serpinc1	Hp1bp3	Nle1		Ipw
Prkag3	Insig1	Naa60	Gpbar1		Bhlhe41
Fgd2	Slc7a1	Cyth2	Grwd1		Olfr908
A930017M01Rik	Lhfpl2	Vezf1	Havcr1		Cyp3a25
Ptx3	Parva	Usp6nl	Bag2		Mertk
Hdac6	Acyp2	Ankle2	Ctps		Gcfc2
AI662270	Cldn22	Zcchc6	Dph5		Aldh1a7
Gpr161	Lgals1	Eapp	Lrp2		Lrig2
LOC102640359	Prss41	Syngr2	Myl12a		Aox1
Fcgr2b	Itpripl2	6820431F20Rik	Sult2b1		Ncam2
Cyb561	Ighg	Sars2	Htr3a		Ascc3
Bpifc	Itgam	Tmem14c	Fam101b		Iars2
Fgl1	Dusp8	Rbm5	Ms4a4c		Ndufb11
Sprr2k	Fer	Pebp1	Frmd5		Klhl28
Prnp	Rhcg	Fn3k	Col22a1		Atp6v1e1
Gm15672	Atp8b2	Bclaf1	Rhoh		Rngtt
Gm12522	Jun	Chtf8	Fcer1g		Ccdc107
Apol10b	Rnf24	Utp6	Gm5483		Herc6
A430103D13Rik	Rgs9bp	Tulp4	Gpnmb		C1galt1
Zrsr2	Prrx1	Ptrh2	Sod2		Abcg2
1190002F15Rik	Myc	Wdr7	Trnp1		Tmem222
Prl	Mb	Mtx1	Gabpb1		Calm1
Gm35219	Rnf182	Arf3	Il2rg		Metap2
Trappc5	Ccdc30	Ubr1	Gemin5		Usp8
H2-M3	Magel2	Gm6180	Fam129b		Mob3b
Golt1a	Chst12	Zranb1	Atoh7		2310061I04Rik
Frmd8os	Fbln5	AI182371	Btbd1		Lrba
Ephb3	Rpsa	Spcs1	Rundc3a		Aida
Tead3	Fpgs	E430025E21Rik	Cd276		Klf12
LOC105247651	Aass	Gsk3a	Cyp2d34		Fam179b
Fam219a	Col18a1	2310035C23Rik	Abca13		Snora3
Hoxc4	Aqp3	Lrp3	Mmp7		Mtif2
Hsh2d	6430531B16Rik	Ggt6	Hhipl1		Sel1l3
Serpinb9g	Sult4a1	Tti1	Klra16		Entpd4
Clec4a1	E230029C05Rik	Dpy19l4	6430573F11Rik		Aqp4
Plxnb3	Pcsk6	Sf3b1	Serpina1b		Sort1
3930401B19Rik	Gpr183	Chchd1	Smpd5		Acss2
Gm35778	Bcat2	Vsig4	Slc13a4		Ccdc50
Mphosph6	Cd248	Sorbs1	Obp2a		Rnf146
Naaa	Syngr1	Gm11437	Fos		Cdadc1
Stmn1	Ccl7	Srp68	Asic2		Serhl
Pepd	Tlr5	N4bp2l1	Sox2		Thumpd3
Gm13562	Epb41	Slc25a17	Lamc1		Iars
Dgcr8	Hnrnpa1	Efhd2	Naip6		Raph1
Serpinf2	Clic1	Ibtk	Hpcal4		Papss2
Gm16118	Pxdn	Ddx6	Pemt		Nubp1
Gm10405	Tpd52l1	Sfr1	8430406P12Rik		Lats1
Nr2c2ap	Echs1	Mrpl38	E2f8		Kpna2
Lrrc23	Sostdc1	Gzf1	Rgs2		Jak3
Mcm9	Serpinh1	Bbs10	Rnf169		Itih1
Ucp2	Ppic	C6	Fmo5		Snx5
Numbl	Tmpo	Dhrs11	4931440J10Rik		Tmem189
Card11	Kirrel	Mbnl1	Plxdc2		Eps8l2
Bcl7c	Sh3pxd2b	Gm12464	Syn3		Nr0b2
Wdpcp	Nav1	Mtf2	Ctnna2		Gsap
Dock6	Ddx39	Tmem69	Sord		Ece2
Tcstv3	Fam109b	Dek	Car9		Hmgcr
Psmb5	Kifc2	Pyroxd1	Susd4		Cldn1
Fbxo4	Mpc1	Sec23ip	Miox		Srd5a2
Sertad3	E130114P18Rik	Cpd	Ptgs2		Urad
Gm8995	Me3	Ate1	Amph		Ankrd27
Ppapdc1b	Rftn1	Itch	Sidt2		Cryl1
Ldlrad3	Ccl6	Abhd17a	Ccr5		Khsrp
Myo19	Snhg5	Dpp4	Aen		St7l
Pdp2	Loxl2	Copg1	Dock11		Ipo9
Rfwd2	Gjb2	Gm23037	Bin1		Arap2
2810040C05Rik	Aoc1	Dalrd3	Parvg		Bri3
C130093G08Rik	Phgdh	Thap6	Tmbim1		Endog
Ly9	Adcy3	Ppp1r7	Unc13a		Kpna4
Zhx3	Cecr2	Ocrl	Pa2g4		Pik3r1
Cd72	Arhgdib	Nol11	Dnajb4		Tbc1d31
Trappc4	Itsn2	Cd300ld	Sh3bgrl3		Cutal
Gm35749	Casp4	Kbtbd4	Mks1		Tmem256
Nts	Arhgef25	Mrps18c	Hsbp1l1		Ermard
1700007K13Rik	Prdx5	Raf1	Aadac		Bzw1
LOC102638888	Tnfrsf1b	Gm22973	Msantd3		0610011F06Rik
Mbtps2	Slc18a1	Stra13	Galm		Casc4
Cstf2	Ppp1r42	Cul4b	Fat2		Hibch
Hist3h2ba	Gstz1	Maz	Fanci		Epn1
Scg5	Sv2a	Ube2v1	Fam65c		B3gnt2
2010001E11Rik	Acaa2	Gm16407	B4galt2		Ngly1
Gm38585	Afp	Mta3	Bub1		Sdr9c7
Slc1a4	Kansl1	Hsp90aa1	Myo1g		Repin1
Rnf212	Hpn	Luc7l3	Ctsd		Rictor
Hlx	Csf1	Snora24	Ppie		Slc4a4
Tspan32	Tmem205	Rel	Neurog2		Itgb1
AI847159	Ppp1r1a	Nktr	Sox2ot		Ogfod2
Bmpr1b	E2f7	Cln3	Rab31		Snrpg
Sult1e1	Itih5	Dnajc7	Vav1		Rbl2
Serpina3c	Ear3	Hdhd2	Akr1b8		2410015M20Rik
Evi2a	Tmem72	Btaf1	Spns2		Gpbp1
Tmc5	Ptprn	Arhgef12	Lyar		Tirap
Ift43	Ace	Hbp1	Lcp2		Gatsl3
Gm36757	Ncam1	Lphn2	Serpina1d		Lonp2
Pdgfa	Ranbp1	Ptpla	Akap5		Sdhaf2
Fan1	Eml1	Gpaa1	Rbm33		Chchd7
Vtcn1	Actg2	Usp33	Kctd1		Gpx3
Gm15234	Aldob	Mkln1	Ctxn1		Sh3bgrl2
Gm15927	Tmem130	Mllt4	Olfr1018		Ndufb4
Spn	Amotl1	Insr	Rgs14		Lurap1l
Ttll9	Ripk3	Zfand3	4930478P22Rik		Clpx
5930403L14Rik	C920021L13Rik	Plbd2	Unc13d		2010107E04Rik
B830004H01Rik	Donson	Scrn2	Dnajc8		Ap1s1
Ankrd66	Gnb1	Khdrbs3	Txndc16		Cd2ap
D8Ertd158e	Nr1d1	Sf3a3	Asb2		Chuk
Gm14964	Pbdc1	Exoc6b	Slc30a8		Naglu
Gm9993	Cyp2c40	Map4k3	Setd4		Atg2b
Cenpj	E230016K23Rik	Trappc10	Ccdc88b		Lars
Cmtm6	Fam83d	Mcfd2	Cenpo		Dsg2
Ms4a4a	Stamos	Nae1	Art3		Ppip5k2
Emp1	Cyb5r1	Fbxo18	Mamstr		Ppp2r5b
Cd68	Slc7a5	Mr1	Thbd		Tmem184b
Cd1d1	Lppos	Fbxl14	Bean1		Tmem243
Nolc1	Pold1	Cnot6	Krt19		Akr7a5
Scd3	Cnn2	Shoc2	Myoz2		Urb2
Gpr108	Ces1e	LOC102631912	Vmn1r26		Gstp1
Gimap5	Rhox9	Nmd3	Efna5		AI607873
Pxdc1	Tnfrsf13b	Met	Cep55		Acot4
4732414G09Rik	A4gnt	Dcn	Pde6a		Lss
Myzap	Elk3	Ncbp1	Ccl19		Aqp11
Gimap3	Harbi1	Zscan26	4833439L19Rik		Stard5
Calca	Cox17	Ikzf5	Rab7b		Rnf13
Get4	Smim19	Zyg11b	Higd1c		Slco1b2
Cog1	4930427A07Rik	Nckap1	Slc46a1		Rhbdd2
Serpina1a	Slc6a7	Ahcyl1	Zc3h6		Zfp36l1
Gm35410	Atp10a	Athl1	Tpbg		Pphln1
Cd69	Azgp1	0610012G03Rik	Nav3		Akt1
Gys2	Pcdhb12	Tab3	Ttc38		Txndc11
Rdh8	Pcx	Afm	Bcl2a1c		Ndufs6
E130101M22	Rasa3	Arl6ip4	Slc7a13		Acox2
S100a3	Pycr1	Cp	Vangl2		Etfdh
Fmo3	Tdrd1	Akap8	Atf3		Nifk
Vsig8	Spink12	Tmem201	Padi4		Kpnb1
Pak4	Arhgap11a	Ssfa2	Klrb1c		Sept2
Slc20a1	Atp5a1	Jup	Insrr		Gas2l1
Rpl13	Fsd1	Osbpl11	Blvrb		Shprh
Map3k7cl	4933439C10Rik	Vps35	Kctd4		Zbtb44
Zfp133-ps	Cmtm3	Osbp	Bdkrb2		Camk1d
Pi15	Kcnc3	Mob2	Cyp2d13		Tceb3
Gm12503	Tlr1	Bms1	Rps6kl1		Fbl
Gys1	Me1	Mtus1	Pprc1		Nek7
Serinc2	Stkld1	4933409K07Rik	Dap		Pex5
1700026N04Rik	Dip2b	Hsdl2	Actn1		Acap2
LOC552902	B230114P17Rik	Usp46	Slc22a17		Usmg5
Tra2a	Lpl	Nufip1	1810009N02Rik		Dna2
LOC105247398	Hebp2	Nmi	Mmp19		Klhl24
1700110K17Rik	Tspan17	Bmpr1a	Ubash3a		Ntrk2
0610037L13Rik	Faxc	Dusp7	Gk2		Atl3
Epsti1	Fut10	Nmnat1	Llgl1		Spi1
Ppp2r5c	Magix	Chmp1a	Prr9		Desi2
Gpn2	Rab13	Zkscan3	Cyp2j13		Cdk12
4932415M13Rik	Iscu	Polr2k	Lrrc34		Tmem106b
4932438H23Rik	Cnpy4	Sharpin	Hist1h2ao		Cab39l
Rnaset2a	Zdbf2	Nono	Plekha6		Mak16
6720462K09Rik	Ran	Snap29	Eif6		Snx13
Msi2	Maged2	Eid1	Pgs1		Npm1
LOC102639543	Scube2	Ptov1	Gli3		Cyc1
Car15	Dcst1	Lypla2	Jazf1		Atp6v1a
Adamtsl4	Cr2	Prosc	Bok		Srsf2
Npr3	Clcnkb	Cdc14b	Ulbp1		Hemk1
Slc10a3	Cyth4	Alkbh4	Ier5		Anxa5
Zfp641	Samsn1	Mon2	Impdh2		Cyp2j6
Magi2	Cyfip2	F11	Sry		Coa6
Hpx	Mcm3	Eif5al3-ps	Pcsk2		Camk2n1
Hist1h1a	Prss23	Aim1	Mst1r		Acsl5
Tbc1d8	Syp	Exosc9	Socs3		Ints6
Car7	Mirt1	Rhot1	Inpp5b		H2afx
D430001F17Rik	Synpo2	Tmem185b	Ncapg		Insig2
Pgf	A830091E24	Trmt2b	Lhx1		Ebag9
4933440J02Rik	Neurl1a	Pcgf1	Chpf		Cct5
Nedd4l	Obsl1	Snap23	Cd3g		Gchfr
Ercc8	Phyh	Rassf6	Noc2l		Tmem165
Pklr	Slc9a8	Ppil2	Olfr1423		Gfra1
Zdhhc24	Srpx2	Gm5331	Fgf18		Ptges3
Gpr65	1700001F09Rik	Sema4b	Dmkn		Pdap1
Creb3l1	Exosc8	Larp4b	Igf2bp3		Ndufa7
1700109K24Rik	Thnsl2	Anapc11	Gls2		Smarca5
Wbscr16	Cenpt	Gmps	Cd3d		0610009B22Rik
4931408D14Rik	Napsa	Kdm7a	Acsm1		Ifi204
Alg13	Tmem116	Slc50a1	Tbxas1		Ubr5
Stoml1	Esrrb	Raver1	Ubtd2		Mtrf1
Ccl1	Igfbp2	Ddx5	Dnajc12		Nop9
Gm19691	Trim6	LOC102633750	Slc6a19		B3galt1
Cldn3	Tenm4	Mbd6	Cenpi		Thrb
Gm15401	4930512B01Rik	Gm13015	Wdr1		Ptprj
Tmem51os1	Diaph3	Kdm1b	Rps12		Fcho2
Hist1h2ba	Cfap100	Nsun3	Bmper		Sypl
Nelfcd	Lin7b	Zmym5	Gjb1		Tex2
Kcnu1	Map7d1	Rbm12b2	Rrp12		Emc9
Gm34907	Tcp10c	Emc2	Srxn1		Abcc2
A730087J23Rik	Cd28	Trim12a	Pea15a		Slc5a6
Orm2	Adamts8	Trim44	Slc22a1		Calcrl
Ddx31	Gm8096	Psmd5	Sfxn2		Thoc2
Mns1	Rbks	Imp3	Fam151a		Pde9a
Idnk	Myh14	Ptk2	Cyp2d26		Ndufb6
Pcdh8	D430006K04	Usp4	Rap1gap2		Trak2
AA536875	Parp3	Ilvbl	Lrrn1		Tusc2
Nlgn3	Emilin3	Ercc3	Pbk		Secisbp2l
Gm15760	Ndc1	Mrpl37	Kif11		Nars
Txnrd1	Frk	Rnf44	H60a		Blzf1
Nif3l1	Eno4	Rhobtb1	Gm40826		Zfp451
Lpcat3	2810021J22Rik	Rnf168	Eid2b		Atp11b
Gm14321	Lpxn	Bcl2l1	Gstm2		Mynn
Fam26f	Atp5b	Brd7	Ercc1		Tstd2
Trp53i11	Ncf1	Cdk13	Rtn4		Aamp
Chmp2b	Rnls	Gm24098	Tubb5		Etnk2
Ccdc9	Adam19	Nr2c2	Pir		Birc3
Trim14	Pvr	Churc1	Ms4a4b		Strbp
Ovgp1	Ank2	Rab43	Zfp385b		Kif1b
Ackr1	Mir99ahg	Fam173a	Mfsd10		Idi1
Il6	Cdnf	Anapc1	Casr		Egln1
Stard9	Sept8	Ogfod1	Laptm5		Usp45
D930007P13Rik	Batf	Timm17b	Cxcl17		Pex1
Ptch2	Nfs1	Ppil4	Vasp		Abcb7
Tmem203	Heg1	5730455P16Rik	Cela1		Rabgap1l
2310001K24Rik	Rasgrf2	Eri3	Apoa1		Rnf167
Zbtb21	Cep192	Gm23462	Exosc1		Ciart
Arrdc1	BC049762	Cpsf2	Mmp8		Prkaa2
5830408B19Rik	Fn1	Arl5a	Sgol1		Pdgfd
Triqk	Tlcd2	Drap1	Hist1h2ae		Nfe2l2
Baat	G630025P09Rik	Mtmr3	Mutyh		Chchd3
Snrnp40	4933440M02Rik	4933411K20Rik	Pold4		Klf7
5930436O19Rik	Medag	Map3k5	H2-Oa		Slco1a1
Mri1	D2hgdh	Tmem82	AI413582		Asap1
E130112N10Rik	Sacs	Rnf213	Adgra1		Pi4ka
Fcrla	Nasp	Snrpn	C530014P21Rik		Mfsd2a
Vcp	Mre11a	Ak2	Fam166b		Galnt1
Angptl7	Crlf2	Foxj2	Sucla2		Appl2
Nhlrc4	Smo	Mvb12a	Prrg4		Fastkd1
Chst13	Park2	AI314180	Anxa2		Mrps34
Adgrg4	Ccs	Chd1	Gpr18		Tcea1
0610006L08Rik	Ltbp2	Mettl9	Flnc		Prr13
Tmem119	Mad2l1	Dgcr2	Agmo		Sox18
Socs2	Acacb	Cnot4	Inmt		Hspbp1
Gpr160	Dpy19l1	Snora34	Wdfy3		Gtf2h2
Gckr	Tmem44	Pou2f1	Cd200r3		Sptssa
Cmas	Fntb	1300002K09Rik	Cdk2ap1		Atf2
Tex19.1	Angptl1	Mina	Mchr1		Ndn
Htr2a	Col6a2	Gm12942	Zfp593		Adssl1
Klf16	Fahd2a	Idh3a	Mex3a		Lmbrd1
Arhgap25	Ces2c	Fxr1	Fbxo2		Leprot
Unc93b1	Arsi	Gm7123	Mrgprg		Ccser2
Ptchd2	Pla2g4a	Spr	Ifi205		Scand1
Cpn1	Iqcc	Ube2a	H2-Ob		Polr3b
Ly6i	Acot11	Phf20l1	Fam64a		2610507B11Rik
Gm34752	Mical1	Sh3bgrl	Scara3		Jade1
U90926	Cyp4f18	Fuz	Lce1f		Ssb
Trmt61b	Cfap157	Fbxo11	Smpdl3a		Hat1
4732423E21Rik	Smim10l2a	Ubqln4	Trim30b		Arih1
Gm715	Serpinb6c	Cir1	Nudt18		Nfib
1500002C15Rik	Fuca1	Ube2m	Gale		Aamdc
9530046B11Rik	Gdf15	Mrpl14	Vmn1r56		Stag1
K230015D01Rik	Tpm1	Dnajc18	Cldn7		Nup205
Arl6	Gsta1	Scaf8	Galnt12		Aldh1a1
A330048O09Rik	Ric3	Ikbkb	Lrmp		Tnfrsf1a
Mettl24	Vmn2r1	Rab5b	Bcl9		Erap1
Pura	Fam187b	Zc3h11a	Mmp14		Uqcr11
Gm16677	Pkmyt1	Gpr116	Gsdmd		Rdh11
Gm8273	Lamb3	Tbl1xr1	Sik3		Ankrd17
Abhd15	Aldh3a2	Ppp1r12a	Cst11		Kcnk5
Gemin4	1700018L02Rik	Sf3a2	Il1r1		D930016D06Rik
Cds1	Slc2a13	Cdkal1	Upk3a		Shmt2
A930013F10Rik	Gpr162	Zbtb7a	Adora2b		Nup98
Gm12273	Pex7	4933426M11Rik	Igsf23		Cxadr
Alkbh2	Ptger3	Gng5	Has1		Lmo4
1700022N22Rik	Lpcat2	Mfap3	Habp2		Sbk1
Cd80	Mis18bp1	Ilk	Gng2		Magt1
Kdm4a	Lgals6///Lgals4	Gm10717	Ablim3		Traf6
Atad5	Kif18a	Fastk	Slc5a8		Papss1
1700120K04Rik	Echdc2	Lrpprc	Il1rl2		Dennd5a
Tmed9	Relb	Malsu1	Lypd1		Fdps
Etnk1	Csrp1	Gpsm2	Mical2		Cped1
Zdhhc25	Ttll12	Lims1	Gpc4		Acat3
Trub2	Dnaja4	Tfeb	Mep1b		Map2k6
Usp39	Aldh6a1	Smek2	Ivd		Snora69
A530040E14Rik	Ndufv3	Gm9081	Snx27		Fam126a
Gm24463	Cat	Usp21	Tmem110		Ifitm2
9630041A04Rik	Fah	Yes1	Thbs1		Ndufs5
1700019D03Rik	Nkain1	Ell	Grap2		Rora
Numb	Kdelc1	Pnn	5830469G19Rik		Tcf19
5830419E12Rik	Tfam	Sh2b3	A330032B11Rik		Zfand4
Map4k1	Tead2	Cdc27	Rp1		Pold3
4933412E12Rik	Trp53bp2	Gm12174	3110054G05Rik		Tfb2m
Guk1	Gm15498	Nvl	Top2a		Rab12
Gm30962	Plekhb2	Eif3j2	Serpinb10		Plxna2
BC021785	Rasl2-9	Elovl3	Slc6a20b		Zkscan1
Gm41666	Gpd1	Cops2	Slc39a6		Atp2c1
Coa7	Pde1b	LOC102633050	E2f3		Anxa4
Rgs18	Lrriq3	Gm6728	Thbs2		Cdc42ep1
Defa-rs1	Rdh19	Nsf	Cbr3		Tspan4
AI197445	Dennd2a	Dmtf1	Ctsa		Chac2
Gm21464	Tspyl3	Zfp595	Dpep1		Hgf
2610034B18Rik	Gpatch4	Trim8	Slco1a4		Taf1d
Rhobtb3	Armcx2	2810428I15Rik	Pigg		Aldoc
Rbm11	Marc2	Polr2f	4930592A05Rik		Srr
C230037E05Rik	Relt	Manea	Robo3		Ifrd1
Krt85	Olfr521	Hist1h4f	Trib1		Spata5
Fosb	Tlcd1	Snrpb	Kif20a		Sesn3
D130061D10Rik	Gm4890	Elp2	Ciao1		Sf3b4
Gm19313	Mcm4	Ddx52	Pfkp		Cep76
Gm33298	Apobec2	Aggf1	Vmn1r28		Lsm8
Tubb4b	Tmem219	Brk1	Hist1h1b		D3Ertd751e
Naaladl2	Lhx1os	Ripk1	Ddx43		1700112E06Rik
H2-Q5	Aldh5a1	Smt3h2-ps	Ecscr		Fam195a
Kansl1l	Syt13	Qrich1	Urgcp		Cand1
Cdkn2c	Rbms2	Sdc3	Ckap2l		Zdhhc18
1500032P08Rik	Bcl3	Suz12	Atg9b		Lmbrd2
Prss46	Fgr	Xrcc5	Ggct		Ndufb3
Dleu2	Klhl30	Asun	Serpinb1b		Igbp1
Trf	Ahcyl2	Tk1	Slc31a1		Minos1
Ly6a	Cacng2	Xpo1	Ephx4		Nupl1
Sp110	Slc22a4	Dnajc4	Specc1		Igfals
Gipc1	Pcdhb20	Mafg	Cacna1f		Tubgcp4
Pla2g7	Ccdc169	Tmem261	Cadm3		Ccdc47
Asb5	Mtor	Egln2	Gm12185		Smpd1
Xkr9	Pi16	Exosc5	Junb		Zfp874a
Zfp191	Serpinb6d	Cse1l	Cxcr6		Agxt2
Ankrd13c	Zbtb11os1	Gm9439	Apex1		Spata2l
Pla2g12b	Cyhr1	Rp9	Mogat1		Mmgt1
Olfr1276	2810449D17Rik	Fam134a	Gm11959		Sepsecs
Gm13889	Vmn1r46	Flot2	Ckap4		Ttc39b
Mettl2	Qk	Gabpb2	H2-M11		Mgat1
Vmn1r24	E030011O05Rik	Twf1	Mxra7		Ezh2
1700088E04Rik	Proc	Esyt2	Egr1		Las1l
Atrip	Gm4737	Vprbp	Pyroxd2		Ncoa1
Gm32282	Mvp	Supt20	Kbtbd7		Clk1
C2cd4b	Cpne2	Nedd8	Id4		Prdx6-ps2
Nsun5	Ppm1b	Mtpap	Wnt10b		Zfp866
Edn2	Atp5f1	Zfp266	F13a1		Pnpla8
Mrgprb4	Fgf9	Tapbp	Fermt3		Cmah
Ebpl	Gpr179	Klhl21	Abhd17c		Rpl3
Orai1	Popdc3	Gabpa	Srprb		Ankrd28
Ube4bos3	Ndufa10	Rnaseh2c	Adamts2		Tmem42
A130082J08Rik	Fam111a	Zfp329	Mfi2
Inafm1	Cd37	Lrrc40	Tspan13
LOC101056011	Dse	Cuedc2	Atp4a
Olfr1032	C130013H08Rik	Riok3	9130230N09Rik
Hfm1	Ugt1a6b	Calm3	Rab15
Rab36	Nfam1	Gm15580	Slc7a15
Cyyr1	Nipsnap3b	Ccdc125	Slc16a7
Adgrg5	BC048507	Zzz3	Pdlim4
Rbp4	Cryz	Skiv2l2	Espl1
LOC102641753	Adh6a	Stambp	Pex16
2900089D17Rik	9930012K11Rik	Cbx5	9030617O03Rik
Dctn2	Ift140	9930021J03Rik	Adcy7
Fam71b	Nradd	Gm13352	Spsb1
Cpne8	4933429H19Rik	Clk4	Olfr31
Tusc1	Cyp17a1	Zfp148	Ppt1
Fam83g	Galns	Psmc6	Cacnb4
2010010I01Rik	Pdpn	Dhx15	Car13
Wif1	Epb42	Gm14122	Lrfn4
Trim69	Adgra2	Immp2l	Muc1
Mapk14	H1fx	Pum2	Spock3
4930539N22Rik	Slc2a9	Mtch1	Olfml3
Gm15350	Synpo	5830473C10Rik	Pla2g4c
Orm3	Alox8	Gpr182	Alox5
Tmem59l	4930572P05Rik	Mlf2	Ifitm10
Hsd3b7	Olfr373	Rlim	Chat
Gm1123	Limk1	Trim41	Knstrn
Cd96	Gpm6a	Sos1	Prkcb
Tram2	Btg2	Sntb1	Gstk1
4930550L05Rik	Styk1	Appl1	Ube2i
BC030499	Ttyh1	Capn7	Cnih4
Apol9a	Kel	Slc35a4	Dusp10
Cd48	Cdh13	Zfp36l2	Sash3
B230104C14Rik	Dbndd1	Irf2bp1	Dst
Mapk13	Tbcel	4833420G17Rik	M1ap
St14	Letm2	Canx	Lrriq4
Wdr70	Cfb	Btbd7	Syde2
2900041H08Rik	Ly6g6e	Epb4.1l5	Pik3cd
B230216N24Rik	Ctbs	Pet112	Olfr818
Tmem108	Hoxa11	Ctnnd1	Fads2
Gm30103	B4galnt1	Cyp2b13	Tgfbrap1
Baalc	Izumo4	Whsc1l1	Minpp1
Slc5a11	Tcn2	Nup88	Ica1l
Dnajc17	Sipa1	R3hdm4	Pbp2
Fam83e	Sox21	Zfpl1	Serpinb1c
Msln	Prr30	Exoc3	Chpt1
Sec24a	Mrpl33	Birc6	Mest
Gm53	Rbfox2	Htra2	Wrb
Pigp	Cmtm2a	Aatf	1810010H24Rik
Mettl21b	Sept5	Trip12	Cym
LOC102641156	Krtap6-1	Mier1	Asb9
Kcnj13	Ndufv1	Gtpbp4	Sh3tc2
Ddhd2	Pdlim3	Rad1	Arhgap30
Pias2	Hs6st2	Iqcb1	Ppat
Pkp3	Krt88	Serinc1	Tpx2
Il18r1	Ddr2	Fkbp2	Shkbp1
Methig1	Tfap2e	Trim30d	Ywhah
Pcgf6	1110019B22Rik	Ythdc1	Zfp282
Fcmr	Rusc1	3110002H16Rik	Syn2
Gdpd2	Slc12a1	Alcam	4931431C16Rik
Dnah2os	Vpreb1	Dmxl1	Mybbp1a
Cdk15	Sowaha	1200014J11Rik	Zap70
Pmm1	Cdc6	Tomm20	Ifngr2
Hoxc8	Gm2a	Alg1	Robo2
6030451C04Rik	Cldn23	Isca2	Sash1
Ly6g	Wdfy1	Pot1a	BC053393
Sidt1	Rab32	Gm561	Gzmk
Gm40091	BC061237	Naprt1	Zfp750
Ankle1	1700029J07Rik	Zfp579	Vmn1r18
Cd86	Gm5617	Zpr1	D7Ertd661e
Cenpe	Reep2	Tmem259	Cubn
Serpina3j	Uqcrc1	Tmem37	Nol12
Apol9b	Clybl	Gfm2	Speer4b
Cage1	Rida	Mdm2	H2-Eb2
Nrp	Ept1	Usp48	Arhgap23
Abcc5	5033406O09Rik	Mmaa	Olfr616
Evc	Dtymk	n-R5s88	Pwp2
Cdk19	Dsg1a	Kif5b	Selplg
Gm9484	Serpinb6a	Rnf19a	Gabarapl1
Rab19	BC017643	Epc2	4933413J09Rik
Oma1	St3gal2	Ltv1	Cndp1
Gm30759	Cox4i1	Rcbtb1	Atp5s
Gm36841	Col8a2	Zfp932	Mfsd7c
Gm10687	Pknox2	Unc50	Tmem117
Bend3	Tnfsf12	Dpm2	Nr2e3
Pcdhga10	Epor	Dock9	LOC100049077
Gm38409	Adora2a	Tbccd1	Sprr1a
Sema3g	Aph1c	Slc6a9	Itgax
Gja1	Lrp4	Otud6b	Itgal
Gm15706	Rangap1	Snrk	Atic
Cxcr3	Agbl3	Ldb1	Shcbp1
Arc	Col24a1	Anapc4	Fkbp10
Klhl38	B930025P03Rik	Ap3b1	Slco2a1
Bach2os	AI428898	Scarna13	Ccdc173
4930545H06Rik	Golt1b	Exosc10	Scmh1
Klra7	Trim35	Serf1	Zfp37
D2Bwg0886e	8430416G17Rik	Gsto1	Klra22
Adam21	Epo	Sec23b	H2-K2
4930591A17Rik	Slc5a2	Pigx	4933406F09Rik
C330020E22Rik	Fzd3	Ppp2r2d	Tubb2a
Gm13212	Rab3a	Abtb1	C1qtnf3
Immp1l	Tmem59	Mir122a	Hk3
Fam73a	Rab9b	Ctf1	Cacna1i
Vps37b	Kcnn2	Zzef1	Cxcl1
Jchain	Dnase1	Eral1	Defb9
LOC102642927	Wfdc17	Kmt2e	Emd
Tnrc18	Kidins220	Perp	Slit2
Trim56	Itga9	Gm12260	Ugt3a2
Clec2f	Ipcef1	Samd4b	Olfr1508
Grem2	Prom2	Ppp6r3	Nfkb2
Lztr1	Ccne1	Spns1	Lrp1
Pyhin1	4930429F11Rik	Gga1	Gm9758
Gm22	Trim61	Rap1b	Ugt3a1
P2ry12	Upp2	Arid4b	Fabp4
Pitpnm3	Tcaf2	Phldb2	Zpbp2
Psmd4	Pcdhb16	Atp2b1	Nipal1
Gm32762	Atraid	Yipf3	Hcst
Sntg2	Gstt2	Tcp1	Ptprcap
Gpx2	Sim1	Gm22760	Tnfrsf12a
Ighv1-33	Abhd18	Copb1	Tgfbi
Phf11a	4930526I15Rik	Fyttd1	Pglyrp2
Tex22	Pon2	Uqcc2	Itgb4
Gm30516	Zar1	Ufc1	Speer4a
Timm10	Hn1l	D17Wsu92e	Etv5
Esrp2	Arrb2	Stx17	Tmeff1
Rgs21	Evl	Ddx3y	Bnipl
Slc34a1	Lhpp	Yme1l1	Fam72a
Aloxe3	Prmt2	Mef2a	Cpa2
Ids	Gart	Gm12755	Asl
Itgb7	Mtap7d3	Pin4	Ereg
Dio2	E130102H24Rik	Elof1	1700101I11Rik
D730045A05Rik	Aqp1	Uba5	Arsb
Sulf2	Edem1	Prpf39	Pcbd1
Mars2	2610029K11Rik	Usp32	Cryaa
Rasal3	Clec4n	Klhdc3	Cyp2j11
Agt	Stac	Erbb2ip	Wfdc15b
Mapre3	Abca3	2210018M11Rik	Banf1
2610305D13Rik	Nit1	Bmp2k	Cd244
Cdk6	Acsl6	Ttc37	Cyp2d10
Ece1	E130106K03Rik	3010003L21Rik	Hck
Syt14	Syn1	Fdx1l	Dhrs3
Gm16006	Sall3	Rufy1	Itga6
Fgf2	Gjc1	Usp3	Apoc3
Acvr1	Zfp354b	Elf2	Glb1l
Plekhh3	Foxred1	Vnn1	Aurkb
2210008F06Rik	Sypl2	Rb1	Gpr68
A430078G23Rik	Zswim7	Ncoa3	Bphl
Gm6287	Etnppl	Trmt112	Cox15
Gm9908	Slc35g3	U2af1l4	Cpe
Grin2c	Ngb	Mtmr6	H2-T22
Gm13610	Trim47	5730508B09Rik	Zfp850
Stap1	Slurp1	0610010F05Rik	Cinp
Mrgbp	Slc15a3	Urm1	Ikzf3
Gyk	B230369F24Rik	Aaas	Cd200r1
6430562O15Rik	B3gnt8	Lnpep	Rxfp1
Sec24d	Col4a4	Hnrnpl	Cxcl16
Olfr332	Aqp6	Mid1ip1	Pycard
4833412C15Rik	Ndufa11	Mgea5	S100a16
Prl2c5	Gm9963	Cdc5l	Rab39
Zdhhc12	BC100451	Gramd1c	Ctdspl
C77563	Krt76	3110053B16Rik	BC089597
Gm4956	4430402I18Rik	Ube4b	Aprt
Ly6c2	Vmn2r84	Tsc1	Lyplal1
Dedd2	Prim2	Mtr	Synb
1700030M09Rik	Rbm47	Lage3	Ndufc2
A1300008O04Rik	Mtss1	Impact	Kcnn4
Myo1c	Kif17	Fxr2	Klra2
C85181	Tspo	Rnpepl1	Tdrd12
Inip	Mrgprf	Gm6155	Klrc3
Ctcflos	Ccr1	Kdm3b	Dzank1
Entpd8	4930434J06Rik	F9	Stxbp5l
Cdsn	Slc17a1	Rbm18	Tmem45a
Tnfsf13b	Ltc4s	Npepl1	Spock2
Cep78	Hacd2	Ctdnep1	Rras2
LOC102641638	Dqx1	Map4k5	Gja3
Parn	Asb14	Ranbp6	Clec4g
Cytip	Ccdc189	Nudt14	Olfr1350
A930035D04Rik	Lrrc55	Uqcr10	Mup3
4731419I09Rik	Agxt	Sema4a	Snrpa1
2700099C18Rik	Dtl	Fam114a2	Pde3b
Foxi3	Ube2r2	Clasp2	Ccr2
Dhps	Cxx1c	D330050I16Rik	Gm4759
Foxa2	Kcnj1	Dhx36	Cdca5
Peg13	Rmdn1	Cltc	Retsat
Ormdl3	D16Ertd472e	Crebzf	Stx1a
Vmp1	Olfr1281	Rdx	Eddm3b
Tmem254c	Hacd1	0610031J06Rik	Ckb
Hist1h2ai	Csf1r	Fam210a	Kctd5
Gp2	Atp1a3	Add3	AI467606
Cd5	Gm9757	Ufsp2	Tnc
Fam196b	Gm20559	Srek1	Lgals4
Gm17066	Gas1	Inpp5f	Cylc1
Ccar1	Sytl2	Nqo2	Sele
Gm7904	4933404O12Rik	Pls3	Dcdc2a
LOC105244413	Ccnd1	Gm22043	Il27ra
Gimap6	C230086J09Rik	Gm4968	Dync2h1
A530099J19Rik	Cntn4	Gm11658	Astn1
Gm1698	Paqr4	Med25	6720473M11Rik
Hes2	D430032J08Rik	Zbtb37	Olr1
Wdr74	Slc22a26	Exoc6	Hcn4
Rgs7	Chl1	Map2k2	Tmem158
Brip1	Ddrgk1	Cep44	Lxn
Gm26629	Rpp25	Ublcp1	Myo5a
Lor	1700016F12Rik	Gnl1	Ggact
4731420N21	Dck	l7Rn6	Ccdc39
9030619P08Rik	4932412D23Rik	Rnf125	Taco1os
Maml3	1700048G13Rik	Tmem62	Ms4a4d
Rnf183	Rgma	Atxn3	Rhbdl2
Psmd13	Tmc2	Osbpl5	Pkd2
Itga10	Kcnip4	Scyl3	Hgd
Phlda1	Rad9b	Pld3	Klf2
Wdr12	Rspo2	G3bp2	9030624G23Rik
Gm36849	Ostf1	Ltbr	Wfdc15a
Zmat3	Pcdhb11	Rtf1	Pkhd1
Fryl	Olfr284	Depdc7	Ech1
Catsper3	Otx2	Eif1b	Acsm5
Pgpep1l	Inhbc	Sap30l	Cmtm5
Gm38700	Csrnp3	Tmem242	Musk
Gm10385	Chst14	Psmc2	Ifng
Orm1	Lce1c	Cul7	Gpr37
Trim16	Dok7	Sh3glb2	Agps
Cd2	Klk1b9	Gm25581	BC025446
Tbc1d9b	Reln	Creb1	Hcls1
A530010L16Rik	Sirt3	Avl9	Ccdc148
BB557941	Nup188	2210016F16Rik	Rassf2
LOC105245440	Sntg1	Farsb	Fam81a
Gm13293	Ppp1r2-ps9	Slc19a1	4930426L09Rik
Gm2582	Ankdd1b	Sssca1	Ubiad1
Gm16861	Slc25a5	Rabac1	Hydin
Ddx54	Cyp27a1	Gm10784	Mmd
AU018091	Gm6209	Mettl6	Rnps1
Gm20337	Ccdc136	Pfkl	Arf2
Bcl10	Zfp474	Abca6	Smpdl3b
Gm11465	Cabp5	Pla2g15	Nip7
5430425K12Rik	Tnni1	Abhd16a	A430035B10Rik
Tldc1	Frmpd3	Siae	Loxl1
A930001C03Rik	Ttc25	Katna1	Fjx1
Chsy1	Rrm1	Dpy30	Ndufa3
Gcn1l1	Dlx3	Metap1	Tnik
1700085B13Rik	Gm36633	Gm6274	Cxcr2
Pip4k2a	Olfr828	Cops3	Susd2
Trip10	Pdcd11	Gm7110	Mgat3
Akr1c20	Tbx22	Scfd1	Apom
Kis2	Nkd1	Evi5	Col17a1
Btla	Phf7	Xrn1	Pvalb
Hepacam2	Fam122c	Rpl27	C1qb
Xkr5	Gm29571	Pisd	Stk32a
2610306M01Rik	Gm39214	Rad21	Vkorc1
Mrap	4921529L05Rik	Srp14	Rac2
AA413626	Lgr4	Atl2	Nrap
Sgca	A230050P20Rik	1110001J03Rik	Sephs2
Gm4312	Gm31007	Pigt	Ccna2
Lama5	Olfr165	Noa1	Cnnm1
Smurf1	Pan3	Elf1	Adamdec1
Pou5f2	Apaf1	Adal	Olfr918
Atp6v0a4	Thop1	Fam134b	Mia
Ehhadh	Abhd3	Gdi2	Cdhr5
Mtag2	Olfr1499	Mtfp1	Ska1
3110001L01Rik	Trgv2	Cmc1	Tes
Asb13	Pask	Atp6v0b	Zfp93
Morn5	Poc5	Cyfip1	Thsd7b
Gm35677	Dgkb	Tsta3	Oxgr1
Akr1c21	Lypd4	Dhx40	Clec16a
Gm4847	Pate4	1810026J23Rik	Ddx25
Cphx1	Mep1a	Dhrs9	Eps8
Slc16a10	Calm4	Mapk3	Fmod
Ap4s1	Tnfrsf10b	Rprl1	Trem3
Dgcr14	Spaca1	Stard4	Il1rn
Has2	Ifna2	Nacc1	Klf5
A930012O16Rik	Gm362	Ablim1	Gimap7
Gm9870	Cdh10	Osgepl1	Lat2
Homer3	Olfr1356	Hint1	2900011O08Rik
Ebi3	Gprin3	Triap1	Slc5a10
Vmn1r42	Ska3	Gm13688	Ttc39c
Gm30732	D830013E24Rik	Lin9	Chd3
LOC105246071	Drd5	Vwa5a	AI661453
Gm16080	Lin28b	Gmfb	Pla2g2e
Nudcd2	Slc2a6	Ctnna1	Eif4a1
Pdcl	Bpifb4	Ero1l	Atp11a
Hhatl	Olfr1036	Tbc1d15	H2-Eb1
Gm6135	Il11ra1	Emcn	Eda2r
Clcn7	LOC102641942	Slc39a11	Rpgrip1l
Gm1987	Gm5111	Oxr1	Egfl8
6330571C24Rik	Ttn	Shfm1	Nipal3
Platr17	Onecut3	Sirt4	Susd6
Zfp69	Catsperb	Magoh	Ctla2a
1700020A23Rik	Olfr1168	Ddx50	Lap3
Cyp2c44	Exo1	Cacybp	Tcp10b
Plin5	Dnah17	Anxa11	Klhdc9
Grem1	Vwa3b	Ifnar1	Tmppe
Mogat2	Syne1	Znrd1as	Pacrg
Copg2os2	Olfr1109	Ticam1	Trio
Camk2g	Usp17lb	Zfp825	Hs3st4
Usp51	Klf14	Gm7862	Pard3
Ppap2c	Galntl5	Fam122a	Gsta4
Plekha5	Klhdc8a	Hes1	Mdk
5230400M03Rik	Gm30582	Ube3c	Hus1b
Ctrl	Kctd16	Mir135a-1	Slc34a3
Elac1	Accsl	Fndc3a	Sptbn2
Glipr1	E030042N06Rik	Ak4	Nit2
Xcl1	Mobp	Cdc42ep4	Emilin2
Rab27a	Jakmip1	Zfp68	BC016579
Gm8221	Theg	Tdo2	Prc1
Rbl1	Gpx5	Tmtc3	Dnaja1
Trim24	Olfr1151	Socs4	Hsd17b4
Krt80	A230101C19Rik	Snx19	Pak7
Lman2l	Gal3st1	Gm24272	Fam47e
Dph7	Tpte	Erf	5430427O19Rik
Pdcd1	Defb12	Neil1	Thpo
Psmg4	Ank1	Rab35	Dnajb13
Mapk1ip1l	Igfn1	Trmt5	Wdr38
Cobll1	Mex3b	Zfp125	Aifm1
Prkab1	Tlr4	Dctpp1	Vwa2
4833418N17Rik	Ret	Ndufb2	Mt2
Hist2h4	4930408K08Rik	Stat2	Lect1
Gm38829	Asb15	Ppp1r11	Kctd13
Rrp1b	Olfr820	Nsmaf	Lrrc73
Vmn1r234	Ndufs8	Ube2g2	Casp7
Psmb9	Cdc123	Gm5787	Thg1l
Inpp5e	Tyro3	Klhl7	A930011G23Rik
LOC105243207	Cdh18	D17Wsu104e	Olfr644
Sfxn4	Hoxd1	Baz2b	1700095A21Rik
Mxi1	Spry2	5830417I10Rik	Olfr983
Hist1h2bn	St18	Med18	Serpine1
Nphp3	Rs1	Ik	Ncl
Gm19410	Mettl14	Ide	Slc17a6
Nagpa	Olfr815	Snrpe	Lypla1
Bard1	Ttc7b	Cops5	Sh2d1b1
Cnnm2	Cypt3	Mrpl20	Cenpf
Krt4	Cabs1	Edem3	Abi3
Akr1c13	2700057C20Rik	Tnfrsf11b	Shc4
Vps8	Tfdp1	Dicer1	Lhfpl1
Hist1h3f	H2-M10.5	Crtc2	Hdc
Irgm2	Msh4	Ppp2r4	Akna
4930544I03Rik	Tnfsfm13	Rsbn1	Slc1a2
B630019K06Rik	Ppp1r16b	Cog5	Snx31
5830468F06Rik	Qrfpr	Spc24	Ctla2b
Gm13304	Olfr800	Ctdsp2	Mboat2
6430537K16Rik	Fam131b	Hmbox1	Mrgpra2b
Lins	Gm2381	Ifit2	Mapk7
Gm3219	Nlrx1	Sgta	Zfp28
LOC102638515	Sectm1b	Uhmk1	Mccc2
Sit1	Olfr1023	Cebpb	H2-Ab1
Mpzl1	Cfap221	Itih3	Tuba1a
Tbx15	6430628N08Rik	Fkbp4	Grrp1
Ica1	Tarm1	Rps27l	9230112J17Rik
Adipor2	Mphosph8	Cdh1	Ap3b2
Kif2a	Bglap3	Tmem134	Krtap26-1
Trim15	Acpt	AI837181	Serp2
EU599041	Gm26512	Man2a1	Asb7
Hps4	Cela2a	Alpl	Psip1
Gm31175	Olfr57	Rhob	Echdc3
Car4	4930440C22Rik	Phax	Arhgap40
1700091H14Rik	Olfr1220	mt-Ts2	Camkk2
1700023A20Rik	Espnl	Tma7-ps	Naa50
Ftmt	Drc7	Ecsit	Zfp948
Rbm4	Krt33b	Acsf3	Rwdd3
Gm5862	Meioc	Usp9x	Gsx2
Itga7	Olfr1288	Ripply3	Ppp1r1b
AI314604	Zic1	Prdm4	Acaa1a
C1s2	Gabra2	Gm21769	Cpz
Ubn1	Olfr1349	Wapal	Procr
2610318N02Rik	Car10	Gm24405	Bub1b
Cfap52	BC030500	Nsmce2	Ddx10
Tnfaip6	Lrrc72	Nfat5	Aunip
Gm13023	Olfr1431	Zw10	Adcyap1r1
Il12rb1	Cntn2	Anapc5	Crct1
Pisd-ps1	Tmem132b	Zfp943	Erc1
Smcp	Snap25	Ehmt2	Psat1
1810062G17Rik	Acer1	8430419L09Rik	Amdhd1
Uba7	Krt27	Chic2	Klra4
Hp	Ccdc88a	Zfp939	Chil4
Trmt6	Svs6	n-R5s33	3632451O06Rik
Rps6ka4	Lgals9	Fgg	Sh2d1a
Batf2	1110013I04Rik	Rnf2	Cldn6
Rab11fip3	Snrpd1	Rpl7	Ch25h
Ugdh	Pald1	Zc3h7a	Ccdc93
Gm15411	Ndufs2	Ccdc97	Clstn2
Carns1	Vmn1r29	Gm24616	Gabrp
Mfsd1	4933425B07Rik	Coq10b	Sapcd2
Gm33951	Serpinb3c	Nr3c2	Rras
Tbx21	Fam159b	Pja2	Ptrh1
Card10	4921536K21Rik	Nfxl1	H2-Aa
A030007N12Rik	6430514K02Rik	Stk3	Racgap1
0610010K14Rik	Kcnmb3	Dock1	Gorasp2
Gm38715	Erich3	Gm10796	Coro1c
Aaed1	Dirc2	Ttc1	Olfr392
Stfa3	4932414J04Rik	Zfp143	Gigyf2
LOC552890	Vmn1r32	Wiz	Myh9
Stk40	Serpinb3a	Rnf138	Cmc4
AW822252	Jrk	Ggnbp2	Mthfd1l
Ppnr	Zp2	Ppfibp2	Samd4
E030004H24Rik	Rgs22	Dolpp1	Postn
Mfsd7a	A930005G22Rik	Gm5393	Mgll
Gpr137b	Palld	Nudt8	Mfge8
Mroh3	4930507A01Rik	Zfp72	Hmcn1
Fance	Ptprt	Bag3	Tmem88
Cdc34	4933400A11Rik	Gm8587	Ube2c
Pdia3	Strc	n-R5s156	Spa17
Kntc1	Elmod1	Cyb5b	Trim7
Atp6v0e2	Vmn1r188	Dopey1	Tecr
Ankef1	Smyd1	Dohh	Tmco3
Snx16	Sept9	Pik3cb	Hmox1
4930542D17Rik	Dmgdh	Ccng1	Krt36
2410021H03Rik	Avpr2	Pak2	Ift122
Hist1h2ag	Grik3	Hdgf	C1qtnf6
Isoc1	Barx2	Zfp954	Cndp2
Pm20d2	Podxl2	Pcdh18	Abca14
Gpr85	Sly	Pus10	Bora
A730017C20Rik	Gm20738	Ghdc	Oas3
Ccdc158	Scn3a	Rbfa	Mcee
Pde6h	Ceacam18	Ttc32	Utp18
Ctcfl	Dis3l2	Gm6767	Rad51
Gm3924	Lhfp	Bloc1s4	Elf3
Kcne4	Gm5087	Cnot2	Ybey
Lrrn2	Ano2	Scamp2	Letm1
Rims2	Mgat5b	Slc35c2	Dpt
Gm26663	Gm11549	Acbd4	Ikzf1
Nqo1	Efhc2	Tradd	Nrros
Dlgap5	Abl2	Gemin7	Col19a1
Col8a1	Rnase2b	Gm12513	Fhl1
Cd8a	Olfr724	Fuom	Grk5
6330410L21Rik	Ccnb3	Rassf4	Mybpc2
Krt17	Ddx4	Psmc1	Kif18b
Mrps10	Olfr1388	Mettl20	Arhgef4
Mgl2	Sorcs1	Ccnt1	Irak4
Il10ra	Krtap17-1	B4galt7	Slc23a3
Rhox3a	Olfr1331	Arhgap29	Krtap3-2
Taar7b	Cntln	Irf2bpl	Tubb2b
Epcam	D530015H24Rik	Lrp10	Asic3
Gm38717	Vmn1r198	Sorbs3	Asah2
Cyr61	Fam69c	Lpgat1	Ncf4
Tnk1	Ptprq	Atg5	Chrna7
Gm34084	4930467D21Rik	Akt1s1	Il24
9930014A18Rik	Kcnj4	Mrps36	Acsbg1
Cdc25b	Vsx2	Cox6a1	Rnf38
Zfp592	Fndc1	Gpr52	1700047E10Rik
Dthd1	4930449I04Rik	Cecr5	Tm6sf1
Pbld2	Kcnv2	Hacl1	Cd74
Mmadhc	Cdh19	Npm3	Slc47a1
Gm32635	Krtap8-1	Gm8682	Sct
1700034P13Rik	Cldn9	Cnot10	L3mbtl2
Apoc4	Gzmf	Gm13456	Tex13
Gm7550	Cacna2d2	Capn1	Plcxd3
Ppcs	Pirb	Ninj1	Duox1
Nrbp2	Rilpl1	Emc4	Rad51ap1
Ccl11	Tekt1	Zfp397	Rrbp1
Clasrp	Mtch2	Rnf187	Large
Cdk3-ps	Zfy1	Zfp219	Ptp4a1
Gm16142	Lrrtm2	Arhgap18	Plekhg2
Ccdc166	Gpr6	Ephb4	Clnk
Snhg4	Ido2	1810030O07Rik	Scn1b
Ppp1r13l	V1rd19	Zfp937	A630001G21Rik
Gm7854	Gjb6	Otud1	Ecm2
Ccdc101	1700080F18Rik	E2f1	Pex19
Gm11571	Loxl4	Dync1i2	Ier2
Rhoj	Olfr689	Gm8770	Shbg
A330035P11Rik	D530014G21Rik	Mir692-1	Pik3cg
LOC100503496	Jakmip2	Paip1	Wdr93
C1s1	4930533K18Rik	C2cd2l	Prdm9
4930449E18Rik	Btbd11	Fmr1	Tmem204
Hist1h4k	4930595D18Rik	Hras	Oxtr
Cyp1a1	Olfr881	Bola1	Cep112
Cdca2	Mageb18	Crcp	Dlx4
Tmem180	Gm20755	4930402H24Rik	Prss12
Trim43c	Dnm3os	Mir568	Sema3c
Sh3bgr	Ctnna3	Gm25896	Kif4
Smn1	Olfr1512	Parg	Narf
Clstn3	4932416J16Rik	Mfap1b	Ascl2
AI449595	Bbof1	Ano6	Smarca2
Ar	Rita1	Mrpl36	Pdgfrb
Hist1h4d	Orly	Trp53inp1	C4a
Serpine2	BC022713	Taf1	Meg3
4930486L24Rik	Adamts20	Gm7693	Prmt7
Gm12708	Ntng1	Pomgnt1	Calb1
Gm29243	Ctdp1	Arntl	Tmem40
Fibp	Plcz1	Vta1	Acadvl
LOC545966	Treh	Adam10	F2rl2
Tmem71	Abca9	Maob	Gpr22
Serpina6	Cst9	Rnf14	Trappc12
Chd1l	Olfr547	Oxsm	Il15
Gm10701	Olfr823	Hjurp	Olfr610
Dok2	5330439B14Rik	Rfng	Sh3kbp1
Siah1b	Gpr62	Tmem128	Defb11
Bbs12	Trim45	Tnpo1	Ntrk1
BC035044	Mtf1	Rufy3	Afmid
Dynlrb2	Olfr1239	Fiz1	Cpt1b
Gm5129	Gm10048	2310022A10Rik	Pak3
Reep6	Olfr816	Ncln	Gpr176
Gm4132	Gm3234	Bst2	Slc16a3
Lce3b	Gfap	Sirt6	Maats1
5730420D15Rik	Rrh	Tmc6	Tmsb4x
Gcnt2	Dsg1b	Mogs	Pgam2
Nmnat3	Anks1b	Srek1ip1	Slc33a1
Fam71f2	Slc26a3	Pdpk1	Pgbd1
E130218I03Rik	Defb39	Fam126b	Dtnb
Chp1	Plppr1	Usp40	Capn5
C530043K16Rik	Stmn4	LOC101056141	Arhgap39
Klk9	Gnal	Gm25947	4933415F23Rik
Slc5a9	Lrr1	Dhx57	Smc2
1810059C17Rik	Gadl1	Slirp	Tmem138
LOC553096	Mrgprb3	Hist2h2bb	Gvin1
Hist1h3c	Edil3	Gapvd1	5330417C22Rik
E330024J20Rik	4930596D02Rik	Sass6	Arhgap9
Gm12592	Wapl	B4galt3	2900016J10Rik
Cyp2j8	Olfr1123	Glyctk	Gfra3
Il1rl1	Nlrp12	Tysnd1	Hnrnpdl
Gltpd2	Olfr186	Hdlbp	Kcnab1
Nlrp5	Mageb16-ps1	Snord116	Cyp4f15
Csn3	Gm6260	Gm6872	Slc44a4
Mycn	4930519G04Rik	S1pr5	Mul1
Dnmt3bos	Lyzl6	Rfc4	4933411B09Rik
Slc25a13	Hsf3	Gm20545	Rcan3
Nhp2l1	8030453O22Rik	Huwe1	A330033J07Rik
Gm2861	4931402G19Rik	Nudt22	S100a14
Ildr2	Gm5885	Gatad2b	Cyp4f14
Abhd1	Nr0b1	Eif1a	Mroh7
9.13E+15	Gnmt	Pikfyve	Vmn1r219
Smap2	Prkcq	Eif2a	Ptger4
Gcnt1	9630003H22Rik	Eef1e1	Shq1
Slc35e4	Gm13479	Zfp119a	Ubd
Fut7	Tmprss11g	Gm4881	Tub
Nkpd1	G6b	Stard3	Gm10034
Cplx3	9330154F10Rik	Gm3809	C730027H18Rik
D930043N17Rik	A330074H02Rik	Snrnp200	Tff2
Nos3	Grin2b	Sec23a	Syt7
Jmjd7	Sprr3	Shc1	Prdx4
Nln	Prb1	Trit1	Ass1
Atp2c2	Ins1	Slc25a19	Defb29
Flnb	8430436N08Rik	Rslcan18	1700113A16Rik
Mrgpra2a	Rag1	Fnta	Kctd3
Fam229a	Scn7a	Naga	Sun3
Hexa	Olfr1	Gpcpd1	Wdr4
Ndel1	Atp13a5	Pdlim5	Nppc
Pclo	Olfr1051	Trappc13	Itgb2
Gm10575	Acpp	Trim2	Acot5
Ccl21a	1700024J04Rik	Qpctl	Ndc80
Rtca	Pcdh15	Ptbp3	Epx
Gas8	Gm40055	Rae1	Gabbr2
Cenpv	Vmn1r16	Med28	Srgap1
Mndal	Uts2	Eif4b	Kif5a
Gm5784	Ccdc129	Yipf4	Zfp112
Ucn2	Aco1	Zfp870	Ttc39a
Inha	Olfr77	Twsg1	Tmem45a2
Asap3	Lsamp	Polr1d	Mdn1
Klra23	4930447J18Rik	Zfp763	Casc5
Proz	Htr1b	5730408K05Rik	Elavl3
2810442N19Rik	Abcc12	Prkrir	Lrrc66
D930030I03Rik	Dll3	Ddx3x	Dsn1
D5Ertd605e	Tnnt3	Btd	Mms22l
Gm10804	Olfr899	Cul5	Kiz
Thrsp	Olfr619	Lancl1	S100a6
Srsf7	9430007A20Rik	Cyld	Ggt7
Dnmt3b	Tbx19	Cebpd	Tmem43
Fam124a	Rxfp2	Bod1	Farp2
Gm11974	Rgs7bp	Mlh3	9530080O11Rik
Kcne1l	Olfr1010	Srsf9	Phf19
Gm6219	Prss40	Gm22303	Baiap3
Bcl2a1d	Slc27a6	Rspo3	Prl2b1
Faim	Syt2	Zfyve16	Plekhb1
Ubap2l	Olfr854	Akap11	Prkcz
5330431K02Rik	Bambi	Mbtd1	Cd14
BC064078	Lpcat2b	Gars
Ly6e	4930555F03Rik	Gpatch11
Gm5751	4933427E13Rik	Fbxl6
Gm6034	Fam49b	Rbm27
Tmem194	Tmem150cos	Cpne3
Cenpp	Cngb1	Sdpr
D830044D21Rik	4833405L11Rik	Zfp110
5430420F09Rik	Nalcn	Ube3a
Klrb1a	Ano4	1110004E09Rik
Gm8437	Mplkip	Rnmt
Ccdc92	Olfr1209	Usp42
Chkb	Mprip	Epm2aip1
Galnt11	Cryge	Grpel2
Gm5346	Rd3	Dxo
Mgst1	Leap2	Gm12864
Blvra	Igkv9-120	Cyp39a1
LOC105242925	Olfr727	Zfp277
LOC105242767	Utrn	Zfp36
Hist1h2an	Haus5	BC037034
Klra1	Macf1	Pigf
Pde4dip	9530002B09Rik	Zfp369
Mki67	Klhl23	Rnf19b
1700122E12Rik	Soga3	Mia2
Gdap6	1700001K23Rik	Gm22620
Tex10	4930507D10Rik	Pex6
Olfr686	Barx1	Trim5
BC048403	BB431852	n-R5s151
Wnt7a	Lep	Gm10242
Thsd1	Rerg	Pomp
Hist1h3g	Fam170a	Iws1
BB236558	Gm13427	Dynlt3
LOC100862431	Slc1a3	Mrpl34
BC024386	Prss52	Setd2
Agpat5	Il13ra2	Smc6
Ddx49	Samd7	Tmf1
H2-T10	Manba	4930506M07Rik
Gm32645	Mageb1	Mrps30
Zfp819	Mro	mt-Tr
Paqr5	D030028M11Rik	Slc36a4
Mzt2	Olfr576	Eef1a1
Slc25a23	D730048I06Rik	A230046K03Rik
Lpo	Gria2	Gm16381
5330427O13Rik	1700042D02Rik	Sufu
Gm5592	Ighv7-1///Igh-VS107///Igh-VJ558	Kdm5b
Npy	Matn3	Dapk3
Gm10673	Gm10700	Rnu73b
Fads1	Olfr1361	Atm
Gm30606	Galc	Mif4gd
AA467197	Ntn1	Pias1
Gm4980	Dmd	Anks4b
Gipc2	Zfp974	Smg1
Crebrf	Olfr516	Sumo2
Mettl21a	Lyrm7	Vaultrc5
Gm10651	Fbxo43	Ranbp2
Zfp951	Mzt1	Fgfr1op
Cables1	Ahi1	Gm11971
C1qtnf1	A730071L15Rik	Gm6484
Ano10	Teddm2	Ap5m1
Gm19424	Hs3st5	Nudt3
Ggcx	Ccdc183	Hltf
Ctsw	Tpsg1	Pip5k1c
3300005D01Rik	Gspt2	Ncdn
B630006N21Rik	Gm31251	Trappc2l
Wfdc16	Ccdc172	Lrrc8d
Gadd45a	Olfr65	Npas2
Fermt1	Gm32693	Lin54
Polm	Slc2a5	Ncoa2
2900057B20Rik	Fat4	Gpd2
Zfp945	9630028B13Rik	Snora65
Fgf21	Etv2	Suco
Frem3	Mroh8	Opa1
Gm13570	Npcd	Gm15998
A430105I19Rik	Pmp2	Gm4795
Gm10589	Trav4d-4	Tm2d1
Nbl1	Plekho2	Pik3c3
4933405E24Rik	9130401L11Rik	Epg5
B430105G09Rik	Oosp1	Dcun1d1
Tgfa	Tfap2c	Mmp27
Ubxn11	Hdac2	Vps72
Gm26685	Slc24a1	2410016O06Rik
Coq4	Oprm1	B130046B21Rik
Zfp202	Vmn1r44	Med16
Gm39055	Gm30963	Coasy
Il12b	Olfr378	Nt5dc2
E230008O15Rik	C8g	Hist1h2ak
Gm15050	Ryr3	Amd2
Mcoln1	Eed	Tm4sf1
S100b	Cdk4	Stam
Zfp952	Tenm1	Ifi44
4833421G17Rik	Tmeff2	Fbxo30
Hist2h3c1	Stk31	Gm17535
Ncs1	Pde4c	Tomm70a
Gm33302	Vmn1r17	Arl14ep
Gm30752	Drc1	Golga1
Gtf2ird2	Adgrv1	Gnl2
Bbs9	Grid2	Dock5
Gm26641	Myo16	Stx12
Snhg14	St8sia3	Glod4
Cdc42se2	Ndst4	Ppt2
Gm38293	Olfr606	Fgb
Armc12	Runx1t1	Rpl13a
Bre	1700022I11Rik	Pecam1
Ppbp	4930432F03Rik	LOC102638850
Pla2g12a	Btbd3	Itga1
Dcaf10	Ifnk	Zfp322a
Olfr401	Cyp1a2	Mrpl54
Slco4a1	Ccdc73	Tnks
Pfn3	Antxrl	Hspa9
Gfra4	Olfr1389	Gltp
4930402C01Rik	Ldlrad1	Gm8174
Synj2bp	Dlx4os	Eogt
Tmem181a	2410017I17Rik	Gm5265
Gm831	Zfp804a	Nme1
Gm30525	Olfr1241	Mcc
Gm20274	AI853502	Nedd1
Tmem171	Tcfl5	Vwa9
Gm35402	A330041J22Rik	Sp3
A930024N18Rik	Rps8	Zfp933
LOC101056015	Tnfrsf17	Tbc1d13
Ncoa7	9530022L04Rik	Atf6
Olfr1392	A930016O22Rik	Lfng
D13Ertd608e	1700016D08Rik	Gm5909
Prss58	Olfr1110	Tmem260
Serpina3n	Tmem132c	Nostrin
Pex14	Gm10158	Eif3l
Gdap7	Igfbpl1	Ogt
DXErtd223e	Fbxw14	Dnlz
Gm8098	Xrcc2	Larp4
Gm31504	Olfr669	D030056L22Rik
Zfp52	Etl4	Ankmy2
H2-M5	Olfr1132	Josd1
Rhebl1	Psma2	Brox
Gm8787	Htr2c	Pcgf3
Olfr801	9430022A07Rik	1110059E24Rik
4930481B07Rik	9430062P05Rik	Usp47
Gm30123	4930503E24Rik	Trappc2
Tbx2	4930562F17Rik	Ice1
4930573C15Rik	2900055J20Rik	F8a
Tmsb15b1	Irgc1	7-Mar
C330013E15Rik	Olfr585	Tmem208
Olfr484	Gm11149	Stt3b
Gm13125	4921524L21Rik	BC005561
2810029C07Rik	Xk	Pcm1
4933407L21Rik	Olfr654	Rnf39
Kat6a	Gm13986	Agfg2
Ccdc181	Lcn8	Tmem115
Plat	Ptgdr2	Epb4.1l2
Hmmr	Trhde	Gm9791
Slc6a8	Vmn1r78	Lyrm4
Ehd3	Olfr1019	Mrpl1
Gm13051	Wisp3	Mospd3
Nynrin	4930511E03Rik	Trmt10b
4930519F09Rik	Olfr459	Trappc11
Tmem199	Rtkn2	Cep57
Hist1h2bg	Ptprv	Sdccag8
Actg1	Ninl	Als2
Lat	Pnma2	Tsr3
Tmem11	Tmprss11d	Man1b1
Phf11d	Pirt	Hc
Prrc1	Mapk10	Hook3
Ccdc112	Olfr1047	Gm23927
Gm10354	4933412A08Rik	Rab11a
Cd6	Cyp3a44	Gm9938
Hnrnpm	LOC100036530	Rab28
LOC102638002	0610040B10Rik	Sptbn1
H2-T9	Igkv6-20	Arfgef1
Gzmb	Lmx1a	Specc1l
Isg20	Zfp85os	Zbtb38
Fam219aos	Klrc2	Tmem209
4930448I18Rik	Olfr1290	Gm12109
H2-Bl	Zscan5b	Dmxl2
Zfp189	Abi3bp	Tmem41a
Cep350	Pax4	Rpf1
Fbxo10	4933408M05Rik	Rhog
Pak6	3200001D21Rik	Pbx2
LOC102641089	Olfr1487	Pef1
E030024N20Rik	App	Orc5
Gskip	Dsg3	Cdipt
Agpat2	Fam221b	Fmnl2
Nupr1	Hrnr	Asah1
Gm2590	Gdf2	Tomm7
Gm5570	Tnfsf11	Gpr64
C1rb	Olfr731	Bbs7
Gm10099	Shisa9	Tm4sf4
Zc3h12a	Mthfr	Mir22hg
4930428D20Rik	Tnnt2	Gtf2h1
Exoc3l4	4921523L03Rik	Zbtb16
Nps	Tex12	Gm6377
Ly6c1	1500002I01Rik	Prpf6
Fam188b	Olfr698	Dhx29
Gm30146	Npsr1	Phf6
Drosha	Sftpc	2610528J11Rik
Cd180	Tas2r108	Gm15800
Slc22a22	Syt4	Gm9798
Ido1	Prokr2	Xrcc4
Scn2b	Olfr958	Zc3h15
Mdh1b	Gng3	Fam102a
Vpreb2	Snap91	U2surp
2810474C18Rik	Olfr583	Fam208a
Slc17a2	Cntnap4	Csrp2
Spib	St3gal1	Snx15
Man1a2	Flg2	Kctd9
Hist4h4	Pilrb2	Ppm1k
Uap1l1	Fezf1	B3gnt1
Olfr1395	Akap9	Tjp1
Lck	Olfr1238	Tmem147
0610040J01Rik	Olfr878	Slc2a2
Znfx1	Ifi35	Mrps22
Speer5-ps1	C030011G24Rik	Rsl1
BE691133	Adgrb3	Slc17a4
Acoxl	Fhl5	Gm4997
Xirp1	Olfr907	Fam136a
1700028P15Rik	Dlx6os1	Tmem126a
9130409I23Rik	Defa-rs2	Tmem150a
AW555355	6530403M18Rik	Ddx20
Ulk3	Olfr502	Gca
Rwdd4a	Olfr96	Pigyl
Cyb561d1	Olfr822	Bbx
Gm32312	Olfr497	Magi3
Vstm5	Kcnv1	Gm25820
Slc5a12	Fam50b	Son
Gm9910	Gm12408	Agl
Grin1os	Cfap61	Rps27rt
Cep57l1	Rptn	Gm26980
A4galt	Prss44	Lias
5730409K12Rik	Iqcf1	Smarcad1
Spata5l1	Cep83os	Cd2bp2
B2m	Grsf1	Tbc1d23
Gm30302	Olfr617	Cbx8
H2-Q7	Lvrn	Topors
Etaa1os	1700108F19Rik	Ube2j2
Ppip5k1	Slc44a5	Gm23737
D2Ertd640e	Nox3	Gm5210
Zfp493	Gypa	Nfu1
Ssh1	Rsf1os2	Ankhd1
Crym	Pdzd11	Zfp639
A530032D15Rik	Il17rd	Ralgapa2
Gm20604	C030007I01Rik	Znhit2
Gm3435	Pax5	1110037F02Rik
Gm8579	Pnma1	Gm6977
Prl2c1	C330024D21Rik	Syap1
4931431B13Rik	Emilin1	Ift88
P2ry2	Far2	Herc1
Ube2d2a	Olfr437	Slk
Klk1b16	Rptoros	Smad2
A630073K07Rik	B930053N02Rik	Snord49a
4930522L14Rik	Edem2	Gm12497
Cd8b1	Nwd1	Nr2c1
Dppa1	4930500F04Rik	Gm4989
2700089I24Rik	4931428L18Rik	Rarb
Dvl1	Jph4	Aven
LOC101055907	Cdkn1a	Ino80
Trpm4	Olfr1477	Oasl2
Muc3a	4930402K13Rik	Abca8b
Rpusd3	Scn2a1	Xrn2
4930590J08Rik	Olfr498	Gm10718
Arnt2	Vmn1r57	Gm11225
Dagla	4930529I22Rik	Tbk1
Mapk8ip2	Klra19	Yipf2
1600025M17Rik	Ostc	Senp3
4933406C10Rik	Lman1l	mt-Ts1
D730003K21Rik	Hspa12b	Fbrs
Klrd1	Actrt1	Tmem109
Dnaaf3	4933424G06Rik	Pdilt
Gm38403	Rab34	Marcks
LOC102641978	Atp1a4	Atrx
Tmsb15l	Slc6a11	Snord82
Jmjd1c	Prl2a1	Tmem39a
Gm10517	Rbm41	Olfr1034
Gm30816	Slc6a14	D5Ertd579e
Slc26a1	1700128E19Rik	Tec
Arhgef39	4921528I07Rik	Rab11fip2
Gm1965	Gm26519	Car1
Arfgef3	Olfr1467	Znrd1
Pdp1	Ttc29	Mbnl2
Cep89	Fabp6	Ythdf3
Bnip3	Crabp1	Mon1a
Ankrd12	Dnajc5g	Chchd4
9330188P03Rik	Olfr1038-ps	Renbp
Pcyt2	Olfr556	Smarcd2
Taar4	A330078L11Rik	Cdc34-ps
Il16	Dner	Nck1
Cst7	Samd3	Gm15730
Bin2	4933403O08Rik	Atp11c
Lsr	2310002L09Rik	Syde1
2810455B08Rik	Tcl1b1	Llgl2
5730480H06Rik	Myl1	Gm25360
LOC102636313	Nusap1	Sesn1
Nod2	9330168M11Rik	Stk11
Acox1	Olfr944	Tax1bp1
A930018P22Rik	Ccdc121	Gm24089
Ier3	Igsf1	Rxra
Tmem255a	Opalin	Mbd3
Tfcp2l1	Lrp2bp	Plac9b
Tmem120b	Klrg2	Lamtor1
Stag3	Dcpp1	Foxn3
Gcc2	Gm10997	Zfp27
Micall2	Sdr16c6	Prrg2
4930405A21Rik	Ppp1r14c	Arcn1
A330069K06Rik	Csmd1	Zbtb1
Cmtr1	Cntnap5b	Gm24871
Manbal	2900079G21Rik	Mrps26
Alpk1	Nlrp4a	Hsf2
Polr3g	Btbd10	Gm13436
Mccc1os	Olfr850	Zfp626
Il18bp	Olfr959	Swt1
Chst10	Triml1	Tbp
Jmjd8	Elane	Rpl34-ps1
Gm13790	Dsc3	Ppp6r1
Mfsd4	Olfr1294	n-R5s92
Ccr6	Trim9	Arl6ip6
Gm16010	Gbgt1	n-R5s127
Ube2q1	Cfhr2	Ccdc138
Mfap5	4930437M23Rik	Eri2
Hmgb3	Med12l	Ctdspl2
9930017N22Rik	Wnt8b	Aktip
1190005I06Rik	Agbl4	Nrg4
Blcap	Gm9125	Mrps11
Smarcd1	Clca4b	Zfp655
Gbp6	Lyrm5	Diap2
Hist1h1d	Olfr1193	Gbp2
Spert	Dnah6	Slc41a3
Nme4	Aox4	Psma1
Pcnxl4	Fhl4	Ppp2r3a
Ccr7	3830403N01Rik	Tma7
Cetn2	Klk7	Tmem33
Eva1b	Lamp3	Pik3c2a
Esco2	Ttc9b	Rabgap1
A430110L20Rik	4930485G23Rik	Med31
Itpkc	Gm5577	Fgd4
Lrrc8e	Olfr705	Cnot1
Gm17757	Psg18	Zfp58
1700048F04Rik	9130227L01Rik	Map3k11
4933414I15Rik	Trh	Oser1
Dcaf15	Olfr809	Dapk1
Olfr100	4930488L21Rik	Dus4l
1810012K16Rik	Scp2	Lrif1
Lgals6	Smim4	Prcp
Fstl3	3100003M19Rik	Pnet-ps
Clrn3	Olfr1039	Snx14
Gm4281	Fam19a1	Tmem179b
Il11	Gm16976	Rad17
Rbck1	Arl13a	Ppp4c
Hddc2	Itga4	Pitrm1
AA465934	Olfr490	Amz2
Chchd6	4930471M09Rik	Bet1
Gcnt4	Sox17	Matr3
Ppm1m	1700007B14Rik	Jak2
B130006D01Rik	Olfr937	Gm7952
Ppp1r10	Olfr630	Magef1
Grhl3	Gabrg1	Rps4x
Gm20506	Chst3	Gtf2b
Kbtbd8	Il1rapl2	Gm9763
1700028N14Rik	Ptprn2	H2afj
Gm31084	8030445P17Rik	Gm7931
LOC102634459	Ttc23l	Mfsd8
Btf3l4	Wdr77	Zfp959
Prdm14	Sympk	LOC102640399
Zfp90	5033423K11Rik	BC029722
2810459M11Rik	Frrs1l	Gm23245
LOC105246056	A830019P07Rik	Malat1
Marcksl1-ps4	Cmss1	Gm14088
Arhgap10	Gm10228	Ptprb
Bcl2l13	Gtpbp8	Rock1
Gabrb3	Gm40625	Gm5471
Zfp458	Slc25a43	Rars2
Drd1	Ttll13	Ccndbp1
Ankrd34a	Ntng2	Dynlt1f
1700109H08Rik	Gm26844	Kti12
Ufd1l	Adcy1	Pdgfc
Ascl3	1500004A13Rik	Ssh2
BC027072	Adgrg7	Bivm
Cmpk2	Olig1	Slc9a3r2
Pgam5	Gm2518	Zfp280c
Gm2629	Tex16	Dsc2
Slc36a3os	1700029F12Rik	Pithd1
Asb4	Ccr8	Smim12
Rqcd1	Gm5415	Bbox1
Osgin1	Gm15246	Tomm40l
Ldlrap1	Gif	Lilrb4
Fam110c	Tmprss11f	Cyp2a5
Tnfaip8l3	Vmn1r84	Gm7075
Cyp2c29	Mat1a	Fga
Itgb2l	Wbscr17	Ap3m1
Flcn	Kcng4	Srbd1
Wdr95	Gstm5	Lyst
Mmp13	E330013P04Rik	Rprd1a
Zfp383	Nol4	Ttyh3
Gm5176	Clvs1	Simc1
LOC105243338	Nipal2	Gm26447
Apcs	Pof1b	Cbx4
Gm31160	Isl2	Irf2
Atp6v1g3	Olfr685	Cd5l
Spsb4	D430041D05Rik	Polr3f
Yeats2	Asb12	Glce
Zfp781	Trim66	Gm22716
Ctu2	Olfr486	Gm23444
Pdxk-ps	D130067P18Rik	Cfd
Lysmd2	Idh3b	Cmc2
Hsd3b1	Olfr466	Timm22
4930519P11Rik	Gpr139	Coa3
Ift27	Otud7a	Naa15
Ccdc157	Vgll2	Ccdc55
Gm13262	Skint1	Zcchc24
Fasl	Pla2g10	Gm25703
Gm15821	Vmn1r210	Rock2
5430434G16Rik	Obox5	Snord68
Kcp	9330182L06Rik	AI987944
BC049987	2900092C05Rik	Agfg1
Atp6v0a1	1700003H04Rik	Ccnl1
Rapsn	D330023I04Rik	Ppp1r35
Serpina3g	Ino80dos	Sh3glb1
LOC735298	1700021F07Rik	Lpar6
Tbca	Klk1b1	Sf3b6
Fut9	Vmn1r215	mt-Th
C230030N03Rik	Gm5447	Cpox
Gm11559	Gm39244	Smg7
Zfp109	Tcf20	Vps4b
Lrrc29	Klhl15	Pbrm1
Pcdhb7	Cyp2b23	B930095G15Rik
Peak1	Olfr594	Gm6181
Fam169b	Gm2716	Hapln4
Cdca3	Krt90	Tsku
Gm23952	Rsg1	Fert2
Hspb7	Prss16	Vps13c
LOC102636309	Spint4	Nfix
Eepd1	Set	Irak1bp1
Ptpn7	Olfr13	Gm4992
Cmtr2	Ptpro	Gm8055
Gm38448	Rp1l1	Arhgap35
Wnt6	Tmem30c	Ahctf1
Gm6402	Slc22a20	Smad7
Ntf5	A730082K24Rik	Sbf2
Mad2l2	Krtap14	Gtf2h4
Cntnap1	Iqgap3	2810007J24Rik
Armc3	C030041B07Rik	Gm23301
Cd300e	Tprg	Bcl9l
AI605517	Gpx1	Gm25354
Sla2	Fbxw26	Uprt
A630044M17Rik	Apitd1	Smc5
Mpzl2	Olfr134	Slc19a2
H3f3b	Rorb	Sp1
Gm16897	Olfr902	Gm5270
Kcns3	Sept3	Gm18848
Gm9895	Hoxc12	Snora28
BC031361	Hs3st2	Hist2h3c2
2310016D23Rik	Rbm6	Uhrf1bp1l
Gm12279	Mcph1	Pgm3
Gm16523	B230209E15Rik	ND6
Gm11545	Wdr63	Golim4
Thy1	Bpifa3	Nt5e
Lgals1-ps2	Alpk3	Stard13
Anxa7	A930037O16Rik	F830001A07Rik
4731417B20Rik	Hhip	LOC102639120
Gm34665	Mov10l1	Klhl6
Nom1	Tshb	n-R5s25
C2	Caln1	Ppwd1
2810001A02Rik	Cd302	Zfp87
Cav1	4930419G24Rik	Snord35b
Gm5416	Slc35f4	Dancr
Akirin1	Spag17	Setdb2
Prh1	Rpl35a	Smpd2
Muc13	Gm26994	Thada
LOC102640328	Ccr4	Erlin1
Gm13271	Fscb	Gm4899
Prss27	Ighv6-6	Rif1
2010308F09Rik	Cstl1	Pisd-ps2
Gm39168	Svip	Gm5874
Pcnt	Gm10266	Fndc3b
Msmp	Olfr1504	Hmgcs1
Slc37a3	Khdc1b	Poll
Hist1h2bf	A130012E19Rik	Tdgf1-ps1
C130023C23Rik	Adam26a	Zfp955a
A730020E08Rik	Nme8	Gm23442
Rab37	4922502D21Rik	Mecr
Klra10	Dlx2	Ralgps1
Rere	Nol4l	Frmd4b
Pibf1	Scgb2b26	Mug1
Olfr978	Olfr1250	Abcd1
Anxa9	Gm20172	Sap30
Ccl5	D230044P21Rik	Cbfa2t2
Nhp2	Slmo1	Yae1d1
Cttnbp2	Hao1	Hax1
Gtpbp6	Dusp21	4933411K16Rik
Gm7030	4930519L02Rik	Prpf40a
Krt86	Trpm1	Bbs4
Gm30868	Iqca	Tob2
Eif1ad	Pou4f3	F5
9330154J02Rik	Slc28a2	Tmem170b
Gm10835	Armc4	Arfgef2
Olfr1026	Tnip3	Angptl4
Defb47	Vmn1r63	Mospd1
Cd46	Rfx8	Zfp229
Gm10845	Kif13b	AY036118
Myo18b	Cachd1	Prrc2a
Col11a2	Akap3	Phf23
Gm2814	Nkain2	Rnu5g
Pex2	Gm4792	Cabyr
AF067061	Fam19a2	Dars
Apool	Clec2g	Yars2
Swsap1	Pabpc5	Snora5c
Psmb8	Clec3a	Cry2
Calr	Capn6	Brix1
Mtg2	Psmd11	Faf1
Gzma	4833408G04Rik	Txnl4b
Sphk1	Olfr836	Unc5b
Ube2l3	Gkn1	Tlr3
Pnck	9130019P16Rik	Snora21
H2-D1	9630021D06Rik	Id1
Slc39a3	2310069B03Rik	Mdm4
Ugt1a6a	Serpinb12	Tmcc3
Sptbn5	Ptk6	Cog6
Rnaseh1	Bub3	Ralgapa1
Zbtb14	Tmod2	Rps3a1
Rhno1	Hmgb4	Gm25401
4833438C02Rik	Ndufab1	Gtf3c3
Slc35g2	Tspan10	Hus1
Depdc1a	4930449A18Rik	Serf2
Glycam1	Olfr384	Ctage5
Arhgap27os2	Selm	Nsdhl
Atg4b	4921509C19Rik	Plekhj1
LOC102637854	Trpc4	Zfp40
Tbc1d10c	Adad2	Psma4
Prdm1	Klk5	Rnu2-10
Tmem97	Crb1	Zfp507
Zfp389	Gm597	Rnpep
Slc16a1	Olfr173	Zfp708
Hist1h3d	Chrnb3	Cxcl11
Gdpd3	Cdc20b	Ccdc174
Agrp	Btnl5-ps	Echdc1
6720420G18Rik	Galntl6	Uimc1
Gm38473	Gm38577	Tgfbr1
Ltk	Gm38404	Gm25128
Atp8b4	Cldn34b3	Cox16
Cpeb1	Gm36879	Trnt1
Sfrp2	5530401A14Rik	n-R5s210
Cyp2c68	5830453K13Rik	Il6ra
Anp32e	Tfb1m	Xaf1
Gm38695	Vmn1r218	Hook1
A330069E16Rik	Fam170b	Snord14e
C130045F17Rik	4930524O08Rik	A630072M18Rik
H2-K1	4930539J05Rik	Slc40a1
Tubb2a-ps2	Olfr889	Ier3ip1
Gm36283	Homer2	Tmed2
Cep83	Fbn2	Gm22353
Gm13748	1700006A11Rik	Vezt
Gm3643	C630004M23Rik	Hs6st1
H2-Q2	Aspm	Rp2h
LOC105245295	Neurod6	Casd1
Colq	Olfr729	Camsap2
Gm10375	Adh6-ps1	B330016D10Rik
Trim21	Ccdc42os	Firre
Pglyrp1	Abhd16b	Mapk8
Prex1	Zfp663	Mrs2
Cep19	5830411N06Rik	4732463B04Rik
Spats2	Klk6	Fam174a
A930006D01Rik	1700015P03Rik	Kdm5a
2900005J15Rik	Gpr174	Alas1
Crygs	C230029F24Rik	Gm11271
1700064J06Rik	Tcte1	Scaf11
C920025E04Rik	BC065403	Mepce
Olfr974	Gpr151	Ino80c
Sowahb	2900041M22Rik	2610002M06Rik
Rapgef1	Igkv9-129	Gm22866
Slc6a19os	A830092H15Rik	Zdhhc13
Gm15984	2810405F15Rik	Gm10722
Diablo	Mettl4-ps1	Thoc1
Atp13a3	Nkx1-1	Zmpste24
Flt3	Elf4	Ppil3
1700027H10Rik	6030468B19Rik	n-R5s162
Fbxw16	Mroh2b	n-R5s28
Cbfa2t3	Myh2	Ash1l
Akr1b7	Olfr1321	BC003331
Lctl	Nwd2	Fktn
Igtp	Ldoc1	Ube2v2
Ube2o	4921517D22Rik	Pds5b
Helq	Olfr869	Smc4
8030494B02Rik	Zrsr1	Zfp445
Skap1	Rftn2	Gm8254
1700123I01Rik	Olfr711	Gm16373
9430002A10Rik	Olfr835	Zcchc7
Tm4sf20	Gm5128	Mis12
Gm7467	Klhl20	Trpm7
B230216G23Rik	1700123L14Rik	Rps19-ps7
Lrp8os1	Extl1	Dpm3
Sema3f	1700017G19Rik	Cfh
4930429B21Rik	Slco6c1	Gja4
Gpt2	Zfp42	Snx10
Fbxo5	Ambn	Gtdc1
Gm33050	Piezo2	Snora16a
Atg10	A130012F09	Adamts6
Spo11	Spdye4a	Ptcd3
Farsa	Hnrnpul2	Tgs1
Adam22	Tll2	Sugt1
4930448F12Rik	Cacna1b	Smok3c
Strip2	Vmn1r83	Edrf1
Spink8	C030015D19Rik	Mettl4
Gm3561	Sez6	Sin3a
2310081J21Rik	E130202H07Rik	Pias3
Git1	Vmn2r3	Gm10800
Ptgr1	Unc80	Fam76b
Prmt6	C330026H20Rik	4930578G10Rik
Gm5524	Krtap1-5	Cyp4a12a
Vmn1r185	Ube2e3	BC085271
Ppm1f	Pnma3	Tmem120a
1700016G22Rik	P2rx3	Mtx3
Eme1	5730419F03Rik	Sparcl1
Klrg1	Ccdc175	Rpl30-ps11
Meig1	5430419D17Rik	Ahr
Gast	Olfr1112	Zfp799
Gm31645	Clec2e	H3f3a-ps2
Psmd10	Cacna1e	Snord34
H2-L	4933413I22Rik	Alg11
Pfkfb4	Rbm46os	Trim12c
Vmn1r20	Nkx3-2	Pkp2
Ccdc32	Zfp760	Parp14
Olfr538	Rasgrf1	Gpr110
Ttc19	Gm12300	Gm22155
Gm34447	Olfr215	AA987161
Fbxl15	Gm10248	Defb1
Tbx6	Akp3	Fam53a
Nrbp1	3632454L22Rik	Ip6k2
9030601B04Rik	Serpinb13	Gm9457
Rrs1	Igkv2-112	Gm25039
Ppp2r1a	6330565B04Rik	Riok2
Ppm1h	Zkscan16	Cep70
Btnl2	Dlgap1	B3galt6
Ddit3	Olfr916	Zfp260
Bcl2l15	Tph1	B230219D22Rik
Igfbp6	4930555K05Rik	Lincpint
Ndnl2	C030047K22Rik	Sc5d
Gm10792	9530003J23Rik	Kdm5d
Ccnb2	Olfr1510	Gm24105
A430105J06Rik	5033417F24Rik	Alkbh8
LOC105245279	Ccdc60	Gm10719
Znf41-ps	Vmn1r75	Camk2b
Plcd1	Atp5h	Gnai3
Zcchc16	Tmco5b	Tmem251
Mbtps1	Olfr1277	Fbxl5
9430038I01Rik	Gm33100	Gm26175
Clec2i	Cd160	Cr1l
Ccnj	Aqp12	Sra1
Ceacam10	Olfr1015	Picalm
Psmd8	Muc2	LOC102639811
Tgm1	Bbc3	Aqr
Abcf2	Gpr107	Ercc6
4930405L22Rik	Gm4736	Ddx60
Rhox2e	4930402F11Rik	Gm11556
Gm7256	F830002E08Rik	Cwc22
Tulp3	Wdr19	Gm12643
Abcb1b	Lce1a2	Rb1cc1
Tspyl4	Gm9801	Gm5921
Efnb1	Saxo1os	C8b
H2-DMa	Actl10	mt-Tk
A130071D04Rik	A330023F24Rik	Cast
Cdh15	B130024M06Rik	Acot9
4930430E12Rik	Slc30a3	mt-Tc
Tnip1	Vegfa	Gm25545
C4b	Olfr283	Gm26202
Gm20627	Olfr618	Gm7634
Als2cr12	4930451I11Rik	Rpsa-ps12
Rwdd2a	A530021J07Rik	Baiap2l1
Rsph4a	Olfr987	Azin1
St6gal1	Olfr131	Adora1
Gm35555	Tigd4	Snord58b
Gm10674	1700010D01Rik	Pank3
Scimp	Phf14	Trabd
C5ar1	Efcab1	Plekha1
Pygl	Sh3rf3	LOC102642711
Atp6v1d	Gm8630	Gm5611
Ahsg	LOC102643083	Rufy2
B3galnt1	Grm2	Gm10778
Tmed8	Nxph2	Slc17a9
Myo18a	C130073F10Rik	Tigd2
Src	Lrch2	Gm25099
E230025N22Rik	Gm5334	mt-Tt
I830077J02Rik	Cntn3	Dak
Sult1c2	Speer2	Eprs
2210408F21Rik	Vmn1r235	Fam220a
AV356131	6330566A10Rik	Cask
Gm38457	Boc	Ccdc104
Serping1	Trav5-4	Nek1
Gm10727	Gm35496	Fam84a
Tanc1	Gm12018	Snord42a
Tmem136	Gm5089	Mlh1
D830031N03Rik	Olfr1424	Riok1
Ubash3b	Scgb2b20	Gm12663
Shisa3	Bcl2l10	Pfdn6
Acss2os	Ssbp2	Zranb2
Gm11713	Zyg11a	Sp4
4933413C19Rik	Sp7	Gm7985
Uros	Pde11a	Fchsd2
Akr1c12	Olfr307	Ifi203
LOC102632231	Vmn1r70	Galk1
Gm19590	9530067L11Rik	Gm22879
S1pr4	Lamp5	Mx2
Rbm12b1	Aqp9	Il13ra1
Rbbp6	Sema6a	n-R5s180
Nfatc2ip	Adarb2	Rarres1
Eme2	A530072M11Rik	Pparg
Mical3	Fgf6	Abca5
D2Ertd127e	Lhcgr	Ccdc141
Rac1	Gm7607	Uba3
Eif4ebp2	Serpinb9d	Hnrnpu
4930447N08Rik	Ptf1a	Nbeal1
Usp53	7630403G23Rik	Fign
Gm5432	Cma1	Gm5356
Hunk	Kcnip1	Gpc1
A230070E04Rik	Pou4f1	Setx
Kras	Olfr285	Sec11c
Slc25a51	A330072L02Rik	Zfp207
Klk11	Pramel7	Mir103-2
Bcl7a	Prg3	Gm4983
Rab3d	Epyc	Tcf21
2410012M07Rik	Mfsd9	Gm23519
2610035D17Rik	Tube1	Zfp942
Mtmr11	1700008H02Rik	Gm24489
Bzrap1	5330421F21Rik	Trav3-1
1700060J05Rik	Trav12-1	Hnrnpa0
Gfpt2	Adam6a	Gpam
Gm32227	Gm34047	Gm9001
Liph	1700018C11Rik	Sdc4
Ap5b1	Kera	Gtf2a1
9330175E14Rik	Tbx5	Angel2
Slc12a8	Krtap3-1	Kcnj2
Myo1f	Gpr165	Vrk2
Flii	D830046C22Rik	Rny1
Rnf224	Prl7b1	Snord35a
Gm3458	Mrps9	Gbp3
Pgp	Ubqln3	Sarnp
Gm13247	Gjd2	Zfp867
Gm30692	Pax3	Lgr5
4933434E20Rik	Zfp975	Asnsd1
Gm16104	Krt25	Ube2n
Igf2os	Efcab8	Gmppb
Dnajc6	Hand1	Gp49a
[truncated: 4,019 more rows]
